# Supplementary material for: Metagenomics Reveals That Proper Placement After Long-Distance Transportation Significantly Affects Calf Nasopharyngeal Microbiota and Is Critical for the Prevention of Respiratory Diseases
Source: Front Microbiol. 2021 Sep 20;12:700704. doi: 10.3389/fmicb.2021.700704 (PMC8488368; doi:10.3389/fmicb.2021.700704)
Supplement: Supplementary Table 2 — The species annotation data of each group at the phylum, genus, and species level, respectively. [file Table_2.XLSX]

## Sheet: At The Phylum Level
Taxon	A	B	C
k__unidentified;p__unidentified	0.261135	0.266193	0.423014
k__Bacteria;p__Firmicutes	0.130577	0.12169	0.175633
k__Bacteria;p__Proteobacteria	0.455192	0.474823	0.106903
k__Bacteria;p__Tenericutes	0.0210482	0.0303878	0.0976396
k__Eukaryota;p__Unclassified_Eukaryota	0.0503885	0.048477	0.0845158
k__Bacteria;p__Actinobacteria	0.0132381	0.00920348	0.0417554
k__Bacteria;p__Unclassified_Bacteria	0.0269506	0.0248087	0.041646
k__Bacteria;p__unidentified	0.00611889	0.0049939	0.0110084
k__Bacteria;p__Bacteroidetes	0.0068219	0.0060836	0.00520316
k__Bacteria;p__Deinococcus-Thermus	0.0125631	0.00592097	0.00478889
k__Eukaryota;p__Apicomplexa	0.00225245	0.0018919	0.00346325
k__Eukaryota;p__Ascomycota	0.00801151	0.00155703	0.00273312
k__Viruses;p__unidentified	0.00231231	0.00169499	0.000614914
k__Eukaryota;p__Unclassified_Fungi	0.000490674	6.17428e-05	0.000328103
k__Bacteria;p__Cyanobacteria	0.00106353	0.000945254	0.000200274
k__Archaea;p__Euryarchaeota	0.000204068	1.90335e-05	0.000112747
k__Bacteria;p__Chlorobi	0.000122931	7.59793e-05	0.000111263
k__Bacteria;p__Thermotogae	8.12772e-05	7.55151e-05	7.44227e-05
k__Eukaryota;p__unidentified	0.000126361	1.48554e-05	6.11947e-05
k__Bacteria;p__Fusobacteria	0.000200428	0.000192192	4.8214e-05
k__Eukaryota;p__Bacillariophyta	6.7836e-05	0	3.51097e-05
k__Bacteria;p__Planctomycetes	9.68186e-05	8.14727e-05	2.52196e-05
k__Eukaryota;p__Mucoromycota	0.000152054	0.000116058	2.47251e-05
k__Bacteria;p__Thermodesulfobacteria	3.69633e-05	7.7372e-06	2.47251e-05
k__Bacteria;p__Candidatus Melainabacteria	1.82716e-05	0	2.33653e-05
k__Eukaryota;p__Unclassified_Dikarya	0.00011187	1.54744e-05	1.23626e-05
k__Viruses;p__Unclassified_Viruses	0.00022388	0.00017695	0
k__Bacteria;p__Spirochaetes	0.000100739	0.000153583	0
k__Bacteria;p__Chlamydiae	1.40012e-05	0.000104065	0
k__Bacteria;p__Aquificae	5.89452e-05	0.000102827	0
k__Bacteria;p__Elusimicrobia	3.05227e-05	4.58816e-05	0
k__Bacteria;p__Chrysiogenetes	2.2052e-05	2.57649e-05	0
k__Bacteria;p__Dictyoglomi	2.07218e-05	2.36758e-05	0
k__Bacteria;p__Armatimonadetes	1.33012e-05	1.54744e-05	0
k__Bacteria;p__Acidobacteria	4.63441e-05	1.35401e-05	0
k__Bacteria;p__Chloroflexi	2.56223e-05	7.7372e-06	0
k__Archaea;p__Thaumarchaeota	3.68233e-05	0	0
k__Bacteria;p__Nitrospirae	2.42222e-05	0	0

## Sheet: At The Genus Level
Taxon	A	B	C
k__unidentified;p__unidentified;c__unidentified;o__unidentified;f__unidentified;g__unidentified	0.261135	0.266193	0.423014
k__Bacteria;p__Firmicutes;c__Clostridia;o__Clostridiales;f__Clostridiaceae;g__Clostridium	0.118018	0.111072	0.152795
k__Bacteria;p__Tenericutes;c__Mollicutes;o__Mycoplasmatales;f__Mycoplasmataceae;g__Mycoplasma	0.0207509	0.0301327	0.0973035
k__Eukaryota;p__Unclassified_Eukaryota;c__Unclassified_Eukaryota;o__Unclassified_Eukaryota;f__Unclassified_Eukaryota;g__Unclassified_Eukaryota	0.0503885	0.048477	0.0845158
k__Bacteria;p__Unclassified_Bacteria;c__Unclassified_Bacteria;o__Unclassified_Bacteria;f__Unclassified_Bacteria;g__Unclassified_Bacteria	0.0269506	0.0248087	0.041646
k__Bacteria;p__Proteobacteria;c__Gammaproteobacteria;o__Pseudomonadales;f__Moraxellaceae;g__Acinetobacter	0.0441226	0.0391747	0.0368882
k__Bacteria;p__Actinobacteria;c__Actinobacteria;o__Corynebacteriales;f__Corynebacteriaceae;g__Corynebacterium	0.00988495	0.00639743	0.0339461
k__Bacteria;p__Proteobacteria;c__Gammaproteobacteria;o__Pseudomonadales;f__Moraxellaceae;g__Moraxella	0.176254	0.193185	0.016115
k__Bacteria;p__Proteobacteria;c__Gammaproteobacteria;o__Pasteurellales;f__Pasteurellaceae;g__Mannheimia	0.0985606	0.10626	0.0119659
k__Bacteria;p__Proteobacteria;c__Gammaproteobacteria;o__Pseudomonadales;f__Moraxellaceae;g__Psychrobacter	0.0294595	0.029784	0.0110306
k__Bacteria;p__unidentified;c__unidentified;o__unidentified;f__unidentified;g__unidentified	0.00611889	0.0049939	0.0110084
k__Bacteria;p__Proteobacteria;c__Betaproteobacteria;o__Neisseriales;f__Neisseriaceae;g__Unclassified_Neisseriaceae	0.00361519	0.00397274	0.00593428
k__Bacteria;p__Proteobacteria;c__Gammaproteobacteria;o__Pseudomonadales;f__Pseudomonadaceae;g__Pseudomonas	0.00450091	0.00512032	0.00542939
k__Bacteria;p__Deinococcus-Thermus;c__Deinococci;o__Deinococcales;f__Deinococcaceae;g__Deinococcus	0.0124445	0.00590124	0.00476416
k__Bacteria;p__Proteobacteria;c__Gammaproteobacteria;o__Enterobacterales;f__Enterobacteriaceae;g__Klebsiella	0.00338704	0.000447055	0.00371891
k__Bacteria;p__Firmicutes;c__Bacilli;o__Bacillales;f__Staphylococcaceae;g__Staphylococcus	0.000893839	0.000833683	0.00309534
k__Bacteria;p__Proteobacteria;c__Gammaproteobacteria;o__Unclassified_Gammaproteobacteria;f__Unclassified_Gammaproteobacteria;g__Unclassified_Gammaproteobacteria	0.00970391	0.00943938	0.00268651
k__Bacteria;p__Actinobacteria;c__Actinobacteria;o__Unclassified_Actinobacteria;f__Unclassified_Actinobacteria;g__Unclassified_Actinobacteria	0.00106563	0.000738748	0.00251207
k__Eukaryota;p__Apicomplexa;c__Aconoidasida;o__unidentified;f__Babesiidae;g__Babesia	0.00150527	0.00134697	0.00249835
k__Bacteria;p__Firmicutes;c__Bacilli;o__Bacillales;f__Unclassified_Bacillales;g__Unclassified_Bacillales	0.000533727	0.000584081	0.00212142
k__Eukaryota;p__Ascomycota;c__Eurotiomycetes;o__Eurotiales;f__Aspergillaceae;g__Aspergillus	0.00611091	0.00111733	0.00185612
k__Bacteria;p__Proteobacteria;c__Gammaproteobacteria;o__Enterobacterales;f__Enterobacteriaceae;g__Unclassified_Enterobacteriaceae	0.00195401	0.000800181	0.00182002
k__Bacteria;p__Firmicutes;c__Bacilli;o__Lactobacillales;f__Enterococcaceae;g__Enterococcus	0.000730095	0.0006907	0.00175326
k__Bacteria;p__Firmicutes;c__Bacilli;o__Lactobacillales;f__Unclassified_Lactobacillales;g__Unclassified_Lactobacillales	0.000636287	0.000590116	0.00154186
k__Bacteria;p__Proteobacteria;c__Unclassified_Proteobacteria;o__Unclassified_Proteobacteria;f__Unclassified_Proteobacteria;g__Unclassified_Proteobacteria	0.00391405	0.00361459	0.00148833
k__Bacteria;p__Firmicutes;c__Bacilli;o__Lactobacillales;f__Lactobacillaceae;g__Lactobacillus	0.000511255	0.000697122	0.00124231
k__Bacteria;p__Firmicutes;c__Bacilli;o__Bacillales;f__Bacillaceae;g__Bacillus	0.000873398	0.000788034	0.00118285
k__Eukaryota;p__Apicomplexa;c__Conoidasida;o__Eucoccidiorida;f__Eimeriidae;g__Eimeria	0.000574821	0.000459822	0.000928182
k__Bacteria;p__Firmicutes;c__Unclassified_Firmicutes;o__Unclassified_Firmicutes;f__Unclassified_Firmicutes;g__Unclassified_Firmicutes	0.000378384	0.000329837	0.000923731
k__Bacteria;p__Proteobacteria;c__Gammaproteobacteria;o__Pseudomonadales;f__Moraxellaceae;g__Unclassified_Moraxellaceae	0.00397719	0.00387626	0.00087836
k__Bacteria;p__Firmicutes;c__Bacilli;o__Unclassified_Bacilli;f__Unclassified_Bacilli;g__Unclassified_Bacilli	0.000282545	0.00045162	0.000874899
k__Bacteria;p__Firmicutes;c__Bacilli;o__Bacillales;f__Staphylococcaceae;g__Salinicoccus	0.000233681	0.000366821	0.000868594
k__Bacteria;p__Firmicutes;c__Bacilli;o__Lactobacillales;f__Streptococcaceae;g__Streptococcus	0.00198377	0.00147889	0.000843745
k__Bacteria;p__Proteobacteria;c__Gammaproteobacteria;o__Pasteurellales;f__Pasteurellaceae;g__Pasteurella	0.0122834	0.0133187	0.00082619
k__Bacteria;p__Proteobacteria;c__Gammaproteobacteria;o__Pasteurellales;f__Pasteurellaceae;g__Unclassified_Pasteurellaceae	0.00385741	0.00434877	0.000742249
k__Bacteria;p__Firmicutes;c__Bacilli;o__Lactobacillales;f__Carnobacteriaceae;g__Carnobacterium	0.00022521	0.000176099	0.000696754
k__Bacteria;p__Actinobacteria;c__Actinobacteria;o__Micrococcales;f__Micrococcaceae;g__Arthrobacter	0.000105429	0.000241865	0.000691686
k__Bacteria;p__Firmicutes;c__Clostridia;o__Clostridiales;f__Unclassified_Clostridiales;g__Unclassified_Clostridiales	0.000414297	0.000120778	0.00063148
k__Bacteria;p__Bacteroidetes;c__Bacteroidia;o__Bacteroidales;f__Bacteroidaceae;g__Bacteroides	0.000464911	0.000181824	0.000559283
k__Bacteria;p__Firmicutes;c__Bacilli;o__Lactobacillales;f__Carnobacteriaceae;g__Jeotgalibaca	0.000124471	0.000158535	0.000549887
k__Bacteria;p__Proteobacteria;c__Alphaproteobacteria;o__Sphingomonadales;f__Sphingomonadaceae;g__Sphingomonas	0.000544998	0.000239466	0.000519228
k__Bacteria;p__Proteobacteria;c__Betaproteobacteria;o__Neisseriales;f__Neisseriaceae;g__Simonsiella	0.00393435	0.00321426	0.000500437
k__Bacteria;p__Proteobacteria;c__Gammaproteobacteria;o__Enterobacterales;f__Enterobacteriaceae;g__Escherichia	0.00056614	0.000598704	0.000482387
k__Bacteria;p__Bacteroidetes;c__Flavobacteriia;o__Flavobacteriales;f__Flavobacteriaceae;g__Myroides	0.000349051	0.000506554	0.00047225
k__Bacteria;p__Proteobacteria;c__Alphaproteobacteria;o__Rhodospirillales;f__Acetobacteraceae;g__Acetobacter	8.03671e-05	0.000118843	0.000449132
k__Bacteria;p__Bacteroidetes;c__Unclassified_Bacteroidetes;o__Unclassified_Bacteroidetes;f__Unclassified_Bacteroidetes;g__Unclassified_Bacteroidetes	0.000283735	0.000211303	0.000449008
k__Bacteria;p__Firmicutes;c__Bacilli;o__Bacillales;f__Paenibacillaceae;g__Brevibacillus	0.000244952	0.00023699	0.000432072
k__Bacteria;p__Actinobacteria;c__Actinobacteria;o__Micrococcales;f__Unclassified_Micrococcales;g__Unclassified_Micrococcales	7.65168e-05	0.00016047	0.000423047
k__Bacteria;p__Actinobacteria;c__Actinobacteria;o__Micrococcales;f__Micrococcaceae;g__Unclassified_Micrococcaceae	0.00022535	0.000138109	0.000401042
k__Bacteria;p__Proteobacteria;c__Betaproteobacteria;o__Neisseriales;f__Neisseriaceae;g__Neisseria	0.00517164	0.00577412	0.000380643
k__Bacteria;p__Proteobacteria;c__Gammaproteobacteria;o__Pasteurellales;f__Pasteurellaceae;g__Actinobacillus	0.00374372	0.00399286	0.000369641
k__Bacteria;p__Firmicutes;c__Clostridia;o__Clostridiales;f__Ruminococcaceae;g__Faecalibacterium	0.000206588	4.41794e-05	0.000364078
k__Bacteria;p__Bacteroidetes;c__Bacteroidia;o__Bacteroidales;f__Unclassified_Bacteroidales;g__Unclassified_Bacteroidales	0.000369353	0.000247822	0.000359751
k__Eukaryota;p__Unclassified_Fungi;c__Unclassified_Fungi;o__Unclassified_Fungi;f__Unclassified_Fungi;g__Unclassified_Fungi	0.000490674	6.17428e-05	0.000328103
k__Bacteria;p__Actinobacteria;c__Actinobacteria;o__Corynebacteriales;f__Unclassified_Corynebacteriales;g__Unclassified_Corynebacteriales	0.00010816	1.54744e-05	0.000322292
k__Bacteria;p__Actinobacteria;c__Actinobacteria;o__Micrococcales;f__Micrococcaceae;g__Micrococcus	0.000140993	0.000160779	0.000311042
k__Bacteria;p__Actinobacteria;c__Actinobacteria;o__Streptomycetales;f__Streptomycetaceae;g__Streptomyces	0.000155204	0.000194591	0.000306344
k__Bacteria;p__Firmicutes;c__Clostridia;o__Clostridiales;f__Clostridiaceae;g__Unclassified_Clostridiaceae	0.000236551	0.000109481	0.000305479
k__Bacteria;p__Firmicutes;c__Bacilli;o__Bacillales;f__Bacillaceae;g__Unclassified_Bacillaceae	0.000151984	0.000161243	0.000287553
k__Bacteria;p__Firmicutes;c__Bacilli;o__Lactobacillales;f__Carnobacteriaceae;g__Marinilactibacillus	4.03236e-05	5.02144e-05	0.000273336
k__Bacteria;p__Firmicutes;c__Bacilli;o__Bacillales;f__Planococcaceae;g__Planococcus	0.000417517	0.000234824	0.000251455
k__Bacteria;p__Firmicutes;c__Bacilli;o__Lactobacillales;f__Aerococcaceae;g__Aerococcus	3.96235e-05	8.09311e-05	0.000250589
k__Bacteria;p__Firmicutes;c__Bacilli;o__Bacillales;f__Listeriaceae;g__Listeria	4.68342e-05	3.23415e-05	0.00023699
k__Bacteria;p__Bacteroidetes;c__Flavobacteriia;o__Flavobacteriales;f__Flavobacteriaceae;g__Riemerella	0.000274634	0.000339895	0.000235754
k__Bacteria;p__Firmicutes;c__Clostridia;o__Clostridiales;f__Lachnospiraceae;g__Lachnoclostridium	9.27582e-05	5.89575e-05	0.000228213
k__Bacteria;p__Proteobacteria;c__Gammaproteobacteria;o__Vibrionales;f__Vibrionaceae;g__Vibrio	0.00185839	0.00179681	0.000223021
k__Bacteria;p__Proteobacteria;c__Gammaproteobacteria;o__Cardiobacteriales;f__Cardiobacteriaceae;g__Dichelobacter	0.000266724	0.000238074	0.000220919
k__Bacteria;p__Proteobacteria;c__Betaproteobacteria;o__Neisseriales;f__Neisseriaceae;g__Kingella	0.00222963	0.00227566	0.000219683
k__Bacteria;p__Bacteroidetes;c__Flavobacteriia;o__Flavobacteriales;f__Flavobacteriaceae;g__Unclassified_Flavobacteriaceae	0.00033309	0.000393282	0.000218199
k__Bacteria;p__Proteobacteria;c__Gammaproteobacteria;o__Alteromonadales;f__Pseudoalteromonadaceae;g__Pseudoalteromonas	0.00172523	0.00159611	0.000209793
k__Bacteria;p__Tenericutes;c__Mollicutes;o__Mycoplasmatales;f__Mycoplasmataceae;g__Ureaplasma	0.000250902	0.000247358	0.000209298
k__Bacteria;p__Firmicutes;c__Bacilli;o__Bacillales;f__Staphylococcaceae;g__Unclassified_Staphylococcaceae	0	0	0.000208557
k__Bacteria;p__Firmicutes;c__Bacilli;o__Lactobacillales;f__Enterococcaceae;g__Vagococcus	4.31938e-05	3.09488e-05	0.000200768
k__Bacteria;p__Firmicutes;c__Clostridia;o__Clostridiales;f__unidentified;g__Flavonifractor	0.000159964	3.8686e-05	0.000195823
k__Bacteria;p__Bacteroidetes;c__Chitinophagia;o__Chitinophagales;f__Chitinophagaceae;g__Unclassified_Chitinophagaceae	0.000130422	5.4702e-05	0.000190754
k__Bacteria;p__Firmicutes;c__Clostridia;o__Clostridiales;f__Ruminococcaceae;g__Ruminococcus	8.65977e-05	0	0.00018173
k__Bacteria;p__Actinobacteria;c__Actinobacteria;o__Corynebacteriales;f__Dietziaceae;g__Dietzia	6.98662e-05	0.000110023	0.000178021
k__Bacteria;p__Firmicutes;c__Clostridia;o__Clostridiales;f__Ruminococcaceae;g__Ruminiclostridium	0.000145123	7.52829e-05	0.000175301
k__Bacteria;p__Bacteroidetes;c__Flavobacteriia;o__Flavobacteriales;f__Blattabacteriaceae;g__Blattabacterium	2.35921e-05	0	0.000172705
k__Bacteria;p__Firmicutes;c__Bacilli;o__Lactobacillales;f__Carnobacteriaceae;g__Unclassified_Carnobacteriaceae	2.10719e-05	3.2032e-05	0.00017048
k__Viruses;p__unidentified;c__unidentified;o__Caudovirales;f__Siphoviridae;g__unidentified	0.00177956	0.00144245	0.000164546
k__Bacteria;p__Firmicutes;c__Bacilli;o__Bacillales;f__Paenibacillaceae;g__Paenibacillus	8.9608e-05	6.78552e-05	0.000161084
k__Eukaryota;p__Ascomycota;c__Eurotiomycetes;o__Eurotiales;f__Aspergillaceae;g__Unclassified_Aspergillaceae	0.0002194	1.54744e-05	0.000160466
k__Bacteria;p__Firmicutes;c__Bacilli;o__Bacillales;f__Planococcaceae;g__Solibacillus	6.96562e-05	5.41604e-05	0.000156757
k__Bacteria;p__Firmicutes;c__Clostridia;o__Clostridiales;f__Peptostreptococcaceae;g__Unclassified_Peptostreptococcaceae	9.43684e-05	4.51079e-05	0.000154038
k__Bacteria;p__Firmicutes;c__Clostridia;o__Clostridiales;f__unidentified;g__Intestinimonas	9.56285e-05	7.7372e-06	0.000153543
k__Bacteria;p__Actinobacteria;c__Actinobacteria;o__Corynebacteriales;f__Corynebacteriaceae;g__Unclassified_Corynebacteriaceae	6.63659e-05	5.16845e-05	0.000150823
k__Bacteria;p__Bacteroidetes;c__Flavobacteriia;o__Flavobacteriales;f__Flavobacteriaceae;g__Flavobacterium	0.000407016	0.000391115	0.000148227
k__Bacteria;p__Proteobacteria;c__Epsilonproteobacteria;o__Campylobacterales;f__Campylobacteraceae;g__Campylobacter	0.000247402	0.000288211	0.000146867
k__Bacteria;p__Actinobacteria;c__Actinobacteria;o__Micrococcales;f__Intrasporangiaceae;g__Serinicoccus	3.43031e-05	5.41604e-05	0.000146496
k__Bacteria;p__Firmicutes;c__Bacilli;o__Bacillales;f__Planococcaceae;g__Jeotgalibacillus	0	0	0.000143282
k__Bacteria;p__Bacteroidetes;c__Bacteroidia;o__Bacteroidales;f__Prevotellaceae;g__Prevotella	6.01353e-05	9.41617e-05	0.000143159
k__Bacteria;p__Actinobacteria;c__Actinobacteria;o__Pseudonocardiales;f__Pseudonocardiaceae;g__Actinoalloteichus	8.63177e-05	7.21881e-05	0.000137101
k__Bacteria;p__Actinobacteria;c__Actinobacteria;o__Micrococcales;f__Micrococcaceae;g__Kocuria	1.40012e-05	3.09488e-05	0.000136112
k__Bacteria;p__Actinobacteria;c__Actinobacteria;o__Corynebacteriales;f__Nocardiaceae;g__Rhodococcus	0	3.76028e-05	0.000133887
k__Eukaryota;p__Ascomycota;c__Saccharomycetes;o__Saccharomycetales;f__Pichiaceae;g__Pichia	0	0	0.000133887
k__Bacteria;p__Actinobacteria;c__Actinobacteria;o__Corynebacteriales;f__Mycobacteriaceae;g__Mycobacterium	7.38566e-05	4.99823e-05	0.000130796
k__Bacteria;p__Bacteroidetes;c__Flavobacteriia;o__Flavobacteriales;f__Flavobacteriaceae;g__Tenacibaculum	0.000174316	9.6715e-05	0.000123749
k__Viruses;p__unidentified;c__unidentified;o__Caudovirales;f__unidentified;g__unidentified	0	0	0.000123626
k__Bacteria;p__Firmicutes;c__Bacilli;o__Lactobacillales;f__Lactobacillaceae;g__Pediococcus	0.00011684	9.84172e-05	0.000122513
k__Eukaryota;p__Ascomycota;c__Eurotiomycetes;o__Unclassified_Eurotiomycetes;f__Unclassified_Eurotiomycetes;g__Unclassified_Eurotiomycetes	0.000131892	2.35985e-05	0.000122142
k__Bacteria;p__Firmicutes;c__Clostridia;o__Clostridiales;f__unidentified;g__unidentified	8.58976e-05	6.38319e-05	0.00011831
k__Bacteria;p__Proteobacteria;c__Gammaproteobacteria;o__Xanthomonadales;f__Xanthomonadaceae;g__Unclassified_Xanthomonadaceae	0.00011607	3.48174e-05	0.000115714
k__Bacteria;p__Bacteroidetes;c__Flavobacteriia;o__Flavobacteriales;f__Flavobacteriaceae;g__Lacinutrix	8.31674e-05	7.7372e-06	0.000114725
k__Bacteria;p__Firmicutes;c__Clostridia;o__Clostridiales;f__Ruminococcaceae;g__Ethanoligenens	3.27629e-05	7.7372e-06	0.000114477
k__Bacteria;p__Proteobacteria;c__Gammaproteobacteria;o__unidentified;f__unidentified;g__unidentified	0.000388955	0.000356607	0.000113736
k__Bacteria;p__Bacteroidetes;c__Flavobacteriia;o__Flavobacteriales;f__Flavobacteriaceae;g__Cellulophaga	4.40339e-05	0	0.000107802
k__Bacteria;p__Proteobacteria;c__Alphaproteobacteria;o__Rhizobiales;f__Unclassified_Rhizobiales;g__Unclassified_Rhizobiales	5.20846e-05	4.04656e-05	0.000105453
k__Bacteria;p__Firmicutes;c__Negativicutes;o__Selenomonadales;f__Selenomonadaceae;g__Selenomonas	0.00010753	8.89778e-05	0.000105329
k__Bacteria;p__Actinobacteria;c__Actinobacteria;o__Corynebacteriales;f__Nocardiaceae;g__Nocardia	2.80025e-05	3.09488e-05	0.000105082
k__Bacteria;p__Actinobacteria;c__Actinobacteria;o__Corynebacteriales;f__Mycobacteriaceae;g__Mycolicibacterium	2.10019e-05	2.03488e-05	0.000102733
k__Bacteria;p__Actinobacteria;c__Actinobacteria;o__Micrococcales;f__Dermabacteraceae;g__Brachybacterium	9.0028e-05	4.5959e-05	0.000100879
k__Bacteria;p__Proteobacteria;c__Gammaproteobacteria;o__Enterobacterales;f__Erwiniaceae;g__Buchnera	0.000238581	0.000216409	9.87769e-05
k__Bacteria;p__Bacteroidetes;c__Chitinophagia;o__Chitinophagales;f__Chitinophagaceae;g__Arachidicoccus	5.56549e-05	0	9.72934e-05
k__Bacteria;p__Bacteroidetes;c__Flavobacteriia;o__Flavobacteriales;f__Flavobacteriaceae;g__Capnocytophaga	0.000288776	0.000370225	9.63044e-05
k__Bacteria;p__Bacteroidetes;c__Flavobacteriia;o__Flavobacteriales;f__Flavobacteriaceae;g__Formosa	9.86388e-05	2.8086e-05	9.48209e-05
k__Bacteria;p__Bacteroidetes;c__Flavobacteriia;o__Flavobacteriales;f__Flavobacteriaceae;g__Polaribacter	0.000157864	0.000103059	9.48209e-05
k__Bacteria;p__Firmicutes;c__Bacilli;o__Bacillales;f__Bacillaceae;g__Virgibacillus	7.8337e-05	2.01941e-05	9.48209e-05
k__Bacteria;p__Firmicutes;c__Clostridia;o__Clostridiales;f__Lachnospiraceae;g__Butyrivibrio	5.43948e-05	2.41401e-05	9.40791e-05
k__Bacteria;p__Bacteroidetes;c__Bacteroidia;o__Bacteroidales;f__Rikenellaceae;g__Alistipes	3.54231e-05	1.67897e-05	9.33374e-05
k__Bacteria;p__Bacteroidetes;c__Flavobacteriia;o__Flavobacteriales;f__Flavobacteriaceae;g__Gramella	9.47884e-05	6.35224e-05	9.29665e-05
k__Bacteria;p__Actinobacteria;c__Actinobacteria;o__Propionibacteriales;f__Propionibacteriaceae;g__Auraticoccus	1.40012e-05	0	9.09885e-05
k__Bacteria;p__Firmicutes;c__Bacilli;o__Bacillales;f__Bacillaceae;g__Fictibacillus	2.2542e-05	0	8.91341e-05
k__Bacteria;p__Actinobacteria;c__Actinobacteria;o__Actinomycetales;f__Actinomycetaceae;g__Actinomyces	1.40012e-05	1.54744e-05	8.87632e-05
k__Bacteria;p__Proteobacteria;c__Deltaproteobacteria;o__Desulfovibrionales;f__Desulfovibrionaceae;g__Desulfovibrio	6.09054e-05	7.7372e-06	8.77742e-05
k__Bacteria;p__Bacteroidetes;c__Flavobacteriia;o__Flavobacteriales;f__Flavobacteriaceae;g__Nonlabens	2.88426e-05	0	8.74033e-05
k__Bacteria;p__Firmicutes;c__Clostridia;o__Clostridiales;f__Lachnospiraceae;g__Unclassified_Lachnospiraceae	2.98227e-05	2.49912e-05	8.57962e-05
k__Bacteria;p__Actinobacteria;c__Actinobacteria;o__Micrococcales;f__Microbacteriaceae;g__Microbacterium	2.48522e-05	2.70802e-05	8.50545e-05
k__Bacteria;p__Firmicutes;c__Erysipelotrichia;o__Erysipelotrichales;f__Erysipelotrichaceae;g__Turicibacter	2.47122e-05	7.7372e-06	8.40655e-05
k__Bacteria;p__Proteobacteria;c__Gammaproteobacteria;o__Alteromonadales;f__Shewanellaceae;g__Shewanella	0.000857436	0.000854264	8.32001e-05
k__Bacteria;p__Firmicutes;c__Bacilli;o__Bacillales;f__Paenibacillaceae;g__Aneurinibacillus	7.00062e-06	7.7372e-06	8.32001e-05
k__Bacteria;p__Proteobacteria;c__Gammaproteobacteria;o__Enterobacterales;f__Unclassified_Enterobacterales;g__Unclassified_Enterobacterales	0.000399666	0.000371772	8.14693e-05
k__Eukaryota;p__Ascomycota;c__Eurotiomycetes;o__Unclassified_Eurotiomycetidae;f__Unclassified_Eurotiomycetidae;g__Unclassified_Eurotiomycetidae	9.33183e-05	6.5302e-05	8.12221e-05
k__Bacteria;p__Actinobacteria;c__Actinobacteria;o__Micromonosporales;f__Micromonosporaceae;g__Actinoplanes	2.80025e-05	4.00787e-05	8.09748e-05
k__Bacteria;p__Bacteroidetes;c__Flavobacteriia;o__Flavobacteriales;f__Flavobacteriaceae;g__Maribacter	3.80834e-05	0	8.07276e-05
k__Bacteria;p__Firmicutes;c__Clostridia;o__Clostridiales;f__Ruminococcaceae;g__Unclassified_Ruminococcaceae	4.5014e-05	0	8.06039e-05
k__Eukaryota;p__Ascomycota;c__Dothideomycetes;o__Capnodiales;f__Cladosporiaceae;g__Cladosporium	0.0002229	5.87253e-05	8.04803e-05
k__Bacteria;p__Proteobacteria;c__Betaproteobacteria;o__Burkholderiales;f__Alcaligenaceae;g__Oligella	0.000101369	0.000158458	7.91204e-05
k__Bacteria;p__Chlorobi;c__Chlorobia;o__Chlorobiales;f__Chlorobiaceae;g__Chloroherpeton	0.00011523	7.59793e-05	7.88732e-05
k__Bacteria;p__Bacteroidetes;c__Cytophagia;o__Cytophagales;f__Hymenobacteraceae;g__Unclassified_Hymenobacteraceae	6.16755e-05	0	7.7266e-05
k__Bacteria;p__Actinobacteria;c__Actinobacteria;o__Micrococcales;f__Microbacteriaceae;g__Unclassified_Microbacteriaceae	5.5865e-05	2.96335e-05	7.50408e-05
k__Bacteria;p__Firmicutes;c__Bacilli;o__Bacillales;f__Bacillaceae;g__Lysinibacillus	0.000294446	0.000253161	7.50408e-05
k__Bacteria;p__Proteobacteria;c__Betaproteobacteria;o__Neisseriales;f__Neisseriaceae;g__Eikenella	0.000238651	0.000123486	7.41754e-05
k__Bacteria;p__Proteobacteria;c__Gammaproteobacteria;o__Pasteurellales;f__Pasteurellaceae;g__Glaesserella	0.00236061	0.00229748	7.41754e-05
k__Viruses;p__unidentified;c__unidentified;o__Caudovirales;f__Siphoviridae;g__Unclassified_Siphoviridae	8.68077e-06	3.09488e-05	7.35573e-05
k__Bacteria;p__Firmicutes;c__Clostridia;o__Clostridiales;f__Clostridiales Family XIII. Incertae Sedis;g__Mogibacterium	3.92735e-05	0	7.28155e-05
k__Bacteria;p__Proteobacteria;c__Betaproteobacteria;o__unidentified;f__unidentified;g__Candidatus Kinetoplastibacterium	4.14437e-05	0	7.26919e-05
k__Bacteria;p__Actinobacteria;c__Actinobacteria;o__Micrococcales;f__Micrococcaceae;g__Pseudarthrobacter	2.10019e-05	1.34627e-05	7.15793e-05
k__Bacteria;p__Actinobacteria;c__Actinobacteria;o__Micrococcales;f__Intrasporangiaceae;g__Janibacter	6.44057e-05	4.85122e-05	7.0343e-05
k__Bacteria;p__Proteobacteria;c__Alphaproteobacteria;o__Rhizobiales;f__Brucellaceae;g__Ochrobactrum	6.42657e-05	7.7372e-06	6.91067e-05
k__Viruses;p__unidentified;c__unidentified;o__Caudovirales;f__Siphoviridae;g__Sk1virus	0	0	6.8365e-05
k__Bacteria;p__Bacteroidetes;c__Flavobacteriia;o__Flavobacteriales;f__Flavobacteriaceae;g__Elizabethkingia	0.000161084	0.000235752	6.82414e-05
k__Bacteria;p__Proteobacteria;c__Alphaproteobacteria;o__Rhizobiales;f__Methylobacteriaceae;g__Unclassified_Methylobacteriaceae	7.65168e-05	1.54744e-05	6.76232e-05
k__Bacteria;p__Proteobacteria;c__Betaproteobacteria;o__Burkholderiales;f__Alcaligenaceae;g__Bordetella	0.000128111	0.000112035	6.68815e-05
k__Viruses;p__unidentified;c__unidentified;o__Herpesvirales;f__Herpesviridae;g__Macavirus	2.62523e-05	1.30759e-05	6.60161e-05
k__Bacteria;p__Proteobacteria;c__Gammaproteobacteria;o__Legionellales;f__Legionellaceae;g__Legionella	0.000704893	0.000847533	6.49035e-05
k__Bacteria;p__Tenericutes;c__Mollicutes;o__Entomoplasmatales;f__Spiroplasmataceae;g__Spiroplasma	8.68077e-06	0	6.47799e-05
k__Archaea;p__Euryarchaeota;c__Methanobacteria;o__Methanobacteriales;f__Methanobacteriaceae;g__Methanobrevibacter	6.30756e-05	0	6.45326e-05
k__Bacteria;p__Proteobacteria;c__Epsilonproteobacteria;o__Campylobacterales;f__Campylobacteraceae;g__Arcobacter	6.05554e-05	4.15488e-05	6.4409e-05
k__Eukaryota;p__Ascomycota;c__Eurotiomycetes;o__Eurotiales;f__Unclassified_Eurotiales;g__Unclassified_Eurotiales	9.30383e-05	3.87634e-05	6.4409e-05
k__Bacteria;p__Actinobacteria;c__Actinobacteria;o__Propionibacteriales;f__Nocardioidaceae;g__Nocardioides	8.74378e-05	1.54744e-05	6.37908e-05
k__Bacteria;p__Firmicutes;c__Clostridia;o__Clostridiales;f__unidentified;g__Monoglobus	6.7906e-05	4.35604e-05	6.32963e-05
k__Bacteria;p__Proteobacteria;c__Betaproteobacteria;o__Burkholderiales;f__Burkholderiaceae;g__Cupriavidus	0.000280935	0.000207125	6.31727e-05
k__Bacteria;p__Proteobacteria;c__Gammaproteobacteria;o__Xanthomonadales;f__Xanthomonadaceae;g__Lysobacter	5.01945e-05	0	6.29255e-05
k__Bacteria;p__Tenericutes;c__Mollicutes;o__Entomoplasmatales;f__Entomoplasmataceae;g__Mesoplasma	2.57623e-05	0	6.19365e-05
k__Bacteria;p__Proteobacteria;c__Gammaproteobacteria;o__Enterobacterales;f__Yersiniaceae;g__Yersinia	0.000863317	0.00107145	6.18128e-05
k__Bacteria;p__Proteobacteria;c__Betaproteobacteria;o__Unclassified_Betaproteobacteria;f__Unclassified_Betaproteobacteria;g__Unclassified_Betaproteobacteria	0.00033827	0.000392353	6.18128e-05
k__Bacteria;p__Cyanobacteria;c__unidentified;o__Nostocales;f__Aphanizomenonaceae;g__Nodularia	2.80025e-05	0	6.1442e-05
k__Bacteria;p__Proteobacteria;c__Betaproteobacteria;o__Nitrosomonadales;f__Nitrosomonadaceae;g__Nitrosomonas	0.000349331	0.000375564	6.11947e-05
k__Bacteria;p__Bacteroidetes;c__Flavobacteriia;o__Flavobacteriales;f__Flavobacteriaceae;g__Winogradskyella	8.93979e-05	4.27867e-05	5.99584e-05
k__Bacteria;p__Firmicutes;c__Clostridia;o__Clostridiales;f__Clostridiaceae;g__Mordavella	8.12072e-06	0	5.98348e-05
k__Bacteria;p__Proteobacteria;c__Epsilonproteobacteria;o__Campylobacterales;f__Helicobacteraceae;g__Helicobacter	0.000170395	0.000170141	5.92167e-05
k__Bacteria;p__Bacteroidetes;c__Sphingobacteriia;o__Sphingobacteriales;f__Sphingobacteriaceae;g__Pedobacter	0.000198398	0.000171688	5.90931e-05
k__Bacteria;p__Bacteroidetes;c__Flavobacteriia;o__Flavobacteriales;f__Flavobacteriaceae;g__Tamlana	3.82234e-05	3.13357e-05	5.87222e-05
k__Bacteria;p__Actinobacteria;c__Actinobacteria;o__Micrococcales;f__Microbacteriaceae;g__Clavibacter	0	0	5.85986e-05
k__Bacteria;p__Proteobacteria;c__Gammaproteobacteria;o__Aeromonadales;f__Aeromonadaceae;g__Aeromonas	0.000164025	0.000118689	5.84749e-05
k__Eukaryota;p__Ascomycota;c__Saccharomycetes;o__Saccharomycetales;f__Phaffomycetaceae;g__Wickerhamomyces	3.85034e-05	0	5.79804e-05
k__Bacteria;p__Firmicutes;c__Clostridia;o__Clostridiales;f__Peptostreptococcaceae;g__Acetoanaerobium	2.01618e-05	7.7372e-06	5.77332e-05
k__Bacteria;p__Firmicutes;c__Bacilli;o__Lactobacillales;f__Enterococcaceae;g__Unclassified_Enterococcaceae	5.22947e-05	8.47223e-05	5.66206e-05
k__Bacteria;p__Firmicutes;c__Clostridia;o__Clostridiales;f__Clostridiales Family XIII. Incertae Sedis;g__Unclassified_Clostridiales Family XIII. Incertae Sedis	4.13737e-05	1.31532e-05	5.56316e-05
k__Bacteria;p__Proteobacteria;c__Gammaproteobacteria;o__Alteromonadales;f__Alteromonadaceae;g__Marinobacter	0.000202388	0.000211303	5.55079e-05
k__Bacteria;p__Thermotogae;c__Thermotogae;o__Petrotogales;f__unidentified;g__Marinitoga	1.21111e-05	1.37722e-05	5.40244e-05
k__Viruses;p__unidentified;c__unidentified;o__Caudovirales;f__Myoviridae;g__Wphvirus	0	0	5.24173e-05
k__Bacteria;p__Bacteroidetes;c__Flavobacteriia;o__Flavobacteriales;f__Flavobacteriaceae;g__Apibacter	4.08136e-05	7.7372e-06	5.22937e-05
k__Bacteria;p__Bacteroidetes;c__Sphingobacteriia;o__Sphingobacteriales;f__Sphingobacteriaceae;g__Sphingobacterium	0.000193427	9.49354e-05	5.19228e-05
k__Bacteria;p__Proteobacteria;c__Gammaproteobacteria;o__Pasteurellales;f__Pasteurellaceae;g__Histophilus	0.0010697	0.00124902	4.94503e-05
k__Bacteria;p__Proteobacteria;c__Gammaproteobacteria;o__Alteromonadales;f__Colwelliaceae;g__Colwellia	0.00090329	0.000963127	4.94503e-05
k__Bacteria;p__Proteobacteria;c__Gammaproteobacteria;o__Enterobacterales;f__Enterobacteriaceae;g__Candidatus Blochmannia	7.51167e-05	0.000122093	4.94503e-05
k__Bacteria;p__Bacteroidetes;c__Flavobacteriia;o__Flavobacteriales;f__Flavobacteriaceae;g__Ornithobacterium	4.98444e-05	0.000121319	4.94503e-05
k__Bacteria;p__Proteobacteria;c__Gammaproteobacteria;o__Enterobacterales;f__Erwiniaceae;g__Pantoea	0.00056481	0.000503227	4.93266e-05
k__Bacteria;p__Firmicutes;c__Bacilli;o__Lactobacillales;f__Enterococcaceae;g__Melissococcus	4.42439e-05	7.7372e-06	4.90794e-05
k__Bacteria;p__Firmicutes;c__Bacilli;o__Bacillales;f__Staphylococcaceae;g__Macrococcus	1.40012e-05	0	4.90794e-05
k__Bacteria;p__Bacteroidetes;c__Bacteroidia;o__Bacteroidales;f__Tannerellaceae;g__Parabacteroides	0	0	4.90794e-05
k__Bacteria;p__Firmicutes;c__Bacilli;o__Bacillales;f__Planococcaceae;g__Sporosarcina	5.39048e-05	9.28464e-05	4.84613e-05
k__Bacteria;p__Fusobacteria;c__Fusobacteriia;o__Fusobacteriales;f__Fusobacteriaceae;g__Fusobacterium	0.000200428	0.000192192	4.8214e-05
k__Archaea;p__Euryarchaeota;c__Methanomicrobia;o__Methanosarcinales;f__Methanosarcinaceae;g__Methanosarcina	6.10454e-05	1.12963e-05	4.8214e-05
k__Bacteria;p__Proteobacteria;c__Gammaproteobacteria;o__Cellvibrionales;f__Cellvibrionaceae;g__Agarilytica	7.70068e-06	0	4.74723e-05
k__Bacteria;p__Proteobacteria;c__Betaproteobacteria;o__Rhodocyclales;f__Rhodocyclaceae;g__Rugosibacter	0.000100109	4.63458e-05	4.73486e-05
k__Bacteria;p__Actinobacteria;c__Actinobacteria;o__Actinomycetales;f__Unclassified_Actinomycetales;g__Unclassified_Actinomycetales	7.00062e-06	1.88014e-05	4.73486e-05
k__Bacteria;p__Proteobacteria;c__Gammaproteobacteria;o__Pasteurellales;f__Pasteurellaceae;g__Haemophilus	0.00354757	0.00376043	4.71014e-05
k__Bacteria;p__Proteobacteria;c__Gammaproteobacteria;o__Xanthomonadales;f__Unclassified_Xanthomonadales;g__Unclassified_Xanthomonadales	1.40012e-05	0	4.67305e-05
k__Bacteria;p__Proteobacteria;c__Gammaproteobacteria;o__Enterobacterales;f__Budviciaceae;g__Pragia	0.0002201	0.000218189	4.56179e-05
k__Bacteria;p__Firmicutes;c__Bacilli;o__Bacillales;f__Bacillaceae;g__Anoxybacillus	0.000300047	0.000267552	4.5247e-05
k__Bacteria;p__Proteobacteria;c__Gammaproteobacteria;o__Pseudomonadales;f__Pseudomonadaceae;g__Oblitimonas	0.000167245	0.000136871	4.49997e-05
k__Bacteria;p__Actinobacteria;c__Coriobacteriia;o__Eggerthellales;f__Eggerthellaceae;g__Slackia	0	0	4.45052e-05
k__Bacteria;p__Proteobacteria;c__Betaproteobacteria;o__Burkholderiales;f__Unclassified_Burkholderiales;g__Unclassified_Burkholderiales	0.00011579	0.000171534	4.43816e-05
k__Bacteria;p__Bacteroidetes;c__Bacteroidia;o__Bacteroidales;f__Tannerellaceae;g__Tannerella	0	0	4.30217e-05
k__Bacteria;p__Bacteroidetes;c__Flavobacteriia;o__Flavobacteriales;f__Flavobacteriaceae;g__Salegentibacter	9.31083e-06	0	4.26509e-05
k__Bacteria;p__Firmicutes;c__Clostridia;o__Clostridiales;f__Symbiobacteriaceae;g__Symbiobacterium	1.40012e-05	1.54744e-05	4.228e-05
k__Bacteria;p__Actinobacteria;c__Actinobacteria;o__Micrococcales;f__Intrasporangiaceae;g__Phycicoccus	0	0	4.21564e-05
k__Bacteria;p__Bacteroidetes;c__Flavobacteriia;o__Flavobacteriales;f__Cryomorphaceae;g__Owenweeksia	6.21655e-05	2.32116e-05	4.20327e-05
k__Bacteria;p__Actinobacteria;c__Actinobacteria;o__Micrococcales;f__Intrasporangiaceae;g__Arsenicicoccus	1.75016e-05	2.32116e-05	4.19091e-05
k__Bacteria;p__Actinobacteria;c__Actinobacteria;o__Micrococcales;f__Brevibacteriaceae;g__Brevibacterium	5.29247e-05	7.7372e-06	4.19091e-05
k__Bacteria;p__Bacteroidetes;c__Flavobacteriia;o__Flavobacteriales;f__Ichthyobacteriaceae;g__Ichthyobacterium	4.95644e-05	8.05442e-05	4.17855e-05
k__Bacteria;p__Actinobacteria;c__Actinobacteria;o__Pseudonocardiales;f__Pseudonocardiaceae;g__Lentzea	0	0	4.17855e-05
k__Bacteria;p__Actinobacteria;c__Actinobacteria;o__Pseudonocardiales;f__Pseudonocardiaceae;g__Saccharopolyspora	3.96935e-05	1.54744e-05	4.15382e-05
k__Bacteria;p__Proteobacteria;c__Deltaproteobacteria;o__Desulfovibrionales;f__Desulfovibrionaceae;g__Lawsonia	7.00062e-06	0	4.11673e-05
k__Bacteria;p__Proteobacteria;c__Alphaproteobacteria;o__Rhizobiales;f__Bartonellaceae;g__Bartonella	0.00021989	0.000327129	4.0302e-05
k__Bacteria;p__Firmicutes;c__Negativicutes;o__Selenomonadales;f__Unclassified_Selenomonadales;g__Unclassified_Selenomonadales	0	2.58422e-05	4.01783e-05
k__Eukaryota;p__Ascomycota;c__Saccharomycetes;o__Saccharomycetales;f__Debaryomycetaceae;g__Candida	2.10019e-05	0	4.00547e-05
k__Bacteria;p__Actinobacteria;c__Actinobacteria;o__Candidatus Nanopelagicales;f__Candidatus Nanopelagicaceae;g__Candidatus Nanopelagicus	9.17082e-06	1.14511e-05	3.94366e-05
k__Bacteria;p__Proteobacteria;c__Gammaproteobacteria;o__Alteromonadales;f__Alteromonadaceae;g__Agarivorans	5.88052e-05	1.54744e-05	3.91893e-05
k__Bacteria;p__Actinobacteria;c__Actinobacteria;o__Corynebacteriales;f__Mycobacteriaceae;g__Unclassified_Mycobacteriaceae	5.71251e-05	1.54744e-05	3.91893e-05
k__Bacteria;p__Bacteroidetes;c__Bacteroidia;o__Bacteroidales;f__Paludibacteraceae;g__Paludibacter	8.89079e-06	0	3.84476e-05
k__Bacteria;p__Actinobacteria;c__Actinobacteria;o__Micromonosporales;f__Micromonosporaceae;g__Micromonospora	0	0	3.75822e-05
k__Bacteria;p__Actinobacteria;c__Actinobacteria;o__Pseudonocardiales;f__Pseudonocardiaceae;g__Kutzneria	0	0	3.72113e-05
k__Bacteria;p__Proteobacteria;c__Gammaproteobacteria;o__Enterobacterales;f__Morganellaceae;g__Proteus	0.000527427	0.000643735	3.70877e-05
k__Bacteria;p__Bacteroidetes;c__Flavobacteriia;o__Flavobacteriales;f__Flavobacteriaceae;g__Chryseobacterium	0.000355702	0.000465934	3.70877e-05
k__Bacteria;p__Proteobacteria;c__Gammaproteobacteria;o__Oceanospirillales;f__Oleiphilaceae;g__Oleiphilus	0.000362002	0.000301906	3.70877e-05
k__Bacteria;p__Proteobacteria;c__Betaproteobacteria;o__Burkholderiales;f__Oxalobacteraceae;g__Janthinobacterium	0.000308727	0.000248287	3.70877e-05
k__Eukaryota;p__Ascomycota;c__Unclassified_Ascomycota;o__Unclassified_Ascomycota;f__Unclassified_Ascomycota;g__Unclassified_Ascomycota	0.000195947	6.4064e-05	3.70877e-05
k__Eukaryota;p__unidentified;c__Oomycetes;o__Albuginales;f__Albuginaceae;g__Albugo	8.05772e-05	0	3.70877e-05
k__Bacteria;p__Bacteroidetes;c__Flavobacteriia;o__Flavobacteriales;f__Unclassified_Flavobacteriales;g__Unclassified_Flavobacteriales	8.01571e-05	2.97108e-05	3.68404e-05
k__Eukaryota;p__Apicomplexa;c__Aconoidasida;o__Haemosporida;f__Plasmodiidae;g__Plasmodium	0.000172355	8.51092e-05	3.67168e-05
k__Bacteria;p__Actinobacteria;c__Unclassified_Actinobacteria;o__Unclassified_Actinobacteria;f__Unclassified_Actinobacteria;g__Unclassified_Actinobacteria	7.00062e-06	7.7372e-06	3.58514e-05
k__Bacteria;p__Bacteroidetes;c__Cytophagia;o__Cytophagales;f__Flammeovirgaceae;g__Marivirga	1.26011e-05	0	3.54806e-05
k__Eukaryota;p__Bacillariophyta;c__Coscinodiscophyceae;o__Unclassified_Coscinodiscophyceae;f__Unclassified_Coscinodiscophyceae;g__Unclassified_Coscinodiscophyceae	6.7836e-05	0	3.51097e-05
k__Bacteria;p__Actinobacteria;c__Actinobacteria;o__Propionibacteriales;f__Nocardioidaceae;g__Aeromicrobium	1.90417e-05	1.54744e-05	3.47388e-05
k__Bacteria;p__Bacteroidetes;c__Cytophagia;o__Cytophagales;f__Cytophagaceae;g__Fibrella	5.43248e-05	4.4102e-05	3.46152e-05
k__Bacteria;p__Actinobacteria;c__Actinobacteria;o__Bifidobacteriales;f__Bifidobacteriaceae;g__Bifidobacterium	2.80025e-05	0	3.44916e-05
k__Bacteria;p__Proteobacteria;c__Gammaproteobacteria;o__Xanthomonadales;f__Xanthomonadaceae;g__Xylella	0.000165705	0.000225926	3.39971e-05
k__Bacteria;p__Proteobacteria;c__Gammaproteobacteria;o__Pseudomonadales;f__Unclassified_Pseudomonadales;g__Unclassified_Pseudomonadales	8.30974e-05	5.21487e-05	3.38734e-05
k__Bacteria;p__Bacteroidetes;c__Cytophagia;o__Cytophagales;f__Flammeovirgaceae;g__unidentified	0	0	3.36262e-05
k__Bacteria;p__Proteobacteria;c__Deltaproteobacteria;o__unidentified;f__unidentified;g__unidentified	0	0	3.36262e-05
k__Bacteria;p__Bacteroidetes;c__Cytophagia;o__Cytophagales;f__Hymenobacteraceae;g__Pontibacter	0.000217019	0.000272582	3.23899e-05
k__Bacteria;p__Chlorobi;c__Chlorobia;o__Chlorobiales;f__Chlorobiaceae;g__Chlorobium	7.70068e-06	0	3.23899e-05
k__Bacteria;p__Proteobacteria;c__Gammaproteobacteria;o__Oceanospirillales;f__Halomonadaceae;g__Kushneria	3.68933e-05	8.16274e-05	3.17718e-05
k__Bacteria;p__Bacteroidetes;c__Bacteroidia;o__Marinilabiliales;f__Marinifilaceae;g__unidentified	1.75716e-05	1.82598e-05	3.16482e-05
k__Bacteria;p__Proteobacteria;c__Alphaproteobacteria;o__Rickettsiales;f__unidentified;g__unidentified	6.21655e-05	8.9442e-05	3.12773e-05
k__Bacteria;p__Proteobacteria;c__Gammaproteobacteria;o__Enterobacterales;f__Morganellaceae;g__Photorhabdus	0.000135392	0.000236604	3.05355e-05
k__Bacteria;p__Proteobacteria;c__Alphaproteobacteria;o__Sphingomonadales;f__Sphingomonadaceae;g__Unclassified_Sphingomonadaceae	0.000120621	7.7372e-06	3.05355e-05
k__Bacteria;p__Proteobacteria;c__Gammaproteobacteria;o__Enterobacterales;f__Morganellaceae;g__Providencia	0.000391545	0.000361172	3.02883e-05
k__Bacteria;p__Actinobacteria;c__Actinobacteria;o__Pseudonocardiales;f__Pseudonocardiaceae;g__Unclassified_Pseudonocardiaceae	2.2052e-05	2.48364e-05	2.97938e-05
k__Bacteria;p__Cyanobacteria;c__unidentified;o__Nostocales;f__Aphanizomenonaceae;g__Dolichospermum	4.94244e-05	0	2.97938e-05
k__Bacteria;p__Actinobacteria;c__Actinobacteria;o__Micrococcales;f__Promicromonosporaceae;g__Isoptericola	3.12228e-05	1.54744e-05	2.94229e-05
k__Bacteria;p__Bacteroidetes;c__Chitinophagia;o__Chitinophagales;f__Chitinophagaceae;g__Chitinophaga	2.2472e-05	5.741e-05	2.92993e-05
k__Bacteria;p__Proteobacteria;c__Betaproteobacteria;o__Rhodocyclales;f__Zoogloeaceae;g__Unclassified_Zoogloeaceae	1.40012e-05	0	2.92993e-05
k__Bacteria;p__Actinobacteria;c__Actinobacteria;o__Streptosporangiales;f__Nocardiopsaceae;g__Nocardiopsis	0	2.31342e-05	2.84339e-05
k__Bacteria;p__Proteobacteria;c__Gammaproteobacteria;o__Xanthomonadales;f__Xanthomonadaceae;g__Luteimonas	2.77925e-05	1.70218e-05	2.84339e-05
k__Bacteria;p__Firmicutes;c__Bacilli;o__Lactobacillales;f__Streptococcaceae;g__Lactococcus	2.18419e-05	2.32116e-05	2.83103e-05
k__Bacteria;p__Proteobacteria;c__Gammaproteobacteria;o__Alteromonadales;f__Alteromonadaceae;g__Alteromonas	0.000489624	0.000689694	2.74449e-05
k__Bacteria;p__Bacteroidetes;c__Flavobacteriia;o__Flavobacteriales;f__Flavobacteriaceae;g__Seonamhaeicola	8.58976e-05	0.000119075	2.73213e-05
k__Bacteria;p__Firmicutes;c__Clostridia;o__Clostridiales;f__Lachnospiraceae;g__Coprococcus	0	0	2.71976e-05
k__Bacteria;p__Proteobacteria;c__Gammaproteobacteria;o__Alteromonadales;f__Psychromonadaceae;g__Psychromonas	5.55149e-05	9.82624e-05	2.65795e-05
k__Bacteria;p__Actinobacteria;c__Actinobacteria;o__Propionibacteriales;f__Nocardioidaceae;g__Marmoricola	3.82234e-05	3.94597e-05	2.65795e-05
k__Bacteria;p__Bacteroidetes;c__unidentified;o__unidentified;f__unidentified;g__unidentified	3.12928e-05	3.94597e-05	2.57141e-05
k__Bacteria;p__Bacteroidetes;c__Chitinophagia;o__Chitinophagales;f__Chitinophagaceae;g__Niabella	3.61232e-05	1.34627e-05	2.55905e-05
k__Bacteria;p__Planctomycetes;c__Planctomycetia;o__Planctomycetales;f__Planctomycetaceae;g__Pirellula	8.28174e-05	7.29618e-05	2.52196e-05
k__Eukaryota;p__Ascomycota;c__Dothideomycetes;o__Pleosporales;f__Unclassified_Pleosporales;g__Unclassified_Pleosporales	5.87352e-05	7.7372e-06	2.47251e-05
k__Bacteria;p__Proteobacteria;c__Betaproteobacteria;o__Neisseriales;f__Neisseriaceae;g__Vitreoscilla	0.000717424	0.000913841	2.47251e-05
k__Bacteria;p__Proteobacteria;c__Betaproteobacteria;o__Burkholderiales;f__Burkholderiaceae;g__Polynucleobacter	0.000711053	0.000803353	2.47251e-05
k__Bacteria;p__Proteobacteria;c__Gammaproteobacteria;o__Enterobacterales;f__Enterobacteriaceae;g__Citrobacter	0.000695582	0.000751282	2.47251e-05
k__Bacteria;p__Proteobacteria;c__Gammaproteobacteria;o__Methylococcales;f__Methylococcaceae;g__Methylovulum	0.000381184	0.000400477	2.47251e-05
k__Bacteria;p__Proteobacteria;c__Gammaproteobacteria;o__Enterobacterales;f__Hafniaceae;g__Hafnia	0.000121461	0.000185538	2.47251e-05
k__Bacteria;p__Cyanobacteria;c__unidentified;o__Nostocales;f__Nostocaceae;g__Anabaena	0.000157094	0.00014484	2.47251e-05
k__Eukaryota;p__Mucoromycota;c__Mucoromycetes;o__Mucorales;f__Rhizopodaceae;g__Rhizopus	0.000152054	0.000116058	2.47251e-05
k__Bacteria;p__Cyanobacteria;c__unidentified;o__Nostocales;f__Rivulariaceae;g__Calothrix	0.000119151	0.000107005	2.47251e-05
k__Bacteria;p__Proteobacteria;c__Gammaproteobacteria;o__Alteromonadales;f__Colwelliaceae;g__Unclassified_Colwelliaceae	9.70286e-05	0.000102827	2.47251e-05
k__Bacteria;p__Proteobacteria;c__Gammaproteobacteria;o__Enterobacterales;f__Enterobacteriaceae;g__Pluralibacter	4.75342e-05	9.53223e-05	2.47251e-05
k__Bacteria;p__Proteobacteria;c__Gammaproteobacteria;o__Enterobacterales;f__Yersiniaceae;g__Rahnella	3.89235e-05	5.00597e-05	2.47251e-05
k__Viruses;p__unidentified;c__unidentified;o__Tymovirales;f__Betaflexiviridae;g__Foveavirus	0.000356472	3.07167e-05	2.47251e-05
k__Bacteria;p__Deinococcus-Thermus;c__Deinococci;o__Deinococcales;f__Trueperaceae;g__Truepera	4.31938e-05	1.16058e-05	2.47251e-05
k__Bacteria;p__Cyanobacteria;c__unidentified;o__Nostocales;f__Rivulariaceae;g__Microchaete	6.10454e-05	7.7372e-06	2.47251e-05
k__Bacteria;p__Thermodesulfobacteria;c__Thermodesulfobacteria;o__Thermodesulfobacteriales;f__Thermodesulfobacteriaceae;g__Caldimicrobium	3.69633e-05	7.7372e-06	2.47251e-05
k__Bacteria;p__Bacteroidetes;c__Sphingobacteriia;o__Sphingobacteriales;f__Sphingobacteriaceae;g__Mucilaginibacter	3.55632e-05	0	2.47251e-05
k__Bacteria;p__Actinobacteria;c__Actinobacteria;o__Frankiales;f__Frankiaceae;g__Frankia	1.53314e-05	0	2.47251e-05
k__Bacteria;p__Actinobacteria;c__Actinobacteria;o__Micrococcales;f__Microbacteriaceae;g__Leifsonia	1.45613e-05	0	2.47251e-05
k__Eukaryota;p__Ascomycota;c__Sordariomycetes;o__Hypocreales;f__Nectriaceae;g__Fusarium	1.19711e-05	0	2.47251e-05
k__Bacteria;p__Actinobacteria;c__Actinobacteria;o__Micromonosporales;f__Micromonosporaceae;g__Unclassified_Micromonosporaceae	0	7.7372e-06	2.44779e-05
k__Bacteria;p__Proteobacteria;c__Gammaproteobacteria;o__Enterobacterales;f__Erwiniaceae;g__Erwinia	0.000652738	0.0004746	2.43543e-05
k__Bacteria;p__Firmicutes;c__Clostridia;o__Clostridiales;f__Eubacteriaceae;g__Eubacterium	0	0	2.43543e-05
k__Bacteria;p__Bacteroidetes;c__Flavobacteriia;o__Flavobacteriales;f__Flavobacteriaceae;g__Zobellia	0.000263573	0.000187395	2.4107e-05
k__Eukaryota;p__unidentified;c__Glaucocystophyceae;o__unidentified;f__Cyanophoraceae;g__Cyanophora	7.00062e-06	0	2.4107e-05
k__Bacteria;p__Proteobacteria;c__Gammaproteobacteria;o__Orbales;f__Orbaceae;g__Gilliamella	0.000118941	0.000193894	2.39834e-05
k__Bacteria;p__Actinobacteria;c__Thermoleophilia;o__Solirubrobacterales;f__Conexibacteraceae;g__Conexibacter	1.40012e-05	1.54744e-05	2.39834e-05
k__Bacteria;p__Actinobacteria;c__Actinobacteria;o__Geodermatophilales;f__Geodermatophilaceae;g__Modestobacter	0	7.7372e-06	2.39834e-05
k__Bacteria;p__Candidatus Melainabacteria;c__unidentified;o__unidentified;f__unidentified;g__unidentified	1.82716e-05	0	2.33653e-05
k__Bacteria;p__Actinobacteria;c__Actinobacteria;o__Micrococcales;f__Micrococcaceae;g__Sinomonas	0	0	2.28707e-05
k__Bacteria;p__Firmicutes;c__Bacilli;o__Bacillales;f__Paenibacillaceae;g__Thermobacillus	0	9.20727e-06	2.26235e-05
k__Viruses;p__unidentified;c__unidentified;o__Caudovirales;f__Podoviridae;g__Vp5virus	0	0	2.20054e-05
k__Bacteria;p__Proteobacteria;c__Gammaproteobacteria;o__Chromatiales;f__Chromatiaceae;g__Rheinheimera	4.42439e-05	6.22071e-05	2.15109e-05
k__Bacteria;p__Proteobacteria;c__Alphaproteobacteria;o__Caulobacterales;f__Caulobacteraceae;g__Brevundimonas	0	0	2.114e-05
k__Bacteria;p__Proteobacteria;c__Betaproteobacteria;o__Rhodocyclales;f__Zoogloeaceae;g__Thauera	2.76525e-05	7.7372e-06	2.10164e-05
k__Eukaryota;p__Ascomycota;c__Pneumocystidomycetes;o__Pneumocystidales;f__Pneumocystidaceae;g__Pneumocystis	1.53314e-05	0	2.08927e-05
k__Bacteria;p__Proteobacteria;c__Betaproteobacteria;o__Burkholderiales;f__Alcaligenaceae;g__Achromobacter	8.44275e-05	0.000147703	2.07691e-05
k__Bacteria;p__Firmicutes;c__Clostridia;o__Clostridiales;f__Clostridiales Family XIII. Incertae Sedis;g__unidentified	0	0	2.06455e-05
k__Bacteria;p__Thermotogae;c__Thermotogae;o__Thermotogales;f__Thermotogaceae;g__Pseudothermotoga	0	2.10452e-05	2.03982e-05
k__Bacteria;p__Bacteroidetes;c__Flavobacteriia;o__Flavobacteriales;f__Flavobacteriaceae;g__Muricauda	4.17237e-05	0	2.02746e-05
k__Bacteria;p__Proteobacteria;c__Alphaproteobacteria;o__Rhizobiales;f__Hyphomicrobiaceae;g__Devosia	2.02318e-05	0	1.96565e-05
k__Viruses;p__unidentified;c__unidentified;o__Caudovirales;f__Podoviridae;g__unidentified	1.40012e-05	0	1.96565e-05
k__Bacteria;p__Proteobacteria;c__Alphaproteobacteria;o__Rhizobiales;f__Rhizobiaceae;g__Liberibacter	0	0	1.95329e-05
k__Bacteria;p__Proteobacteria;c__Betaproteobacteria;o__Burkholderiales;f__Comamonadaceae;g__Comamonas	2.63923e-05	1.7254e-05	1.94092e-05
k__Bacteria;p__Cyanobacteria;c__unidentified;o__Synechococcales;f__Synechococcaceae;g__Synechococcus	3.24829e-05	4.4102e-05	1.86675e-05
k__Bacteria;p__Proteobacteria;c__Gammaproteobacteria;o__Enterobacterales;f__Yersiniaceae;g__Serratia	0.000531067	0.000437384	1.82966e-05
k__Bacteria;p__Firmicutes;c__Clostridia;o__Clostridiales;f__Lachnospiraceae;g__unidentified	7.00062e-06	0	1.82966e-05
k__Bacteria;p__Proteobacteria;c__Gammaproteobacteria;o__Pasteurellales;f__Pasteurellaceae;g__Gallibacterium	0.000254753	0.00039305	1.8173e-05
k__Bacteria;p__Proteobacteria;c__Alphaproteobacteria;o__Rickettsiales;f__Rickettsiaceae;g__Rickettsia	0	7.7372e-06	1.8173e-05
k__Bacteria;p__Proteobacteria;c__Alphaproteobacteria;o__Caulobacterales;f__Caulobacteraceae;g__Unclassified_Caulobacteraceae	7.00062e-06	0	1.8173e-05
k__Bacteria;p__Proteobacteria;c__Betaproteobacteria;o__Burkholderiales;f__Alcaligenaceae;g__Basilea	0.0001111	9.17632e-05	1.76785e-05
k__Bacteria;p__Proteobacteria;c__Alphaproteobacteria;o__Rhizobiales;f__Bradyrhizobiaceae;g__Bradyrhizobium	1.40012e-05	0	1.76785e-05
k__Bacteria;p__Firmicutes;c__Clostridia;o__Thermoanaerobacterales;f__Thermoanaerobacteraceae;g__Tepidanaerobacter	0	0	1.76785e-05
k__Bacteria;p__Bacteroidetes;c__Flavobacteriia;o__Flavobacteriales;f__Crocinitomicaceae;g__Fluviicola	7.52567e-05	1.54744e-05	1.74312e-05
k__Bacteria;p__Firmicutes;c__Bacilli;o__Lactobacillales;f__Leuconostocaceae;g__Leuconostoc	3.4093e-05	3.59006e-05	1.70603e-05
k__Bacteria;p__Firmicutes;c__Bacilli;o__Bacillales;f__Planococcaceae;g__Rummeliibacillus	0.00011481	7.36581e-05	1.69367e-05
k__Bacteria;p__Proteobacteria;c__Alphaproteobacteria;o__Rhizobiales;f__Methylobacteriaceae;g__Methylobacterium	8.10672e-05	3.8686e-05	1.69367e-05
k__Bacteria;p__Proteobacteria;c__Betaproteobacteria;o__Burkholderiales;f__Comamonadaceae;g__Hydrogenophaga	4.34039e-05	6.18202e-05	1.65658e-05
k__Eukaryota;p__Ascomycota;c__Saccharomycetes;o__Saccharomycetales;f__Saccharomycetaceae;g__Tetrapisispora	0	0	1.65658e-05
k__Bacteria;p__Cyanobacteria;c__unidentified;o__Synechococcales;f__Synechococcaceae;g__Cyanobium	0	2.32116e-05	1.6195e-05
k__Bacteria;p__Actinobacteria;c__Actinobacteria;o__Streptosporangiales;f__Streptosporangiaceae;g__Nonomuraea	2.10019e-05	1.67123e-05	1.60713e-05
k__Bacteria;p__Proteobacteria;c__Alphaproteobacteria;o__Sphingomonadales;f__Unclassified_Sphingomonadales;g__Unclassified_Sphingomonadales	3.96935e-05	0	1.45878e-05
k__Bacteria;p__Proteobacteria;c__Betaproteobacteria;o__Burkholderiales;f__Burkholderiaceae;g__Burkholderia	4.43839e-05	1.58613e-05	1.37224e-05
k__Bacteria;p__Proteobacteria;c__Gammaproteobacteria;o__Chromatiales;f__Granulosicoccaceae;g__Granulosicoccus	5.29247e-05	7.36581e-05	1.32279e-05
k__Bacteria;p__Proteobacteria;c__Gammaproteobacteria;o__Pasteurellales;f__Pasteurellaceae;g__Aggregatibacter	0.000846515	0.000735034	1.23626e-05
k__Bacteria;p__Proteobacteria;c__Gammaproteobacteria;o__Oceanospirillales;f__Halomonadaceae;g__Halomonas	0.000516086	0.000511197	1.23626e-05
k__Bacteria;p__Proteobacteria;c__Epsilonproteobacteria;o__Campylobacterales;f__Campylobacteraceae;g__Sulfurospirillum	0.000235221	0.000325349	1.23626e-05
k__Bacteria;p__Proteobacteria;c__Gammaproteobacteria;o__Enterobacterales;f__Pectobacteriaceae;g__Dickeya	0.000234101	0.000275367	1.23626e-05
k__Bacteria;p__Proteobacteria;c__Gammaproteobacteria;o__Methylococcales;f__Methylococcaceae;g__Methylomonas	8.57576e-05	0.000175944	1.23626e-05
k__Bacteria;p__Proteobacteria;c__Gammaproteobacteria;o__Chromatiales;f__Chromatiaceae;g__Nitrosococcus	0.00011222	0.000171379	1.23626e-05
k__Bacteria;p__Proteobacteria;c__Gammaproteobacteria;o__Aeromonadales;f__Aeromonadaceae;g__Oceanisphaera	0.000124471	0.00016163	1.23626e-05
k__Bacteria;p__Proteobacteria;c__Betaproteobacteria;o__Burkholderiales;f__Alcaligenaceae;g__Alcaligenes	9.91288e-05	0.000100738	1.23626e-05
k__Bacteria;p__Proteobacteria;c__Betaproteobacteria;o__Neisseriales;f__Neisseriaceae;g__Snodgrassella	9.72386e-05	8.04669e-05	1.23626e-05
k__Bacteria;p__Proteobacteria;c__Gammaproteobacteria;o__Xanthomonadales;f__Xanthomonadaceae;g__Xanthomonas	0.000140502	7.74494e-05	1.23626e-05
k__Bacteria;p__Proteobacteria;c__Betaproteobacteria;o__Rhodocyclales;f__Rhodocyclaceae;g__Azospira	4.4874e-05	6.88611e-05	1.23626e-05
k__Bacteria;p__Proteobacteria;c__Gammaproteobacteria;o__Vibrionales;f__Vibrionaceae;g__Photobacterium	4.40339e-05	3.94597e-05	1.23626e-05
k__Eukaryota;p__Unclassified_Dikarya;c__Unclassified_Dikarya;o__Unclassified_Dikarya;f__Unclassified_Dikarya;g__Unclassified_Dikarya	0.00011187	1.54744e-05	1.23626e-05
k__Eukaryota;p__Ascomycota;c__Dothideomycetes;o__Dothideales;f__Saccotheciaceae;g__Aureobasidium	0.000101299	7.7372e-06	1.23626e-05
k__Bacteria;p__Proteobacteria;c__Gammaproteobacteria;o__Pseudomonadales;f__Pseudomonadaceae;g__Azotobacter	3.08027e-05	0	1.23626e-05
k__Bacteria;p__Proteobacteria;c__Gammaproteobacteria;o__Pasteurellales;f__Pasteurellaceae;g__Bibersteinia	0.00125542	0.00122503	0
k__Bacteria;p__Proteobacteria;c__Gammaproteobacteria;o__Thiotrichales;f__Piscirickettsiaceae;g__Methylophaga	0.000713503	0.000725672	0
k__Bacteria;p__Proteobacteria;c__Gammaproteobacteria;o__Oceanospirillales;f__Kangiellaceae;g__Kangiella	0.000618715	0.000568375	0
k__Bacteria;p__Proteobacteria;c__Gammaproteobacteria;o__Enterobacterales;f__Enterobacteriaceae;g__Salmonella	0.000469252	0.000512048	0
k__Bacteria;p__Proteobacteria;c__Gammaproteobacteria;o__Pasteurellales;f__Pasteurellaceae;g__Basfia	0.000580212	0.000450537	0
k__Bacteria;p__Proteobacteria;c__Betaproteobacteria;o__Nitrosomonadales;f__Methylophilaceae;g__Candidatus Methylopumilus	0.000330429	0.000329914	0
k__Bacteria;p__Proteobacteria;c__Gammaproteobacteria;o__Vibrionales;f__Vibrionaceae;g__Aliivibrio	0.000121671	0.000315213	0
k__Bacteria;p__Proteobacteria;c__Gammaproteobacteria;o__Oceanospirillales;f__Saccharospirillaceae;g__Gynuella	0.00021954	0.000313589	0
k__Bacteria;p__Proteobacteria;c__Gammaproteobacteria;o__Cellvibrionales;f__Cellvibrionaceae;g__Simiduia	0.000291856	0.000309101	0
k__Bacteria;p__Proteobacteria;c__Gammaproteobacteria;o__Thiotrichales;f__Thiotrichaceae;g__Beggiatoa	0.000239001	0.000301828	0
k__Bacteria;p__Proteobacteria;c__Gammaproteobacteria;o__Thiotrichales;f__Francisellaceae;g__Francisella	0.00022416	0.000276914	0
k__Bacteria;p__Proteobacteria;c__Gammaproteobacteria;o__Enterobacterales;f__Enterobacteriaceae;g__Shimwellia	0.000180756	0.000271344	0
k__Bacteria;p__Bacteroidetes;c__Cytophagia;o__Cytophagales;f__Bernardetiaceae;g__Bernardetia	0.000186497	0.000260511	0
k__Bacteria;p__Proteobacteria;c__Gammaproteobacteria;o__Pasteurellales;f__Pasteurellaceae;g__unidentified	0.000269104	0.00024937	0
k__Bacteria;p__Proteobacteria;c__Gammaproteobacteria;o__Oceanospirillales;f__Oceanospirillaceae;g__Bacterioplanes	0.000238441	0.000242639	0
k__Bacteria;p__Proteobacteria;c__Gammaproteobacteria;o__Thiotrichales;f__Piscirickettsiaceae;g__Thiomicrospira	0.00011082	0.000242174	0
k__Bacteria;p__Proteobacteria;c__Gammaproteobacteria;o__Oceanospirillales;f__Oceanospirillaceae;g__Marinomonas	0.000207638	0.000218498	0
k__Bacteria;p__Proteobacteria;c__Gammaproteobacteria;o__Oceanospirillales;f__Alcanivoracaceae;g__Alcanivorax	0.000201618	0.000213237	0
k__Bacteria;p__Proteobacteria;c__Betaproteobacteria;o__Burkholderiales;f__Comamonadaceae;g__Rhodoferax	0.000156814	0.000200161	0
k__Bacteria;p__Bacteroidetes;c__Cytophagia;o__Cytophagales;f__Cytophagaceae;g__Spirosoma	0.000124191	0.000190567	0
k__Viruses;p__Unclassified_Viruses;c__Unclassified_Viruses;o__Unclassified_Viruses;f__Unclassified_Viruses;g__Unclassified_Viruses	0.00022388	0.00017695	0
k__Bacteria;p__Proteobacteria;c__Gammaproteobacteria;o__Cellvibrionales;f__Spongiibacteraceae;g__Zhongshania	0.000241381	0.000176021	0
k__Bacteria;p__Proteobacteria;c__Gammaproteobacteria;o__Alteromonadales;f__Idiomarinaceae;g__unidentified	0.000105219	0.000171766	0
k__Bacteria;p__Proteobacteria;c__Gammaproteobacteria;o__Enterobacterales;f__Enterobacteriaceae;g__Cedecea	0.000123631	0.00017076	0
k__Bacteria;p__Proteobacteria;c__Gammaproteobacteria;o__Thiotrichales;f__Piscirickettsiaceae;g__Piscirickettsia	0.000158144	0.000166891	0
k__Bacteria;p__Proteobacteria;c__Gammaproteobacteria;o__Enterobacterales;f__Enterobacteriaceae;g__Enterobacter	0.000141203	0.000166891	0
k__Bacteria;p__Proteobacteria;c__Gammaproteobacteria;o__Cellvibrionales;f__Microbulbiferaceae;g__Microbulbifer	0.000218069	0.000159232	0
k__Bacteria;p__Cyanobacteria;c__unidentified;o__Chroococcales;f__Chroococcaceae;g__Chondrocystis	0.000140082	0.000137026	0
k__Bacteria;p__Proteobacteria;c__Gammaproteobacteria;o__unidentified;f__unidentified;g__Candidatus Thioglobus	9.58385e-05	0.000136639	0
k__Bacteria;p__Proteobacteria;c__Epsilonproteobacteria;o__Campylobacterales;f__Helicobacteraceae;g__Sulfuricurvum	0.000139592	0.000134008	0
k__Bacteria;p__Proteobacteria;c__Gammaproteobacteria;o__Orbales;f__Orbaceae;g__Frischella	7.73569e-05	0.0001272	0
k__Bacteria;p__Proteobacteria;c__Epsilonproteobacteria;o__unidentified;f__unidentified;g__Sulfurovum	0.00011257	0.000124878	0
k__Bacteria;p__Proteobacteria;c__Alphaproteobacteria;o__Rhizobiales;f__unidentified;g__Candidatus Tokpelaia	0.00011474	0.000121551	0
k__Bacteria;p__Proteobacteria;c__Betaproteobacteria;o__Burkholderiales;f__Comamonadaceae;g__Ottowia	6.7066e-05	0.000120313	0
k__Bacteria;p__Proteobacteria;c__Betaproteobacteria;o__Neisseriales;f__Chromobacteriaceae;g__Aquaspirillum	0.000123701	0.000119617	0
k__Bacteria;p__Cyanobacteria;c__unidentified;o__Chroococcales;f__Microcystaceae;g__Microcystis	0.000171375	0.00011923	0
k__Bacteria;p__Firmicutes;c__Bacilli;o__Lactobacillales;f__Leuconostocaceae;g__Weissella	8.56176e-05	0.000118302	0
k__Bacteria;p__Firmicutes;c__Bacilli;o__Bacillales;f__Bacillaceae;g__Geobacillus	8.14872e-05	0.000117683	0
k__Bacteria;p__Bacteroidetes;c__Flavobacteriia;o__Flavobacteriales;f__Flavobacteriaceae;g__Algibacter	0.000128041	0.000117219	0
k__Bacteria;p__Proteobacteria;c__Gammaproteobacteria;o__Cellvibrionales;f__Halieaceae;g__Halioglobus	7.68668e-05	0.000113582	0
k__Bacteria;p__Proteobacteria;c__Betaproteobacteria;o__unidentified;f__unidentified;g__unidentified	0.000102909	0.00011335	0
k__Bacteria;p__Proteobacteria;c__Gammaproteobacteria;o__Thiotrichales;f__Francisellaceae;g__Allofrancisella	5.27847e-05	0.000112344	0
k__Viruses;p__unidentified;c__unidentified;o__unidentified;f__unidentified;g__unidentified	7.14764e-05	0.00011188	0
k__Bacteria;p__Spirochaetes;c__Spirochaetia;o__Spirochaetales;f__Spirochaetaceae;g__Treponema	5.22947e-05	0.000111261	0
k__Bacteria;p__Proteobacteria;c__Gammaproteobacteria;o__Alteromonadales;f__Alteromonadaceae;g__Glaciecola	0.000100389	0.000110255	0
k__Bacteria;p__Proteobacteria;c__Gammaproteobacteria;o__Cellvibrionales;f__Cellvibrionaceae;g__Cellvibrio	0.000172355	0.000109713	0
k__Bacteria;p__Proteobacteria;c__Betaproteobacteria;o__Burkholderiales;f__Burkholderiaceae;g__Paraburkholderia	8.22573e-05	0.000107934	0
k__Bacteria;p__Proteobacteria;c__Gammaproteobacteria;o__Oceanospirillales;f__Oceanospirillaceae;g__Thalassolituus	8.71578e-05	0.000106541	0
k__Bacteria;p__Proteobacteria;c__Betaproteobacteria;o__Nitrosomonadales;f__Nitrosomonadaceae;g__Nitrosospira	0.000118941	0.000106386	0
k__Bacteria;p__Proteobacteria;c__Gammaproteobacteria;o__Enterobacterales;f__unidentified;g__Plesiomonas	7.00062e-06	0.000104994	0
k__Bacteria;p__Proteobacteria;c__Alphaproteobacteria;o__Rhodobacterales;f__Rhodobacteraceae;g__Celeribacter	5.6565e-05	0.000104839	0
k__Bacteria;p__Proteobacteria;c__Gammaproteobacteria;o__Methylococcales;f__Methylococcaceae;g__Methylococcus	9.40184e-05	0.000104065	0
k__Bacteria;p__Chlamydiae;c__Chlamydiia;o__Chlamydiales;f__Chlamydiaceae;g__Chlamydia	1.40012e-05	0.000104065	0
k__Bacteria;p__Proteobacteria;c__Gammaproteobacteria;o__Enterobacterales;f__Morganellaceae;g__Arsenophonus	5.6635e-05	0.000102595	0
k__Bacteria;p__Proteobacteria;c__Betaproteobacteria;o__Nitrosomonadales;f__Methylophilaceae;g__Methylovorus	9.64686e-05	9.84172e-05	0
k__Bacteria;p__Proteobacteria;c__Gammaproteobacteria;o__Oceanospirillales;f__Endozoicomonadaceae;g__Endozoicomonas	6.07654e-05	9.53223e-05	0
k__Bacteria;p__Proteobacteria;c__Betaproteobacteria;o__Burkholderiales;f__Comamonadaceae;g__unidentified	3.49331e-05	8.82814e-05	0
k__Bacteria;p__Proteobacteria;c__Gammaproteobacteria;o__Enterobacterales;f__Pectobacteriaceae;g__Brenneria	0.00010711	8.77398e-05	0
k__Bacteria;p__Proteobacteria;c__Betaproteobacteria;o__Nitrosomonadales;f__Gallionellaceae;g__Sulfuricella	0.00010781	8.74303e-05	0
k__Bacteria;p__Proteobacteria;c__Alphaproteobacteria;o__Unclassified_Alphaproteobacteria;f__Unclassified_Alphaproteobacteria;g__Unclassified_Alphaproteobacteria	6.7766e-05	8.62698e-05	0
k__Bacteria;p__Proteobacteria;c__Gammaproteobacteria;o__Oceanospirillales;f__Alcanivoracaceae;g__Ketobacter	7.37866e-05	8.51092e-05	0
k__Bacteria;p__Proteobacteria;c__Gammaproteobacteria;o__Cellvibrionales;f__Cellvibrionaceae;g__Teredinibacter	5.10345e-05	8.42581e-05	0
k__Bacteria;p__Proteobacteria;c__Gammaproteobacteria;o__Xanthomonadales;f__Xanthomonadaceae;g__Stenotrophomonas	7.99471e-05	8.38712e-05	0
k__Bacteria;p__Firmicutes;c__Clostridia;o__Clostridiales;f__Peptostreptococcaceae;g__Paeniclostridium	6.97262e-05	8.36391e-05	0
k__Bacteria;p__Proteobacteria;c__Betaproteobacteria;o__Neisseriales;f__Chromobacteriaceae;g__Laribacter	7.79869e-05	8.17822e-05	0
k__Bacteria;p__Proteobacteria;c__Betaproteobacteria;o__Burkholderiales;f__Oxalobacteraceae;g__Herminiimonas	2.96826e-05	8.0699e-05	0
k__Bacteria;p__Proteobacteria;c__Gammaproteobacteria;o__Oceanospirillales;f__Oceanospirillaceae;g__Oleispira	4.59941e-05	8.04669e-05	0
k__Bacteria;p__Proteobacteria;c__Gammaproteobacteria;o__Cellvibrionales;f__Cellvibrionaceae;g__Saccharophagus	1.92517e-05	8.00026e-05	0
k__Bacteria;p__Proteobacteria;c__Gammaproteobacteria;o__Pasteurellales;f__Pasteurellaceae;g__Avibacterium	7.12663e-05	7.97705e-05	0
k__Bacteria;p__Proteobacteria;c__Alphaproteobacteria;o__Rhodospirillales;f__Acetobacteraceae;g__Komagataeibacter	2.31721e-05	7.83005e-05	0
k__Bacteria;p__Proteobacteria;c__Gammaproteobacteria;o__Thiotrichales;f__Piscirickettsiaceae;g__Hydrogenovibrio	3.3463e-05	7.75267e-05	0
k__Bacteria;p__Actinobacteria;c__Actinobacteria;o__Micrococcales;f__Microbacteriaceae;g__Candidatus Aquiluna	2.34521e-05	7.41224e-05	0
k__Bacteria;p__Proteobacteria;c__Gammaproteobacteria;o__Alteromonadales;f__Colwelliaceae;g__Thalassotalea	9.35983e-05	7.38129e-05	0
k__Bacteria;p__Proteobacteria;c__Gammaproteobacteria;o__Enterobacterales;f__Morganellaceae;g__Xenorhabdus	6.61559e-05	7.3426e-05	0
k__Bacteria;p__Proteobacteria;c__Gammaproteobacteria;o__Cellvibrionales;f__Spongiibacteraceae;g__Spongiibacter	3.50031e-05	7.29618e-05	0
k__Bacteria;p__Proteobacteria;c__Gammaproteobacteria;o__Enterobacterales;f__Enterobacteriaceae;g__Raoultella	7.8477e-05	7.18012e-05	0
k__Bacteria;p__Proteobacteria;c__Betaproteobacteria;o__Nitrosomonadales;f__unidentified;g__unidentified	2.39421e-05	6.99443e-05	0
k__Bacteria;p__Proteobacteria;c__Gammaproteobacteria;o__unidentified;f__unidentified;g__Pseudohongiella	4.98444e-05	6.87063e-05	0
k__Bacteria;p__Firmicutes;c__Clostridia;o__Clostridiales;f__Lachnospiraceae;g__Anaerostipes	2.61823e-05	6.87063e-05	0
k__Bacteria;p__Proteobacteria;c__Gammaproteobacteria;o__Methylococcales;f__Methylococcaceae;g__Methylocaldum	6.7556e-05	6.801e-05	0
k__Bacteria;p__Proteobacteria;c__Gammaproteobacteria;o__Oceanospirillales;f__Hahellaceae;g__Hahella	3.50031e-05	6.63852e-05	0
k__Bacteria;p__Firmicutes;c__Bacilli;o__Bacillales;f__Bacillaceae;g__Halobacillus	9.40184e-05	6.55341e-05	0
k__Bacteria;p__Proteobacteria;c__Gammaproteobacteria;o__Enterobacterales;f__Hafniaceae;g__Obesumbacterium	1.40012e-05	6.47604e-05	0
k__Bacteria;p__Proteobacteria;c__Gammaproteobacteria;o__Enterobacterales;f__Erwiniaceae;g__Unclassified_Erwiniaceae	3.67533e-05	6.46056e-05	0
k__Bacteria;p__Proteobacteria;c__Betaproteobacteria;o__Burkholderiales;f__Comamonadaceae;g__Verminephrobacter	2.07218e-05	6.3445e-05	0
k__Bacteria;p__Proteobacteria;c__Betaproteobacteria;o__Burkholderiales;f__Alcaligenaceae;g__Paenalcaligenes	2.95426e-05	6.32903e-05	0
k__Bacteria;p__Proteobacteria;c__Alphaproteobacteria;o__Rhodobacterales;f__Rhodobacteraceae;g__Marivivens	2.40121e-05	6.30582e-05	0
k__Bacteria;p__Proteobacteria;c__Betaproteobacteria;o__Burkholderiales;f__Oxalobacteraceae;g__Herbaspirillum	0.00010998	6.22071e-05	0
k__Bacteria;p__Cyanobacteria;c__unidentified;o__Nostocales;f__Unclassified_Nostocales;g__Unclassified_Nostocales	5.96453e-05	6.20523e-05	0
k__Bacteria;p__Cyanobacteria;c__unidentified;o__Nostocales;f__Nostocaceae;g__Trichormus	2.87726e-05	5.98085e-05	0
k__Bacteria;p__Proteobacteria;c__Gammaproteobacteria;o__Enterobacterales;f__Pectobacteriaceae;g__Pectobacterium	2.65324e-05	5.81064e-05	0
k__Bacteria;p__Firmicutes;c__Clostridia;o__Clostridiales;f__Peptococcaceae;g__Desulfosporosinus	0.000130912	5.78742e-05	0
k__Bacteria;p__Proteobacteria;c__Gammaproteobacteria;o__Alteromonadales;f__Unclassified_Alteromonadales;g__Unclassified_Alteromonadales	1.69415e-05	5.64816e-05	0
k__Bacteria;p__Bacteroidetes;c__Sphingobacteriia;o__Sphingobacteriales;f__Sphingobacteriaceae;g__Pseudopedobacter	5.06845e-05	5.61721e-05	0
k__Bacteria;p__Proteobacteria;c__Alphaproteobacteria;o__Magnetococcales;f__Magnetococcaceae;g__Magnetococcus	3.67533e-05	5.61721e-05	0
k__Bacteria;p__Aquificae;c__Aquificae;o__Aquificales;f__unidentified;g__Thermosulfidibacter	1.40012e-05	5.56305e-05	0
k__Bacteria;p__Actinobacteria;c__Actinobacteria;o__Micrococcales;f__Microbacteriaceae;g__Microcella	1.75016e-05	5.50115e-05	0
k__Bacteria;p__Proteobacteria;c__Betaproteobacteria;o__Burkholderiales;f__Burkholderiaceae;g__Pandoraea	3.52131e-05	5.44699e-05	0
k__Bacteria;p__Cyanobacteria;c__unidentified;o__Nostocales;f__Nostocaceae;g__Nostoc	7.58167e-05	5.44699e-05	0
k__Bacteria;p__Proteobacteria;c__Gammaproteobacteria;o__Enterobacterales;f__Enterobacteriaceae;g__Candidatus Doolittlea	2.75124e-05	5.43925e-05	0
k__Bacteria;p__Proteobacteria;c__Gammaproteobacteria;o__Enterobacterales;f__Pectobacteriaceae;g__Sodalis	4.24238e-05	5.39283e-05	0
k__Eukaryota;p__Ascomycota;c__Eurotiomycetes;o__Eurotiales;f__Aspergillaceae;g__Penicillium	2.78625e-05	5.3464e-05	0
k__Bacteria;p__Proteobacteria;c__Gammaproteobacteria;o__Alteromonadales;f__Ferrimonadaceae;g__Ferrimonas	5.22246e-05	5.22261e-05	0
k__Bacteria;p__Bacteroidetes;c__Cytophagia;o__Cytophagales;f__Cyclobacteriaceae;g__Aquiflexum	6.92362e-05	5.16071e-05	0
k__Bacteria;p__Proteobacteria;c__Gammaproteobacteria;o__Acidiferrobacterales;f__Acidiferrobacteraceae;g__Sulfurifustis	1.69415e-05	5.05239e-05	0
k__Bacteria;p__Cyanobacteria;c__unidentified;o__Chroococcales;f__Chroococcaceae;g__Geminocystis	7.00062e-06	5.03692e-05	0
k__Bacteria;p__Proteobacteria;c__Betaproteobacteria;o__Nitrosomonadales;f__Gallionellaceae;g__Sideroxydans	1.26711e-05	4.93633e-05	0
k__Bacteria;p__Bacteroidetes;c__Flavobacteriia;o__Flavobacteriales;f__Flavobacteriaceae;g__Olleya	4.43839e-05	4.82027e-05	0
k__Bacteria;p__Proteobacteria;c__Betaproteobacteria;o__Burkholderiales;f__Oxalobacteraceae;g__Collimonas	3.01727e-05	4.70422e-05	0
k__Bacteria;p__Proteobacteria;c__Betaproteobacteria;o__Nitrosomonadales;f__Sterolibacteriaceae;g__Sterolibacterium	7.00062e-06	4.69648e-05	0
k__Bacteria;p__Proteobacteria;c__Gammaproteobacteria;o__Enterobacterales;f__Enterobacteriaceae;g__Kosakonia	3.73133e-05	4.65779e-05	0
k__Bacteria;p__Bacteroidetes;c__Cytophagia;o__Cytophagales;f__Hymenobacteraceae;g__Hymenobacter	3.67533e-05	4.64232e-05	0
k__Bacteria;p__Proteobacteria;c__Alphaproteobacteria;o__Rhodobacterales;f__Rhodobacteraceae;g__Unclassified_Rhodobacteraceae	3.62632e-05	4.64232e-05	0
k__Bacteria;p__Proteobacteria;c__Gammaproteobacteria;o__Enterobacterales;f__Enterobacteriaceae;g__Cronobacter	7.00062e-05	4.61911e-05	0
k__Bacteria;p__Proteobacteria;c__Gammaproteobacteria;o__Alteromonadales;f__Idiomarinaceae;g__Idiomarina	0.00011677	4.60363e-05	0
k__Bacteria;p__Elusimicrobia;c__Endomicrobia;o__Endomicrobiales;f__Endomicrobiaceae;g__Endomicrobium	3.05227e-05	4.58816e-05	0
k__Bacteria;p__Proteobacteria;c__Alphaproteobacteria;o__Holosporales;f__Candidatus Paracaedibacteraceae;g__Candidatus Paracaedibacter	2.64624e-05	4.57268e-05	0
k__Bacteria;p__Proteobacteria;c__Betaproteobacteria;o__Burkholderiales;f__Alcaligenaceae;g__Taylorella	3.89235e-05	4.51852e-05	0
k__Bacteria;p__Proteobacteria;c__Betaproteobacteria;o__Burkholderiales;f__Alcaligenaceae;g__Orrella	0.000129652	4.43341e-05	0
k__Bacteria;p__Proteobacteria;c__Deltaproteobacteria;o__Desulfuromonadales;f__Desulfuromonadaceae;g__Pelobacter	1.03609e-05	4.4102e-05	0
k__Bacteria;p__Proteobacteria;c__Alphaproteobacteria;o__Rhizobiales;f__Aurantimonadaceae;g__Martelella	6.55958e-05	4.39473e-05	0
k__Bacteria;p__Firmicutes;c__Bacilli;o__Bacillales;f__Bacillaceae;g__Oceanobacillus	7.00062e-06	4.32509e-05	0
k__Eukaryota;p__Ascomycota;c__Saccharomycetes;o__Saccharomycetales;f__Saccharomycetaceae;g__Zygosaccharomyces	1.40012e-05	4.29415e-05	0
k__Bacteria;p__Spirochaetes;c__Spirochaetia;o__Spirochaetales;f__Spirochaetaceae;g__Sphaerochaeta	4.84443e-05	4.23225e-05	0
k__Bacteria;p__Proteobacteria;c__Betaproteobacteria;o__Nitrosomonadales;f__Methylophilaceae;g__Methylotenera	0.00010872	4.21677e-05	0
k__Bacteria;p__Proteobacteria;c__Alphaproteobacteria;o__unidentified;f__unidentified;g__unidentified	2.42222e-05	4.16261e-05	0
k__Bacteria;p__Bacteroidetes;c__Flavobacteriia;o__Flavobacteriales;f__Flavobacteriaceae;g__Dokdonia	3.61932e-05	4.13166e-05	0
k__Bacteria;p__Proteobacteria;c__Deltaproteobacteria;o__Desulfovibrionales;f__Desulfomicrobiaceae;g__Desulfomicrobium	9.94088e-05	4.0775e-05	0
k__Bacteria;p__Thermotogae;c__Thermotogae;o__Thermotogales;f__Fervidobacteriaceae;g__Fervidobacterium	6.91662e-05	4.06977e-05	0
k__Bacteria;p__Proteobacteria;c__Alphaproteobacteria;o__Rhodospirillales;f__Rhodospirillaceae;g__Candidatus Endolissoclinum	6.60859e-05	4.06977e-05	0
k__Bacteria;p__Proteobacteria;c__Gammaproteobacteria;o__Alteromonadales;f__Moritellaceae;g__Moritella	3.09428e-05	4.06977e-05	0
k__Bacteria;p__Proteobacteria;c__Gammaproteobacteria;o__Chromatiales;f__Halothiobacillaceae;g__Halothiobacillus	1.49113e-05	3.96145e-05	0
k__Bacteria;p__Bacteroidetes;c__Flavobacteriia;o__Unclassified_Flavobacteriia;f__Unclassified_Flavobacteriia;g__Unclassified_Flavobacteriia	3.06627e-05	3.93823e-05	0
k__Bacteria;p__Proteobacteria;c__Gammaproteobacteria;o__Alteromonadales;f__Alteromonadaceae;g__Catenovulum	3.95535e-05	3.89181e-05	0
k__Bacteria;p__Proteobacteria;c__Alphaproteobacteria;o__Rhodospirillales;f__Rhodospirillaceae;g__Pararhodospirillum	7.00062e-06	3.7448e-05	0
k__Bacteria;p__Cyanobacteria;c__unidentified;o__Chroococcidiopsidales;f__Chroococcidiopsidaceae;g__Chroococcidiopsis	6.88161e-05	3.63648e-05	0
k__Bacteria;p__Proteobacteria;c__Betaproteobacteria;o__Burkholderiales;f__unidentified;g__Paucibacter	5.53049e-05	3.63648e-05	0
k__Bacteria;p__Cyanobacteria;c__unidentified;o__Nostocales;f__Rivulariaceae;g__Rivularia	0	3.61327e-05	0
k__Bacteria;p__Proteobacteria;c__Gammaproteobacteria;o__Legionellales;f__Coxiellaceae;g__Coxiella	2.87026e-05	3.58232e-05	0
k__Bacteria;p__Proteobacteria;c__Betaproteobacteria;o__Burkholderiales;f__Oxalobacteraceae;g__Oxalobacter	2.80025e-05	3.58232e-05	0
k__Bacteria;p__Proteobacteria;c__Gammaproteobacteria;o__Enterobacterales;f__Enterobacteriaceae;g__Candidatus Tachikawaea	3.75233e-05	3.55137e-05	0
k__Bacteria;p__Proteobacteria;c__Alphaproteobacteria;o__Rhodobacterales;f__Rhodobacteraceae;g__Phaeobacter	3.99035e-05	3.54364e-05	0
k__Bacteria;p__Proteobacteria;c__Gammaproteobacteria;o__unidentified;f__unidentified;g__Candidatus Ruthia	5.47449e-05	3.49721e-05	0
k__Bacteria;p__Firmicutes;c__Clostridia;o__Clostridiales;f__Lachnospiraceae;g__Blautia	5.99253e-05	3.42758e-05	0
k__Bacteria;p__Proteobacteria;c__Gammaproteobacteria;o__Chromatiales;f__Chromatiaceae;g__Candidatus Tenderia	2.33821e-05	3.41984e-05	0
k__Bacteria;p__Proteobacteria;c__Betaproteobacteria;o__Rhodocyclales;f__Unclassified_Rhodocyclales;g__Unclassified_Rhodocyclales	1.80616e-05	3.4121e-05	0
k__Bacteria;p__Proteobacteria;c__Epsilonproteobacteria;o__Campylobacterales;f__Helicobacteraceae;g__Wolinella	5.38348e-05	3.35794e-05	0
k__Bacteria;p__Proteobacteria;c__Alphaproteobacteria;o__Pelagibacterales;f__Pelagibacteraceae;g__unidentified	2.17719e-05	3.35794e-05	0
k__Bacteria;p__Proteobacteria;c__Gammaproteobacteria;o__Cellvibrionales;f__Spongiibacteraceae;g__Oceanicoccus	2.16319e-05	3.33473e-05	0
k__Bacteria;p__Proteobacteria;c__Gammaproteobacteria;o__Chromatiales;f__Ectothiorhodospiraceae;g__Spiribacter	3.18528e-05	3.19546e-05	0
k__Bacteria;p__Firmicutes;c__Negativicutes;o__Selenomonadales;f__Sporomusaceae;g__Pelosinus	4.06036e-05	3.09488e-05	0
k__Bacteria;p__Bacteroidetes;c__Saprospiria;o__Saprospirales;f__Haliscomenobacteraceae;g__Haliscomenobacter	1.40012e-05	3.00203e-05	0
k__Bacteria;p__Proteobacteria;c__Gammaproteobacteria;o__Enterobacterales;f__Enterobacteriaceae;g__Candidatus Hamiltonella	1.61714e-05	2.98656e-05	0
k__Bacteria;p__Proteobacteria;c__Gammaproteobacteria;o__Aeromonadales;f__Aeromonadaceae;g__Zobellella	7.00062e-06	2.91692e-05	0
k__Bacteria;p__Proteobacteria;c__Epsilonproteobacteria;o__Campylobacterales;f__Campylobacteraceae;g__Unclassified_Campylobacteraceae	3.3393e-05	2.81634e-05	0
k__Bacteria;p__Proteobacteria;c__Gammaproteobacteria;o__Chromatiales;f__Chromatiaceae;g__Allochromatium	5.21546e-05	2.80087e-05	0
k__Bacteria;p__Cyanobacteria;c__unidentified;o__Oscillatoriales;f__Cyanothecaceae;g__Cyanothece	2.09319e-05	2.6616e-05	0
k__Bacteria;p__Proteobacteria;c__Betaproteobacteria;o__Burkholderiales;f__Comamonadaceae;g__Delftia	1.74316e-05	2.5997e-05	0
k__Bacteria;p__Chrysiogenetes;c__Chrysiogenetes;o__Chrysiogenales;f__Chrysiogenaceae;g__Desulfurispirillum	2.2052e-05	2.57649e-05	0
k__Bacteria;p__Proteobacteria;c__Alphaproteobacteria;o__Rhodobacterales;f__Rhodobacteraceae;g__Sulfitobacter	3.90635e-05	2.49138e-05	0
k__Bacteria;p__Firmicutes;c__Bacilli;o__Bacillales;f__Listeriaceae;g__Brochothrix	1.40012e-05	2.41401e-05	0
k__Bacteria;p__Aquificae;c__Aquificae;o__Aquificales;f__Aquificaceae;g__unidentified	1.84816e-05	2.39853e-05	0
k__Bacteria;p__Dictyoglomi;c__Dictyoglomia;o__Dictyoglomales;f__Dictyoglomaceae;g__Dictyoglomus	2.07218e-05	2.36758e-05	0
k__Bacteria;p__Proteobacteria;c__Betaproteobacteria;o__Nitrosomonadales;f__Methylophilaceae;g__Methylophilus	7.00062e-06	2.34437e-05	0
k__Bacteria;p__Proteobacteria;c__Alphaproteobacteria;o__Rhizobiales;f__Rhizobiaceae;g__Sinorhizobium	7.8757e-05	2.32116e-05	0
k__Eukaryota;p__Ascomycota;c__Dothideomycetes;o__Pleosporales;f__Didymellaceae;g__Phoma	7.18964e-05	2.32116e-05	0
k__Bacteria;p__Aquificae;c__Aquificae;o__Desulfurobacteriales;f__Desulfurobacteriaceae;g__Desulfurobacterium	2.64624e-05	2.32116e-05	0
k__Viruses;p__unidentified;c__unidentified;o__Caudovirales;f__Podoviridae;g__N4virus	0	2.29021e-05	0
k__Viruses;p__unidentified;c__unidentified;o__Caudovirales;f__Siphoviridae;g__Lambdavirus	0	2.27474e-05	0
k__Bacteria;p__Firmicutes;c__Bacilli;o__Lactobacillales;f__Enterococcaceae;g__Tetragenococcus	1.39312e-05	2.13547e-05	0
k__Bacteria;p__Cyanobacteria;c__Unclassified_Cyanobacteria;o__Unclassified_Cyanobacteria;f__Unclassified_Cyanobacteria;g__Unclassified_Cyanobacteria	1.40012e-05	2.08131e-05	0
k__Bacteria;p__Proteobacteria;c__Gammaproteobacteria;o__Enterobacterales;f__Enterobacteriaceae;g__unidentified	6.02054e-05	2.01941e-05	0
k__Bacteria;p__Actinobacteria;c__Actinobacteria;o__Propionibacteriales;f__Propionibacteriaceae;g__Propionibacterium	5.00545e-05	1.92656e-05	0
k__Bacteria;p__Proteobacteria;c__Alphaproteobacteria;o__Rhodospirillales;f__Acetobacteraceae;g__Kozakia	7.00062e-06	1.91883e-05	0
k__Bacteria;p__Proteobacteria;c__Gammaproteobacteria;o__Chromatiales;f__Chromatiaceae;g__Candidatus Nitrosoglobus	4.31938e-05	1.85693e-05	0
k__Bacteria;p__Proteobacteria;c__Gammaproteobacteria;o__Aeromonadales;f__Aeromonadaceae;g__Unclassified_Aeromonadaceae	2.84925e-05	1.81824e-05	0
k__Bacteria;p__Proteobacteria;c__Gammaproteobacteria;o__Chromatiales;f__Woeseiaceae;g__Woeseia	1.40012e-05	1.67123e-05	0
k__Bacteria;p__Proteobacteria;c__Gammaproteobacteria;o__Enterobacterales;f__Enterobacteriaceae;g__Candidatus Moranella	1.1411e-05	1.64802e-05	0
k__Bacteria;p__Proteobacteria;c__Alphaproteobacteria;o__Rhizobiales;f__Rhizobiaceae;g__Rhizobium	2.61823e-05	1.63255e-05	0
k__Bacteria;p__Actinobacteria;c__Actinobacteria;o__Pseudonocardiales;f__Pseudonocardiaceae;g__Amycolatopsis	2.33121e-05	1.63255e-05	0
k__Bacteria;p__Actinobacteria;c__Actinobacteria;o__Corynebacteriales;f__Gordoniaceae;g__Gordonia	0	1.63255e-05	0
k__Bacteria;p__Proteobacteria;c__Gammaproteobacteria;o__Enterobacterales;f__Enterobacteriaceae;g__Shigella	4.19337e-05	1.55518e-05	0
k__Eukaryota;p__Ascomycota;c__unidentified;o__unidentified;f__unidentified;g__unidentified	3.52831e-05	1.54744e-05	0
k__Bacteria;p__Proteobacteria;c__Betaproteobacteria;o__Burkholderiales;f__Comamonadaceae;g__Limnohabitans	1.89717e-05	1.54744e-05	0
k__Bacteria;p__Armatimonadetes;c__Fimbriimonadia;o__Fimbriimonadales;f__Fimbriimonadaceae;g__Fimbriimonas	1.33012e-05	1.54744e-05	0
k__Bacteria;p__Proteobacteria;c__Gammaproteobacteria;o__Chromatiales;f__Chromatiaceae;g__unidentified	1.32312e-05	1.54744e-05	0
k__Eukaryota;p__unidentified;c__unidentified;o__unidentified;f__unidentified;g__unidentified	3.10828e-05	1.48554e-05	0
k__Bacteria;p__Firmicutes;c__Bacilli;o__Bacillales;f__Planococcaceae;g__Ureibacillus	0	1.46233e-05	0
k__Bacteria;p__Acidobacteria;c__Acidobacteriia;o__Acidobacteriales;f__Acidobacteriaceae;g__Terriglobus	4.63441e-05	1.35401e-05	0
k__Bacteria;p__Proteobacteria;c__Gammaproteobacteria;o__Enterobacterales;f__Erwiniaceae;g__Wigglesworthia	2.2052e-05	1.2689e-05	0
k__Bacteria;p__Firmicutes;c__Clostridia;o__Thermoanaerobacterales;f__Thermoanaerobacteraceae;g__Carboxydothermus	6.62259e-05	1.25343e-05	0
k__Bacteria;p__Proteobacteria;c__Gammaproteobacteria;o__Enterobacterales;f__Enterobacteriaceae;g__Candidatus Gullanella	2.05818e-05	1.18379e-05	0
k__Viruses;p__unidentified;c__unidentified;o__Ortervirales;f__Retroviridae;g__Alpharetrovirus	0	1.17605e-05	0
k__Bacteria;p__Proteobacteria;c__Alphaproteobacteria;o__Rhodospirillales;f__Rhodospirillaceae;g__Azospirillum	5.55149e-05	1.12963e-05	0
k__Bacteria;p__Proteobacteria;c__Deltaproteobacteria;o__Myxococcales;f__Archangiaceae;g__Cystobacter	5.20846e-05	1.06e-05	0
k__Bacteria;p__Proteobacteria;c__Alphaproteobacteria;o__Rhodobacterales;f__Rhodobacteraceae;g__Epibacterium	2.84225e-05	1.04452e-05	0
k__Bacteria;p__Proteobacteria;c__Betaproteobacteria;o__Burkholderiales;f__Comamonadaceae;g__Unclassified_Comamonadaceae	1.56114e-05	1.01357e-05	0
k__Bacteria;p__Proteobacteria;c__Alphaproteobacteria;o__unidentified;f__unidentified;g__Micavibrio	0	9.36201e-06	0
k__Viruses;p__unidentified;c__unidentified;o__Caudovirales;f__Myoviridae;g__unidentified	2.82125e-05	8.51092e-06	0
k__Bacteria;p__Planctomycetes;c__Phycisphaerae;o__unidentified;f__unidentified;g__unidentified	1.40012e-05	8.51092e-06	0
k__Bacteria;p__Proteobacteria;c__Alphaproteobacteria;o__Rhodospirillales;f__Rhodospirillaceae;g__Magnetospirillum	7.00062e-06	8.35617e-06	0
k__Bacteria;p__Deinococcus-Thermus;c__Deinococci;o__Thermales;f__Thermaceae;g__Oceanithermus	3.92735e-05	8.12406e-06	0
k__Eukaryota;p__Ascomycota;c__Sordariomycetes;o__Hypocreales;f__Hypocreaceae;g__Trichoderma	4.84443e-05	7.7372e-06	0
k__Bacteria;p__Proteobacteria;c__Gammaproteobacteria;o__Xanthomonadales;f__Rhodanobacteraceae;g__Luteibacter	4.23538e-05	7.7372e-06	0
k__Eukaryota;p__Ascomycota;c__Sordariomycetes;o__Glomerellales;f__Plectosphaerellaceae;g__Verticillium	4.15837e-05	7.7372e-06	0
k__Bacteria;p__Proteobacteria;c__Gammaproteobacteria;o__Xanthomonadales;f__Rhodanobacteraceae;g__Frateuria	3.3673e-05	7.7372e-06	0
k__Bacteria;p__Actinobacteria;c__Actinobacteria;o__Micrococcales;f__Microbacteriaceae;g__Rathayibacter	2.73724e-05	7.7372e-06	0
k__Eukaryota;p__Ascomycota;c__Dothideomycetes;o__Pleosporales;f__Pleosporaceae;g__Pyrenophora	2.73724e-05	7.7372e-06	0
k__Bacteria;p__Chloroflexi;c__Caldilineae;o__Caldilineales;f__Caldilineaceae;g__Caldilinea	2.56223e-05	7.7372e-06	0
k__Archaea;p__Euryarchaeota;c__Methanococci;o__Methanococcales;f__Methanococcaceae;g__Methanococcus	1.93917e-05	7.7372e-06	0
k__Bacteria;p__Proteobacteria;c__Betaproteobacteria;o__Burkholderiales;f__Comamonadaceae;g__Acidovorax	1.84116e-05	7.7372e-06	0
k__Bacteria;p__Proteobacteria;c__Alphaproteobacteria;o__Rhizobiales;f__Xanthobacteraceae;g__Azorhizobium	1.75716e-05	7.7372e-06	0
k__Bacteria;p__Proteobacteria;c__Alphaproteobacteria;o__Rhodospirillales;f__Acetobacteraceae;g__Roseomonas	1.50513e-05	7.7372e-06	0
k__Bacteria;p__Cyanobacteria;c__unidentified;o__Oscillatoriales;f__Microcoleaceae;g__Arthrospira	1.40012e-05	7.7372e-06	0
k__Bacteria;p__Bacteroidetes;c__Flavobacteriia;o__Flavobacteriales;f__Flavobacteriaceae;g__Weeksella	1.36512e-05	7.7372e-06	0
k__Bacteria;p__Actinobacteria;c__Actinobacteria;o__Candidatus Nanopelagicales;f__Candidatus Nanopelagicaceae;g__Candidatus Planktophila	1.23911e-05	7.7372e-06	0
k__Bacteria;p__Tenericutes;c__Mollicutes;o__Acholeplasmatales;f__Acholeplasmataceae;g__Acholeplasma	1.19711e-05	7.7372e-06	0
k__Bacteria;p__Bacteroidetes;c__Flavobacteriia;o__Flavobacteriales;f__Flavobacteriaceae;g__Gilvibacter	0	7.7372e-06	0
k__Bacteria;p__Bacteroidetes;c__Flavobacteriia;o__Flavobacteriales;f__Flavobacteriaceae;g__Psychroflexus	0	7.7372e-06	0
k__Bacteria;p__Cyanobacteria;c__unidentified;o__Chroococcales;f__Cyanobacteriaceae;g__Cyanobacterium	0	7.7372e-06	0
k__Bacteria;p__Proteobacteria;c__Deltaproteobacteria;o__Desulfuromonadales;f__Geobacteraceae;g__Geobacter	0	7.7372e-06	0
k__Eukaryota;p__Ascomycota;c__Dothideomycetes;o__Pleosporales;f__Pleosporaceae;g__Alternaria	0.00011313	0	0
k__Eukaryota;p__Ascomycota;c__Dothideomycetes;o__Capnodiales;f__Cladosporiaceae;g__Unclassified_Cladosporiaceae	9.24082e-05	0	0
k__Eukaryota;p__Ascomycota;c__Eurotiomycetes;o__Eurotiales;f__Trichocomaceae;g__Talaromyces	7.38566e-05	0	0
k__Eukaryota;p__Ascomycota;c__Dothideomycetes;o__Pleosporales;f__Unclassified_Pleosporineae;g__Unclassified_Pleosporineae	4.31238e-05	0	0
k__Eukaryota;p__Ascomycota;c__Sordariomycetes;o__Unclassified_Sordariomycetes;f__Unclassified_Sordariomycetes;g__Unclassified_Sordariomycetes	4.21437e-05	0	0
k__Archaea;p__Euryarchaeota;c__Halobacteria;o__Natrialbales;f__Natrialbaceae;g__Natrialba	4.01836e-05	0	0
k__Archaea;p__Thaumarchaeota;c__unidentified;o__unidentified;f__unidentified;g__unidentified	3.68233e-05	0	0
k__Bacteria;p__Deinococcus-Thermus;c__Deinococci;o__Thermales;f__Unclassified_Thermales;g__Unclassified_Thermales	3.61232e-05	0	0
k__Bacteria;p__Actinobacteria;c__Coriobacteriia;o__Eggerthellales;f__Eggerthellaceae;g__Adlercreutzia	2.87026e-05	0	0
k__Viruses;p__unidentified;c__unidentified;o__Caudovirales;f__Myoviridae;g__T4virus	2.76525e-05	0	0
k__Eukaryota;p__Ascomycota;c__Sordariomycetes;o__Hypocreales;f__Unclassified_Hypocreales;g__Unclassified_Hypocreales	2.70224e-05	0	0
k__Bacteria;p__Actinobacteria;c__Actinobacteria;o__Micrococcales;f__Microbacteriaceae;g__Rhodoluna	2.52722e-05	0	0
k__Bacteria;p__Proteobacteria;c__Alphaproteobacteria;o__Sphingomonadales;f__Sphingomonadaceae;g__Novosphingobium	2.45722e-05	0	0
k__Bacteria;p__Firmicutes;c__unidentified;o__unidentified;f__unidentified;g__Ndongobacter	2.45022e-05	0	0
k__Bacteria;p__Nitrospirae;c__Nitrospira;o__Nitrospirales;f__Nitrospiraceae;g__Nitrospira	2.42222e-05	0	0
k__Bacteria;p__Actinobacteria;c__Actinobacteria;o__Propionibacteriales;f__Propionibacteriaceae;g__Cutibacterium	2.36621e-05	0	0
k__Bacteria;p__Proteobacteria;c__Alphaproteobacteria;o__Rhizobiales;f__Phyllobacteriaceae;g__Chelativorans	2.3032e-05	0	0
k__Eukaryota;p__Ascomycota;c__Sordariomycetes;o__Sordariales;f__Lasiosphaeriaceae;g__Podospora	2.2262e-05	0	0
k__Bacteria;p__Actinobacteria;c__Actinobacteria;o__Pseudonocardiales;f__Pseudonocardiaceae;g__Alloactinosynnema	2.18419e-05	0	0
k__Bacteria;p__Proteobacteria;c__Alphaproteobacteria;o__Rhizobiales;f__Phyllobacteriaceae;g__Aminobacter	2.12119e-05	0	0
k__Bacteria;p__Proteobacteria;c__Gammaproteobacteria;o__Thiotrichales;f__Thiotrichaceae;g__Thioploca	2.05818e-05	0	0
k__Archaea;p__Euryarchaeota;c__Unclassified_Euryarchaeota;o__Unclassified_Euryarchaeota;f__Unclassified_Euryarchaeota;g__Unclassified_Euryarchaeota	2.03718e-05	0	0
k__Bacteria;p__Proteobacteria;c__Betaproteobacteria;o__Burkholderiales;f__Burkholderiaceae;g__Ralstonia	1.78516e-05	0	0
k__Bacteria;p__Proteobacteria;c__Gammaproteobacteria;o__Enterobacterales;f__Morganellaceae;g__Unclassified_Morganellaceae	1.68015e-05	0	0
k__Bacteria;p__Proteobacteria;c__Alphaproteobacteria;o__Caulobacterales;f__Caulobacteraceae;g__Caulobacter	1.63815e-05	0	0
k__Bacteria;p__Proteobacteria;c__Betaproteobacteria;o__Burkholderiales;f__Alcaligenaceae;g__Unclassified_Alcaligenaceae	1.62414e-05	0	0
k__Bacteria;p__Cyanobacteria;c__unidentified;o__Nostocales;f__Aphanizomenonaceae;g__Sphaerospermopsis	1.58914e-05	0	0
k__Bacteria;p__Proteobacteria;c__Alphaproteobacteria;o__Rhodobacterales;f__Rhodobacteraceae;g__Rhodobaca	1.38612e-05	0	0
k__Bacteria;p__Actinobacteria;c__Actinobacteria;o__Streptosporangiales;f__Streptosporangiaceae;g__Streptosporangium	1.33012e-05	0	0
k__Bacteria;p__Actinobacteria;c__Actinobacteria;o__Micrococcales;f__Cellulomonadaceae;g__Cellulomonas	1.18311e-05	0	0
k__Bacteria;p__Proteobacteria;c__Alphaproteobacteria;o__Rhizobiales;f__Methylobacteriaceae;g__Methylorubrum	1.1691e-05	0	0
k__Bacteria;p__Proteobacteria;c__Gammaproteobacteria;o__Enterobacterales;f__Enterobacteriaceae;g__Candidatus Riesia	1.00809e-05	0	0
k__Bacteria;p__Actinobacteria;c__Actinobacteria;o__Micrococcales;f__Micrococcaceae;g__Glutamicibacter	1.00109e-05	0	0
k__Bacteria;p__Firmicutes;c__Clostridia;o__Clostridiales;f__Clostridiales Family XVI. Incertae Sedis;g__Carboxydocella	9.73087e-06	0	0
k__Eukaryota;p__Ascomycota;c__Eurotiomycetes;o__Eurotiales;f__Trichocomaceae;g__Rasamsonia	8.61077e-06	0	0
k__Eukaryota;p__Ascomycota;c__Sordariomycetes;o__Magnaporthales;f__Magnaporthaceae;g__Magnaporthe	8.26073e-06	0	0
k__Eukaryota;p__unidentified;c__Litostomatea;o__Entodiniomorphida;f__Ophryoscolecidae;g__Epidinium	7.70068e-06	0	0

## Sheet: At The Species Level
Taxon	A	B	C
k__unidentified;p__unidentified;c__unidentified;o__unidentified;f__unidentified;g__unidentified;s__unidentified	0.260971	0.266039	0.422487
k__Bacteria;p__Firmicutes;c__Clostridia;o__Clostridiales;f__Clostridiaceae;g__Clostridium;s__Clostridium botulinum	0.117938	0.110953	0.152691
k__Bacteria;p__Tenericutes;c__Mollicutes;o__Mycoplasmatales;f__Mycoplasmataceae;g__Mycoplasma;s__Mycoplasma bovoculi	0.0196606	0.0285257	0.0931717
k__Eukaryota;p__Unclassified_Eukaryota;c__Unclassified_Eukaryota;o__Unclassified_Eukaryota;f__Unclassified_Eukaryota;g__Unclassified_Eukaryota;s__Unclassified_Eukaryota	0.0503885	0.048477	0.0845158
k__Bacteria;p__Unclassified_Bacteria;c__Unclassified_Bacteria;o__Unclassified_Bacteria;f__Unclassified_Bacteria;g__Unclassified_Bacteria;s__Unclassified_Bacteria	0.0269506	0.0248087	0.041646
k__Bacteria;p__Proteobacteria;c__Gammaproteobacteria;o__Pseudomonadales;f__Moraxellaceae;g__Acinetobacter;s__Acinetobacter pittii	0.0204282	0.0140418	0.0351141
k__Bacteria;p__Actinobacteria;c__Actinobacteria;o__Corynebacteriales;f__Corynebacteriaceae;g__Corynebacterium;s__Corynebacterium maris	0.0032961	0.00192765	0.0140219
k__Bacteria;p__Actinobacteria;c__Actinobacteria;o__Corynebacteriales;f__Corynebacteriaceae;g__Corynebacterium;s__Unclassified_Corynebacterium	0.00219855	0.00167278	0.00640356
k__Bacteria;p__unidentified;c__unidentified;o__unidentified;f__unidentified;g__unidentified;s__unidentified	0.0039968	0.00374798	0.00637748
k__Bacteria;p__Proteobacteria;c__Betaproteobacteria;o__Neisseriales;f__Neisseriaceae;g__Unclassified_Neisseriaceae;s__Unclassified_Neisseriaceae	0.00361519	0.00397274	0.00593428
k__Bacteria;p__Proteobacteria;c__Gammaproteobacteria;o__Pseudomonadales;f__Moraxellaceae;g__Psychrobacter;s__Psychrobacter sp. PRwf-1	0.00280634	0.00285859	0.0058601
k__Bacteria;p__Actinobacteria;c__Actinobacteria;o__Corynebacteriales;f__Corynebacteriaceae;g__Corynebacterium;s__Corynebacterium efficiens	0.00263818	0.000992218	0.00572374
k__Bacteria;p__Proteobacteria;c__Gammaproteobacteria;o__Pseudomonadales;f__Moraxellaceae;g__Moraxella;s__Unclassified_Moraxella	0.0409345	0.0495811	0.00538019
k__Bacteria;p__Proteobacteria;c__Gammaproteobacteria;o__Pseudomonadales;f__Pseudomonadaceae;g__Pseudomonas;s__Unclassified_Pseudomonas	0.00264575	0.00346247	0.00519228
k__Bacteria;p__Proteobacteria;c__Gammaproteobacteria;o__Pseudomonadales;f__Moraxellaceae;g__Moraxella;s__Moraxella bovoculi	0.0513144	0.0568412	0.00467787
k__Bacteria;p__Proteobacteria;c__Gammaproteobacteria;o__Pasteurellales;f__Pasteurellaceae;g__Mannheimia;s__Mannheimia haemolytica	0.0280726	0.0315048	0.00424073
k__Bacteria;p__Proteobacteria;c__Gammaproteobacteria;o__Enterobacterales;f__Enterobacteriaceae;g__Klebsiella;s__Klebsiella pneumoniae	0.00329015	0.000439318	0.00366229
k__Bacteria;p__Proteobacteria;c__Gammaproteobacteria;o__Pseudomonadales;f__Moraxellaceae;g__Moraxella;s__Moraxella catarrhalis	0.0359762	0.0371488	0.00350108
k__Bacteria;p__Proteobacteria;c__Gammaproteobacteria;o__Pasteurellales;f__Pasteurellaceae;g__Mannheimia;s__Mannheimia sp. USDA-ARS-USMARC-1261	0.022356	0.0233256	0.00328844
k__Bacteria;p__Deinococcus-Thermus;c__Deinococci;o__Deinococcales;f__Deinococcaceae;g__Deinococcus;s__Deinococcus radiodurans	0.00425302	0.00287251	0.00303958
k__Bacteria;p__Proteobacteria;c__Gammaproteobacteria;o__Pasteurellales;f__Pasteurellaceae;g__Mannheimia;s__Unclassified_Mannheimia	0.0302986	0.0330239	0.00275982
k__Bacteria;p__Proteobacteria;c__Gammaproteobacteria;o__Unclassified_Gammaproteobacteria;f__Unclassified_Gammaproteobacteria;g__Unclassified_Gammaproteobacteria;s__Unclassified_Gammaproteobacteria	0.00970391	0.00943938	0.00268651
k__Bacteria;p__unidentified;c__unidentified;o__unidentified;f__unidentified;g__unidentified;s__uncultured bacterium	0.00186749	0.0010774	0.00259923
k__Bacteria;p__Actinobacteria;c__Actinobacteria;o__Unclassified_Actinobacteria;f__Unclassified_Actinobacteria;g__Unclassified_Actinobacteria;s__Unclassified_Actinobacteria	0.00106563	0.000738748	0.00251207
k__Eukaryota;p__Apicomplexa;c__Aconoidasida;o__unidentified;f__Babesiidae;g__Babesia;s__Babesia bigemina	0.00150527	0.00134697	0.00249835
k__Bacteria;p__Tenericutes;c__Mollicutes;o__Mycoplasmatales;f__Mycoplasmataceae;g__Mycoplasma;s__Mycoplasma dispar	0.000405056	0.000953146	0.00241391
k__Bacteria;p__Proteobacteria;c__Gammaproteobacteria;o__Pseudomonadales;f__Moraxellaceae;g__Psychrobacter;s__Unclassified_Psychrobacter	0.00695393	0.0073327	0.00218471
k__Bacteria;p__Firmicutes;c__Bacilli;o__Bacillales;f__Unclassified_Bacillales;g__Unclassified_Bacillales;s__Unclassified_Bacillales	0.000533727	0.000584081	0.00212142
k__Bacteria;p__Proteobacteria;c__Gammaproteobacteria;o__Pseudomonadales;f__Moraxellaceae;g__Moraxella;s__Moraxella osloensis	0.0340552	0.0356161	0.00204267
k__Bacteria;p__Proteobacteria;c__Gammaproteobacteria;o__Enterobacterales;f__Enterobacteriaceae;g__Unclassified_Enterobacteriaceae;s__Unclassified_Enterobacteriaceae	0.00195401	0.000800181	0.00182002
k__Bacteria;p__Actinobacteria;c__Actinobacteria;o__Corynebacteriales;f__Corynebacteriaceae;g__Corynebacterium;s__Corynebacterium glyciniphilum	0.000357172	0.000638009	0.00176476
k__Bacteria;p__unidentified;c__unidentified;o__unidentified;f__unidentified;g__unidentified;s__uncultured bacterium BD_contig02487	1.40012e-05	3.09488e-05	0.00168242
k__Bacteria;p__Proteobacteria;c__Gammaproteobacteria;o__Pasteurellales;f__Pasteurellaceae;g__Mannheimia;s__Mannheimia varigena	0.0178335	0.0183375	0.00167686
k__Bacteria;p__Firmicutes;c__Bacilli;o__Lactobacillales;f__Unclassified_Lactobacillales;g__Unclassified_Lactobacillales;s__Unclassified_Lactobacillales	0.000636287	0.000590116	0.00154186
k__Bacteria;p__Proteobacteria;c__Unclassified_Proteobacteria;o__Unclassified_Proteobacteria;f__Unclassified_Proteobacteria;g__Unclassified_Proteobacteria;s__Unclassified_Proteobacteria	0.00391405	0.00361459	0.00148833
k__Bacteria;p__Actinobacteria;c__Actinobacteria;o__Corynebacteriales;f__Corynebacteriaceae;g__Corynebacterium;s__Corynebacterium sphenisci	0.000530507	0.000306084	0.00129201
k__Eukaryota;p__Ascomycota;c__Eurotiomycetes;o__Eurotiales;f__Aspergillaceae;g__Aspergillus;s__Aspergillus glaucus	0.00493467	0.000858597	0.00120238
k__Bacteria;p__Firmicutes;c__Bacilli;o__Bacillales;f__Staphylococcaceae;g__Staphylococcus;s__Unclassified_Staphylococcus	0.00022675	0.000201322	0.00115219
k__Eukaryota;p__Apicomplexa;c__Conoidasida;o__Eucoccidiorida;f__Eimeriidae;g__Eimeria;s__Eimeria necatrix	0.000574821	0.000459822	0.000928182
k__Bacteria;p__Firmicutes;c__Unclassified_Firmicutes;o__Unclassified_Firmicutes;f__Unclassified_Firmicutes;g__Unclassified_Firmicutes;s__Unclassified_Firmicutes	0.000378384	0.000329837	0.000923731
k__Bacteria;p__Proteobacteria;c__Gammaproteobacteria;o__Pseudomonadales;f__Moraxellaceae;g__Psychrobacter;s__Psychrobacter urativorans	0.00425295	0.00462019	0.000904816
k__Bacteria;p__Proteobacteria;c__Gammaproteobacteria;o__Pseudomonadales;f__Moraxellaceae;g__Unclassified_Moraxellaceae;s__Unclassified_Moraxellaceae	0.00397719	0.00387626	0.00087836
k__Bacteria;p__Firmicutes;c__Bacilli;o__Unclassified_Bacilli;f__Unclassified_Bacilli;g__Unclassified_Bacilli;s__Unclassified_Bacilli	0.000282545	0.00045162	0.000874899
k__Bacteria;p__Deinococcus-Thermus;c__Deinococci;o__Deinococcales;f__Deinococcaceae;g__Deinococcus;s__Unclassified_Deinococcus	0.00298283	0.00123517	0.000799734
k__Bacteria;p__Proteobacteria;c__Gammaproteobacteria;o__Pasteurellales;f__Pasteurellaceae;g__Pasteurella;s__Pasteurella multocida	0.0119188	0.0128666	0.000789103
k__Bacteria;p__Actinobacteria;c__Actinobacteria;o__Corynebacteriales;f__Corynebacteriaceae;g__Corynebacterium;s__Corynebacterium stationis	2.47122e-05	0	0.000764378
k__Bacteria;p__Proteobacteria;c__Gammaproteobacteria;o__Pseudomonadales;f__Moraxellaceae;g__Acinetobacter;s__Unclassified_Acinetobacter	0.00425666	0.00455806	0.000760298
k__Bacteria;p__Firmicutes;c__Bacilli;o__Lactobacillales;f__Lactobacillaceae;g__Lactobacillus;s__Lactobacillus kunkeei	0.000287236	0.000503769	0.000750037
k__Bacteria;p__Proteobacteria;c__Gammaproteobacteria;o__Pasteurellales;f__Pasteurellaceae;g__Unclassified_Pasteurellaceae;s__Unclassified_Pasteurellaceae	0.00385741	0.00434877	0.000742249
k__Bacteria;p__Tenericutes;c__Mollicutes;o__Mycoplasmatales;f__Mycoplasmataceae;g__Mycoplasma;s__Unclassified_Mycoplasma	0.000257973	0.000207666	0.000688348
k__Bacteria;p__Firmicutes;c__Clostridia;o__Clostridiales;f__Unclassified_Clostridiales;g__Unclassified_Clostridiales;s__Unclassified_Clostridiales	0.000414297	0.000120778	0.00063148
k__Bacteria;p__Firmicutes;c__Bacilli;o__Bacillales;f__Staphylococcaceae;g__Staphylococcus;s__Staphylococcus sciuri	0.000124611	0.000136407	0.000568802
k__Eukaryota;p__Ascomycota;c__Eurotiomycetes;o__Eurotiales;f__Aspergillaceae;g__Aspergillus;s__Unclassified_Aspergillus	0.000584062	0.000235133	0.000510821
k__Bacteria;p__Firmicutes;c__Bacilli;o__Lactobacillales;f__Enterococcaceae;g__Enterococcus;s__Enterococcus faecalis	0.000154574	0.000128283	0.000504516
k__Bacteria;p__Actinobacteria;c__Actinobacteria;o__Corynebacteriales;f__Corynebacteriaceae;g__Corynebacterium;s__Corynebacterium halotolerans	7.02162e-05	5.88801e-05	0.000500931
k__Bacteria;p__Proteobacteria;c__Betaproteobacteria;o__Neisseriales;f__Neisseriaceae;g__Simonsiella;s__Simonsiella muelleri	0.00393435	0.00321426	0.000500437
k__Bacteria;p__Proteobacteria;c__Gammaproteobacteria;o__Enterobacterales;f__Enterobacteriaceae;g__Escherichia;s__Escherichia coli	0.000505795	0.000574951	0.000482387
k__Bacteria;p__Tenericutes;c__Mollicutes;o__Mycoplasmatales;f__Mycoplasmataceae;g__Mycoplasma;s__Mycoplasma bovirhinis	0.000251112	0.000197144	0.000481398
k__Bacteria;p__Bacteroidetes;c__Flavobacteriia;o__Flavobacteriales;f__Flavobacteriaceae;g__Myroides;s__Unclassified_Myroides	0.000349051	0.000506554	0.00047225
k__Bacteria;p__Firmicutes;c__Bacilli;o__Lactobacillales;f__Streptococcaceae;g__Streptococcus;s__Unclassified_Streptococcus	0.000956705	0.000653252	0.000466069
k__Bacteria;p__Proteobacteria;c__Gammaproteobacteria;o__Pseudomonadales;f__Moraxellaceae;g__Psychrobacter;s__Psychrobacter sp. DAB_AL43B	0.0042708	0.00358495	0.000461742
k__Bacteria;p__Proteobacteria;c__Alphaproteobacteria;o__Rhodospirillales;f__Acetobacteraceae;g__Acetobacter;s__Acetobacter pasteurianus	4.4944e-05	2.32116e-05	0.000449132
k__Bacteria;p__Bacteroidetes;c__Unclassified_Bacteroidetes;o__Unclassified_Bacteroidetes;f__Unclassified_Bacteroidetes;g__Unclassified_Bacteroidetes;s__Unclassified_Bacteroidetes	0.000283735	0.000211303	0.000449008
k__Bacteria;p__Firmicutes;c__Bacilli;o__Bacillales;f__Paenibacillaceae;g__Brevibacillus;s__Brevibacillus brevis	0.000215479	0.000185693	0.000432072
k__Bacteria;p__Actinobacteria;c__Actinobacteria;o__Micrococcales;f__Unclassified_Micrococcales;g__Unclassified_Micrococcales;s__Unclassified_Micrococcales	7.65168e-05	0.00016047	0.000423047
k__Bacteria;p__Actinobacteria;c__Actinobacteria;o__Corynebacteriales;f__Corynebacteriaceae;g__Corynebacterium;s__Corynebacterium humireducens	0.00011068	7.7991e-05	0.000416866
k__Bacteria;p__Actinobacteria;c__Actinobacteria;o__Micrococcales;f__Micrococcaceae;g__Unclassified_Micrococcaceae;s__Unclassified_Micrococcaceae	0.00022535	0.000138109	0.000401042
k__Bacteria;p__Proteobacteria;c__Alphaproteobacteria;o__Sphingomonadales;f__Sphingomonadaceae;g__Sphingomonas;s__Sphingomonas taxi	0.00034163	0.000147394	0.000400176
k__Bacteria;p__Deinococcus-Thermus;c__Deinococci;o__Deinococcales;f__Deinococcaceae;g__Deinococcus;s__Deinococcus proteolyticus	0.00247297	0.000882737	0.000387443
k__unidentified;p__unidentified;c__unidentified;o__unidentified;f__unidentified;g__unidentified;s__uncultured organism	7.29465e-05	4.23999e-05	0.000386083
k__Bacteria;p__Firmicutes;c__Clostridia;o__Clostridiales;f__Ruminococcaceae;g__Faecalibacterium;s__Faecalibacterium prausnitzii	0.000206588	4.41794e-05	0.000364078
k__Bacteria;p__Firmicutes;c__Bacilli;o__Bacillales;f__Bacillaceae;g__Bacillus;s__Unclassified_Bacillus	0.000167105	0.000143216	0.000363212
k__Bacteria;p__Firmicutes;c__Bacilli;o__Lactobacillales;f__Enterococcaceae;g__Enterococcus;s__Unclassified_Enterococcus	7.95971e-05	0.000102054	0.0003621
k__Bacteria;p__Bacteroidetes;c__Bacteroidia;o__Bacteroidales;f__Unclassified_Bacteroidales;g__Unclassified_Bacteroidales;s__Unclassified_Bacteroidales	0.000369353	0.000247822	0.000359751
k__Bacteria;p__Actinobacteria;c__Actinobacteria;o__Corynebacteriales;f__Corynebacteriaceae;g__Corynebacterium;s__Corynebacterium variabile	5.24347e-05	9.74887e-05	0.000354435
k__Bacteria;p__Actinobacteria;c__Actinobacteria;o__Corynebacteriales;f__Corynebacteriaceae;g__Corynebacterium;s__Corynebacterium sp. L2-79-05	1.54714e-05	1.28438e-05	0.000349119
k__Bacteria;p__Firmicutes;c__Bacilli;o__Lactobacillales;f__Enterococcaceae;g__Enterococcus;s__Enterococcus cecorum	0.000264344	0.000260898	0.000343803
k__Bacteria;p__Proteobacteria;c__Gammaproteobacteria;o__Pseudomonadales;f__Moraxellaceae;g__Psychrobacter;s__Psychrobacter alimentarius	0.00294033	0.00281232	0.000343432
k__Bacteria;p__Firmicutes;c__Bacilli;o__Lactobacillales;f__Carnobacteriaceae;g__Jeotgalibaca;s__Jeotgalibaca dankookensis	5.15246e-05	7.7372e-05	0.000343432
k__Bacteria;p__Firmicutes;c__Bacilli;o__Bacillales;f__Staphylococcaceae;g__Staphylococcus;s__Staphylococcus aureus	7.06363e-05	6.18976e-05	0.000342443
k__Bacteria;p__Proteobacteria;c__Gammaproteobacteria;o__Pseudomonadales;f__Moraxellaceae;g__Moraxella;s__Moraxella ovis	0.00921639	0.00958809	0.000340094
k__Bacteria;p__Proteobacteria;c__Gammaproteobacteria;o__Pseudomonadales;f__Moraxellaceae;g__Psychrobacter;s__Psychrobacter maritimus	2.61123e-05	0	0.000336138
k__Eukaryota;p__Unclassified_Fungi;c__Unclassified_Fungi;o__Unclassified_Fungi;f__Unclassified_Fungi;g__Unclassified_Fungi;s__Unclassified_Fungi	0.000490674	6.17428e-05	0.000328103
k__Bacteria;p__Actinobacteria;c__Actinobacteria;o__Corynebacteriales;f__Unclassified_Corynebacteriales;g__Unclassified_Corynebacteriales;s__Unclassified_Corynebacteriales	0.00010816	1.54744e-05	0.000322292
k__Bacteria;p__Firmicutes;c__Bacilli;o__Bacillales;f__Staphylococcaceae;g__Salinicoccus;s__Salinicoccus sp.	3.09428e-05	3.8686e-05	0.000318831
k__Bacteria;p__Actinobacteria;c__Actinobacteria;o__Corynebacteriales;f__Corynebacteriaceae;g__Corynebacterium;s__Corynebacterium glutamicum	6.48258e-05	3.72159e-05	0.000314256
k__Bacteria;p__Actinobacteria;c__Actinobacteria;o__Corynebacteriales;f__Corynebacteriaceae;g__Corynebacterium;s__Corynebacterium lactis	0.000139872	9.09121e-05	0.000307581
k__Bacteria;p__Firmicutes;c__Clostridia;o__Clostridiales;f__Clostridiaceae;g__Unclassified_Clostridiaceae;s__Unclassified_Clostridiaceae	0.000236551	0.000109481	0.000305479
k__Bacteria;p__Proteobacteria;c__Gammaproteobacteria;o__Pseudomonadales;f__Moraxellaceae;g__Psychrobacter;s__Psychrobacter sp. P11G5	0.000437329	0.000435063	0.000299174
k__Bacteria;p__Actinobacteria;c__Actinobacteria;o__Micrococcales;f__Micrococcaceae;g__Arthrobacter;s__Unclassified_Arthrobacter	1.05709e-05	7.4045e-05	0.000298927
k__Bacteria;p__Firmicutes;c__Bacilli;o__Bacillales;f__Staphylococcaceae;g__Salinicoccus;s__Unclassified_Salinicoccus	0.000137632	0.000251923	0.000298432
k__Bacteria;p__Firmicutes;c__Bacilli;o__Bacillales;f__Bacillaceae;g__Unclassified_Bacillaceae;s__Unclassified_Bacillaceae	0.000151984	0.000161243	0.000287553
k__Bacteria;p__Actinobacteria;c__Actinobacteria;o__Corynebacteriales;f__Corynebacteriaceae;g__Corynebacterium;s__Corynebacterium terpenotabidum	2.63223e-05	0.000100274	0.000274078
k__Bacteria;p__Firmicutes;c__Bacilli;o__Lactobacillales;f__Carnobacteriaceae;g__Marinilactibacillus;s__Marinilactibacillus sp. 15R	4.03236e-05	5.02144e-05	0.000273336
k__Bacteria;p__Bacteroidetes;c__Bacteroidia;o__Bacteroidales;f__Bacteroidaceae;g__Bacteroides;s__Unclassified_Bacteroides	0.000202668	4.0775e-05	0.000263323
k__Bacteria;p__Firmicutes;c__Bacilli;o__Bacillales;f__Bacillaceae;g__Bacillus;s__Bacillus weihaiensis	0	1.54744e-05	0.000246633
k__Bacteria;p__Actinobacteria;c__Actinobacteria;o__Corynebacteriales;f__Corynebacteriaceae;g__Corynebacterium;s__Corynebacterium xerosis	3.48631e-05	2.48364e-05	0.000242554
k__Bacteria;p__Proteobacteria;c__Gammaproteobacteria;o__Pseudomonadales;f__Moraxellaceae;g__Psychrobacter;s__Psychrobacter sp. AntiMn-1	0.00260794	0.00249006	0.000241812
k__Bacteria;p__Bacteroidetes;c__Flavobacteriia;o__Flavobacteriales;f__Flavobacteriaceae;g__Riemerella;s__Riemerella anatipestifer	0.000274634	0.000339895	0.000235754
k__Bacteria;p__Actinobacteria;c__Actinobacteria;o__Micrococcales;f__Micrococcaceae;g__Micrococcus;s__Micrococcus luteus	6.96562e-05	0.00012248	0.000225988
k__Bacteria;p__Proteobacteria;c__Gammaproteobacteria;o__Cardiobacteriales;f__Cardiobacteriaceae;g__Dichelobacter;s__Dichelobacter nodosus	0.000266724	0.000238074	0.000220919
k__Bacteria;p__Proteobacteria;c__Betaproteobacteria;o__Neisseriales;f__Neisseriaceae;g__Kingella;s__Kingella kingae	0.00222963	0.00227566	0.000219683
k__Bacteria;p__Bacteroidetes;c__Flavobacteriia;o__Flavobacteriales;f__Flavobacteriaceae;g__Unclassified_Flavobacteriaceae;s__Unclassified_Flavobacteriaceae	0.00033309	0.000393282	0.000218199
k__Bacteria;p__Firmicutes;c__Bacilli;o__Bacillales;f__Staphylococcaceae;g__Salinicoccus;s__Salinicoccus halodurans	6.51058e-05	2.73123e-05	0.000213749
k__Bacteria;p__Tenericutes;c__Mollicutes;o__Mycoplasmatales;f__Mycoplasmataceae;g__Ureaplasma;s__Unclassified_Ureaplasma	8.84179e-05	0.000159154	0.000209298
k__Bacteria;p__Firmicutes;c__Bacilli;o__Bacillales;f__Planococcaceae;g__Planococcus;s__Unclassified_Planococcus	0.000271414	0.000124027	0.000208804
k__Bacteria;p__Firmicutes;c__Bacilli;o__Bacillales;f__Staphylococcaceae;g__Unclassified_Staphylococcaceae;s__Unclassified_Staphylococcaceae	0	0	0.000208557
k__Bacteria;p__Firmicutes;c__Bacilli;o__Lactobacillales;f__Carnobacteriaceae;g__Carnobacterium;s__Unclassified_Carnobacterium	0.00011215	3.98466e-05	0.00020423
k__Bacteria;p__Tenericutes;c__Mollicutes;o__Mycoplasmatales;f__Mycoplasmataceae;g__Mycoplasma;s__Mycoplasma bovis	0	7.7372e-06	0.000202375
k__Bacteria;p__Actinobacteria;c__Actinobacteria;o__Corynebacteriales;f__Corynebacteriaceae;g__Corynebacterium;s__Corynebacterium vitaeruminis	4.58541e-05	9.88814e-05	0.000201881
k__Bacteria;p__Firmicutes;c__Clostridia;o__Clostridiales;f__unidentified;g__Flavonifractor;s__Flavonifractor plautii	0.000159964	3.8686e-05	0.000195823
k__Bacteria;p__Bacteroidetes;c__Chitinophagia;o__Chitinophagales;f__Chitinophagaceae;g__Unclassified_Chitinophagaceae;s__Unclassified_Chitinophagaceae	0.000130422	5.4702e-05	0.000190754
k__Bacteria;p__Proteobacteria;c__Gammaproteobacteria;o__Pseudomonadales;f__Moraxellaceae;g__Moraxella;s__Moraxella bovis	0.00444701	0.00408137	0.000173076
k__Bacteria;p__Proteobacteria;c__Gammaproteobacteria;o__Alteromonadales;f__Pseudoalteromonadaceae;g__Pseudoalteromonas;s__Pseudoalteromonas phenolica	0.000296896	0.000214939	0.000172705
k__Bacteria;p__Firmicutes;c__Bacilli;o__Lactobacillales;f__Carnobacteriaceae;g__Unclassified_Carnobacteriaceae;s__Unclassified_Carnobacteriaceae	2.10719e-05	3.2032e-05	0.00017048
k__Bacteria;p__Firmicutes;c__Bacilli;o__Bacillales;f__Listeriaceae;g__Listeria;s__Listeria monocytogenes	1.32312e-05	7.7372e-06	0.000167884
k__Bacteria;p__Firmicutes;c__Clostridia;o__Clostridiales;f__Lachnospiraceae;g__Lachnoclostridium;s__Unclassified_Lachnoclostridium	7.17564e-05	5.12203e-05	0.000164422
k__Bacteria;p__Firmicutes;c__Bacilli;o__Lactobacillales;f__Carnobacteriaceae;g__Carnobacterium;s__Carnobacterium maltaromaticum	3.96935e-05	5.43151e-05	0.000164299
k__Bacteria;p__Firmicutes;c__Bacilli;o__Lactobacillales;f__Enterococcaceae;g__Vagococcus;s__Vagococcus penaei	4.31938e-05	3.09488e-05	0.000161084
k__Eukaryota;p__Ascomycota;c__Eurotiomycetes;o__Eurotiales;f__Aspergillaceae;g__Unclassified_Aspergillaceae;s__Unclassified_Aspergillaceae	0.0002194	1.54744e-05	0.000160466
k__Bacteria;p__Firmicutes;c__Bacilli;o__Lactobacillales;f__Carnobacteriaceae;g__Jeotgalibaca;s__Jeotgalibaca sp. PTS2502	4.57841e-05	4.72743e-05	0.000159477
k__Bacteria;p__Firmicutes;c__Clostridia;o__Clostridiales;f__Peptostreptococcaceae;g__Unclassified_Peptostreptococcaceae;s__Unclassified_Peptostreptococcaceae	9.43684e-05	4.51079e-05	0.000154038
k__Bacteria;p__Firmicutes;c__Clostridia;o__Clostridiales;f__unidentified;g__Intestinimonas;s__Intestinimonas butyriciproducens	9.56285e-05	7.7372e-06	0.000153543
k__Bacteria;p__Actinobacteria;c__Actinobacteria;o__Corynebacteriales;f__Corynebacteriaceae;g__Unclassified_Corynebacteriaceae;s__Unclassified_Corynebacteriaceae	6.63659e-05	5.16845e-05	0.000150823
k__Bacteria;p__Firmicutes;c__Bacilli;o__Lactobacillales;f__Enterococcaceae;g__Enterococcus;s__uncultured Enterococcus sp.	6.92362e-05	2.3289e-05	0.000147115
k__Bacteria;p__Bacteroidetes;c__Flavobacteriia;o__Flavobacteriales;f__Blattabacteriaceae;g__Blattabacterium;s__Unclassified_Blattabacterium	7.00062e-06	0	0.000146991
k__Bacteria;p__Actinobacteria;c__Actinobacteria;o__Micrococcales;f__Intrasporangiaceae;g__Serinicoccus;s__Serinicoccus sp. JLT9	3.43031e-05	5.41604e-05	0.000146496
k__Bacteria;p__Firmicutes;c__Clostridia;o__Clostridiales;f__Ruminococcaceae;g__Ruminococcus;s__Ruminococcus champanellensis	6.19555e-05	0	0.000144395
k__Bacteria;p__Firmicutes;c__Bacilli;o__Bacillales;f__Planococcaceae;g__Jeotgalibacillus;s__Jeotgalibacillus malaysiensis	0	0	0.000143282
k__Bacteria;p__Proteobacteria;c__Gammaproteobacteria;o__Pseudomonadales;f__Moraxellaceae;g__Psychrobacter;s__Psychrobacter sp. G	0.000830344	0.000935427	0.00014217
k__Bacteria;p__Proteobacteria;c__Gammaproteobacteria;o__Pseudomonadales;f__Moraxellaceae;g__Acinetobacter;s__Acinetobacter nosocomialis	0.000190487	0.000267088	0.000141675
k__unidentified;p__unidentified;c__unidentified;o__unidentified;f__unidentified;g__unidentified;s__uncultured prokaryote	8.40775e-05	3.60553e-05	0.000140933
k__Bacteria;p__Firmicutes;c__Bacilli;o__Lactobacillales;f__Enterococcaceae;g__Enterococcus;s__Enterococcus faecium	4.77442e-05	5.6791e-05	0.000140686
k__Bacteria;p__Actinobacteria;c__Actinobacteria;o__Streptomycetales;f__Streptomycetaceae;g__Streptomyces;s__Unclassified_Streptomyces	4.96344e-05	5.68684e-05	0.000140315
k__Bacteria;p__Firmicutes;c__Bacilli;o__Lactobacillales;f__Lactobacillaceae;g__Lactobacillus;s__Lactobacillus salivarius	0	0	0.000140315
k__Bacteria;p__Actinobacteria;c__Actinobacteria;o__Pseudonocardiales;f__Pseudonocardiaceae;g__Actinoalloteichus;s__Actinoalloteichus sp. AHMU CJ021	8.63177e-05	7.21881e-05	0.000137101
k__Bacteria;p__Proteobacteria;c__Gammaproteobacteria;o__Pseudomonadales;f__Moraxellaceae;g__Psychrobacter;s__Psychrobacter cryohalolentis	0.000757047	0.000870744	0.000136112
k__Eukaryota;p__Ascomycota;c__Saccharomycetes;o__Saccharomycetales;f__Pichiaceae;g__Pichia;s__Pichia kudriavzevii	0	0	0.000133887
k__Eukaryota;p__Ascomycota;c__Eurotiomycetes;o__Eurotiales;f__Aspergillaceae;g__Aspergillus;s__Aspergillus amstelodami	0.000278975	1.54744e-05	0.000130549
k__Bacteria;p__Firmicutes;c__Bacilli;o__Lactobacillales;f__Carnobacteriaceae;g__Carnobacterium;s__Carnobacterium sp. 17-4	5.93653e-05	7.41997e-05	0.000125233
k__Bacteria;p__Firmicutes;c__Bacilli;o__Lactobacillales;f__Carnobacteriaceae;g__Carnobacterium;s__Carnobacterium inhibens	1.40012e-05	0	0.000123997
k__Viruses;p__unidentified;c__unidentified;o__Caudovirales;f__unidentified;g__unidentified;s__uncultured Caudovirales phage	0	0	0.000123626
k__Bacteria;p__Actinobacteria;c__Actinobacteria;o__Micrococcales;f__Micrococcaceae;g__Arthrobacter;s__Arthrobacter saudimassiliensis	5.98553e-05	5.85706e-05	0.000123502
k__Bacteria;p__Actinobacteria;c__Actinobacteria;o__Corynebacteriales;f__Dietziaceae;g__Dietzia;s__Dietzia sp. oral taxon 368	4.05336e-05	9.59413e-06	0.000123008
k__Eukaryota;p__Ascomycota;c__Eurotiomycetes;o__Unclassified_Eurotiomycetes;f__Unclassified_Eurotiomycetes;g__Unclassified_Eurotiomycetes;s__Unclassified_Eurotiomycetes	0.000131892	2.35985e-05	0.000122142
k__Bacteria;p__Proteobacteria;c__Gammaproteobacteria;o__Pseudomonadales;f__Moraxellaceae;g__Psychrobacter;s__Psychrobacter arcticus	0.00269258	0.00276752	0.000120411
k__Bacteria;p__Proteobacteria;c__Alphaproteobacteria;o__Sphingomonadales;f__Sphingomonadaceae;g__Sphingomonas;s__Unclassified_Sphingomonas	0.000133992	1.54744e-05	0.000119052
k__Bacteria;p__Tenericutes;c__Mollicutes;o__Mycoplasmatales;f__Mycoplasmataceae;g__Mycoplasma;s__Mycoplasma californicum	6.42657e-05	0.000106773	0.000118928
k__Bacteria;p__Actinobacteria;c__Actinobacteria;o__Corynebacteriales;f__Corynebacteriaceae;g__Corynebacterium;s__Corynebacterium aurimucosum	7.00062e-06	0	0.000118928
k__Bacteria;p__Firmicutes;c__Clostridia;o__Clostridiales;f__unidentified;g__unidentified;s__unidentified	8.58976e-05	6.38319e-05	0.00011831
k__Bacteria;p__Firmicutes;c__Bacilli;o__Bacillales;f__Staphylococcaceae;g__Staphylococcus;s__Staphylococcus haemolyticus	5.18746e-05	3.21867e-05	0.000116579
k__Bacteria;p__Firmicutes;c__Bacilli;o__Bacillales;f__Bacillaceae;g__Bacillus;s__Unclassified_Bacillus cereus group	0.00011124	6.56114e-05	0.000115961
k__Bacteria;p__Proteobacteria;c__Gammaproteobacteria;o__Xanthomonadales;f__Xanthomonadaceae;g__Unclassified_Xanthomonadaceae;s__Unclassified_Xanthomonadaceae	0.00011607	3.48174e-05	0.000115714
k__Bacteria;p__Proteobacteria;c__Gammaproteobacteria;o__Pasteurellales;f__Pasteurellaceae;g__Actinobacillus;s__Unclassified_Actinobacillus	0.000718754	0.000707257	0.000115095
k__Bacteria;p__Proteobacteria;c__Gammaproteobacteria;o__Pseudomonadales;f__Moraxellaceae;g__Acinetobacter;s__Acinetobacter schindleri	0.000399666	0.000440401	0.000114848
k__Bacteria;p__Firmicutes;c__Clostridia;o__Clostridiales;f__Ruminococcaceae;g__Ethanoligenens;s__Ethanoligenens harbinense	3.27629e-05	7.7372e-06	0.000114477
k__Bacteria;p__Proteobacteria;c__Epsilonproteobacteria;o__Campylobacterales;f__Campylobacteraceae;g__Campylobacter;s__Campylobacter coli	3.45831e-05	7.69078e-05	0.000113983
k__Bacteria;p__Proteobacteria;c__Gammaproteobacteria;o__Pasteurellales;f__Pasteurellaceae;g__Actinobacillus;s__Actinobacillus equuli	0.00056411	0.00054083	0.000111881
k__Bacteria;p__Proteobacteria;c__Betaproteobacteria;o__Neisseriales;f__Neisseriaceae;g__Neisseria;s__Unclassified_Neisseria	0.00107971	0.00144925	0.000111263
k__Bacteria;p__Bacteroidetes;c__Bacteroidia;o__Bacteroidales;f__Prevotellaceae;g__Prevotella;s__Prevotella intermedia	4.15837e-05	4.63458e-05	0.000110027
k__Bacteria;p__Actinobacteria;c__Actinobacteria;o__Corynebacteriales;f__Corynebacteriaceae;g__Corynebacterium;s__Corynebacterium bovis	2.47122e-05	3.7448e-05	0.00010842
k__Bacteria;p__Proteobacteria;c__Alphaproteobacteria;o__Rhizobiales;f__Unclassified_Rhizobiales;g__Unclassified_Rhizobiales;s__Unclassified_Rhizobiales	5.20846e-05	4.04656e-05	0.000105453
k__Bacteria;p__Firmicutes;c__Negativicutes;o__Selenomonadales;f__Selenomonadaceae;g__Selenomonas;s__Selenomonas sp. oral taxon 126	3.26229e-05	0	0.000105329
k__Bacteria;p__Firmicutes;c__Bacilli;o__Lactobacillales;f__Enterococcaceae;g__Enterococcus;s__Enterococcus wangshanyuanii	7.8407e-06	7.7372e-06	0.000100137
k__Bacteria;p__Firmicutes;c__Bacilli;o__Lactobacillales;f__Aerococcaceae;g__Aerococcus;s__Aerococcus urinaeequi	0	1.50102e-05	9.91478e-05
k__Bacteria;p__Deinococcus-Thermus;c__Deinococci;o__Deinococcales;f__Deinococcaceae;g__Deinococcus;s__Deinococcus soli Cha et al. 2016	0.000216039	5.72553e-05	9.89005e-05
k__Bacteria;p__Proteobacteria;c__Gammaproteobacteria;o__Enterobacterales;f__Erwiniaceae;g__Buchnera;s__Buchnera aphidicola	0.000238581	0.000216409	9.87769e-05
k__Bacteria;p__Bacteroidetes;c__Chitinophagia;o__Chitinophagales;f__Chitinophagaceae;g__Arachidicoccus;s__Arachidicoccus sp. BS20	5.56549e-05	0	9.72934e-05
k__Bacteria;p__Proteobacteria;c__Gammaproteobacteria;o__Pseudomonadales;f__Moraxellaceae;g__Acinetobacter;s__Acinetobacter baumannii	0.00186791	0.00231721	9.63044e-05
k__Bacteria;p__Actinobacteria;c__Actinobacteria;o__Corynebacteriales;f__Mycobacteriaceae;g__Mycobacterium;s__Unclassified_Mycobacterium	5.74051e-05	3.8686e-05	9.61808e-05
k__Bacteria;p__Firmicutes;c__Bacilli;o__Bacillales;f__Staphylococcaceae;g__Staphylococcus;s__Staphylococcus lugdunensis	0.000104589	4.94407e-05	9.60571e-05
k__Bacteria;p__Actinobacteria;c__Actinobacteria;o__Corynebacteriales;f__Corynebacteriaceae;g__Corynebacterium;s__Corynebacterium ammoniagenes	0	7.7372e-06	9.55626e-05
k__Bacteria;p__Bacteroidetes;c__Flavobacteriia;o__Flavobacteriales;f__Flavobacteriaceae;g__Formosa;s__Formosa sp. Hel3_A1_48	9.86388e-05	2.8086e-05	9.48209e-05
k__Bacteria;p__unidentified;c__unidentified;o__unidentified;f__unidentified;g__unidentified;s__uncultured bacterium Contig11	6.67859e-05	3.17225e-05	9.445e-05
k__Bacteria;p__Actinobacteria;c__Actinobacteria;o__Corynebacteriales;f__Corynebacteriaceae;g__Corynebacterium;s__Corynebacterium marinum	4.20037e-05	5.68684e-05	9.43264e-05
k__Bacteria;p__Actinobacteria;c__Actinobacteria;o__Micrococcales;f__Micrococcaceae;g__Arthrobacter;s__Arthrobacter alpinus	2.10019e-05	4.27867e-05	9.43264e-05
k__Bacteria;p__Firmicutes;c__Clostridia;o__Clostridiales;f__Lachnospiraceae;g__Butyrivibrio;s__Unclassified_Butyrivibrio	5.43948e-05	2.41401e-05	9.40791e-05
k__Bacteria;p__Proteobacteria;c__Gammaproteobacteria;o__Pasteurellales;f__Pasteurellaceae;g__Actinobacillus;s__Actinobacillus pleuropneumoniae	0.00153825	0.00176238	9.35846e-05
k__Bacteria;p__Firmicutes;c__Bacilli;o__Bacillales;f__Planococcaceae;g__Solibacillus;s__Solibacillus sp. R5-41	3.48631e-05	2.32116e-05	9.19775e-05
k__Bacteria;p__Actinobacteria;c__Actinobacteria;o__Propionibacteriales;f__Propionibacteriaceae;g__Auraticoccus;s__Auraticoccus monumenti	1.40012e-05	0	9.09885e-05
k__Bacteria;p__Proteobacteria;c__Gammaproteobacteria;o__Vibrionales;f__Vibrionaceae;g__Vibrio;s__Unclassified_Vibrio	0.000104449	0.000143835	9.07412e-05
k__Bacteria;p__Firmicutes;c__Bacilli;o__Lactobacillales;f__Streptococcaceae;g__Streptococcus;s__Streptococcus thermophilus	1.40012e-05	0	9.02467e-05
k__Bacteria;p__Firmicutes;c__Clostridia;o__Clostridiales;f__Ruminococcaceae;g__Ruminiclostridium;s__[Clostridium] clariflavum	7.12663e-05	0	8.82687e-05
k__Bacteria;p__Firmicutes;c__Clostridia;o__Clostridiales;f__Ruminococcaceae;g__Ruminiclostridium;s__[Eubacterium] siraeum	2.62523e-05	0	8.70325e-05
k__Bacteria;p__Actinobacteria;c__Actinobacteria;o__Corynebacteriales;f__Mycobacteriaceae;g__Mycolicibacterium;s__Unclassified_Mycolicibacterium	2.10019e-05	7.7372e-06	8.60435e-05
k__Bacteria;p__Firmicutes;c__Clostridia;o__Clostridiales;f__Lachnospiraceae;g__Unclassified_Lachnospiraceae;s__Unclassified_Lachnospiraceae	2.98227e-05	2.49912e-05	8.57962e-05
k__Bacteria;p__Proteobacteria;c__Gammaproteobacteria;o__Pseudomonadales;f__Moraxellaceae;g__Acinetobacter;s__Acinetobacter sp. TGL-Y2	0.00152929	0.00150798	8.56726e-05
k__Bacteria;p__Actinobacteria;c__Actinobacteria;o__Micrococcales;f__Micrococcaceae;g__Micrococcus;s__Micrococcus lylae	7.13363e-05	3.82991e-05	8.50545e-05
k__Bacteria;p__Firmicutes;c__Erysipelotrichia;o__Erysipelotrichales;f__Erysipelotrichaceae;g__Turicibacter;s__Turicibacter sp. H121	2.47122e-05	7.7372e-06	8.40655e-05
k__Bacteria;p__Proteobacteria;c__Gammaproteobacteria;o__Enterobacterales;f__Unclassified_Enterobacterales;g__Unclassified_Enterobacterales;s__Unclassified_Enterobacterales	0.000399666	0.000371772	8.14693e-05
k__Bacteria;p__Proteobacteria;c__Gammaproteobacteria;o__Pseudomonadales;f__Moraxellaceae;g__Acinetobacter;s__Acinetobacter lwoffii	0.000256153	0.000408369	8.13457e-05
k__Eukaryota;p__Ascomycota;c__Eurotiomycetes;o__Unclassified_Eurotiomycetidae;f__Unclassified_Eurotiomycetidae;g__Unclassified_Eurotiomycetidae;s__Unclassified_Eurotiomycetidae	9.33183e-05	6.5302e-05	8.12221e-05
k__Bacteria;p__Actinobacteria;c__Actinobacteria;o__Micromonosporales;f__Micromonosporaceae;g__Actinoplanes;s__Actinoplanes derwentensis	2.80025e-05	4.00787e-05	8.09748e-05
k__Bacteria;p__Firmicutes;c__Clostridia;o__Clostridiales;f__Ruminococcaceae;g__Unclassified_Ruminococcaceae;s__Unclassified_Ruminococcaceae	4.5014e-05	0	8.06039e-05
k__Eukaryota;p__Ascomycota;c__Dothideomycetes;o__Capnodiales;f__Cladosporiaceae;g__Cladosporium;s__Unclassified_Cladosporium	0.0002229	5.87253e-05	8.04803e-05
k__Bacteria;p__unidentified;c__unidentified;o__unidentified;f__unidentified;g__unidentified;s__uncultured bacterium AST2	0	0	7.96149e-05
k__Bacteria;p__Proteobacteria;c__Betaproteobacteria;o__Burkholderiales;f__Alcaligenaceae;g__Oligella;s__Oligella urethralis	0.000101369	0.000158458	7.91204e-05
k__Bacteria;p__Actinobacteria;c__Actinobacteria;o__Corynebacteriales;f__Corynebacteriaceae;g__Corynebacterium;s__Corynebacterium sp. 2183	2.80025e-05	3.89181e-05	7.89968e-05
k__Bacteria;p__Firmicutes;c__Bacilli;o__Lactobacillales;f__Carnobacteriaceae;g__Carnobacterium;s__Carnobacterium sp. CP1	0	7.7372e-06	7.89968e-05
k__Bacteria;p__Chlorobi;c__Chlorobia;o__Chlorobiales;f__Chlorobiaceae;g__Chloroherpeton;s__Chloroherpeton thalassium	0.00011523	7.59793e-05	7.88732e-05
k__Bacteria;p__Actinobacteria;c__Actinobacteria;o__Micrococcales;f__Micrococcaceae;g__Arthrobacter;s__Arthrobacter sp. Hiyo4	0	0	7.78842e-05
k__Bacteria;p__Bacteroidetes;c__Cytophagia;o__Cytophagales;f__Hymenobacteraceae;g__Unclassified_Hymenobacteraceae;s__Unclassified_Hymenobacteraceae	6.16755e-05	0	7.7266e-05
k__Bacteria;p__Firmicutes;c__Bacilli;o__Lactobacillales;f__Streptococcaceae;g__Streptococcus;s__Streptococcus iniae	2.10019e-05	2.11226e-05	7.71424e-05
k__Bacteria;p__Bacteroidetes;c__Flavobacteriia;o__Flavobacteriales;f__Flavobacteriaceae;g__Flavobacterium;s__Flavobacterium johnsoniae	6.08354e-05	5.25356e-05	7.68952e-05
k__Bacteria;p__Actinobacteria;c__Actinobacteria;o__Corynebacteriales;f__Corynebacteriaceae;g__Corynebacterium;s__Corynebacterium casei	1.79916e-05	0	7.59062e-05
k__Bacteria;p__Actinobacteria;c__Actinobacteria;o__Micrococcales;f__Microbacteriaceae;g__Unclassified_Microbacteriaceae;s__Unclassified_Microbacteriaceae	5.5865e-05	2.96335e-05	7.50408e-05
k__Bacteria;p__Proteobacteria;c__Betaproteobacteria;o__Neisseriales;f__Neisseriaceae;g__Neisseria;s__Neisseria meningitidis	0.000849526	0.00109125	7.41754e-05
k__Bacteria;p__Proteobacteria;c__Gammaproteobacteria;o__Vibrionales;f__Vibrionaceae;g__Vibrio;s__Vibrio vulnificus	0.000344921	0.000239157	7.41754e-05
k__Bacteria;p__Proteobacteria;c__Betaproteobacteria;o__Neisseriales;f__Neisseriaceae;g__Eikenella;s__Eikenella corrodens	0.000238651	0.000123486	7.41754e-05
k__Bacteria;p__Deinococcus-Thermus;c__Deinococci;o__Deinococcales;f__Deinococcaceae;g__Deinococcus;s__Deinococcus swuensis	0.000364382	0.000111725	7.41754e-05
k__Bacteria;p__Proteobacteria;c__Deltaproteobacteria;o__Desulfovibrionales;f__Desulfovibrionaceae;g__Desulfovibrio;s__Desulfovibrio vulgaris	2.75124e-05	7.7372e-06	7.41754e-05
k__Bacteria;p__Proteobacteria;c__Gammaproteobacteria;o__Pasteurellales;f__Pasteurellaceae;g__Glaesserella;s__Glaesserella parasuis	0.0017552	0.00167123	7.41754e-05
k__Bacteria;p__Deinococcus-Thermus;c__Deinococci;o__Deinococcales;f__Deinococcaceae;g__Deinococcus;s__Deinococcus maricopensis	0.000200638	6.55341e-05	7.41754e-05
k__Bacteria;p__Firmicutes;c__Bacilli;o__Bacillales;f__Bacillaceae;g__Bacillus;s__Bacillus halodurans	0	2.92466e-05	7.38045e-05
k__Viruses;p__unidentified;c__unidentified;o__Caudovirales;f__Siphoviridae;g__Unclassified_Siphoviridae;s__Unclassified_Siphoviridae	8.68077e-06	3.09488e-05	7.35573e-05
k__Bacteria;p__Firmicutes;c__Bacilli;o__Bacillales;f__Staphylococcaceae;g__Staphylococcus;s__Staphylococcus muscae	1.21111e-05	2.32116e-05	7.30628e-05
k__Bacteria;p__Firmicutes;c__Clostridia;o__Clostridiales;f__Clostridiales Family XIII. Incertae Sedis;g__Mogibacterium;s__Unclassified_Mogibacterium	3.92735e-05	0	7.28155e-05
k__Bacteria;p__Proteobacteria;c__Betaproteobacteria;o__unidentified;f__unidentified;g__Candidatus Kinetoplastibacterium;s__Candidatus Kinetoplastibacterium galatii	4.14437e-05	0	7.26919e-05
k__Bacteria;p__Firmicutes;c__Bacilli;o__Bacillales;f__Paenibacillaceae;g__Paenibacillus;s__Paenibacillus bovis	0	7.7372e-06	7.19501e-05
k__Bacteria;p__Tenericutes;c__Mollicutes;o__Mycoplasmatales;f__Mycoplasmataceae;g__Mycoplasma;s__Mycoplasma conjunctivae	6.97962e-05	0	7.18265e-05
k__Bacteria;p__unidentified;c__unidentified;o__unidentified;f__unidentified;g__unidentified;s__uncultured bacterium Contig14	3.63332e-05	2.32116e-05	7.18265e-05
k__Bacteria;p__Actinobacteria;c__Actinobacteria;o__Micrococcales;f__Micrococcaceae;g__Kocuria;s__Unclassified_Kocuria	0	1.54744e-05	7.15793e-05
k__Bacteria;p__Firmicutes;c__Bacilli;o__Lactobacillales;f__Lactobacillaceae;g__Pediococcus;s__uncultured Pediococcus sp.	2.18419e-05	2.32116e-05	7.1332e-05
k__Bacteria;p__Firmicutes;c__Bacilli;o__Bacillales;f__Bacillaceae;g__Fictibacillus;s__Fictibacillus phosphorivorans	2.2542e-05	0	7.05903e-05
k__Bacteria;p__Actinobacteria;c__Actinobacteria;o__Micrococcales;f__Intrasporangiaceae;g__Janibacter;s__Janibacter indicus	6.44057e-05	4.85122e-05	7.0343e-05
k__Bacteria;p__Bacteroidetes;c__Bacteroidia;o__Bacteroidales;f__Bacteroidaceae;g__Bacteroides;s__Bacteroides massiliensis	7.34365e-05	2.60744e-05	7.02194e-05
k__Bacteria;p__Bacteroidetes;c__Flavobacteriia;o__Flavobacteriales;f__Flavobacteriaceae;g__Gramella;s__Gramella sp. MAR_2010_102	6.04154e-05	0	6.92304e-05
k__Bacteria;p__Proteobacteria;c__Alphaproteobacteria;o__Rhizobiales;f__Brucellaceae;g__Ochrobactrum;s__Ochrobactrum anthropi	6.42657e-05	7.7372e-06	6.91067e-05
k__Bacteria;p__Actinobacteria;c__Actinobacteria;o__Actinomycetales;f__Actinomycetaceae;g__Actinomyces;s__Unclassified_Actinomyces	0	0	6.8365e-05
k__Viruses;p__unidentified;c__unidentified;o__Caudovirales;f__Siphoviridae;g__Sk1virus;s__Lactococcus phage 936 sensu lato	0	0	6.8365e-05
k__Bacteria;p__Firmicutes;c__Bacilli;o__Lactobacillales;f__Aerococcaceae;g__Aerococcus;s__Unclassified_Aerococcus	0	0	6.79941e-05
k__Bacteria;p__Proteobacteria;c__Alphaproteobacteria;o__Rhizobiales;f__Methylobacteriaceae;g__Unclassified_Methylobacteriaceae;s__Unclassified_Methylobacteriaceae	7.65168e-05	1.54744e-05	6.76232e-05
k__Bacteria;p__Proteobacteria;c__Betaproteobacteria;o__Burkholderiales;f__Alcaligenaceae;g__Bordetella;s__Bordetella pseudohinzii	0	0	6.68815e-05
k__Bacteria;p__Bacteroidetes;c__Flavobacteriia;o__Flavobacteriales;f__Flavobacteriaceae;g__Polaribacter;s__Polaribacter vadi	7.53967e-05	2.55328e-05	6.6387e-05
k__Viruses;p__unidentified;c__unidentified;o__Herpesvirales;f__Herpesviridae;g__Macavirus;s__Bovine gammaherpesvirus 6	2.62523e-05	1.30759e-05	6.60161e-05
k__Bacteria;p__Firmicutes;c__Bacilli;o__Bacillales;f__Bacillaceae;g__Bacillus;s__Bacillus krulwichiae	0	7.7372e-06	6.56452e-05
k__Viruses;p__unidentified;c__unidentified;o__Caudovirales;f__Siphoviridae;g__unidentified;s__Pasteurella phage PMP-GADVASU-IND	0	0	6.5398e-05
k__Bacteria;p__Firmicutes;c__Bacilli;o__Bacillales;f__Bacillaceae;g__Virgibacillus;s__Virgibacillus necropolis	3.63332e-05	0	6.52744e-05
k__Bacteria;p__Firmicutes;c__Bacilli;o__Lactobacillales;f__Aerococcaceae;g__Aerococcus;s__Aerococcus viridans	0	1.80277e-05	6.51507e-05
k__Bacteria;p__Firmicutes;c__Bacilli;o__Bacillales;f__Planococcaceae;g__Solibacillus;s__Solibacillus silvestris	3.47931e-05	3.09488e-05	6.47799e-05
k__Bacteria;p__Tenericutes;c__Mollicutes;o__Entomoplasmatales;f__Spiroplasmataceae;g__Spiroplasma;s__Unclassified_Spiroplasma	8.68077e-06	0	6.47799e-05
k__Bacteria;p__Actinobacteria;c__Actinobacteria;o__Micrococcales;f__Microbacteriaceae;g__Microbacterium;s__Microbacterium testaceum	0	1.8724e-05	6.46562e-05
k__Bacteria;p__Actinobacteria;c__Actinobacteria;o__Micrococcales;f__Micrococcaceae;g__Kocuria;s__Kocuria flava	1.40012e-05	1.54744e-05	6.45326e-05
k__Eukaryota;p__Ascomycota;c__Eurotiomycetes;o__Eurotiales;f__Unclassified_Eurotiales;g__Unclassified_Eurotiales;s__Unclassified_Eurotiales	9.30383e-05	3.87634e-05	6.4409e-05
k__Bacteria;p__Proteobacteria;c__Epsilonproteobacteria;o__Campylobacterales;f__Campylobacteraceae;g__Arcobacter;s__Arcobacter mytili	0	0	6.4409e-05
k__Bacteria;p__Bacteroidetes;c__Flavobacteriia;o__Flavobacteriales;f__Flavobacteriaceae;g__Tenacibaculum;s__Tenacibaculum maritimum	4.20037e-05	0	6.37908e-05
k__Bacteria;p__Proteobacteria;c__Gammaproteobacteria;o__Pseudomonadales;f__Moraxellaceae;g__Acinetobacter;s__Acinetobacter haemolyticus	0.000247332	0.000438467	6.32963e-05
k__Bacteria;p__Firmicutes;c__Clostridia;o__Clostridiales;f__unidentified;g__Monoglobus;s__Monoglobus pectinilyticus	6.7906e-05	4.35604e-05	6.32963e-05
k__Bacteria;p__Proteobacteria;c__Gammaproteobacteria;o__Xanthomonadales;f__Xanthomonadaceae;g__Lysobacter;s__Unclassified_Lysobacter	5.01945e-05	0	6.29255e-05
k__Bacteria;p__Firmicutes;c__Bacilli;o__Lactobacillales;f__Streptococcaceae;g__Streptococcus;s__Streptococcus equi	4.19337e-05	1.14511e-05	6.26782e-05
k__Bacteria;p__Tenericutes;c__Mollicutes;o__Entomoplasmatales;f__Entomoplasmataceae;g__Mesoplasma;s__Mesoplasma florum	2.57623e-05	0	6.19365e-05
k__Bacteria;p__Proteobacteria;c__Betaproteobacteria;o__Unclassified_Betaproteobacteria;f__Unclassified_Betaproteobacteria;g__Unclassified_Betaproteobacteria;s__Unclassified_Betaproteobacteria	0.00033827	0.000392353	6.18128e-05
k__Bacteria;p__Firmicutes;c__Bacilli;o__Bacillales;f__Staphylococcaceae;g__Staphylococcus;s__Staphylococcus saprophyticus	2.03018e-05	2.32116e-05	6.16892e-05
k__Bacteria;p__Cyanobacteria;c__unidentified;o__Nostocales;f__Aphanizomenonaceae;g__Nodularia;s__Nodularia spumigena	2.80025e-05	0	6.1442e-05
k__Bacteria;p__Proteobacteria;c__Betaproteobacteria;o__Nitrosomonadales;f__Nitrosomonadaceae;g__Nitrosomonas;s__Nitrosomonas ureae	0.000241311	0.000269796	6.11947e-05
k__Bacteria;p__Bacteroidetes;c__Flavobacteriia;o__Flavobacteriales;f__Flavobacteriaceae;g__Lacinutrix;s__Lacinutrix sp. Bg11-31	6.04854e-05	7.7372e-06	6.10711e-05
k__Bacteria;p__Firmicutes;c__Bacilli;o__Bacillales;f__Paenibacillaceae;g__Aneurinibacillus;s__Aneurinibacillus sp. XH2	7.00062e-06	7.7372e-06	6.07002e-05
k__Bacteria;p__Firmicutes;c__Bacilli;o__Bacillales;f__Staphylococcaceae;g__Staphylococcus;s__Staphylococcus argenteus	2.53423e-05	4.97502e-05	6.05766e-05
k__Bacteria;p__Firmicutes;c__Bacilli;o__Bacillales;f__Staphylococcaceae;g__Staphylococcus;s__Staphylococcus pseudintermedius	2.05818e-05	8.58829e-06	6.05766e-05
k__Bacteria;p__Proteobacteria;c__Gammaproteobacteria;o__Pseudomonadales;f__Moraxellaceae;g__Acinetobacter;s__Acinetobacter sp. NCu2D-2	0.000599043	0.000502222	6.03293e-05
k__Bacteria;p__Actinobacteria;c__Actinobacteria;o__Streptomycetales;f__Streptomycetaceae;g__Streptomyces;s__Streptomyces laurentii	2.52022e-05	0	6.03293e-05
k__Bacteria;p__Firmicutes;c__Bacilli;o__Bacillales;f__Bacillaceae;g__Bacillus;s__Bacillus thuringiensis	0	0	6.03293e-05
k__Bacteria;p__Firmicutes;c__Bacilli;o__Lactobacillales;f__Enterococcaceae;g__Enterococcus;s__Enterococcus mundtii	4.09536e-05	3.45853e-05	5.98348e-05
k__Bacteria;p__Firmicutes;c__Clostridia;o__Clostridiales;f__Clostridiaceae;g__Mordavella;s__Mordavella sp. Marseille-P3756	8.12072e-06	0	5.98348e-05
k__Bacteria;p__Bacteroidetes;c__Bacteroidia;o__Bacteroidales;f__Bacteroidaceae;g__Bacteroides;s__Bacteroides salanitronis	0	0	5.97112e-05
k__Bacteria;p__Proteobacteria;c__Epsilonproteobacteria;o__Campylobacterales;f__Helicobacteraceae;g__Helicobacter;s__Helicobacter bilis	2.45022e-05	1.54744e-05	5.92167e-05
k__Bacteria;p__Bacteroidetes;c__Flavobacteriia;o__Flavobacteriales;f__Flavobacteriaceae;g__Tamlana;s__Tamlana sp. UJ94	3.82234e-05	3.13357e-05	5.87222e-05
k__Bacteria;p__Actinobacteria;c__Actinobacteria;o__Micrococcales;f__Microbacteriaceae;g__Clavibacter;s__Unclassified_Clavibacter	0	0	5.85986e-05
k__Eukaryota;p__Ascomycota;c__Saccharomycetes;o__Saccharomycetales;f__Phaffomycetaceae;g__Wickerhamomyces;s__Wickerhamomyces anomalus	3.85034e-05	0	5.79804e-05
k__Bacteria;p__Bacteroidetes;c__Flavobacteriia;o__Flavobacteriales;f__Flavobacteriaceae;g__Cellulophaga;s__Cellulophaga baltica	3.70333e-05	0	5.77332e-05
k__Bacteria;p__Firmicutes;c__Clostridia;o__Clostridiales;f__Peptostreptococcaceae;g__Acetoanaerobium;s__Acetoanaerobium sticklandii	2.01618e-05	7.7372e-06	5.77332e-05
k__Bacteria;p__Bacteroidetes;c__Bacteroidia;o__Bacteroidales;f__Bacteroidaceae;g__Bacteroides;s__Bacteroides thetaiotaomicron	2.2962e-05	0	5.76096e-05
k__Bacteria;p__Firmicutes;c__Bacilli;o__Lactobacillales;f__Lactobacillaceae;g__Lactobacillus;s__Lactobacillus backii	0	0	5.69914e-05
k__Bacteria;p__Firmicutes;c__Bacilli;o__Lactobacillales;f__Enterococcaceae;g__Unclassified_Enterococcaceae;s__Unclassified_Enterococcaceae	5.22947e-05	8.47223e-05	5.66206e-05
k__Bacteria;p__Proteobacteria;c__Gammaproteobacteria;o__Enterobacterales;f__Enterobacteriaceae;g__Klebsiella;s__Klebsiella aerogenes	6.41957e-05	7.7372e-06	5.66206e-05
k__Bacteria;p__Actinobacteria;c__Actinobacteria;o__Corynebacteriales;f__Corynebacteriaceae;g__Corynebacterium;s__Corynebacterium aquilae	8.05072e-06	7.7372e-06	5.66206e-05
k__Bacteria;p__Firmicutes;c__Clostridia;o__Clostridiales;f__Clostridiales Family XIII. Incertae Sedis;g__Unclassified_Clostridiales Family XIII. Incertae Sedis;s__Unclassified_Clostridiales Family XIII. Incertae Sedis	4.13737e-05	1.31532e-05	5.56316e-05
k__Bacteria;p__Proteobacteria;c__Gammaproteobacteria;o__Alteromonadales;f__Alteromonadaceae;g__Marinobacter;s__Marinobacter similis	0	7.7372e-06	5.55079e-05
k__Bacteria;p__Actinobacteria;c__Actinobacteria;o__Corynebacteriales;f__Dietziaceae;g__Dietzia;s__Unclassified_Dietzia	1.58914e-05	8.14727e-05	5.50134e-05
k__Bacteria;p__Bacteroidetes;c__Flavobacteriia;o__Flavobacteriales;f__Flavobacteriaceae;g__Nonlabens;s__Nonlabens spongiae	8.47075e-06	0	5.47662e-05
k__Bacteria;p__Thermotogae;c__Thermotogae;o__Petrotogales;f__unidentified;g__Marinitoga;s__Unclassified_Marinitoga	1.21111e-05	1.37722e-05	5.40244e-05
k__Bacteria;p__Deinococcus-Thermus;c__Deinococci;o__Deinococcales;f__Deinococcaceae;g__Deinococcus;s__Deinococcus sp. NW-56	0.000469952	0.000194204	5.37772e-05
k__Bacteria;p__Actinobacteria;c__Actinobacteria;o__Micrococcales;f__Micrococcaceae;g__Arthrobacter;s__Arthrobacter sp. FB24	0	1.19927e-05	5.36535e-05
k__Bacteria;p__Bacteroidetes;c__Flavobacteriia;o__Flavobacteriales;f__Flavobacteriaceae;g__Lacinutrix;s__Lacinutrix venerupis	2.2682e-05	0	5.36535e-05
k__Bacteria;p__Actinobacteria;c__Actinobacteria;o__Streptomycetales;f__Streptomycetaceae;g__Streptomyces;s__Streptomyces reticuli	0	0	5.36535e-05
k__Bacteria;p__Firmicutes;c__Bacilli;o__Lactobacillales;f__Lactobacillaceae;g__Lactobacillus;s__Lactobacillus oligofermentans	0	0	5.36535e-05
k__Bacteria;p__Firmicutes;c__Bacilli;o__Bacillales;f__Bacillaceae;g__Lysinibacillus;s__Lysinibacillus sphaericus	0.00011397	6.09691e-05	5.29118e-05
k__Bacteria;p__Firmicutes;c__Bacilli;o__Lactobacillales;f__Enterococcaceae;g__Enterococcus;s__Enterococcus thailandicus	3.11528e-05	3.89181e-05	5.29118e-05
k__Bacteria;p__Bacteroidetes;c__Flavobacteriia;o__Flavobacteriales;f__Flavobacteriaceae;g__Capnocytophaga;s__Capnocytophaga sputigena	7.00062e-06	7.7372e-06	5.25409e-05
k__Bacteria;p__Actinobacteria;c__Actinobacteria;o__Corynebacteriales;f__Nocardiaceae;g__Nocardia;s__Nocardia terpenica	1.40012e-05	3.09488e-05	5.24173e-05
k__Viruses;p__unidentified;c__unidentified;o__Caudovirales;f__Myoviridae;g__Wphvirus;s__Bacillus phage HonestAbe	0	0	5.24173e-05
k__Bacteria;p__Bacteroidetes;c__Flavobacteriia;o__Flavobacteriales;f__Flavobacteriaceae;g__Apibacter;s__Apibacter adventoris	4.08136e-05	7.7372e-06	5.22937e-05
k__Bacteria;p__Actinobacteria;c__Actinobacteria;o__Micrococcales;f__Dermabacteraceae;g__Brachybacterium;s__Unclassified_Brachybacterium	0	0	5.14283e-05
k__Bacteria;p__Firmicutes;c__Bacilli;o__Lactobacillales;f__Lactobacillaceae;g__Pediococcus;s__Pediococcus damnosus	3.54231e-05	7.7372e-06	5.1181e-05
k__Bacteria;p__Deinococcus-Thermus;c__Deinococci;o__Deinococcales;f__Deinococcaceae;g__Deinococcus;s__Deinococcus gobiensis	0.000347371	0.000145227	5.09338e-05
k__Bacteria;p__Firmicutes;c__Bacilli;o__Bacillales;f__Staphylococcaceae;g__Staphylococcus;s__Staphylococcus condimenti	3.78034e-05	5.1375e-05	5.09338e-05
k__Bacteria;p__Firmicutes;c__Bacilli;o__Lactobacillales;f__Lactobacillaceae;g__Lactobacillus;s__Lactobacillus curieae	0	0	5.09338e-05
k__Bacteria;p__Proteobacteria;c__Betaproteobacteria;o__Burkholderiales;f__Burkholderiaceae;g__Cupriavidus;s__Unclassified_Cupriavidus	2.80025e-05	3.8686e-05	5.08101e-05
k__Bacteria;p__Bacteroidetes;c__Flavobacteriia;o__Flavobacteriales;f__Flavobacteriaceae;g__Cellulophaga;s__Cellulophaga lytica	7.00062e-06	0	5.00684e-05
k__Bacteria;p__Proteobacteria;c__Gammaproteobacteria;o__Pasteurellales;f__Pasteurellaceae;g__Histophilus;s__Histophilus somni	0.0010697	0.00124902	4.94503e-05
k__Bacteria;p__Proteobacteria;c__Betaproteobacteria;o__Neisseriales;f__Neisseriaceae;g__Neisseria;s__Neisseria elongata	0.000280655	0.000441252	4.94503e-05
k__Bacteria;p__Proteobacteria;c__Gammaproteobacteria;o__Alteromonadales;f__Colwelliaceae;g__Colwellia;s__Colwellia beringensis	0.000326929	0.00030678	4.94503e-05
k__Bacteria;p__Proteobacteria;c__Betaproteobacteria;o__Neisseriales;f__Neisseriaceae;g__Neisseria;s__Neisseria sp. KEM232	0.000237461	0.000199697	4.94503e-05
k__Bacteria;p__Actinobacteria;c__Actinobacteria;o__Corynebacteriales;f__Nocardiaceae;g__Rhodococcus;s__Rhodococcus opacus	0	0	4.94503e-05
k__Bacteria;p__Proteobacteria;c__Gammaproteobacteria;o__Pseudomonadales;f__Moraxellaceae;g__Acinetobacter;s__Acinetobacter larvae	0.00187981	0.00167294	4.94503e-05
k__Bacteria;p__Bacteroidetes;c__Flavobacteriia;o__Flavobacteriales;f__Flavobacteriaceae;g__Ornithobacterium;s__Ornithobacterium rhinotracheale	4.98444e-05	0.000121319	4.94503e-05
k__Bacteria;p__Deinococcus-Thermus;c__Deinococci;o__Deinococcales;f__Deinococcaceae;g__Deinococcus;s__Deinococcus actinosclerus	0.000152124	7.48961e-05	4.94503e-05
k__Bacteria;p__Deinococcus-Thermus;c__Deinococci;o__Deinococcales;f__Deinococcaceae;g__Deinococcus;s__Deinococcus ficus	0.000257903	7.32713e-05	4.94503e-05
k__Bacteria;p__Proteobacteria;c__Gammaproteobacteria;o__Enterobacterales;f__Enterobacteriaceae;g__Candidatus Blochmannia;s__Unclassified_Candidatus Blochmannia	3.74533e-05	6.93253e-05	4.94503e-05
k__Bacteria;p__Deinococcus-Thermus;c__Deinococci;o__Deinococcales;f__Deinococcaceae;g__Deinococcus;s__Deinococcus peraridilitoris	0.000169485	3.8067e-05	4.94503e-05
k__Bacteria;p__Firmicutes;c__Bacilli;o__Lactobacillales;f__Enterococcaceae;g__Melissococcus;s__Melissococcus plutonius	4.42439e-05	7.7372e-06	4.90794e-05
k__Bacteria;p__Firmicutes;c__Bacilli;o__Bacillales;f__Staphylococcaceae;g__Macrococcus;s__Macrococcus canis	1.40012e-05	0	4.90794e-05
k__Bacteria;p__Bacteroidetes;c__Bacteroidia;o__Bacteroidales;f__Tannerellaceae;g__Parabacteroides;s__Parabacteroides sp. CT06	0	0	4.90794e-05
k__Bacteria;p__Proteobacteria;c__Gammaproteobacteria;o__Pasteurellales;f__Pasteurellaceae;g__Actinobacillus;s__Actinobacillus suis	0.000529317	0.000576886	4.90794e-05
k__Bacteria;p__Tenericutes;c__Mollicutes;o__Mycoplasmatales;f__Mycoplasmataceae;g__Mycoplasma;s__Mycoplasma capricolum	0	0	4.89558e-05
k__Archaea;p__Euryarchaeota;c__Methanomicrobia;o__Methanosarcinales;f__Methanosarcinaceae;g__Methanosarcina;s__Methanosarcina siciliae	6.10454e-05	1.12963e-05	4.8214e-05
k__Bacteria;p__Bacteroidetes;c__Bacteroidia;o__Bacteroidales;f__Rikenellaceae;g__Alistipes;s__Unclassified_Alistipes	3.54231e-05	1.67897e-05	4.80904e-05
k__Bacteria;p__Proteobacteria;c__Gammaproteobacteria;o__Pseudomonadales;f__Pseudomonadaceae;g__Pseudomonas;s__Pseudomonas alcaligenes	0.00011537	9.80303e-05	4.74723e-05
k__Bacteria;p__Proteobacteria;c__Gammaproteobacteria;o__Cellvibrionales;f__Cellvibrionaceae;g__Agarilytica;s__Agarilytica rhodophyticola	7.70068e-06	0	4.74723e-05
k__Bacteria;p__Proteobacteria;c__Betaproteobacteria;o__Rhodocyclales;f__Rhodocyclaceae;g__Rugosibacter;s__Rugosibacter aromaticivorans	0.000100109	4.63458e-05	4.73486e-05
k__Bacteria;p__Actinobacteria;c__Actinobacteria;o__Actinomycetales;f__Unclassified_Actinomycetales;g__Unclassified_Actinomycetales;s__Unclassified_Actinomycetales	7.00062e-06	1.88014e-05	4.73486e-05
k__Bacteria;p__Firmicutes;c__Bacilli;o__Lactobacillales;f__Carnobacteriaceae;g__Jeotgalibaca;s__Unclassified_Jeotgalibaca	2.71624e-05	3.38889e-05	4.69778e-05
k__Bacteria;p__Actinobacteria;c__Actinobacteria;o__Micrococcales;f__Micrococcaceae;g__Pseudarthrobacter;s__Unclassified_Pseudarthrobacter	2.10019e-05	0	4.68541e-05
k__Bacteria;p__Bacteroidetes;c__Sphingobacteriia;o__Sphingobacteriales;f__Sphingobacteriaceae;g__Pedobacter;s__Pedobacter sp. PACM 27299	3.56332e-05	0	4.67305e-05
k__Bacteria;p__Proteobacteria;c__Gammaproteobacteria;o__Xanthomonadales;f__Unclassified_Xanthomonadales;g__Unclassified_Xanthomonadales;s__Unclassified_Xanthomonadales	1.40012e-05	0	4.67305e-05
k__Bacteria;p__Actinobacteria;c__Actinobacteria;o__Corynebacteriales;f__Corynebacteriaceae;g__Corynebacterium;s__Corynebacterium mycetoides	0	0	4.67305e-05
k__Bacteria;p__Actinobacteria;c__Actinobacteria;o__Corynebacteriales;f__Corynebacteriaceae;g__Corynebacterium;s__Corynebacterium tuberculostearicum	0	0	4.66069e-05
k__Bacteria;p__Firmicutes;c__Bacilli;o__Bacillales;f__Bacillaceae;g__Bacillus;s__Bacillus safensis	8.75078e-06	9.6715e-06	4.64833e-05
k__Bacteria;p__Firmicutes;c__Bacilli;o__Lactobacillales;f__Lactobacillaceae;g__Lactobacillus;s__Unclassified_Lactobacillus	3.3253e-05	7.17238e-05	4.6236e-05
k__Bacteria;p__Firmicutes;c__Clostridia;o__Clostridiales;f__Lachnospiraceae;g__Lachnoclostridium;s__Lachnoclostridium phytofermentans	2.10019e-05	7.7372e-06	4.57415e-05
k__Bacteria;p__Proteobacteria;c__Gammaproteobacteria;o__Alteromonadales;f__Shewanellaceae;g__Shewanella;s__Shewanella halifaxensis	7.00062e-06	0	4.57415e-05
k__Bacteria;p__Proteobacteria;c__Gammaproteobacteria;o__Enterobacterales;f__Budviciaceae;g__Pragia;s__Pragia fontium	0.0002201	0.000218189	4.56179e-05
k__Bacteria;p__Firmicutes;c__Bacilli;o__Bacillales;f__Paenibacillaceae;g__Paenibacillus;s__Paenibacillus sp. BIHB4019	0	0	4.54942e-05
k__Bacteria;p__Proteobacteria;c__Gammaproteobacteria;o__Pseudomonadales;f__Moraxellaceae;g__Acinetobacter;s__Acinetobacter sp. ACNIH1	0.000502645	0.000513131	4.5247e-05
k__Bacteria;p__Bacteroidetes;c__Bacteroidia;o__Bacteroidales;f__Rikenellaceae;g__Alistipes;s__Alistipes finegoldii	0	0	4.5247e-05
k__Bacteria;p__Actinobacteria;c__Actinobacteria;o__Corynebacteriales;f__Corynebacteriaceae;g__Corynebacterium;s__Corynebacterium crudilactis	0	0	4.51234e-05
k__Bacteria;p__Firmicutes;c__Bacilli;o__Bacillales;f__Listeriaceae;g__Listeria;s__Listeria seeligeri	0	0	4.51234e-05
k__Bacteria;p__Proteobacteria;c__Gammaproteobacteria;o__Pseudomonadales;f__Pseudomonadaceae;g__Oblitimonas;s__Oblitimonas alkaliphila	0.000167245	0.000136871	4.49997e-05
k__Bacteria;p__Firmicutes;c__Clostridia;o__Clostridiales;f__Clostridiaceae;g__Clostridium;s__Clostridium cochlearium	0	0	4.47525e-05
k__Viruses;p__unidentified;c__unidentified;o__Caudovirales;f__Siphoviridae;g__unidentified;s__unidentified	0.00130072	0.00104901	4.46289e-05
k__Bacteria;p__Actinobacteria;c__Coriobacteriia;o__Eggerthellales;f__Eggerthellaceae;g__Slackia;s__Slackia heliotrinireducens	0	0	4.45052e-05
k__Bacteria;p__Proteobacteria;c__Betaproteobacteria;o__Burkholderiales;f__Unclassified_Burkholderiales;g__Unclassified_Burkholderiales;s__Unclassified_Burkholderiales	0.00011579	0.000171534	4.43816e-05
k__Bacteria;p__Bacteroidetes;c__Flavobacteriia;o__Flavobacteriales;f__Flavobacteriaceae;g__Capnocytophaga;s__Capnocytophaga canimorsus	0.000192727	0.000160392	4.37635e-05
k__Bacteria;p__Bacteroidetes;c__Flavobacteriia;o__Flavobacteriales;f__Flavobacteriaceae;g__Elizabethkingia;s__Elizabethkingia meningoseptica	2.2682e-05	1.70992e-05	4.35162e-05
k__Bacteria;p__Actinobacteria;c__Actinobacteria;o__Micrococcales;f__Micrococcaceae;g__Arthrobacter;s__Arthrobacter sp. U41	0	1.54744e-05	4.33926e-05
k__Bacteria;p__Firmicutes;c__Bacilli;o__Bacillales;f__Staphylococcaceae;g__Staphylococcus;s__Staphylococcus stepanovicii	0	0	4.3269e-05
k__Bacteria;p__Bacteroidetes;c__Bacteroidia;o__Bacteroidales;f__Tannerellaceae;g__Tannerella;s__Tannerella sp. oral taxon HOT-286	0	0	4.30217e-05
k__Bacteria;p__Bacteroidetes;c__Flavobacteriia;o__Flavobacteriales;f__Flavobacteriaceae;g__Salegentibacter;s__Salegentibacter sp. T436	9.31083e-06	0	4.26509e-05
k__Bacteria;p__Firmicutes;c__Clostridia;o__Clostridiales;f__Symbiobacteriaceae;g__Symbiobacterium;s__Symbiobacterium thermophilum	1.40012e-05	1.54744e-05	4.228e-05
k__Bacteria;p__Firmicutes;c__Bacilli;o__Lactobacillales;f__Enterococcaceae;g__Enterococcus;s__Enterococcus hirae	2.10019e-05	0	4.21564e-05
k__Bacteria;p__Actinobacteria;c__Actinobacteria;o__Micrococcales;f__Intrasporangiaceae;g__Phycicoccus;s__Phycicoccus dokdonensis	0	0	4.21564e-05
k__Bacteria;p__Bacteroidetes;c__Flavobacteriia;o__Flavobacteriales;f__Cryomorphaceae;g__Owenweeksia;s__Owenweeksia hongkongensis	6.21655e-05	2.32116e-05	4.20327e-05
k__Bacteria;p__Actinobacteria;c__Actinobacteria;o__Micrococcales;f__Intrasporangiaceae;g__Arsenicicoccus;s__Arsenicicoccus sp. oral taxon 190	1.75016e-05	2.32116e-05	4.19091e-05
k__Bacteria;p__Actinobacteria;c__Actinobacteria;o__Micrococcales;f__Brevibacteriaceae;g__Brevibacterium;s__Brevibacterium linens	5.29247e-05	7.7372e-06	4.19091e-05
k__Bacteria;p__Bacteroidetes;c__Flavobacteriia;o__Flavobacteriales;f__Ichthyobacteriaceae;g__Ichthyobacterium;s__Ichthyobacterium seriolicida	4.95644e-05	8.05442e-05	4.17855e-05
k__Bacteria;p__Actinobacteria;c__Actinobacteria;o__Corynebacteriales;f__Corynebacteriaceae;g__Corynebacterium;s__Corynebacterium argentoratense	0	0	4.17855e-05
k__Bacteria;p__Actinobacteria;c__Actinobacteria;o__Pseudonocardiales;f__Pseudonocardiaceae;g__Lentzea;s__Lentzea guizhouensis	0	0	4.17855e-05
k__Bacteria;p__Proteobacteria;c__Gammaproteobacteria;o__Legionellales;f__Legionellaceae;g__Legionella;s__Legionella pneumophila	0.000189437	0.000242174	4.16619e-05
k__Bacteria;p__Tenericutes;c__Mollicutes;o__Mycoplasmatales;f__Mycoplasmataceae;g__Mycoplasma;s__Mycoplasma hominis	7.00062e-06	1.49328e-05	4.16619e-05
k__Bacteria;p__Firmicutes;c__Bacilli;o__Bacillales;f__Staphylococcaceae;g__Staphylococcus;s__Staphylococcus kloosii	0	0	4.16619e-05
k__Bacteria;p__Actinobacteria;c__Actinobacteria;o__Pseudonocardiales;f__Pseudonocardiaceae;g__Saccharopolyspora;s__Saccharopolyspora erythraea	3.96935e-05	1.54744e-05	4.15382e-05
k__Bacteria;p__unidentified;c__unidentified;o__unidentified;f__unidentified;g__unidentified;s__uncultured bacterium Contig160	3.49331e-05	0	4.15382e-05
k__Bacteria;p__Bacteroidetes;c__Flavobacteriia;o__Flavobacteriales;f__Flavobacteriaceae;g__Maribacter;s__Maribacter sp. T28	0	0	4.15382e-05
k__Bacteria;p__Proteobacteria;c__Deltaproteobacteria;o__Desulfovibrionales;f__Desulfovibrionaceae;g__Lawsonia;s__Lawsonia intracellularis	7.00062e-06	0	4.11673e-05
k__Bacteria;p__Firmicutes;c__Bacilli;o__Bacillales;f__Staphylococcaceae;g__Staphylococcus;s__Staphylococcus epidermidis	4.17237e-05	7.7372e-06	4.09201e-05
k__Bacteria;p__Bacteroidetes;c__Flavobacteriia;o__Flavobacteriales;f__Flavobacteriaceae;g__Winogradskyella;s__Winogradskyella sp. PG-2	3.72433e-05	7.7372e-06	4.09201e-05
k__Bacteria;p__Proteobacteria;c__Gammaproteobacteria;o__Pseudomonadales;f__Moraxellaceae;g__Acinetobacter;s__Acinetobacter indicus	0.000282895	0.000483498	4.06728e-05
k__Bacteria;p__Proteobacteria;c__Alphaproteobacteria;o__Rhizobiales;f__Bartonellaceae;g__Bartonella;s__Bartonella vinsonii	1.57514e-05	0	4.0302e-05
k__Bacteria;p__Firmicutes;c__Negativicutes;o__Selenomonadales;f__Unclassified_Selenomonadales;g__Unclassified_Selenomonadales;s__Unclassified_Selenomonadales	0	2.58422e-05	4.01783e-05
k__Bacteria;p__Firmicutes;c__Clostridia;o__Clostridiales;f__Clostridiaceae;g__Clostridium;s__Clostridium chauvoei	7.00062e-06	0	4.01783e-05
k__Eukaryota;p__Ascomycota;c__Saccharomycetes;o__Saccharomycetales;f__Debaryomycetaceae;g__Candida;s__Candida dubliniensis	2.10019e-05	0	4.00547e-05
k__Bacteria;p__Tenericutes;c__Mollicutes;o__Mycoplasmatales;f__Mycoplasmataceae;g__Mycoplasma;s__Mycoplasma fermentans	7.00062e-06	0	3.96838e-05
k__Bacteria;p__Firmicutes;c__Bacilli;o__Lactobacillales;f__Enterococcaceae;g__Vagococcus;s__Vagococcus teuberi	0	0	3.96838e-05
k__Bacteria;p__Actinobacteria;c__Actinobacteria;o__Candidatus Nanopelagicales;f__Candidatus Nanopelagicaceae;g__Candidatus Nanopelagicus;s__Candidatus Nanopelagicus limnes	9.17082e-06	1.14511e-05	3.94366e-05
k__Bacteria;p__Actinobacteria;c__Actinobacteria;o__Corynebacteriales;f__Nocardiaceae;g__Rhodococcus;s__Unclassified_Rhodococcus	0	3.76028e-05	3.91893e-05
k__Bacteria;p__Proteobacteria;c__Gammaproteobacteria;o__Alteromonadales;f__Alteromonadaceae;g__Agarivorans;s__Agarivorans gilvus	5.88052e-05	1.54744e-05	3.91893e-05
k__Bacteria;p__Actinobacteria;c__Actinobacteria;o__Corynebacteriales;f__Mycobacteriaceae;g__Unclassified_Mycobacteriaceae;s__Unclassified_Mycobacteriaceae	5.71251e-05	1.54744e-05	3.91893e-05
k__Bacteria;p__Proteobacteria;c__Gammaproteobacteria;o__Pseudomonadales;f__Pseudomonadaceae;g__Pseudomonas;s__Pseudomonas mandelii	1.72915e-05	1.49328e-05	3.91893e-05
k__Bacteria;p__Bacteroidetes;c__Flavobacteriia;o__Flavobacteriales;f__Flavobacteriaceae;g__Maribacter;s__Maribacter sp. 1_2014MBL_MicDiv	2.44322e-05	0	3.91893e-05
k__Bacteria;p__Actinobacteria;c__Actinobacteria;o__Propionibacteriales;f__Nocardioidaceae;g__Nocardioides;s__Nocardioides dokdonensis	7.00062e-06	1.54744e-05	3.90657e-05
k__Bacteria;p__Bacteroidetes;c__Bacteroidia;o__Bacteroidales;f__Paludibacteraceae;g__Paludibacter;s__Paludibacter propionicigenes	8.89079e-06	0	3.84476e-05
k__Bacteria;p__Proteobacteria;c__Betaproteobacteria;o__Neisseriales;f__Neisseriaceae;g__Neisseria;s__Neisseria gonorrhoeae	0.000513076	0.000498276	3.80767e-05
k__Bacteria;p__Firmicutes;c__Bacilli;o__Bacillales;f__Staphylococcaceae;g__Staphylococcus;s__Staphylococcus delphini	8.12072e-06	0	3.78295e-05
k__Bacteria;p__Firmicutes;c__Bacilli;o__Bacillales;f__Staphylococcaceae;g__Salinicoccus;s__Salinicoccus sp. BAB 3246	0	4.88991e-05	3.75822e-05
k__Bacteria;p__Actinobacteria;c__Actinobacteria;o__Micromonosporales;f__Micromonosporaceae;g__Micromonospora;s__Micromonospora echinaurantiaca	0	0	3.75822e-05
k__Bacteria;p__Firmicutes;c__Clostridia;o__Clostridiales;f__Ruminococcaceae;g__Ruminococcus;s__Ruminococcus albus	2.46422e-05	0	3.7335e-05
k__Bacteria;p__Actinobacteria;c__Actinobacteria;o__Corynebacteriales;f__Corynebacteriaceae;g__Corynebacterium;s__Corynebacterium freneyi	1.32312e-05	2.32116e-05	3.72113e-05
k__Bacteria;p__Firmicutes;c__Bacilli;o__Lactobacillales;f__Streptococcaceae;g__Streptococcus;s__Streptococcus pneumoniae	0	1.18379e-05	3.72113e-05
k__Bacteria;p__Actinobacteria;c__Actinobacteria;o__Pseudonocardiales;f__Pseudonocardiaceae;g__Kutzneria;s__Kutzneria albida	0	0	3.72113e-05
k__Bacteria;p__Firmicutes;c__Bacilli;o__Lactobacillales;f__Lactobacillaceae;g__Lactobacillus;s__Lactobacillus plantarum	0	0	3.72113e-05
k__Bacteria;p__Proteobacteria;c__Gammaproteobacteria;o__Pseudomonadales;f__Moraxellaceae;g__Acinetobacter;s__Acinetobacter soli	0.00116364	0.00128074	3.70877e-05
k__Bacteria;p__Proteobacteria;c__Gammaproteobacteria;o__Pseudomonadales;f__Moraxellaceae;g__Acinetobacter;s__Acinetobacter sp. SWBY1	0.00165943	0.00169019	3.70877e-05
k__Bacteria;p__Proteobacteria;c__Gammaproteobacteria;o__Pasteurellales;f__Pasteurellaceae;g__Pasteurella;s__Pasteurella dagmatis	0.000364592	0.000452162	3.70877e-05
k__Bacteria;p__Proteobacteria;c__Gammaproteobacteria;o__Oceanospirillales;f__Oleiphilaceae;g__Oleiphilus;s__Oleiphilus messinensis	0.000362002	0.000301906	3.70877e-05
k__Bacteria;p__Proteobacteria;c__Gammaproteobacteria;o__Enterobacterales;f__Morganellaceae;g__Proteus;s__Proteus vulgaris	0.00022276	0.000263684	3.70877e-05
k__Bacteria;p__Proteobacteria;c__Betaproteobacteria;o__Burkholderiales;f__Oxalobacteraceae;g__Janthinobacterium;s__Janthinobacterium sp. B9-8	0.000248172	0.000178575	3.70877e-05
k__Eukaryota;p__Ascomycota;c__Unclassified_Ascomycota;o__Unclassified_Ascomycota;f__Unclassified_Ascomycota;g__Unclassified_Ascomycota;s__Unclassified_Ascomycota	0.000195947	6.4064e-05	3.70877e-05
k__Bacteria;p__Actinobacteria;c__Actinobacteria;o__Micrococcales;f__Dermabacteraceae;g__Brachybacterium;s__Brachybacterium ginsengisoli	1.40012e-05	3.82218e-05	3.70877e-05
k__Bacteria;p__Proteobacteria;c__Gammaproteobacteria;o__Pseudomonadales;f__Pseudomonadaceae;g__Pseudomonas;s__Pseudomonas sp. S-6-2	1.40012e-05	1.54744e-05	3.70877e-05
k__Eukaryota;p__unidentified;c__Oomycetes;o__Albuginales;f__Albuginaceae;g__Albugo;s__Albugo laibachii	8.05772e-05	0	3.70877e-05
k__Bacteria;p__Firmicutes;c__Bacilli;o__Bacillales;f__Staphylococcaceae;g__Staphylococcus;s__Staphylococcus nepalensis	5.12446e-05	9.28464e-05	3.68404e-05
k__Bacteria;p__Bacteroidetes;c__Flavobacteriia;o__Flavobacteriales;f__Unclassified_Flavobacteriales;g__Unclassified_Flavobacteriales;s__Unclassified_Flavobacteriales	8.01571e-05	2.97108e-05	3.68404e-05
k__Bacteria;p__Firmicutes;c__Bacilli;o__Bacillales;f__Bacillaceae;g__Bacillus;s__Bacillus smithii	0.000139522	0.000124259	3.67168e-05
k__Eukaryota;p__Apicomplexa;c__Aconoidasida;o__Haemosporida;f__Plasmodiidae;g__Plasmodium;s__Unclassified_Plasmodium (Laverania)	2.68124e-05	0	3.67168e-05
k__Archaea;p__Euryarchaeota;c__Methanobacteria;o__Methanobacteriales;f__Methanobacteriaceae;g__Methanobrevibacter;s__Methanobrevibacter ruminantium	1.88317e-05	0	3.59751e-05
k__Bacteria;p__Bacteroidetes;c__Bacteroidia;o__Bacteroidales;f__Bacteroidaceae;g__Bacteroides;s__Bacteroides fragilis	0.000150443	7.43545e-05	3.58514e-05
k__Bacteria;p__Actinobacteria;c__Unclassified_Actinobacteria;o__Unclassified_Actinobacteria;f__Unclassified_Actinobacteria;g__Unclassified_Actinobacteria;s__Unclassified_Actinobacteria	7.00062e-06	7.7372e-06	3.58514e-05
k__Bacteria;p__Firmicutes;c__Bacilli;o__Bacillales;f__Staphylococcaceae;g__Staphylococcus;s__Staphylococcus hyicus	0	0	3.58514e-05
k__Bacteria;p__Firmicutes;c__Bacilli;o__Bacillales;f__Staphylococcaceae;g__Staphylococcus;s__Staphylococcus pettenkoferi	0	0	3.58514e-05
k__Bacteria;p__Fusobacteria;c__Fusobacteriia;o__Fusobacteriales;f__Fusobacteriaceae;g__Fusobacterium;s__Fusobacterium ulcerans	4.10236e-05	0	3.56042e-05
k__Bacteria;p__Bacteroidetes;c__Cytophagia;o__Cytophagales;f__Flammeovirgaceae;g__Marivirga;s__Marivirga tractuosa	1.26011e-05	0	3.54806e-05
k__Bacteria;p__Firmicutes;c__Bacilli;o__Bacillales;f__Staphylococcaceae;g__Staphylococcus;s__Staphylococcus hominis	2.66024e-05	0	3.53569e-05
k__Bacteria;p__Proteobacteria;c__Gammaproteobacteria;o__Aeromonadales;f__Aeromonadaceae;g__Aeromonas;s__Aeromonas hydrophila	6.50358e-05	0	3.52333e-05
k__Eukaryota;p__Bacillariophyta;c__Coscinodiscophyceae;o__Unclassified_Coscinodiscophyceae;f__Unclassified_Coscinodiscophyceae;g__Unclassified_Coscinodiscophyceae;s__Unclassified_Coscinodiscophyceae	6.7836e-05	0	3.51097e-05
k__Bacteria;p__Actinobacteria;c__Actinobacteria;o__Propionibacteriales;f__Nocardioidaceae;g__Aeromicrobium;s__Aeromicrobium erythreum	1.90417e-05	1.54744e-05	3.47388e-05
k__Bacteria;p__Bacteroidetes;c__Cytophagia;o__Cytophagales;f__Cytophagaceae;g__Fibrella;s__Fibrella aestuarina	8.12072e-06	9.6715e-06	3.46152e-05
k__Bacteria;p__Actinobacteria;c__Actinobacteria;o__Corynebacteriales;f__Mycobacteriaceae;g__Mycobacterium;s__Mycobacterium avium	1.64515e-05	0	3.46152e-05
k__Bacteria;p__unidentified;c__unidentified;o__unidentified;f__unidentified;g__unidentified;s__uncultured bacterium DCM001Tet01	0	0	3.44916e-05
k__Bacteria;p__Actinobacteria;c__Actinobacteria;o__Corynebacteriales;f__Nocardiaceae;g__Nocardia;s__Nocardia cyriacigeorgica	0	0	3.43679e-05
k__Bacteria;p__Firmicutes;c__Bacilli;o__Bacillales;f__Staphylococcaceae;g__Staphylococcus;s__Staphylococcus pasteuri	1.1621e-05	0	3.42443e-05
k__Bacteria;p__Proteobacteria;c__Gammaproteobacteria;o__Xanthomonadales;f__Xanthomonadaceae;g__Xylella;s__Xylella fastidiosa	0.000165705	0.000225926	3.39971e-05
k__Bacteria;p__Proteobacteria;c__Betaproteobacteria;o__Neisseriales;f__Neisseriaceae;g__Neisseria;s__Neisseria weaveri	0.000554519	0.00057294	3.38734e-05
k__Bacteria;p__Proteobacteria;c__Gammaproteobacteria;o__Pseudomonadales;f__Unclassified_Pseudomonadales;g__Unclassified_Pseudomonadales;s__Unclassified_Pseudomonadales	8.30974e-05	5.21487e-05	3.38734e-05
k__Bacteria;p__Bacteroidetes;c__Flavobacteriia;o__Flavobacteriales;f__Flavobacteriaceae;g__Tenacibaculum;s__Tenacibaculum sp. SZ-18	1.40012e-05	0	3.36262e-05
k__Bacteria;p__Bacteroidetes;c__Cytophagia;o__Cytophagales;f__Flammeovirgaceae;g__unidentified;s__Flammeovirgaceae bacterium 311	0	0	3.36262e-05
k__Bacteria;p__Proteobacteria;c__Deltaproteobacteria;o__unidentified;f__unidentified;g__unidentified;s__uncultured delta proteobacterium	0	0	3.36262e-05
k__Bacteria;p__Actinobacteria;c__Actinobacteria;o__Corynebacteriales;f__Corynebacteriaceae;g__Corynebacterium;s__Corynebacterium testudinoris	0	2.49912e-05	3.33789e-05
k__Bacteria;p__Firmicutes;c__Bacilli;o__Bacillales;f__Bacillaceae;g__Bacillus;s__Bacillus sonorensis	0	0	3.30081e-05
k__Bacteria;p__Proteobacteria;c__Epsilonproteobacteria;o__Campylobacterales;f__Campylobacteraceae;g__Campylobacter;s__Unclassified_Campylobacter	2.2122e-05	0	3.28844e-05
k__Bacteria;p__Firmicutes;c__Bacilli;o__Bacillales;f__Staphylococcaceae;g__Staphylococcus;s__Staphylococcus schleiferi	0	0	3.28844e-05
k__Bacteria;p__Bacteroidetes;c__Flavobacteriia;o__Flavobacteriales;f__Flavobacteriaceae;g__Nonlabens;s__Nonlabens marinus	2.03718e-05	0	3.26372e-05
k__Bacteria;p__Proteobacteria;c__Gammaproteobacteria;o__unidentified;f__unidentified;g__unidentified;s__Bathymodiolus septemdierum thioautotrophic gill symbiont	0.00010816	0.000130913	3.25136e-05
k__Bacteria;p__Firmicutes;c__Bacilli;o__Lactobacillales;f__Lactobacillaceae;g__Lactobacillus;s__Lactobacillus helveticus	7.14063e-06	0	3.25136e-05
k__Bacteria;p__Bacteroidetes;c__Cytophagia;o__Cytophagales;f__Hymenobacteraceae;g__Pontibacter;s__Pontibacter korlensis	0.000217019	0.000272582	3.23899e-05
k__Bacteria;p__Bacteroidetes;c__Flavobacteriia;o__Flavobacteriales;f__Flavobacteriaceae;g__Flavobacterium;s__Flavobacterium psychrophilum	2.67424e-05	1.54744e-05	3.23899e-05
k__Bacteria;p__Chlorobi;c__Chlorobia;o__Chlorobiales;f__Chlorobiaceae;g__Chlorobium;s__Chlorobium chlorochromatii	7.70068e-06	0	3.23899e-05
k__Bacteria;p__Firmicutes;c__Bacilli;o__Lactobacillales;f__Streptococcaceae;g__Streptococcus;s__Streptococcus suis	0.000315728	0.000328676	3.17718e-05
k__Bacteria;p__Proteobacteria;c__Gammaproteobacteria;o__Oceanospirillales;f__Halomonadaceae;g__Kushneria;s__Kushneria marisflavi	0	7.89194e-06	3.17718e-05
k__Bacteria;p__Bacteroidetes;c__Bacteroidia;o__Marinilabiliales;f__Marinifilaceae;g__unidentified;s__Marinifilaceae bacterium SPP2	1.75716e-05	1.82598e-05	3.16482e-05
k__Bacteria;p__Proteobacteria;c__Alphaproteobacteria;o__Rickettsiales;f__unidentified;g__unidentified;s__Rickettsiales bacterium Ac37b	6.21655e-05	8.9442e-05	3.12773e-05
k__Bacteria;p__Bacteroidetes;c__Bacteroidia;o__Bacteroidales;f__Bacteroidaceae;g__Bacteroides;s__Bacteroides cellulosilyticus	0	0	3.11537e-05
k__Bacteria;p__Firmicutes;c__Bacilli;o__Bacillales;f__Planococcaceae;g__Sporosarcina;s__Unclassified_Sporosarcina	0	3.09488e-05	3.06592e-05
k__Bacteria;p__Proteobacteria;c__Gammaproteobacteria;o__Enterobacterales;f__Morganellaceae;g__Photorhabdus;s__Photorhabdus asymbiotica	8.66677e-05	8.51092e-05	3.05355e-05
k__Bacteria;p__Proteobacteria;c__Alphaproteobacteria;o__Sphingomonadales;f__Sphingomonadaceae;g__Unclassified_Sphingomonadaceae;s__Unclassified_Sphingomonadaceae	0.000120621	7.7372e-06	3.05355e-05
k__Bacteria;p__Proteobacteria;c__Gammaproteobacteria;o__Enterobacterales;f__Morganellaceae;g__Providencia;s__Providencia stuartii	0.000185587	0.000177259	3.02883e-05
k__Bacteria;p__Firmicutes;c__Bacilli;o__Lactobacillales;f__Lactobacillaceae;g__Lactobacillus;s__Lactobacillus fermentum	2.49922e-05	0	3.01647e-05
k__Bacteria;p__Firmicutes;c__Bacilli;o__Bacillales;f__Staphylococcaceae;g__Staphylococcus;s__Staphylococcus piscifermentans	0	0	3.01647e-05
k__Bacteria;p__Actinobacteria;c__Actinobacteria;o__Pseudonocardiales;f__Pseudonocardiaceae;g__Unclassified_Pseudonocardiaceae;s__Unclassified_Pseudonocardiaceae	2.2052e-05	2.48364e-05	2.97938e-05
k__Bacteria;p__Cyanobacteria;c__unidentified;o__Nostocales;f__Aphanizomenonaceae;g__Dolichospermum;s__Dolichospermum compactum	4.94244e-05	0	2.97938e-05
k__Bacteria;p__Actinobacteria;c__Actinobacteria;o__Corynebacteriales;f__Corynebacteriaceae;g__Corynebacterium;s__Corynebacterium urealyticum	2.80025e-05	0	2.97938e-05
k__Viruses;p__unidentified;c__unidentified;o__Caudovirales;f__Siphoviridae;g__unidentified;s__Streptococcus phage phiNJ2	0	0	2.97938e-05
k__Bacteria;p__Firmicutes;c__Bacilli;o__Bacillales;f__Bacillaceae;g__Virgibacillus;s__Virgibacillus sp. 6R	4.20037e-05	2.01941e-05	2.95465e-05
k__Bacteria;p__Actinobacteria;c__Actinobacteria;o__Micrococcales;f__Promicromonosporaceae;g__Isoptericola;s__Isoptericola variabilis	1.93917e-05	1.54744e-05	2.94229e-05
k__Bacteria;p__Bacteroidetes;c__Chitinophagia;o__Chitinophagales;f__Chitinophagaceae;g__Chitinophaga;s__Unclassified_Chitinophaga	7.00062e-06	2.32116e-05	2.92993e-05
k__Bacteria;p__Proteobacteria;c__Betaproteobacteria;o__Rhodocyclales;f__Zoogloeaceae;g__Unclassified_Zoogloeaceae;s__Unclassified_Zoogloeaceae	1.40012e-05	0	2.92993e-05
k__Bacteria;p__Proteobacteria;c__Gammaproteobacteria;o__Vibrionales;f__Vibrionaceae;g__Vibrio;s__Vibrio parahaemolyticus	5.6285e-05	5.84932e-05	2.91757e-05
k__Bacteria;p__Bacteroidetes;c__Bacteroidia;o__Bacteroidales;f__Bacteroidaceae;g__Bacteroides;s__Bacteroides ovatus	7.42066e-06	7.7372e-06	2.9052e-05
k__Bacteria;p__Proteobacteria;c__Gammaproteobacteria;o__Vibrionales;f__Vibrionaceae;g__Vibrio;s__Vibrio anguillarum	0.000137142	0.00014631	2.89284e-05
k__Bacteria;p__Firmicutes;c__Bacilli;o__Bacillales;f__Staphylococcaceae;g__Staphylococcus;s__Staphylococcus capitis	0	0	2.88048e-05
k__Bacteria;p__Bacteroidetes;c__Sphingobacteriia;o__Sphingobacteriales;f__Sphingobacteriaceae;g__Sphingobacterium;s__Sphingobacterium sp. ML3W	3.50031e-05	0	2.86812e-05
k__Bacteria;p__Actinobacteria;c__Actinobacteria;o__Streptosporangiales;f__Nocardiopsaceae;g__Nocardiopsis;s__Nocardiopsis gilva	0	2.31342e-05	2.84339e-05
k__Bacteria;p__Proteobacteria;c__Gammaproteobacteria;o__Xanthomonadales;f__Xanthomonadaceae;g__Luteimonas;s__Luteimonas sp. JM171	2.77925e-05	1.70218e-05	2.84339e-05
k__Bacteria;p__Bacteroidetes;c__Flavobacteriia;o__Flavobacteriales;f__Flavobacteriaceae;g__Polaribacter;s__Polaribacter sp. KT25b	1.49813e-05	0	2.84339e-05
k__Bacteria;p__Firmicutes;c__Bacilli;o__Bacillales;f__Staphylococcaceae;g__Staphylococcus;s__Staphylococcus cohnii	1.86217e-05	5.79516e-05	2.83103e-05
k__Bacteria;p__Firmicutes;c__Bacilli;o__Lactobacillales;f__Streptococcaceae;g__Lactococcus;s__Lactococcus lactis	2.18419e-05	2.32116e-05	2.83103e-05
k__Bacteria;p__Firmicutes;c__Bacilli;o__Bacillales;f__Staphylococcaceae;g__Staphylococcus;s__Staphylococcus simulans	0	0	2.83103e-05
k__Bacteria;p__Firmicutes;c__Bacilli;o__Bacillales;f__Bacillaceae;g__Bacillus;s__Bacillus jeotgali	1.40012e-05	0	2.81867e-05
k__Bacteria;p__Firmicutes;c__Bacilli;o__Bacillales;f__Bacillaceae;g__Bacillus;s__Unclassified_Bacillus subtilis group	7.00062e-06	7.7372e-06	2.78158e-05
k__Bacteria;p__Proteobacteria;c__Gammaproteobacteria;o__Alteromonadales;f__Alteromonadaceae;g__Alteromonas;s__Alteromonas mediterranea	3.78034e-05	6.23618e-05	2.74449e-05
k__Bacteria;p__Bacteroidetes;c__Flavobacteriia;o__Flavobacteriales;f__Flavobacteriaceae;g__Seonamhaeicola;s__Seonamhaeicola sp. S2-3	8.58976e-05	0.000119075	2.73213e-05
k__Bacteria;p__unidentified;c__unidentified;o__unidentified;f__unidentified;g__unidentified;s__uncultured bacterium BD_contig00177	0	0	2.73213e-05
k__Bacteria;p__Firmicutes;c__Clostridia;o__Clostridiales;f__Lachnospiraceae;g__Coprococcus;s__Coprococcus catus	0	0	2.71976e-05
k__Bacteria;p__Proteobacteria;c__Gammaproteobacteria;o__Alteromonadales;f__Psychromonadaceae;g__Psychromonas;s__Psychromonas sp. CNPT3	5.55149e-05	9.82624e-05	2.65795e-05
k__Bacteria;p__Actinobacteria;c__Actinobacteria;o__Propionibacteriales;f__Nocardioidaceae;g__Marmoricola;s__Marmoricola scoriae	3.82234e-05	3.94597e-05	2.65795e-05
k__Bacteria;p__Bacteroidetes;c__Flavobacteriia;o__Flavobacteriales;f__Flavobacteriaceae;g__Tenacibaculum;s__Tenacibaculum dicentrarchi	1.40012e-05	0	2.63323e-05
k__Bacteria;p__Firmicutes;c__Bacilli;o__Lactobacillales;f__Streptococcaceae;g__Streptococcus;s__Streptococcus gallolyticus	2.80725e-05	2.97882e-05	2.6085e-05
k__Bacteria;p__Firmicutes;c__Bacilli;o__Bacillales;f__Planococcaceae;g__Planococcus;s__Planococcus rifietoensis	0	0	2.59614e-05
k__Bacteria;p__Bacteroidetes;c__unidentified;o__unidentified;f__unidentified;g__unidentified;s__unidentified	3.12928e-05	3.94597e-05	2.57141e-05
k__Bacteria;p__Bacteroidetes;c__Flavobacteriia;o__Flavobacteriales;f__Blattabacteriaceae;g__Blattabacterium;s__Blattabacterium sp. (Mastotermes darwiniensis)	1.65915e-05	0	2.57141e-05
k__Bacteria;p__Bacteroidetes;c__Chitinophagia;o__Chitinophagales;f__Chitinophagaceae;g__Niabella;s__Niabella ginsenosidivorans	3.61232e-05	1.34627e-05	2.55905e-05
k__Bacteria;p__Firmicutes;c__Bacilli;o__Bacillales;f__Bacillaceae;g__Bacillus;s__Bacillus mycoides	0	0	2.55905e-05
k__Bacteria;p__Planctomycetes;c__Planctomycetia;o__Planctomycetales;f__Planctomycetaceae;g__Pirellula;s__Pirellula staleyi	3.3953e-05	2.42948e-05	2.52196e-05
k__Bacteria;p__Proteobacteria;c__Gammaproteobacteria;o__Pseudomonadales;f__Moraxellaceae;g__Acinetobacter;s__Acinetobacter johnsonii	0.000870527	0.000830666	2.47251e-05
k__Bacteria;p__Bacteroidetes;c__Flavobacteriia;o__Flavobacteriales;f__Flavobacteriaceae;g__Elizabethkingia;s__Unclassified_Elizabethkingia	6.23755e-05	6.65399e-05	2.47251e-05
k__Eukaryota;p__Ascomycota;c__Dothideomycetes;o__Pleosporales;f__Unclassified_Pleosporales;g__Unclassified_Pleosporales;s__Unclassified_Pleosporales	5.87352e-05	7.7372e-06	2.47251e-05
k__Bacteria;p__Proteobacteria;c__Gammaproteobacteria;o__Pasteurellales;f__Pasteurellaceae;g__Haemophilus;s__[Haemophilus] ducreyi	0.000892369	0.000976357	2.47251e-05
k__Bacteria;p__Proteobacteria;c__Betaproteobacteria;o__Neisseriales;f__Neisseriaceae;g__Vitreoscilla;s__Vitreoscilla sp. C1	0.000717424	0.000913841	2.47251e-05
k__Bacteria;p__Proteobacteria;c__Gammaproteobacteria;o__Pseudomonadales;f__Moraxellaceae;g__Acinetobacter;s__Acinetobacter sp. ADP1	0.000527497	0.000625398	2.47251e-05
k__Bacteria;p__Proteobacteria;c__Gammaproteobacteria;o__Pseudomonadales;f__Moraxellaceae;g__Acinetobacter;s__Acinetobacter equi	0.000689211	0.000601645	2.47251e-05
k__Bacteria;p__Proteobacteria;c__Betaproteobacteria;o__Burkholderiales;f__Burkholderiaceae;g__Polynucleobacter;s__Polynucleobacter necessarius	0.0004549	0.000597234	2.47251e-05
k__Bacteria;p__Proteobacteria;c__Gammaproteobacteria;o__Methylococcales;f__Methylococcaceae;g__Methylovulum;s__Methylovulum psychrotolerans	0.000381184	0.000400477	2.47251e-05
k__Bacteria;p__Proteobacteria;c__Gammaproteobacteria;o__Pseudomonadales;f__Moraxellaceae;g__Acinetobacter;s__Acinetobacter ursingii	0.000456301	0.000384075	2.47251e-05
k__Bacteria;p__Proteobacteria;c__Gammaproteobacteria;o__Enterobacterales;f__Enterobacteriaceae;g__Citrobacter;s__Citrobacter freundii	0.000284715	0.000288907	2.47251e-05
k__Bacteria;p__Proteobacteria;c__Gammaproteobacteria;o__Pseudomonadales;f__Pseudomonadaceae;g__Pseudomonas;s__Pseudomonas koreensis	0.000143443	0.000222986	2.47251e-05
k__Bacteria;p__Bacteroidetes;c__Flavobacteriia;o__Flavobacteriales;f__Flavobacteriaceae;g__Flavobacterium;s__Flavobacterium branchiophilum	0.000185867	0.000180973	2.47251e-05
k__Bacteria;p__Cyanobacteria;c__unidentified;o__Nostocales;f__Nostocaceae;g__Anabaena;s__Anabaena cylindrica	0.000157094	0.00014484	2.47251e-05
k__Bacteria;p__Proteobacteria;c__Gammaproteobacteria;o__Alteromonadales;f__Shewanellaceae;g__Shewanella;s__Unclassified_Shewanella	0.000247332	0.000144299	2.47251e-05
k__Bacteria;p__Proteobacteria;c__Gammaproteobacteria;o__unidentified;f__unidentified;g__unidentified;s__gamma proteobacterium HdN1	9.95489e-05	0.000140894	2.47251e-05
k__Bacteria;p__Proteobacteria;c__Gammaproteobacteria;o__Pseudomonadales;f__Moraxellaceae;g__Acinetobacter;s__Acinetobacter sp. DUT-2	5.36948e-05	0.000139347	2.47251e-05
k__Eukaryota;p__Mucoromycota;c__Mucoromycetes;o__Mucorales;f__Rhizopodaceae;g__Rhizopus;s__Rhizopus microsporus	0.000152054	0.000116058	2.47251e-05
k__Bacteria;p__Proteobacteria;c__Gammaproteobacteria;o__Enterobacterales;f__Yersiniaceae;g__Yersinia;s__Yersinia rohdei	0.000159474	0.000112112	2.47251e-05
k__Bacteria;p__Proteobacteria;c__Gammaproteobacteria;o__Enterobacterales;f__Hafniaceae;g__Hafnia;s__Hafnia paralvei	5.48849e-05	0.00010894	2.47251e-05
k__Bacteria;p__Proteobacteria;c__Gammaproteobacteria;o__Alteromonadales;f__Colwelliaceae;g__Unclassified_Colwelliaceae;s__Unclassified_Colwelliaceae	9.70286e-05	0.000102827	2.47251e-05
k__Bacteria;p__Proteobacteria;c__Gammaproteobacteria;o__Pseudomonadales;f__Pseudomonadaceae;g__Pseudomonas;s__Pseudomonas syringae	0.00011215	0.000100584	2.47251e-05
k__Bacteria;p__Actinobacteria;c__Actinobacteria;o__Streptomycetales;f__Streptomycetaceae;g__Streptomyces;s__Streptomyces puniciscabiei	0	0.000100351	2.47251e-05
k__Bacteria;p__Proteobacteria;c__Gammaproteobacteria;o__Alteromonadales;f__Pseudoalteromonadaceae;g__Pseudoalteromonas;s__Pseudoalteromonas aliena	9.37383e-05	9.72566e-05	2.47251e-05
k__Bacteria;p__Proteobacteria;c__Gammaproteobacteria;o__Enterobacterales;f__Enterobacteriaceae;g__Pluralibacter;s__Pluralibacter gergoviae	4.75342e-05	9.53223e-05	2.47251e-05
k__Bacteria;p__Proteobacteria;c__Gammaproteobacteria;o__Enterobacterales;f__Yersiniaceae;g__Yersinia;s__Yersinia aldovae	6.27956e-05	8.32523e-05	2.47251e-05
k__Bacteria;p__Bacteroidetes;c__Flavobacteriia;o__Flavobacteriales;f__Flavobacteriaceae;g__Chryseobacterium;s__Chryseobacterium piperi	3.10128e-05	7.41997e-05	2.47251e-05
k__Bacteria;p__Deinococcus-Thermus;c__Deinococci;o__Deinococcales;f__Deinococcaceae;g__Deinococcus;s__Deinococcus puniceus	0.000219259	6.70815e-05	2.47251e-05
k__Bacteria;p__Cyanobacteria;c__unidentified;o__Nostocales;f__Rivulariaceae;g__Calothrix;s__Calothrix sp. NIES-4101	6.13955e-05	6.08144e-05	2.47251e-05
k__Viruses;p__unidentified;c__unidentified;o__Caudovirales;f__Siphoviridae;g__unidentified;s__Moraxella phage Mcat7	0.0001104	5.64816e-05	2.47251e-05
k__Bacteria;p__Firmicutes;c__Bacilli;o__Bacillales;f__Bacillaceae;g__Bacillus;s__Bacillus glycinifermentans	2.10019e-05	5.20713e-05	2.47251e-05
k__Bacteria;p__Proteobacteria;c__Gammaproteobacteria;o__Enterobacterales;f__Yersiniaceae;g__Rahnella;s__Rahnella aquatilis	3.89235e-05	5.00597e-05	2.47251e-05
k__Viruses;p__unidentified;c__unidentified;o__Tymovirales;f__Betaflexiviridae;g__Foveavirus;s__Apple stem pitting virus	0.000356472	3.07167e-05	2.47251e-05
k__Bacteria;p__Proteobacteria;c__Gammaproteobacteria;o__Pseudomonadales;f__Pseudomonadaceae;g__Pseudomonas;s__Pseudomonas sp. FDAARGOS_380	2.89826e-05	2.32116e-05	2.47251e-05
k__Bacteria;p__Tenericutes;c__Mollicutes;o__Mycoplasmatales;f__Mycoplasmataceae;g__Mycoplasma;s__Mycoplasma bovigenitalium	0	2.06583e-05	2.47251e-05
k__Bacteria;p__Firmicutes;c__Bacilli;o__Lactobacillales;f__Streptococcaceae;g__Streptococcus;s__Streptococcus halotolerans	3.3253e-05	1.36948e-05	2.47251e-05
k__Bacteria;p__Actinobacteria;c__Actinobacteria;o__Micrococcales;f__Micrococcaceae;g__Pseudarthrobacter;s__Pseudarthrobacter equi	0	1.34627e-05	2.47251e-05
k__Bacteria;p__Deinococcus-Thermus;c__Deinococci;o__Deinococcales;f__Trueperaceae;g__Truepera;s__Truepera radiovictrix	4.31938e-05	1.16058e-05	2.47251e-05
k__Bacteria;p__Cyanobacteria;c__unidentified;o__Nostocales;f__Rivulariaceae;g__Microchaete;s__Microchaete diplosiphon	6.10454e-05	7.7372e-06	2.47251e-05
k__Bacteria;p__Thermodesulfobacteria;c__Thermodesulfobacteria;o__Thermodesulfobacteriales;f__Thermodesulfobacteriaceae;g__Caldimicrobium;s__Caldimicrobium thiodismutans	3.69633e-05	7.7372e-06	2.47251e-05
k__Bacteria;p__Actinobacteria;c__Actinobacteria;o__Corynebacteriales;f__Corynebacteriaceae;g__Corynebacterium;s__Corynebacterium sp. 2184	1.02909e-05	7.7372e-06	2.47251e-05
k__Bacteria;p__Bacteroidetes;c__Sphingobacteriia;o__Sphingobacteriales;f__Sphingobacteriaceae;g__Mucilaginibacter;s__Mucilaginibacter gotjawali	3.55632e-05	0	2.47251e-05
k__Bacteria;p__Actinobacteria;c__Actinobacteria;o__Propionibacteriales;f__Nocardioidaceae;g__Nocardioides;s__Unclassified_Nocardioides	3.19228e-05	0	2.47251e-05
k__Bacteria;p__Proteobacteria;c__Gammaproteobacteria;o__Enterobacterales;f__Erwiniaceae;g__Pantoea;s__Candidatus Pantoea carbekii	2.49922e-05	0	2.47251e-05
k__Bacteria;p__Actinobacteria;c__Actinobacteria;o__Frankiales;f__Frankiaceae;g__Frankia;s__Frankia symbiont of Datisca glomerata	1.53314e-05	0	2.47251e-05
k__Bacteria;p__Actinobacteria;c__Actinobacteria;o__Micrococcales;f__Microbacteriaceae;g__Leifsonia;s__Leifsonia xyli	1.45613e-05	0	2.47251e-05
k__Eukaryota;p__Ascomycota;c__Sordariomycetes;o__Hypocreales;f__Nectriaceae;g__Fusarium;s__[Nectria] haematococca	1.19711e-05	0	2.47251e-05
k__Bacteria;p__Proteobacteria;c__Gammaproteobacteria;o__Enterobacterales;f__Erwiniaceae;g__Pantoea;s__Pantoea ananatis	0.000303337	0.000277611	2.46015e-05
k__Bacteria;p__Actinobacteria;c__Actinobacteria;o__Micromonosporales;f__Micromonosporaceae;g__Unclassified_Micromonosporaceae;s__Unclassified_Micromonosporaceae	0	7.7372e-06	2.44779e-05
k__Bacteria;p__Proteobacteria;c__Betaproteobacteria;o__Neisseriales;f__Neisseriaceae;g__Neisseria;s__Neisseria zoodegmatis	0.000416257	0.000352739	2.43543e-05
k__Bacteria;p__Proteobacteria;c__Gammaproteobacteria;o__Enterobacterales;f__Erwiniaceae;g__Erwinia;s__Erwinia gerundensis	0.000175086	0.000131146	2.43543e-05
k__Bacteria;p__Actinobacteria;c__Actinobacteria;o__Corynebacteriales;f__Nocardiaceae;g__Rhodococcus;s__Rhodococcus hoagii	0	0	2.43543e-05
k__Bacteria;p__Firmicutes;c__Clostridia;o__Clostridiales;f__Eubacteriaceae;g__Eubacterium;s__Eubacterium limosum	0	0	2.43543e-05
k__Bacteria;p__Bacteroidetes;c__Flavobacteriia;o__Flavobacteriales;f__Flavobacteriaceae;g__Zobellia;s__Zobellia galactanivorans	0.000263573	0.000187395	2.4107e-05
k__Eukaryota;p__unidentified;c__Glaucocystophyceae;o__unidentified;f__Cyanophoraceae;g__Cyanophora;s__Cyanophora paradoxa	7.00062e-06	0	2.4107e-05
k__Bacteria;p__Proteobacteria;c__Gammaproteobacteria;o__Orbales;f__Orbaceae;g__Gilliamella;s__Gilliamella apicola	0.000118941	0.000193894	2.39834e-05
k__Bacteria;p__Proteobacteria;c__Gammaproteobacteria;o__unidentified;f__unidentified;g__unidentified;s__Calyptogena okutanii thioautotrophic gill symbiont	0.000150583	6.93253e-05	2.39834e-05
k__Bacteria;p__Firmicutes;c__Bacilli;o__Bacillales;f__Listeriaceae;g__Listeria;s__Listeria ivanovii	3.3603e-05	2.46043e-05	2.39834e-05
k__Bacteria;p__Actinobacteria;c__Thermoleophilia;o__Solirubrobacterales;f__Conexibacteraceae;g__Conexibacter;s__Conexibacter woesei	1.40012e-05	1.54744e-05	2.39834e-05
k__Bacteria;p__Actinobacteria;c__Actinobacteria;o__Geodermatophilales;f__Geodermatophilaceae;g__Modestobacter;s__Modestobacter marinus	0	7.7372e-06	2.39834e-05
k__Bacteria;p__Bacteroidetes;c__Flavobacteriia;o__Flavobacteriales;f__Flavobacteriaceae;g__Gramella;s__Gramella sp. MAR_2010_147	3.43731e-05	6.35224e-05	2.37361e-05
k__Bacteria;p__Firmicutes;c__Bacilli;o__Lactobacillales;f__Lactobacillaceae;g__Lactobacillus;s__Lactobacillus sakei	1.54014e-05	0	2.36125e-05
k__Bacteria;p__Proteobacteria;c__Gammaproteobacteria;o__Pseudomonadales;f__Pseudomonadaceae;g__Pseudomonas;s__Pseudomonas alcaliphila	0	0	2.36125e-05
k__Bacteria;p__Candidatus Melainabacteria;c__unidentified;o__unidentified;f__unidentified;g__unidentified;s__Candidatus Melainabacteria bacterium MEL.A1	1.82716e-05	0	2.33653e-05
k__Bacteria;p__Proteobacteria;c__Gammaproteobacteria;o__Legionellales;f__Legionellaceae;g__Legionella;s__Legionella fallonii	6.68559e-05	0.000105458	2.32416e-05
k__Bacteria;p__Firmicutes;c__Bacilli;o__Bacillales;f__Bacillaceae;g__Anoxybacillus;s__Unclassified_Anoxybacillus	5.99253e-05	8.98289e-05	2.32416e-05
k__Bacteria;p__Bacteroidetes;c__Sphingobacteriia;o__Sphingobacteriales;f__Sphingobacteriaceae;g__Sphingobacterium;s__Sphingobacterium sp. PM2-P1-29	9.65386e-05	3.98466e-05	2.32416e-05
k__Bacteria;p__Proteobacteria;c__Gammaproteobacteria;o__Aeromonadales;f__Aeromonadaceae;g__Aeromonas;s__Aeromonas rivipollensis	1.40012e-05	8.43355e-06	2.32416e-05
k__Bacteria;p__Actinobacteria;c__Actinobacteria;o__Micrococcales;f__Micrococcaceae;g__Sinomonas;s__Sinomonas sp. R1AF57	0	0	2.28707e-05
k__Bacteria;p__Actinobacteria;c__Actinobacteria;o__Corynebacteriales;f__Corynebacteriaceae;g__Corynebacterium;s__Corynebacterium singulare	0	0	2.27471e-05
k__Bacteria;p__Firmicutes;c__Bacilli;o__Bacillales;f__Paenibacillaceae;g__Thermobacillus;s__Thermobacillus composti	0	9.20727e-06	2.26235e-05
k__Bacteria;p__Firmicutes;c__Bacilli;o__Bacillales;f__Paenibacillaceae;g__Aneurinibacillus;s__Aneurinibacillus soli	0	0	2.24999e-05
k__Bacteria;p__Proteobacteria;c__Gammaproteobacteria;o__Pasteurellales;f__Pasteurellaceae;g__Haemophilus;s__Haemophilus sp. oral taxon 036	0.000156254	0.000131223	2.23762e-05
k__Bacteria;p__Firmicutes;c__Bacilli;o__Bacillales;f__Paenibacillaceae;g__Paenibacillus;s__Paenibacillus sabinae	0	0	2.22526e-05
k__Bacteria;p__Firmicutes;c__Bacilli;o__Bacillales;f__Bacillaceae;g__Lysinibacillus;s__Lysinibacillus saudimassiliensis	0	0	2.2129e-05
k__Bacteria;p__Firmicutes;c__Bacilli;o__Bacillales;f__Staphylococcaceae;g__Staphylococcus;s__Staphylococcus auricularis	0	0	2.2129e-05
k__Bacteria;p__Firmicutes;c__Bacilli;o__Bacillales;f__Bacillaceae;g__Anoxybacillus;s__Anoxybacillus flavithermus	0	0	2.20054e-05
k__Viruses;p__unidentified;c__unidentified;o__Caudovirales;f__Podoviridae;g__Vp5virus;s__Vibrio phage JSF15	0	0	2.20054e-05
k__Bacteria;p__Proteobacteria;c__Gammaproteobacteria;o__Chromatiales;f__Chromatiaceae;g__Rheinheimera;s__Rheinheimera sp. F8	4.42439e-05	6.22071e-05	2.15109e-05
k__Bacteria;p__Firmicutes;c__Bacilli;o__Bacillales;f__Paenibacillaceae;g__Paenibacillus;s__Paenibacillus sp. RUD330	2.10019e-05	0	2.13872e-05
k__Bacteria;p__Proteobacteria;c__Alphaproteobacteria;o__Caulobacterales;f__Caulobacteraceae;g__Brevundimonas;s__Brevundimonas diminuta	0	0	2.114e-05
k__Bacteria;p__Proteobacteria;c__Betaproteobacteria;o__Rhodocyclales;f__Zoogloeaceae;g__Thauera;s__Thauera sp. K11	2.76525e-05	7.7372e-06	2.10164e-05
k__Eukaryota;p__Ascomycota;c__Pneumocystidomycetes;o__Pneumocystidales;f__Pneumocystidaceae;g__Pneumocystis;s__Pneumocystis murina	1.53314e-05	0	2.08927e-05
k__Bacteria;p__Actinobacteria;c__Actinobacteria;o__Corynebacteriales;f__Nocardiaceae;g__Rhodococcus;s__Rhodococcus sp. PBTS 1	0	0	2.08927e-05
k__Bacteria;p__Proteobacteria;c__Betaproteobacteria;o__Burkholderiales;f__Alcaligenaceae;g__Achromobacter;s__Achromobacter xylosoxidans	1.85516e-05	1.54744e-05	2.07691e-05
k__Bacteria;p__Firmicutes;c__Bacilli;o__Lactobacillales;f__Lactobacillaceae;g__Lactobacillus;s__Lactobacillus curvatus	1.60314e-05	0	2.06455e-05
k__Bacteria;p__Firmicutes;c__Clostridia;o__Clostridiales;f__Clostridiales Family XIII. Incertae Sedis;g__unidentified;s__[Eubacterium] sulci	0	0	2.06455e-05
k__Bacteria;p__Thermotogae;c__Thermotogae;o__Thermotogales;f__Thermotogaceae;g__Pseudothermotoga;s__Pseudothermotoga thermarum	0	2.10452e-05	2.03982e-05
k__Bacteria;p__Actinobacteria;c__Actinobacteria;o__Actinomycetales;f__Actinomycetaceae;g__Actinomyces;s__Actinomyces radicidentis	1.40012e-05	1.54744e-05	2.03982e-05
k__Bacteria;p__Actinobacteria;c__Actinobacteria;o__Micrococcales;f__Microbacteriaceae;g__Microbacterium;s__Unclassified_Microbacterium	0	0	2.03982e-05
k__Bacteria;p__Bacteroidetes;c__Flavobacteriia;o__Flavobacteriales;f__Flavobacteriaceae;g__Muricauda;s__Muricauda ruestringensis	4.17237e-05	0	2.02746e-05
k__Bacteria;p__Actinobacteria;c__Actinobacteria;o__Corynebacteriales;f__Corynebacteriaceae;g__Corynebacterium;s__Corynebacterium ureicelerivorans	1.36512e-05	1.36175e-05	2.00274e-05
k__Bacteria;p__Firmicutes;c__Bacilli;o__Bacillales;f__Bacillaceae;g__Bacillus;s__Bacillus megaterium	1.40012e-05	0	2.00274e-05
k__Bacteria;p__Proteobacteria;c__Gammaproteobacteria;o__unidentified;f__unidentified;g__unidentified;s__endosymbiont of Euscepes postfasciatus	0	0	2.00274e-05
k__Viruses;p__unidentified;c__unidentified;o__Caudovirales;f__Podoviridae;g__unidentified;s__unidentified	1.40012e-05	0	1.96565e-05
k__Bacteria;p__Proteobacteria;c__Alphaproteobacteria;o__Rhizobiales;f__Hyphomicrobiaceae;g__Devosia;s__Devosia sp. A16	1.32312e-05	0	1.96565e-05
k__Bacteria;p__Proteobacteria;c__Alphaproteobacteria;o__Rhizobiales;f__Rhizobiaceae;g__Liberibacter;s__Candidatus Liberibacter americanus	0	0	1.95329e-05
k__Bacteria;p__Proteobacteria;c__Betaproteobacteria;o__Burkholderiales;f__Comamonadaceae;g__Comamonas;s__Comamonas aquatica	0	0	1.94092e-05
k__Bacteria;p__Firmicutes;c__Clostridia;o__Clostridiales;f__Clostridiaceae;g__Clostridium;s__Unclassified_Clostridium	3.89935e-05	6.16655e-05	1.9162e-05
k__Bacteria;p__Bacteroidetes;c__Flavobacteriia;o__Flavobacteriales;f__Flavobacteriaceae;g__Winogradskyella;s__Winogradskyella sp. RHA_55	2.81425e-05	1.95751e-05	1.90384e-05
k__Bacteria;p__Actinobacteria;c__Actinobacteria;o__Corynebacteriales;f__Corynebacteriaceae;g__Corynebacterium;s__Corynebacterium doosanense	0	1.97299e-05	1.89147e-05
k__Bacteria;p__Cyanobacteria;c__unidentified;o__Synechococcales;f__Synechococcaceae;g__Synechococcus;s__Synechococcus sp. WH 8109	0	7.7372e-06	1.86675e-05
k__Bacteria;p__Firmicutes;c__Bacilli;o__Bacillales;f__Bacillaceae;g__Fictibacillus;s__Fictibacillus arsenicus	0	0	1.85439e-05
k__Bacteria;p__Firmicutes;c__Bacilli;o__Lactobacillales;f__Aerococcaceae;g__Aerococcus;s__Aerococcus urinaehominis	3.96235e-05	4.78933e-05	1.82966e-05
k__Bacteria;p__Proteobacteria;c__Gammaproteobacteria;o__Enterobacterales;f__Yersiniaceae;g__Serratia;s__Unclassified_Serratia	7.99471e-05	3.6597e-05	1.82966e-05
k__Bacteria;p__Actinobacteria;c__Actinobacteria;o__Corynebacteriales;f__Nocardiaceae;g__Nocardia;s__Nocardia farcinica	1.40012e-05	0	1.82966e-05
k__Bacteria;p__Actinobacteria;c__Actinobacteria;o__Corynebacteriales;f__Corynebacteriaceae;g__Corynebacterium;s__Corynebacterium atypicum	7.00062e-06	0	1.82966e-05
k__Bacteria;p__Firmicutes;c__Clostridia;o__Clostridiales;f__Lachnospiraceae;g__unidentified;s__[Eubacterium] rectale	7.00062e-06	0	1.82966e-05
k__Bacteria;p__Proteobacteria;c__Gammaproteobacteria;o__Pasteurellales;f__Pasteurellaceae;g__Gallibacterium;s__Gallibacterium anatis	0.000254753	0.00039305	1.8173e-05
k__Bacteria;p__Proteobacteria;c__Alphaproteobacteria;o__Rickettsiales;f__Rickettsiaceae;g__Rickettsia;s__Rickettsia felis	0	7.7372e-06	1.8173e-05
k__Bacteria;p__Proteobacteria;c__Alphaproteobacteria;o__Caulobacterales;f__Caulobacteraceae;g__Unclassified_Caulobacteraceae;s__Unclassified_Caulobacteraceae	7.00062e-06	0	1.8173e-05
k__Bacteria;p__Firmicutes;c__Clostridia;o__Clostridiales;f__Lachnospiraceae;g__Lachnoclostridium;s__[Clostridium] saccharolyticum	0	0	1.80493e-05
k__Bacteria;p__Firmicutes;c__Bacilli;o__Bacillales;f__Planococcaceae;g__Sporosarcina;s__Sporosarcina ureae	0	7.7372e-06	1.78021e-05
k__Bacteria;p__Proteobacteria;c__Betaproteobacteria;o__Burkholderiales;f__Alcaligenaceae;g__Basilea;s__Basilea psittacipulmonis	0.0001111	9.17632e-05	1.76785e-05
k__Bacteria;p__Proteobacteria;c__Alphaproteobacteria;o__Rhizobiales;f__Bradyrhizobiaceae;g__Bradyrhizobium;s__Bradyrhizobium japonicum	1.40012e-05	0	1.76785e-05
k__Bacteria;p__Actinobacteria;c__Actinobacteria;o__Bifidobacteriales;f__Bifidobacteriaceae;g__Bifidobacterium;s__Unclassified_Bifidobacterium	0	0	1.76785e-05
k__Bacteria;p__Firmicutes;c__Clostridia;o__Thermoanaerobacterales;f__Thermoanaerobacteraceae;g__Tepidanaerobacter;s__Tepidanaerobacter acetatoxydans	0	0	1.76785e-05
k__Bacteria;p__Bacteroidetes;c__Flavobacteriia;o__Flavobacteriales;f__Crocinitomicaceae;g__Fluviicola;s__Fluviicola taffensis	7.52567e-05	1.54744e-05	1.74312e-05
k__Bacteria;p__Bacteroidetes;c__Bacteroidia;o__Bacteroidales;f__Prevotellaceae;g__Prevotella;s__Unclassified_Prevotella	0	1.06e-05	1.7184e-05
k__Bacteria;p__Firmicutes;c__Bacilli;o__Lactobacillales;f__Leuconostocaceae;g__Leuconostoc;s__Leuconostoc carnosum	0	0	1.70603e-05
k__Bacteria;p__Firmicutes;c__Bacilli;o__Bacillales;f__Planococcaceae;g__Rummeliibacillus;s__Rummeliibacillus stabekisii	0.00011481	7.36581e-05	1.69367e-05
k__Bacteria;p__Proteobacteria;c__Alphaproteobacteria;o__Rhizobiales;f__Methylobacteriaceae;g__Methylobacterium;s__Unclassified_Methylobacterium	3.60532e-05	3.8686e-05	1.69367e-05
k__Bacteria;p__Actinobacteria;c__Actinobacteria;o__Bifidobacteriales;f__Bifidobacteriaceae;g__Bifidobacterium;s__Bifidobacterium thermophilum	2.80025e-05	0	1.68131e-05
k__Bacteria;p__Firmicutes;c__Bacilli;o__Bacillales;f__Planococcaceae;g__Planococcus;s__Planococcus donghaensis	0.000130842	0.000110797	1.66895e-05
k__Bacteria;p__Actinobacteria;c__Actinobacteria;o__Corynebacteriales;f__Mycobacteriaceae;g__Mycolicibacterium;s__Mycolicibacterium vaccae	0	1.26116e-05	1.66895e-05
k__Bacteria;p__Proteobacteria;c__Betaproteobacteria;o__Burkholderiales;f__Comamonadaceae;g__Hydrogenophaga;s__Hydrogenophaga crassostreae	4.34039e-05	6.18202e-05	1.65658e-05
k__Eukaryota;p__Ascomycota;c__Saccharomycetes;o__Saccharomycetales;f__Saccharomycetaceae;g__Tetrapisispora;s__Tetrapisispora blattae	0	0	1.65658e-05
k__Bacteria;p__Cyanobacteria;c__unidentified;o__Synechococcales;f__Synechococcaceae;g__Cyanobium;s__Cyanobium gracile	0	2.32116e-05	1.6195e-05
k__Archaea;p__Euryarchaeota;c__Methanobacteria;o__Methanobacteriales;f__Methanobacteriaceae;g__Methanobrevibacter;s__Methanobrevibacter sp. YE315	1.40012e-05	0	1.6195e-05
k__Bacteria;p__Actinobacteria;c__Actinobacteria;o__Streptosporangiales;f__Streptosporangiaceae;g__Nonomuraea;s__Nonomuraea sp. ATCC 55076	0	8.97515e-06	1.60713e-05
k__Bacteria;p__Bacteroidetes;c__Bacteroidia;o__Bacteroidales;f__Prevotellaceae;g__Prevotella;s__Prevotella ruminicola	1.1551e-05	0	1.59477e-05
k__Bacteria;p__Proteobacteria;c__Gammaproteobacteria;o__Pseudomonadales;f__Pseudomonadaceae;g__Pseudomonas;s__Pseudomonas stutzeri	2.87026e-05	3.98466e-05	1.55768e-05
k__Bacteria;p__Firmicutes;c__Bacilli;o__Lactobacillales;f__Streptococcaceae;g__Streptococcus;s__Streptococcus uberis	0	0	1.54532e-05
k__Bacteria;p__Actinobacteria;c__Actinobacteria;o__Streptomycetales;f__Streptomycetaceae;g__Streptomyces;s__Streptomyces sp. 3214.6	0	1.16058e-05	1.49587e-05
k__Bacteria;p__Firmicutes;c__Bacilli;o__Bacillales;f__Bacillaceae;g__Bacillus;s__Bacillus cereus	0	0	1.47115e-05
k__Bacteria;p__Proteobacteria;c__Alphaproteobacteria;o__Sphingomonadales;f__Unclassified_Sphingomonadales;g__Unclassified_Sphingomonadales;s__Unclassified_Sphingomonadales	3.96935e-05	0	1.45878e-05
k__Bacteria;p__Bacteroidetes;c__Flavobacteriia;o__Flavobacteriales;f__Flavobacteriaceae;g__Flavobacterium;s__Flavobacterium columnare	8.12072e-05	8.42581e-05	1.4217e-05
k__Bacteria;p__Proteobacteria;c__Betaproteobacteria;o__Burkholderiales;f__Burkholderiaceae;g__Burkholderia;s__Burkholderia cenocepacia	0	0	1.37224e-05
k__Bacteria;p__Proteobacteria;c__Deltaproteobacteria;o__Desulfovibrionales;f__Desulfovibrionaceae;g__Desulfovibrio;s__Desulfovibrio ferrophilus	3.3393e-05	0	1.35988e-05
k__Bacteria;p__Proteobacteria;c__Gammaproteobacteria;o__Chromatiales;f__Granulosicoccaceae;g__Granulosicoccus;s__Granulosicoccus antarcticus	5.29247e-05	7.36581e-05	1.32279e-05
k__Bacteria;p__Proteobacteria;c__Gammaproteobacteria;o__Alteromonadales;f__Shewanellaceae;g__Shewanella;s__Shewanella baltica	9.65386e-05	0.000129908	1.27334e-05
k__Bacteria;p__Fusobacteria;c__Fusobacteriia;o__Fusobacteriales;f__Fusobacteriaceae;g__Fusobacterium;s__Fusobacterium nucleatum	7.17564e-05	5.06787e-05	1.26098e-05
k__Bacteria;p__Proteobacteria;c__Gammaproteobacteria;o__unidentified;f__unidentified;g__unidentified;s__Candidatus Baumannia cicadellinicola	0	7.7372e-06	1.24862e-05
k__Bacteria;p__Proteobacteria;c__Gammaproteobacteria;o__Pseudomonadales;f__Moraxellaceae;g__Acinetobacter;s__Acinetobacter bereziniae	0.00089573	0.00104166	1.23626e-05
k__Bacteria;p__Proteobacteria;c__Gammaproteobacteria;o__Pseudomonadales;f__Moraxellaceae;g__Acinetobacter;s__Acinetobacter radioresistens	0.000554239	0.000603966	1.23626e-05
k__Bacteria;p__Proteobacteria;c__Gammaproteobacteria;o__Pasteurellales;f__Pasteurellaceae;g__Aggregatibacter;s__Aggregatibacter actinomycetemcomitans	0.000633486	0.000531855	1.23626e-05
k__Bacteria;p__Proteobacteria;c__Gammaproteobacteria;o__Pseudomonadales;f__Moraxellaceae;g__Acinetobacter;s__Acinetobacter junii	0.000462251	0.00044102	1.23626e-05
k__Bacteria;p__Proteobacteria;c__Gammaproteobacteria;o__Enterobacterales;f__Yersiniaceae;g__Yersinia;s__Yersinia frederiksenii	6.34956e-05	0.000295174	1.23626e-05
k__Bacteria;p__Proteobacteria;c__Gammaproteobacteria;o__Alteromonadales;f__Pseudoalteromonadaceae;g__Pseudoalteromonas;s__Unclassified_Pseudoalteromonas	0.000276105	0.000256875	1.23626e-05
k__Bacteria;p__Proteobacteria;c__Gammaproteobacteria;o__Chromatiales;f__Chromatiaceae;g__Nitrosococcus;s__Nitrosococcus halophilus	0.00011222	0.000171379	1.23626e-05
k__Bacteria;p__Proteobacteria;c__Betaproteobacteria;o__Burkholderiales;f__Burkholderiaceae;g__Cupriavidus;s__Cupriavidus sp. USMAA2-4	0.00022241	0.000160702	1.23626e-05
k__Bacteria;p__Firmicutes;c__Bacilli;o__Lactobacillales;f__Streptococcaceae;g__Streptococcus;s__Streptococcus pyogenes	0.000172215	0.000146465	1.23626e-05
k__Bacteria;p__Proteobacteria;c__Gammaproteobacteria;o__Aeromonadales;f__Aeromonadaceae;g__Oceanisphaera;s__Oceanisphaera profunda	0.00011047	0.0001166	1.23626e-05
k__Bacteria;p__Proteobacteria;c__Gammaproteobacteria;o__Enterobacterales;f__Pectobacteriaceae;g__Dickeya;s__Unclassified_Dickeya	6.97262e-05	0.000103524	1.23626e-05
k__Bacteria;p__Proteobacteria;c__Betaproteobacteria;o__Burkholderiales;f__Alcaligenaceae;g__Alcaligenes;s__Alcaligenes faecalis	9.91288e-05	0.000100738	1.23626e-05
k__Bacteria;p__Proteobacteria;c__Betaproteobacteria;o__Neisseriales;f__Neisseriaceae;g__Snodgrassella;s__Snodgrassella alvi	9.72386e-05	8.04669e-05	1.23626e-05
k__Bacteria;p__Proteobacteria;c__Epsilonproteobacteria;o__Campylobacterales;f__Campylobacteraceae;g__Sulfurospirillum;s__Sulfurospirillum deleyianum	4.98444e-05	7.30392e-05	1.23626e-05
k__Bacteria;p__Proteobacteria;c__Betaproteobacteria;o__Rhodocyclales;f__Rhodocyclaceae;g__Azospira;s__Azospira oryzae	4.4874e-05	6.88611e-05	1.23626e-05
k__Bacteria;p__Bacteroidetes;c__Sphingobacteriia;o__Sphingobacteriales;f__Sphingobacteriaceae;g__Pedobacter;s__Pedobacter ginsengisoli	3.55632e-05	6.17428e-05	1.23626e-05
k__Bacteria;p__Bacteroidetes;c__Flavobacteriia;o__Flavobacteriales;f__Flavobacteriaceae;g__Chryseobacterium;s__Chryseobacterium gallinarum	4.90044e-05	4.1394e-05	1.23626e-05
k__Bacteria;p__Deinococcus-Thermus;c__Deinococci;o__Deinococcales;f__Deinococcaceae;g__Deinococcus;s__Deinococcus geothermalis	0.000240891	4.03882e-05	1.23626e-05
k__Bacteria;p__Proteobacteria;c__Gammaproteobacteria;o__Methylococcales;f__Methylococcaceae;g__Methylomonas;s__Methylomonas methanica	2.10019e-05	3.38889e-05	1.23626e-05
k__Bacteria;p__Bacteroidetes;c__Bacteroidia;o__Bacteroidales;f__Bacteroidaceae;g__Bacteroides;s__Bacteroides heparinolyticus	0	3.28831e-05	1.23626e-05
k__Eukaryota;p__Unclassified_Dikarya;c__Unclassified_Dikarya;o__Unclassified_Dikarya;f__Unclassified_Dikarya;g__Unclassified_Dikarya;s__Unclassified_Dikarya	0.00011187	1.54744e-05	1.23626e-05
k__Eukaryota;p__Ascomycota;c__Eurotiomycetes;o__Eurotiales;f__Aspergillaceae;g__Aspergillus;s__Aspergillus steynii	8.21173e-05	8.12406e-06	1.23626e-05
k__Bacteria;p__Actinobacteria;c__Actinobacteria;o__Micrococcales;f__Dermabacteraceae;g__Brachybacterium;s__Brachybacterium faecium	7.60268e-05	7.7372e-06	1.23626e-05
k__Bacteria;p__Actinobacteria;c__Actinobacteria;o__Streptomycetales;f__Streptomycetaceae;g__Streptomyces;s__Streptomyces albulus	4.43139e-05	7.7372e-06	1.23626e-05
k__Eukaryota;p__Ascomycota;c__Dothideomycetes;o__Dothideales;f__Saccotheciaceae;g__Aureobasidium;s__Aureobasidium pullulans	4.22138e-05	7.7372e-06	1.23626e-05
k__Bacteria;p__Proteobacteria;c__Gammaproteobacteria;o__Xanthomonadales;f__Xanthomonadaceae;g__Xanthomonas;s__Unclassified_Xanthomonas	4.94244e-05	0	1.23626e-05
k__Bacteria;p__Proteobacteria;c__Gammaproteobacteria;o__Pseudomonadales;f__Pseudomonadaceae;g__Azotobacter;s__Azotobacter chroococcum	3.08027e-05	0	1.23626e-05
k__Archaea;p__Euryarchaeota;c__Methanobacteria;o__Methanobacteriales;f__Methanobacteriaceae;g__Methanobrevibacter;s__Methanobrevibacter smithii	3.02427e-05	0	1.23626e-05
k__Bacteria;p__Proteobacteria;c__Gammaproteobacteria;o__Vibrionales;f__Vibrionaceae;g__Photobacterium;s__Photobacterium profundum	7.00062e-06	0	1.23626e-05
k__Bacteria;p__Proteobacteria;c__Gammaproteobacteria;o__Oceanospirillales;f__Halomonadaceae;g__Halomonas;s__Halomonas hydrothermalis	0	0	1.23626e-05
k__Bacteria;p__Proteobacteria;c__Gammaproteobacteria;o__Pasteurellales;f__Pasteurellaceae;g__Haemophilus;s__Haemophilus influenzae	0.0015974	0.00170334	0
k__Bacteria;p__Proteobacteria;c__Gammaproteobacteria;o__Pasteurellales;f__Pasteurellaceae;g__Bibersteinia;s__Bibersteinia trehalosi	0.00125542	0.00122503	0
k__Bacteria;p__Proteobacteria;c__Gammaproteobacteria;o__Pseudomonadales;f__Moraxellaceae;g__Psychrobacter;s__Psychrobacter sp. P2G3	0.000842665	0.00102278	0
k__Bacteria;p__Proteobacteria;c__Gammaproteobacteria;o__Pseudomonadales;f__Moraxellaceae;g__Acinetobacter;s__Acinetobacter guillouiae	0.000762508	0.000810317	0
k__Bacteria;p__Proteobacteria;c__Gammaproteobacteria;o__Pseudomonadales;f__Moraxellaceae;g__Acinetobacter;s__Acinetobacter sp. TTH0-4	0.000757117	0.000727761	0
k__Bacteria;p__Proteobacteria;c__Betaproteobacteria;o__Neisseriales;f__Neisseriaceae;g__Neisseria;s__Neisseria sp. 10022	0.000780289	0.000723273	0
k__Bacteria;p__Proteobacteria;c__Gammaproteobacteria;o__Pseudomonadales;f__Moraxellaceae;g__Acinetobacter;s__Acinetobacter sp. WCHA45	0.000699432	0.000709811	0
k__Bacteria;p__Proteobacteria;c__Gammaproteobacteria;o__Pasteurellales;f__Pasteurellaceae;g__Glaesserella;s__Glaesserella sp. 15-184	0.000517556	0.000575802	0
k__Bacteria;p__Proteobacteria;c__Gammaproteobacteria;o__Enterobacterales;f__Enterobacteriaceae;g__Salmonella;s__Salmonella enterica	0.000469252	0.000512048	0
k__Bacteria;p__Proteobacteria;c__Gammaproteobacteria;o__Pseudomonadales;f__Moraxellaceae;g__Acinetobacter;s__Acinetobacter sp. ACNIH2	0.000612414	0.000510887	0
k__Bacteria;p__Proteobacteria;c__Gammaproteobacteria;o__Pasteurellales;f__Pasteurellaceae;g__Basfia;s__[Mannheimia] succiniciproducens	0.000580212	0.000450537	0
k__Bacteria;p__Proteobacteria;c__Gammaproteobacteria;o__Pseudomonadales;f__Moraxellaceae;g__Acinetobacter;s__Unclassified_Acinetobacter calcoaceticus/baumannii complex	0.000418987	0.000437616	0
k__Bacteria;p__Proteobacteria;c__Gammaproteobacteria;o__Alteromonadales;f__Alteromonadaceae;g__Alteromonas;s__Unclassified_Alteromonas	0.000373833	0.000426629	0
k__Bacteria;p__Proteobacteria;c__Gammaproteobacteria;o__Pasteurellales;f__Pasteurellaceae;g__Actinobacillus;s__Actinobacillus succinogenes	0.000375303	0.000394288	0
k__Bacteria;p__Proteobacteria;c__Gammaproteobacteria;o__Enterobacterales;f__Yersiniaceae;g__Yersinia;s__Yersinia enterocolitica	0.000377264	0.000388407	0
k__Bacteria;p__Proteobacteria;c__Gammaproteobacteria;o__Thiotrichales;f__Piscirickettsiaceae;g__Methylophaga;s__Methylophaga frappieri	0.000361372	0.000387247	0
k__Bacteria;p__Proteobacteria;c__Gammaproteobacteria;o__Oceanospirillales;f__Kangiellaceae;g__Kangiella;s__Kangiella geojedonensis	0.00044874	0.000385235	0
k__Bacteria;p__Proteobacteria;c__Gammaproteobacteria;o__Enterobacterales;f__Morganellaceae;g__Proteus;s__Proteus mirabilis	0.000304667	0.000380051	0
k__Bacteria;p__Proteobacteria;c__Gammaproteobacteria;o__Pasteurellales;f__Pasteurellaceae;g__Haemophilus;s__Unclassified_Haemophilus	0.00044986	0.000372933	0
k__Bacteria;p__Proteobacteria;c__Gammaproteobacteria;o__Pasteurellales;f__Pasteurellaceae;g__Haemophilus;s__Haemophilus parainfluenzae	0.00033197	0.000348561	0
k__Bacteria;p__Proteobacteria;c__Gammaproteobacteria;o__Thiotrichales;f__Piscirickettsiaceae;g__Methylophaga;s__Methylophaga nitratireducenticrescens	0.000352131	0.000338425	0
k__Bacteria;p__Proteobacteria;c__Gammaproteobacteria;o__Pseudomonadales;f__Moraxellaceae;g__Acinetobacter;s__Acinetobacter calcoaceticus	0.000299137	0.000325891	0
k__Bacteria;p__Proteobacteria;c__Betaproteobacteria;o__Nitrosomonadales;f__Methylophilaceae;g__Candidatus Methylopumilus;s__Candidatus Methylopumilus turicensis	0.000313068	0.000322177	0
k__Bacteria;p__Proteobacteria;c__Gammaproteobacteria;o__Legionellales;f__Legionellaceae;g__Legionella;s__Legionella lansingensis	0.000263083	0.000313821	0
k__Bacteria;p__Proteobacteria;c__Gammaproteobacteria;o__Oceanospirillales;f__Saccharospirillaceae;g__Gynuella;s__Gynuella sunshinyii	0.00021954	0.000313589	0
k__Bacteria;p__Proteobacteria;c__Gammaproteobacteria;o__Cellvibrionales;f__Cellvibrionaceae;g__Simiduia;s__Simiduia agarivorans	0.000291856	0.000309101	0
k__Bacteria;p__Proteobacteria;c__Gammaproteobacteria;o__Thiotrichales;f__Thiotrichaceae;g__Beggiatoa;s__Beggiatoa leptomitoformis	0.000239001	0.000301828	0
k__Bacteria;p__Proteobacteria;c__Gammaproteobacteria;o__Alteromonadales;f__Shewanellaceae;g__Shewanella;s__Shewanella marisflavi	0.00021989	0.00028264	0
k__Bacteria;p__Proteobacteria;c__Gammaproteobacteria;o__Pseudomonadales;f__Moraxellaceae;g__Acinetobacter;s__Acinetobacter lactucae	0.000309638	0.00027939	0
k__Bacteria;p__Proteobacteria;c__Gammaproteobacteria;o__Enterobacterales;f__Enterobacteriaceae;g__Shimwellia;s__Shimwellia blattae	0.000180756	0.000271344	0
k__Bacteria;p__Bacteroidetes;c__Cytophagia;o__Cytophagales;f__Bernardetiaceae;g__Bernardetia;s__Bernardetia litoralis	0.000186497	0.000260511	0
k__Bacteria;p__Proteobacteria;c__Gammaproteobacteria;o__Oceanospirillales;f__Halomonadaceae;g__Halomonas;s__Unclassified_Halomonas	0.000200148	0.000249293	0
k__Bacteria;p__Proteobacteria;c__Gammaproteobacteria;o__Oceanospirillales;f__Oceanospirillaceae;g__Bacterioplanes;s__Bacterioplanes sanyensis	0.000238441	0.000242639	0
k__Bacteria;p__Proteobacteria;c__Betaproteobacteria;o__Neisseriales;f__Neisseriaceae;g__Neisseria;s__Neisseria lactamica	0.000237741	0.000236217	0
k__Bacteria;p__Proteobacteria;c__Gammaproteobacteria;o__Oceanospirillales;f__Halomonadaceae;g__Halomonas;s__Halomonas sp. N3-2A	0.000274984	0.000219117	0
k__Bacteria;p__Proteobacteria;c__Gammaproteobacteria;o__Alteromonadales;f__Colwelliaceae;g__Colwellia;s__Colwellia sp. Arc7-D	0.000100529	0.000217802	0
k__Bacteria;p__Proteobacteria;c__Gammaproteobacteria;o__Pasteurellales;f__Pasteurellaceae;g__unidentified;s__Pasteurellaceae bacterium NI1060	0.000181596	0.000205423	0
k__Bacteria;p__Proteobacteria;c__Gammaproteobacteria;o__Pseudomonadales;f__Pseudomonadaceae;g__Pseudomonas;s__Pseudomonas mucidolens	0.000291576	0.000203256	0
k__Bacteria;p__Proteobacteria;c__Gammaproteobacteria;o__Alteromonadales;f__Pseudoalteromonadaceae;g__Pseudoalteromonas;s__Pseudoalteromonas luteoviolacea	0.000212259	0.000200548	0
k__Bacteria;p__Proteobacteria;c__Gammaproteobacteria;o__Vibrionales;f__Vibrionaceae;g__Vibrio;s__Vibrio tritonius	0.000193077	0.000194126	0
k__Bacteria;p__Proteobacteria;c__Gammaproteobacteria;o__Thiotrichales;f__Piscirickettsiaceae;g__Thiomicrospira;s__Thiomicrospira aerophila	0.000103819	0.000191805	0
k__Bacteria;p__Proteobacteria;c__Gammaproteobacteria;o__Vibrionales;f__Vibrionaceae;g__Vibrio;s__Vibrio harveyi	0.000185306	0.000185615	0
k__Bacteria;p__Proteobacteria;c__Gammaproteobacteria;o__Pseudomonadales;f__Moraxellaceae;g__Acinetobacter;s__Acinetobacter sp. LoGeW2-3	0.00022766	0.000185074	0
k__Bacteria;p__Proteobacteria;c__Gammaproteobacteria;o__Pasteurellales;f__Pasteurellaceae;g__Aggregatibacter;s__Aggregatibacter aphrophilus	0.000200148	0.000182753	0
k__Bacteria;p__Proteobacteria;c__Gammaproteobacteria;o__Alteromonadales;f__Pseudoalteromonadaceae;g__Pseudoalteromonas;s__Pseudoalteromonas spongiae	0.00010788	0.000179735	0
k__Bacteria;p__Proteobacteria;c__Gammaproteobacteria;o__Enterobacterales;f__Enterobacteriaceae;g__Citrobacter;s__Unclassified_Citrobacter	0.000249782	0.000178961	0
k__Bacteria;p__Firmicutes;c__Bacilli;o__Bacillales;f__Bacillaceae;g__Anoxybacillus;s__Anoxybacillus amylolyticus	0.000240121	0.000177723	0
k__Viruses;p__Unclassified_Viruses;c__Unclassified_Viruses;o__Unclassified_Viruses;f__Unclassified_Viruses;g__Unclassified_Viruses;s__Unclassified_Viruses	0.00022388	0.00017695	0
k__Bacteria;p__Proteobacteria;c__Gammaproteobacteria;o__Cellvibrionales;f__Spongiibacteraceae;g__Zhongshania;s__Zhongshania aliphaticivorans	0.000241381	0.000176021	0
k__Bacteria;p__Proteobacteria;c__Gammaproteobacteria;o__Alteromonadales;f__Pseudoalteromonadaceae;g__Pseudoalteromonas;s__Pseudoalteromonas carrageenovora	0.000243622	0.000174861	0
k__Bacteria;p__Proteobacteria;c__Gammaproteobacteria;o__Pasteurellales;f__Pasteurellaceae;g__Haemophilus;s__Haemophilus pittmaniae	7.9247e-05	0.000174087	0
k__Bacteria;p__Proteobacteria;c__Gammaproteobacteria;o__Alteromonadales;f__Idiomarinaceae;g__unidentified;s__Idiomarinaceae bacterium HL-53	0.000105219	0.000171766	0
k__Bacteria;p__Proteobacteria;c__Gammaproteobacteria;o__Enterobacterales;f__Enterobacteriaceae;g__Cedecea;s__Cedecea neteri	0.000123631	0.00017076	0
k__Bacteria;p__Proteobacteria;c__Gammaproteobacteria;o__Enterobacterales;f__Morganellaceae;g__Providencia;s__Providencia rettgeri	0.000156954	0.000168439	0
k__Bacteria;p__Proteobacteria;c__Gammaproteobacteria;o__Alteromonadales;f__Colwelliaceae;g__Colwellia;s__Colwellia sp. MT41	0.000106059	0.000167665	0
k__Bacteria;p__Proteobacteria;c__Gammaproteobacteria;o__Thiotrichales;f__Piscirickettsiaceae;g__Piscirickettsia;s__Piscirickettsia salmonis	0.000158144	0.000166891	0
k__Bacteria;p__Proteobacteria;c__Gammaproteobacteria;o__Enterobacterales;f__Erwiniaceae;g__Erwinia;s__Erwinia billingiae	0.000235641	0.000164725	0
k__Bacteria;p__Proteobacteria;c__Gammaproteobacteria;o__Alteromonadales;f__Alteromonadaceae;g__Alteromonas;s__Alteromonas macleodii	3.75233e-05	0.000162017	0
k__Viruses;p__unidentified;c__unidentified;o__Caudovirales;f__Siphoviridae;g__unidentified;s__Moraxella phage Mcat9	0.000100669	0.00016194	0
k__Bacteria;p__Proteobacteria;c__Gammaproteobacteria;o__Cellvibrionales;f__Microbulbiferaceae;g__Microbulbifer;s__Microbulbifer agarilyticus	0.000218069	0.000159232	0
k__Bacteria;p__Proteobacteria;c__Gammaproteobacteria;o__Vibrionales;f__Vibrionaceae;g__Aliivibrio;s__Aliivibrio fischeri	3.14328e-05	0.000159232	0
k__Bacteria;p__Proteobacteria;c__Gammaproteobacteria;o__Pseudomonadales;f__Moraxellaceae;g__Moraxella;s__Moraxella nonliquefaciens	0.000104239	0.000156601	0
k__Bacteria;p__Proteobacteria;c__Gammaproteobacteria;o__Vibrionales;f__Vibrionaceae;g__Aliivibrio;s__Aliivibrio salmonicida	9.0238e-05	0.000155982	0
k__Bacteria;p__Proteobacteria;c__Gammaproteobacteria;o__Oceanospirillales;f__Alcanivoracaceae;g__Alcanivorax;s__Unclassified_Alcanivorax	0.000152404	0.00015544	0
k__Bacteria;p__Proteobacteria;c__Gammaproteobacteria;o__Enterobacterales;f__Morganellaceae;g__Photorhabdus;s__Photorhabdus laumondii	4.87243e-05	0.000151494	0
k__Bacteria;p__Proteobacteria;c__Gammaproteobacteria;o__Pseudomonadales;f__Moraxellaceae;g__Acinetobacter;s__Acinetobacter oleivorans	5.41148e-05	0.000149328	0
k__Bacteria;p__Proteobacteria;c__Betaproteobacteria;o__Neisseriales;f__Neisseriaceae;g__Neisseria;s__Neisseria sp. 10023	0.000166125	0.000149096	0
k__Bacteria;p__Proteobacteria;c__Gammaproteobacteria;o__Alteromonadales;f__Colwelliaceae;g__Colwellia;s__Colwellia sp. PAMC 21821	0.000175996	0.000146156	0
k__Bacteria;p__Cyanobacteria;c__unidentified;o__Chroococcales;f__Chroococcaceae;g__Chondrocystis;s__Chondrocystis sp. NIES-4102	0.000140082	0.000137026	0
k__Bacteria;p__Proteobacteria;c__Gammaproteobacteria;o__Pseudomonadales;f__Pseudomonadaceae;g__Pseudomonas;s__Pseudomonas lundensis	0.000123631	0.000136252	0
k__Bacteria;p__Firmicutes;c__Bacilli;o__Bacillales;f__Bacillaceae;g__Bacillus;s__Bacillus pumilus	0.000198818	0.000135633	0
k__Bacteria;p__Proteobacteria;c__Gammaproteobacteria;o__Oceanospirillales;f__Oceanospirillaceae;g__Marinomonas;s__Marinomonas posidonica	0.000162344	0.000135169	0
k__Bacteria;p__Proteobacteria;c__Epsilonproteobacteria;o__Campylobacterales;f__Helicobacteraceae;g__Sulfuricurvum;s__Candidatus Sulfuricurvum sp. RIFRC-1	0.000139592	0.000134008	0
k__Bacteria;p__Proteobacteria;c__Gammaproteobacteria;o__Thiotrichales;f__Francisellaceae;g__Francisella;s__Francisella sp. TX077308	8.45675e-05	0.000132229	0
k__Bacteria;p__Proteobacteria;c__Alphaproteobacteria;o__Rhizobiales;f__Bartonellaceae;g__Bartonella;s__Unclassified_Bartonella	9.21282e-05	0.000132074	0
k__Bacteria;p__Proteobacteria;c__Epsilonproteobacteria;o__Campylobacterales;f__Helicobacteraceae;g__Helicobacter;s__Helicobacter pylori	0.00011089	0.000130449	0
k__Bacteria;p__Bacteroidetes;c__Cytophagia;o__Cytophagales;f__Cytophagaceae;g__Spirosoma;s__Spirosoma linguale	7.25264e-05	0.000127586	0
k__Bacteria;p__Proteobacteria;c__Gammaproteobacteria;o__Orbales;f__Orbaceae;g__Frischella;s__Frischella perrara	7.73569e-05	0.0001272	0
k__Bacteria;p__Proteobacteria;c__Gammaproteobacteria;o__Pseudomonadales;f__Pseudomonadaceae;g__Pseudomonas;s__Pseudomonas putida	0.000177116	0.000127122	0
k__Bacteria;p__Firmicutes;c__Bacilli;o__Bacillales;f__Bacillaceae;g__Lysinibacillus;s__Lysinibacillus sp. B2A1	0.000104869	0.000125111	0
k__Bacteria;p__Proteobacteria;c__Epsilonproteobacteria;o__Campylobacterales;f__Campylobacteraceae;g__Sulfurospirillum;s__Unclassified_Sulfurospirillum	7.56767e-05	0.000124956	0
k__Bacteria;p__Proteobacteria;c__Epsilonproteobacteria;o__unidentified;f__unidentified;g__Sulfurovum;s__Sulfurovum sp. NBC37-1	0.00011257	0.000124878	0
k__Bacteria;p__Bacteroidetes;c__Flavobacteriia;o__Flavobacteriales;f__Flavobacteriaceae;g__Elizabethkingia;s__Elizabethkingia anophelis	6.35657e-05	0.000123254	0
k__Bacteria;p__Proteobacteria;c__Alphaproteobacteria;o__Rhizobiales;f__unidentified;g__Candidatus Tokpelaia;s__Candidatus Tokpelaia hoelldoblerii	0.00011474	0.000121551	0
k__Bacteria;p__Proteobacteria;c__Betaproteobacteria;o__Neisseriales;f__Chromobacteriaceae;g__Aquaspirillum;s__Aquaspirillum sp. LM1	0.000123701	0.000119617	0
k__Bacteria;p__Proteobacteria;c__Alphaproteobacteria;o__Rhizobiales;f__Bartonellaceae;g__Bartonella;s__Bartonella tribocorum	7.40666e-05	0.00011923	0
k__Bacteria;p__Proteobacteria;c__Gammaproteobacteria;o__Alteromonadales;f__Pseudoalteromonadaceae;g__Pseudoalteromonas;s__Pseudoalteromonas sp. 13-15	0.000153034	0.000117683	0
k__Bacteria;p__Firmicutes;c__Bacilli;o__Lactobacillales;f__Streptococcaceae;g__Streptococcus;s__Streptococcus pluranimalium	0.000130142	0.000117683	0
k__Bacteria;p__Bacteroidetes;c__Flavobacteriia;o__Flavobacteriales;f__Flavobacteriaceae;g__Algibacter;s__Algibacter alginicilyticus	0.000128041	0.000117219	0
k__Bacteria;p__Proteobacteria;c__Gammaproteobacteria;o__Alteromonadales;f__Colwelliaceae;g__Colwellia;s__Colwellia sp. PAMC 20917	0.000169275	0.000116986	0
k__Bacteria;p__Proteobacteria;c__Betaproteobacteria;o__Burkholderiales;f__Comamonadaceae;g__Rhodoferax;s__Rhodoferax antarcticus	0.00011355	0.000116367	0
k__Bacteria;p__Proteobacteria;c__Gammaproteobacteria;o__Alteromonadales;f__Shewanellaceae;g__Shewanella;s__Shewanella frigidimarina	0.000145683	0.000115671	0
k__Bacteria;p__Proteobacteria;c__Gammaproteobacteria;o__Cellvibrionales;f__Halieaceae;g__Halioglobus;s__Halioglobus pacificus	7.68668e-05	0.000113582	0
k__Bacteria;p__Proteobacteria;c__Gammaproteobacteria;o__Thiotrichales;f__Francisellaceae;g__Allofrancisella;s__Allofrancisella guangzhouensis	5.27847e-05	0.000112344	0
k__Bacteria;p__Spirochaetes;c__Spirochaetia;o__Spirochaetales;f__Spirochaetaceae;g__Treponema;s__Treponema denticola	5.22947e-05	0.000111261	0
k__Bacteria;p__Proteobacteria;c__Gammaproteobacteria;o__Pseudomonadales;f__Moraxellaceae;g__Acinetobacter;s__Acinetobacter brisouii	9.43684e-05	0.000110332	0
k__Bacteria;p__Bacteroidetes;c__Sphingobacteriia;o__Sphingobacteriales;f__Sphingobacteriaceae;g__Pedobacter;s__Pedobacter steynii	0.000127201	0.000109946	0
k__Bacteria;p__Proteobacteria;c__Betaproteobacteria;o__Burkholderiales;f__Burkholderiaceae;g__Paraburkholderia;s__Paraburkholderia sp. SOS3	8.22573e-05	0.000107934	0
k__Bacteria;p__Proteobacteria;c__Gammaproteobacteria;o__Vibrionales;f__Vibrionaceae;g__Vibrio;s__Vibrio diabolicus	0.000118871	0.000107005	0
k__Bacteria;p__Proteobacteria;c__Gammaproteobacteria;o__Oceanospirillales;f__Oceanospirillaceae;g__Thalassolituus;s__Thalassolituus oleivorans	8.71578e-05	0.000106541	0
k__Bacteria;p__Fusobacteria;c__Fusobacteriia;o__Fusobacteriales;f__Fusobacteriaceae;g__Fusobacterium;s__Fusobacterium periodonticum	8.76478e-05	0.000105226	0
k__Bacteria;p__Proteobacteria;c__Gammaproteobacteria;o__Enterobacterales;f__unidentified;g__Plesiomonas;s__Plesiomonas shigelloides	7.00062e-06	0.000104994	0
k__Bacteria;p__Proteobacteria;c__Alphaproteobacteria;o__Rhodobacterales;f__Rhodobacteraceae;g__Celeribacter;s__Celeribacter indicus	5.6565e-05	0.000104839	0
k__Bacteria;p__Proteobacteria;c__Gammaproteobacteria;o__Methylococcales;f__Methylococcaceae;g__Methylococcus;s__Methylococcus capsulatus	9.40184e-05	0.000104065	0
k__Bacteria;p__Chlamydiae;c__Chlamydiia;o__Chlamydiales;f__Chlamydiaceae;g__Chlamydia;s__Chlamydia sp. H15-1957-10C	1.40012e-05	0.000104065	0
k__Bacteria;p__Proteobacteria;c__Gammaproteobacteria;o__Vibrionales;f__Vibrionaceae;g__Vibrio;s__Vibrio coralliilyticus	0.000141553	0.000103059	0
k__Bacteria;p__Proteobacteria;c__Gammaproteobacteria;o__Enterobacterales;f__Morganellaceae;g__Arsenophonus;s__Arsenophonus nasoniae	5.6635e-05	0.000102595	0
k__Bacteria;p__Cyanobacteria;c__unidentified;o__Chroococcales;f__Microcystaceae;g__Microcystis;s__Microcystis aeruginosa	0.000127621	0.000102208	0
k__Bacteria;p__Proteobacteria;c__Gammaproteobacteria;o__Enterobacterales;f__Erwiniaceae;g__Erwinia;s__Unclassified_Erwinia	0.000148413	0.000101667	0
k__Bacteria;p__Proteobacteria;c__Gammaproteobacteria;o__Vibrionales;f__Vibrionaceae;g__Vibrio;s__Vibrio cholerae	8.79978e-05	9.99646e-05	0
k__Bacteria;p__Proteobacteria;c__Gammaproteobacteria;o__Enterobacterales;f__Yersiniaceae;g__Serratia;s__Serratia plymuthica	2.2612e-05	9.99646e-05	0
k__Bacteria;p__Proteobacteria;c__Gammaproteobacteria;o__Alteromonadales;f__Pseudoalteromonadaceae;g__Pseudoalteromonas;s__Pseudoalteromonas agarivorans	9.97589e-05	9.86493e-05	0
k__Bacteria;p__Proteobacteria;c__Betaproteobacteria;o__Nitrosomonadales;f__Methylophilaceae;g__Methylovorus;s__Methylovorus sp. MP688	9.64686e-05	9.84172e-05	0
k__Bacteria;p__Bacteroidetes;c__Flavobacteriia;o__Flavobacteriales;f__Flavobacteriaceae;g__Capnocytophaga;s__Capnocytophaga stomatis	3.50731e-05	9.70245e-05	0
k__Bacteria;p__Bacteroidetes;c__Flavobacteriia;o__Flavobacteriales;f__Flavobacteriaceae;g__Tenacibaculum;s__Tenacibaculum jejuense	0.000104309	9.6715e-05	0
k__Bacteria;p__Proteobacteria;c__Gammaproteobacteria;o__Pseudomonadales;f__Moraxellaceae;g__Moraxella;s__Moraxella pluranimalium	9.24782e-05	9.6715e-05	0
k__Bacteria;p__Proteobacteria;c__Gammaproteobacteria;o__Enterobacterales;f__Pectobacteriaceae;g__Dickeya;s__Dickeya zeae	3.45131e-05	9.53997e-05	0
k__Bacteria;p__Proteobacteria;c__Gammaproteobacteria;o__Oceanospirillales;f__Endozoicomonadaceae;g__Endozoicomonas;s__Endozoicomonas montiporae	6.07654e-05	9.53223e-05	0
k__Bacteria;p__Bacteroidetes;c__Flavobacteriia;o__Flavobacteriales;f__Flavobacteriaceae;g__Chryseobacterium;s__Unclassified_Chryseobacterium	8.9608e-05	9.53223e-05	0
k__Bacteria;p__Proteobacteria;c__Gammaproteobacteria;o__unidentified;f__unidentified;g__Candidatus Thioglobus;s__Candidatus Thioglobus autotrophicus	6.53158e-05	9.47033e-05	0
k__Bacteria;p__Proteobacteria;c__Gammaproteobacteria;o__Enterobacterales;f__Yersiniaceae;g__Serratia;s__Serratia liquefaciens	9.07281e-05	9.06026e-05	0
k__Bacteria;p__Proteobacteria;c__Gammaproteobacteria;o__Thiotrichales;f__Francisellaceae;g__Francisella;s__Francisella tularensis	8.70177e-05	8.98289e-05	0
k__Bacteria;p__Firmicutes;c__Bacilli;o__Bacillales;f__Bacillaceae;g__Bacillus;s__Bacillus alcalophilus	6.45457e-05	8.93646e-05	0
k__Bacteria;p__Firmicutes;c__Negativicutes;o__Selenomonadales;f__Selenomonadaceae;g__Selenomonas;s__Selenomonas sputigena	7.49067e-05	8.89778e-05	0
k__Bacteria;p__Proteobacteria;c__Epsilonproteobacteria;o__Campylobacterales;f__Campylobacteraceae;g__Campylobacter;s__Campylobacter fetus	6.46858e-05	8.85136e-05	0
k__Viruses;p__unidentified;c__unidentified;o__Caudovirales;f__Siphoviridae;g__unidentified;s__Moraxella phage Mcat3	9.82187e-05	8.83588e-05	0
k__Bacteria;p__Proteobacteria;c__Betaproteobacteria;o__Burkholderiales;f__Comamonadaceae;g__unidentified;s__Comamonadaceae bacterium A1	3.49331e-05	8.82814e-05	0
k__Bacteria;p__Tenericutes;c__Mollicutes;o__Mycoplasmatales;f__Mycoplasmataceae;g__Ureaplasma;s__Ureaplasma parvum	0.000162484	8.82041e-05	0
k__Viruses;p__unidentified;c__unidentified;o__unidentified;f__unidentified;g__unidentified;s__uncultured virus	7.14764e-05	8.80493e-05	0
k__Bacteria;p__Proteobacteria;c__Alphaproteobacteria;o__Rhodospirillales;f__Acetobacteraceae;g__Acetobacter;s__Acetobacter orientalis	1.88317e-05	8.78946e-05	0
k__Bacteria;p__Proteobacteria;c__Gammaproteobacteria;o__Enterobacterales;f__Pectobacteriaceae;g__Brenneria;s__Brenneria goodwinii	0.00010711	8.77398e-05	0
k__Bacteria;p__Proteobacteria;c__Betaproteobacteria;o__Nitrosomonadales;f__Gallionellaceae;g__Sulfuricella;s__Sulfuricella denitrificans	0.00010781	8.74303e-05	0
k__Bacteria;p__Proteobacteria;c__Gammaproteobacteria;o__Enterobacterales;f__Enterobacteriaceae;g__Citrobacter;s__Citrobacter farmeri	0	8.7353e-05	0
k__Bacteria;p__Bacteroidetes;c__Flavobacteriia;o__Flavobacteriales;f__Flavobacteriaceae;g__Chryseobacterium;s__Chryseobacterium taklimakanense	8.26774e-05	8.65793e-05	0
k__Bacteria;p__Proteobacteria;c__Alphaproteobacteria;o__Unclassified_Alphaproteobacteria;f__Unclassified_Alphaproteobacteria;g__Unclassified_Alphaproteobacteria;s__Unclassified_Alphaproteobacteria	6.7766e-05	8.62698e-05	0
k__Eukaryota;p__Apicomplexa;c__Aconoidasida;o__Haemosporida;f__Plasmodiidae;g__Plasmodium;s__Plasmodium malariae	0.000145543	8.51092e-05	0
k__Bacteria;p__Proteobacteria;c__Gammaproteobacteria;o__Oceanospirillales;f__Alcanivoracaceae;g__Ketobacter;s__Ketobacter alkanivorans	7.37866e-05	8.51092e-05	0
k__Bacteria;p__Proteobacteria;c__Gammaproteobacteria;o__Enterobacterales;f__Enterobacteriaceae;g__Citrobacter;s__Citrobacter koseri	8.27474e-05	8.4645e-05	0
k__Bacteria;p__Proteobacteria;c__Gammaproteobacteria;o__Pseudomonadales;f__Moraxellaceae;g__Acinetobacter;s__Acinetobacter beijerinckii	7.58167e-05	8.44902e-05	0
k__Bacteria;p__Proteobacteria;c__Gammaproteobacteria;o__Alteromonadales;f__Alteromonadaceae;g__Marinobacter;s__Marinobacter salarius	8.43575e-05	8.43355e-05	0
k__Bacteria;p__Proteobacteria;c__Gammaproteobacteria;o__Cellvibrionales;f__Cellvibrionaceae;g__Teredinibacter;s__Teredinibacter turnerae	5.10345e-05	8.42581e-05	0
k__Bacteria;p__Proteobacteria;c__Betaproteobacteria;o__Burkholderiales;f__Comamonadaceae;g__Rhodoferax;s__Rhodoferax saidenbachensis	4.32638e-05	8.37939e-05	0
k__Bacteria;p__Firmicutes;c__Clostridia;o__Clostridiales;f__Peptostreptococcaceae;g__Paeniclostridium;s__Paeniclostridium sordellii	6.97262e-05	8.36391e-05	0
k__Bacteria;p__Proteobacteria;c__Gammaproteobacteria;o__Oceanospirillales;f__Kangiellaceae;g__Kangiella;s__Kangiella profundi	0.00010886	8.32523e-05	0
k__Bacteria;p__Proteobacteria;c__Gammaproteobacteria;o__Enterobacterales;f__Yersiniaceae;g__Serratia;s__Serratia grimesii	5.83152e-05	8.31749e-05	0
k__Bacteria;p__Proteobacteria;c__Betaproteobacteria;o__Burkholderiales;f__Comamonadaceae;g__Ottowia;s__Ottowia oryzae	5.74751e-05	8.27107e-05	0
k__Bacteria;p__Proteobacteria;c__Betaproteobacteria;o__Neisseriales;f__Chromobacteriaceae;g__Laribacter;s__Laribacter hongkongensis	7.79869e-05	8.17822e-05	0
k__Bacteria;p__Tenericutes;c__Mollicutes;o__Mycoplasmatales;f__Mycoplasmataceae;g__Mycoplasma;s__Mycoplasma agalactiae	2.10719e-05	8.14727e-05	0
k__Bacteria;p__Proteobacteria;c__Gammaproteobacteria;o__Methylococcales;f__Methylococcaceae;g__Methylomonas;s__Methylomonas denitrificans	4.77442e-05	8.13953e-05	0
k__Bacteria;p__Proteobacteria;c__Betaproteobacteria;o__Burkholderiales;f__Alcaligenaceae;g__Bordetella;s__Bordetella sp. HZ20	0.000106339	8.11632e-05	0
k__Bacteria;p__Proteobacteria;c__Betaproteobacteria;o__Burkholderiales;f__Oxalobacteraceae;g__Herminiimonas;s__Herminiimonas arsenitoxidans	2.96826e-05	8.0699e-05	0
k__Bacteria;p__Proteobacteria;c__Gammaproteobacteria;o__Oceanospirillales;f__Oceanospirillaceae;g__Oleispira;s__Oleispira antarctica	4.59941e-05	8.04669e-05	0
k__Bacteria;p__Proteobacteria;c__Gammaproteobacteria;o__Cellvibrionales;f__Cellvibrionaceae;g__Saccharophagus;s__Saccharophagus degradans	1.92517e-05	8.00026e-05	0
k__Bacteria;p__Proteobacteria;c__Gammaproteobacteria;o__Pasteurellales;f__Pasteurellaceae;g__Avibacterium;s__Avibacterium paragallinarum	7.12663e-05	7.97705e-05	0
k__Bacteria;p__Proteobacteria;c__Gammaproteobacteria;o__Enterobacterales;f__Enterobacteriaceae;g__Enterobacter;s__Enterobacter cloacae	7.12663e-05	7.89194e-05	0
k__Bacteria;p__Proteobacteria;c__Epsilonproteobacteria;o__Campylobacterales;f__Campylobacteraceae;g__Sulfurospirillum;s__Sulfurospirillum multivorans	7.53267e-05	7.86873e-05	0
k__Bacteria;p__Proteobacteria;c__Betaproteobacteria;o__unidentified;f__unidentified;g__unidentified;s__beta proteobacterium CB	6.20955e-05	7.84552e-05	0
k__Bacteria;p__Proteobacteria;c__Alphaproteobacteria;o__Rhodospirillales;f__Acetobacteraceae;g__Komagataeibacter;s__Komagataeibacter nataicola	2.31721e-05	7.83005e-05	0
k__Bacteria;p__Proteobacteria;c__Gammaproteobacteria;o__Enterobacterales;f__Erwiniaceae;g__Pantoea;s__Pantoea stewartii	8.45675e-05	7.7991e-05	0
k__Bacteria;p__Proteobacteria;c__Gammaproteobacteria;o__Thiotrichales;f__Piscirickettsiaceae;g__Hydrogenovibrio;s__Hydrogenovibrio crunogenus	3.3463e-05	7.75267e-05	0
k__Bacteria;p__Proteobacteria;c__Alphaproteobacteria;o__Sphingomonadales;f__Sphingomonadaceae;g__Sphingomonas;s__Sphingomonas panacis	6.93762e-05	7.65983e-05	0
k__Bacteria;p__Proteobacteria;c__Gammaproteobacteria;o__Enterobacterales;f__Hafniaceae;g__Hafnia;s__Hafnia alvei	6.65759e-05	7.65983e-05	0
k__Bacteria;p__Proteobacteria;c__Gammaproteobacteria;o__Vibrionales;f__Vibrionaceae;g__Vibrio;s__Vibrio mediterranei	1.40012e-05	7.62114e-05	0
k__Bacteria;p__Proteobacteria;c__Gammaproteobacteria;o__Enterobacterales;f__Enterobacteriaceae;g__Citrobacter;s__Citrobacter braakii	3.61232e-05	7.57472e-05	0
k__unidentified;p__unidentified;c__unidentified;o__unidentified;f__unidentified;g__unidentified;s__synthetic construct	7.00062e-06	7.56698e-05	0
k__Bacteria;p__Firmicutes;c__Clostridia;o__Clostridiales;f__Ruminococcaceae;g__Ruminiclostridium;s__[Clostridium] stercorarium	4.76042e-05	7.52829e-05	0
k__Bacteria;p__Bacteroidetes;c__Flavobacteriia;o__Flavobacteriales;f__Flavobacteriaceae;g__Chryseobacterium;s__Chryseobacterium indologenes	1.50513e-05	7.45092e-05	0
k__Bacteria;p__Actinobacteria;c__Actinobacteria;o__Micrococcales;f__Microbacteriaceae;g__Candidatus Aquiluna;s__Candidatus Aquiluna sp. UB-MaderosW2red	2.34521e-05	7.41224e-05	0
k__Bacteria;p__Proteobacteria;c__Gammaproteobacteria;o__Alteromonadales;f__Colwelliaceae;g__Thalassotalea;s__Thalassotalea crassostreae	9.35983e-05	7.38129e-05	0
k__Bacteria;p__Proteobacteria;c__Gammaproteobacteria;o__Oceanospirillales;f__Halomonadaceae;g__Kushneria;s__Unclassified_Kushneria	3.68933e-05	7.37355e-05	0
k__Bacteria;p__Proteobacteria;c__Gammaproteobacteria;o__Pseudomonadales;f__Pseudomonadaceae;g__Pseudomonas;s__Pseudomonas versuta	8.9608e-05	7.33486e-05	0
k__Bacteria;p__Proteobacteria;c__Betaproteobacteria;o__Burkholderiales;f__Alcaligenaceae;g__Achromobacter;s__Achromobacter sp. MFA1 R4	5.88752e-05	7.33486e-05	0
k__Bacteria;p__Proteobacteria;c__Gammaproteobacteria;o__Cellvibrionales;f__Spongiibacteraceae;g__Spongiibacter;s__Spongiibacter sp. IMCC21906	3.50031e-05	7.29618e-05	0
k__Bacteria;p__Proteobacteria;c__Gammaproteobacteria;o__Enterobacterales;f__Enterobacteriaceae;g__Raoultella;s__Raoultella planticola	7.8477e-05	7.18012e-05	0
k__Bacteria;p__Proteobacteria;c__Betaproteobacteria;o__Nitrosomonadales;f__unidentified;g__unidentified;s__unidentified	2.39421e-05	6.99443e-05	0
k__Bacteria;p__Proteobacteria;c__Betaproteobacteria;o__Burkholderiales;f__Oxalobacteraceae;g__Janthinobacterium;s__Janthinobacterium sp. Marseille	6.05554e-05	6.97122e-05	0
k__Bacteria;p__Proteobacteria;c__Gammaproteobacteria;o__Aeromonadales;f__Aeromonadaceae;g__Aeromonas;s__Aeromonas veronii	5.83852e-05	6.97122e-05	0
k__Bacteria;p__Firmicutes;c__Bacilli;o__Bacillales;f__Bacillaceae;g__Geobacillus;s__Geobacillus thermoleovorans	6.44057e-05	6.91706e-05	0
k__Bacteria;p__Proteobacteria;c__Gammaproteobacteria;o__Enterobacterales;f__Erwiniaceae;g__Pantoea;s__Pantoea sp. At-9b	2.77225e-05	6.90158e-05	0
k__Bacteria;p__Proteobacteria;c__Gammaproteobacteria;o__unidentified;f__unidentified;g__Pseudohongiella;s__Pseudohongiella spirulinae	4.98444e-05	6.87063e-05	0
k__Bacteria;p__Firmicutes;c__Clostridia;o__Clostridiales;f__Lachnospiraceae;g__Anaerostipes;s__Anaerostipes hadrus	2.61823e-05	6.87063e-05	0
k__Bacteria;p__Proteobacteria;c__Gammaproteobacteria;o__Enterobacterales;f__Yersiniaceae;g__Yersinia;s__Yersinia pestis	4.20037e-05	6.81647e-05	0
k__Bacteria;p__Proteobacteria;c__Gammaproteobacteria;o__Methylococcales;f__Methylococcaceae;g__Methylocaldum;s__Methylocaldum marinum	6.7556e-05	6.801e-05	0
k__Bacteria;p__Proteobacteria;c__Gammaproteobacteria;o__Pasteurellales;f__Pasteurellaceae;g__Mannheimia;s__Mannheimia glucosida	0	6.77005e-05	0
k__Bacteria;p__Proteobacteria;c__Gammaproteobacteria;o__Pseudomonadales;f__Moraxellaceae;g__Moraxella;s__Moraxella sp.	2.00218e-05	6.69268e-05	0
k__Bacteria;p__Bacteroidetes;c__Flavobacteriia;o__Flavobacteriales;f__Flavobacteriaceae;g__Capnocytophaga;s__Capnocytophaga haemolytica	3.71033e-05	6.65399e-05	0
k__Bacteria;p__Proteobacteria;c__Gammaproteobacteria;o__Legionellales;f__Legionellaceae;g__Legionella;s__Legionella clemsonensis	5.50249e-05	6.64625e-05	0
k__Bacteria;p__Proteobacteria;c__Gammaproteobacteria;o__Oceanospirillales;f__Hahellaceae;g__Hahella;s__Hahella chejuensis	3.50031e-05	6.63852e-05	0
k__Bacteria;p__Proteobacteria;c__Gammaproteobacteria;o__Xanthomonadales;f__Xanthomonadaceae;g__Xanthomonas;s__Xanthomonas oryzae	6.51058e-05	6.58436e-05	0
k__Bacteria;p__Proteobacteria;c__Betaproteobacteria;o__Burkholderiales;f__Burkholderiaceae;g__Polynucleobacter;s__Unclassified_Polynucleobacter	2.87726e-05	6.57662e-05	0
k__Bacteria;p__Firmicutes;c__Bacilli;o__Bacillales;f__Bacillaceae;g__Halobacillus;s__Halobacillus mangrovi	9.40184e-05	6.55341e-05	0
k__Bacteria;p__Proteobacteria;c__Gammaproteobacteria;o__Enterobacterales;f__Yersiniaceae;g__Yersinia;s__Yersinia ruckeri	3.24829e-05	6.52246e-05	0
k__Bacteria;p__Proteobacteria;c__Gammaproteobacteria;o__Enterobacterales;f__Hafniaceae;g__Obesumbacterium;s__Obesumbacterium proteus	1.40012e-05	6.47604e-05	0
k__Bacteria;p__Proteobacteria;c__Gammaproteobacteria;o__Enterobacterales;f__Erwiniaceae;g__Unclassified_Erwiniaceae;s__Unclassified_Erwiniaceae	3.67533e-05	6.46056e-05	0
k__Bacteria;p__Proteobacteria;c__Gammaproteobacteria;o__Vibrionales;f__Vibrionaceae;g__Vibrio;s__Vibrio sp. Pink	7.95971e-05	6.39093e-05	0
k__Bacteria;p__Proteobacteria;c__Betaproteobacteria;o__Burkholderiales;f__Comamonadaceae;g__Verminephrobacter;s__Verminephrobacter eiseniae	2.07218e-05	6.3445e-05	0
k__Bacteria;p__Proteobacteria;c__Betaproteobacteria;o__Burkholderiales;f__Alcaligenaceae;g__Paenalcaligenes;s__Paenalcaligenes hominis	2.95426e-05	6.32903e-05	0
k__Bacteria;p__Proteobacteria;c__Alphaproteobacteria;o__Rhodobacterales;f__Rhodobacteraceae;g__Marivivens;s__Marivivens sp. JLT3646	2.40121e-05	6.30582e-05	0
k__Bacteria;p__Bacteroidetes;c__Cytophagia;o__Cytophagales;f__Cytophagaceae;g__Spirosoma;s__Spirosoma montaniterrae	3.86434e-05	6.29808e-05	0
k__Bacteria;p__Bacteroidetes;c__Flavobacteriia;o__Flavobacteriales;f__Flavobacteriaceae;g__Chryseobacterium;s__Chryseobacterium sp. T16E-39	3.69633e-05	6.22845e-05	0
k__Bacteria;p__Proteobacteria;c__Betaproteobacteria;o__Burkholderiales;f__Oxalobacteraceae;g__Herbaspirillum;s__Herbaspirillum rubrisubalbicans	8.19073e-05	6.22071e-05	0
k__Bacteria;p__Cyanobacteria;c__unidentified;o__Nostocales;f__Unclassified_Nostocales;g__Unclassified_Nostocales;s__Unclassified_Nostocales	5.96453e-05	6.20523e-05	0
k__Bacteria;p__Firmicutes;c__Bacilli;o__Lactobacillales;f__Streptococcaceae;g__Streptococcus;s__Streptococcus dysgalactiae	2.72324e-05	6.20523e-05	0
k__Bacteria;p__Proteobacteria;c__Gammaproteobacteria;o__Pseudomonadales;f__Pseudomonadaceae;g__Pseudomonas;s__Pseudomonas aeruginosa	3.59132e-05	6.12012e-05	0
k__Bacteria;p__Proteobacteria;c__Gammaproteobacteria;o__Methylococcales;f__Methylococcaceae;g__Methylomonas;s__Methylomonas sp. 16a	1.70115e-05	6.06596e-05	0
k__Bacteria;p__Proteobacteria;c__Gammaproteobacteria;o__Oceanospirillales;f__Oceanospirillaceae;g__Marinomonas;s__Marinomonas mediterranea	1.87617e-05	6.05049e-05	0
k__Bacteria;p__Proteobacteria;c__Gammaproteobacteria;o__Alteromonadales;f__Alteromonadaceae;g__Glaciecola;s__Glaciecola sp. 4H-3-7+YE-5	6.68559e-05	6.04275e-05	0
k__Bacteria;p__Firmicutes;c__Bacilli;o__Bacillales;f__Paenibacillaceae;g__Paenibacillus;s__Unclassified_Paenibacillus	6.86061e-05	6.0118e-05	0
k__Bacteria;p__Firmicutes;c__Bacilli;o__Lactobacillales;f__Lactobacillaceae;g__Pediococcus;s__Pediococcus inopinatus	4.5504e-05	5.97312e-05	0
k__Bacteria;p__Proteobacteria;c__Gammaproteobacteria;o__Enterobacterales;f__Yersiniaceae;g__Yersinia;s__Unclassified_Yersinia	0.000125801	5.91122e-05	0
k__Viruses;p__unidentified;c__unidentified;o__Caudovirales;f__Siphoviridae;g__unidentified;s__Moraxella phage Mcat4	0.00011684	5.88801e-05	0
k__Bacteria;p__Proteobacteria;c__Betaproteobacteria;o__Burkholderiales;f__Alcaligenaceae;g__Achromobacter;s__Achromobacter spanius	7.00062e-06	5.88801e-05	0
k__Bacteria;p__Proteobacteria;c__Gammaproteobacteria;o__Enterobacterales;f__Yersiniaceae;g__Serratia;s__Serratia proteamaculans	8.64577e-05	5.84932e-05	0
k__Bacteria;p__Firmicutes;c__Clostridia;o__Clostridiales;f__Peptococcaceae;g__Desulfosporosinus;s__Desulfosporosinus acidiphilus	0.000130912	5.78742e-05	0
k__Bacteria;p__Proteobacteria;c__Gammaproteobacteria;o__Alteromonadales;f__Pseudoalteromonadaceae;g__Pseudoalteromonas;s__Pseudoalteromonas atlantica	6.46157e-05	5.64816e-05	0
k__Bacteria;p__Proteobacteria;c__Gammaproteobacteria;o__Alteromonadales;f__Unclassified_Alteromonadales;g__Unclassified_Alteromonadales;s__Unclassified_Alteromonadales	1.69415e-05	5.64816e-05	0
k__Bacteria;p__Proteobacteria;c__Gammaproteobacteria;o__Pseudomonadales;f__Pseudomonadaceae;g__Pseudomonas;s__Pseudomonas arsenicoxydans	8.25373e-05	5.64042e-05	0
k__Bacteria;p__Bacteroidetes;c__Sphingobacteriia;o__Sphingobacteriales;f__Sphingobacteriaceae;g__Pseudopedobacter;s__Pseudopedobacter saltans	5.06845e-05	5.61721e-05	0
k__Bacteria;p__Proteobacteria;c__Alphaproteobacteria;o__Magnetococcales;f__Magnetococcaceae;g__Magnetococcus;s__Magnetococcus marinus	3.67533e-05	5.61721e-05	0
k__Bacteria;p__Aquificae;c__Aquificae;o__Aquificales;f__unidentified;g__Thermosulfidibacter;s__Thermosulfidibacter takaii	1.40012e-05	5.56305e-05	0
k__Bacteria;p__Proteobacteria;c__Gammaproteobacteria;o__Cellvibrionales;f__Cellvibrionaceae;g__Cellvibrio;s__Cellvibrio sp. PSBB023	0.000122091	5.55531e-05	0
k__Bacteria;p__Proteobacteria;c__Gammaproteobacteria;o__Oceanospirillales;f__Kangiellaceae;g__Kangiella;s__Kangiella koreensis	2.72324e-05	5.51662e-05	0
k__Bacteria;p__Actinobacteria;c__Actinobacteria;o__Micrococcales;f__Microbacteriaceae;g__Microcella;s__Microcella alkaliphila	1.75016e-05	5.50115e-05	0
k__Bacteria;p__Cyanobacteria;c__unidentified;o__Nostocales;f__Nostocaceae;g__Nostoc;s__Nostoc sp. CENA543	7.58167e-05	5.44699e-05	0
k__Bacteria;p__Proteobacteria;c__Gammaproteobacteria;o__Enterobacterales;f__Enterobacteriaceae;g__Candidatus Doolittlea;s__Candidatus Doolittlea endobia	2.75124e-05	5.43925e-05	0
k__Bacteria;p__Proteobacteria;c__Betaproteobacteria;o__Nitrosomonadales;f__Nitrosomonadaceae;g__Nitrosomonas;s__Nitrosomonas sp. Is79A3	5.43248e-05	5.41604e-05	0
k__Bacteria;p__Firmicutes;c__Bacilli;o__Bacillales;f__Planococcaceae;g__Sporosarcina;s__Sporosarcina psychrophila	5.39048e-05	5.41604e-05	0
k__Bacteria;p__Proteobacteria;c__Gammaproteobacteria;o__Cellvibrionales;f__Cellvibrionaceae;g__Cellvibrio;s__Cellvibrio japonicus	5.02645e-05	5.41604e-05	0
k__Bacteria;p__Proteobacteria;c__Gammaproteobacteria;o__Enterobacterales;f__Pectobacteriaceae;g__Sodalis;s__Sodalis glossinidius	4.24238e-05	5.39283e-05	0
k__Bacteria;p__Proteobacteria;c__Gammaproteobacteria;o__Pseudomonadales;f__Moraxellaceae;g__Acinetobacter;s__Acinetobacter parvus	3.88535e-05	5.39283e-05	0
k__Bacteria;p__Proteobacteria;c__Gammaproteobacteria;o__Pasteurellales;f__Pasteurellaceae;g__Haemophilus;s__Haemophilus paraphrohaemolyticus	4.04636e-05	5.39283e-05	0
k__Bacteria;p__Proteobacteria;c__Gammaproteobacteria;o__Pseudomonadales;f__Pseudomonadaceae;g__Pseudomonas;s__Pseudomonas azotoformans	0.00011222	5.36188e-05	0
k__Eukaryota;p__Ascomycota;c__Eurotiomycetes;o__Eurotiales;f__Aspergillaceae;g__Penicillium;s__Penicillium expansum	2.78625e-05	5.3464e-05	0
k__Bacteria;p__Proteobacteria;c__Gammaproteobacteria;o__Alteromonadales;f__Pseudoalteromonadaceae;g__Pseudoalteromonas;s__Pseudoalteromonas issachenkonii	3.66833e-05	5.31546e-05	0
k__Bacteria;p__Proteobacteria;c__Gammaproteobacteria;o__Alteromonadales;f__Ferrimonadaceae;g__Ferrimonas;s__Ferrimonas balearica	5.22246e-05	5.22261e-05	0
k__Bacteria;p__Bacteroidetes;c__Flavobacteriia;o__Flavobacteriales;f__Flavobacteriaceae;g__Polaribacter;s__Polaribacter sp. SA4-10	2.80725e-05	5.22261e-05	0
k__Bacteria;p__Bacteroidetes;c__Cytophagia;o__Cytophagales;f__Cyclobacteriaceae;g__Aquiflexum;s__Aquiflexum balticum	6.92362e-05	5.16071e-05	0
k__Bacteria;p__Firmicutes;c__Bacilli;o__Bacillales;f__Paenibacillaceae;g__Brevibacillus;s__Brevibacillus laterosporus	2.94726e-05	5.12976e-05	0
k__Bacteria;p__Firmicutes;c__Bacilli;o__Lactobacillales;f__Lactobacillaceae;g__Lactobacillus;s__Lactobacillus delbrueckii	5.86652e-05	5.12203e-05	0
k__Bacteria;p__Proteobacteria;c__Gammaproteobacteria;o__Vibrionales;f__Vibrionaceae;g__Vibrio;s__Vibrio gazogenes	3.45131e-05	5.12203e-05	0
k__Bacteria;p__Firmicutes;c__Bacilli;o__Bacillales;f__Bacillaceae;g__Bacillus;s__Bacillus methanolicus	4.02536e-05	5.06013e-05	0
k__Bacteria;p__Proteobacteria;c__Gammaproteobacteria;o__Alteromonadales;f__Pseudoalteromonadaceae;g__Pseudoalteromonas;s__Pseudoalteromonas arctica	2.70924e-05	5.06013e-05	0
k__Bacteria;p__Proteobacteria;c__Gammaproteobacteria;o__Acidiferrobacterales;f__Acidiferrobacteraceae;g__Sulfurifustis;s__Sulfurifustis variabilis	1.69415e-05	5.05239e-05	0
k__Bacteria;p__Proteobacteria;c__Gammaproteobacteria;o__Pasteurellales;f__Pasteurellaceae;g__Glaesserella;s__Unclassified_Glaesserella	8.78578e-05	5.04465e-05	0
k__Bacteria;p__Proteobacteria;c__Gammaproteobacteria;o__Enterobacterales;f__Erwiniaceae;g__Erwinia;s__Erwinia sp. Ejp617	5.5865e-05	5.03692e-05	0
k__Bacteria;p__Cyanobacteria;c__unidentified;o__Chroococcales;f__Chroococcaceae;g__Geminocystis;s__Geminocystis sp. NIES-3709	7.00062e-06	5.03692e-05	0
k__Bacteria;p__Proteobacteria;c__Gammaproteobacteria;o__Thiotrichales;f__Piscirickettsiaceae;g__Thiomicrospira;s__Thiomicrospira cyclica	7.00062e-06	5.03692e-05	0
k__Bacteria;p__Firmicutes;c__Bacilli;o__Lactobacillales;f__Leuconostocaceae;g__Weissella;s__Weissella ceti	2.36621e-05	5.02144e-05	0
k__Bacteria;p__Proteobacteria;c__Gammaproteobacteria;o__Alteromonadales;f__Alteromonadaceae;g__Glaciecola;s__Glaciecola nitratireducens	3.3533e-05	4.98276e-05	0
k__Bacteria;p__Proteobacteria;c__Betaproteobacteria;o__Nitrosomonadales;f__Gallionellaceae;g__Sideroxydans;s__Sideroxydans lithotrophicus	1.26711e-05	4.93633e-05	0
k__Bacteria;p__Proteobacteria;c__Gammaproteobacteria;o__Vibrionales;f__Vibrionaceae;g__Vibrio;s__Vibrio campbellii	3.3183e-05	4.90538e-05	0
k__Bacteria;p__Planctomycetes;c__Planctomycetia;o__Planctomycetales;f__Planctomycetaceae;g__Pirellula;s__Pirellula sp. SH-Sr6A	4.88643e-05	4.8667e-05	0
k__Bacteria;p__Proteobacteria;c__Epsilonproteobacteria;o__Campylobacterales;f__Campylobacteraceae;g__Sulfurospirillum;s__Sulfurospirillum cavolei	3.43731e-05	4.8667e-05	0
k__Bacteria;p__Firmicutes;c__Bacilli;o__Bacillales;f__Bacillaceae;g__Geobacillus;s__Geobacillus genomosp. 3	1.70815e-05	4.85122e-05	0
k__Bacteria;p__Proteobacteria;c__Gammaproteobacteria;o__Enterobacterales;f__Enterobacteriaceae;g__Enterobacter;s__Enterobacter sp. Crenshaw	2.47822e-05	4.84349e-05	0
k__Bacteria;p__Proteobacteria;c__Gammaproteobacteria;o__Pseudomonadales;f__Pseudomonadaceae;g__Pseudomonas;s__Pseudomonas sp. M30-35	6.27256e-05	4.83575e-05	0
k__Bacteria;p__Bacteroidetes;c__Flavobacteriia;o__Flavobacteriales;f__Flavobacteriaceae;g__Olleya;s__Olleya sp. Bg11-27	4.43839e-05	4.82027e-05	0
k__Bacteria;p__Firmicutes;c__Bacilli;o__Bacillales;f__Bacillaceae;g__Lysinibacillus;s__Lysinibacillus sp. 2017	5.28547e-05	4.81254e-05	0
k__Bacteria;p__Firmicutes;c__Bacilli;o__Lactobacillales;f__Lactobacillaceae;g__Lactobacillus;s__Lactobacillus sp. CBA3605	6.85361e-05	4.8048e-05	0
k__Bacteria;p__Proteobacteria;c__Gammaproteobacteria;o__Pseudomonadales;f__Pseudomonadaceae;g__Pseudomonas;s__Pseudomonas mendocina	6.05554e-05	4.79706e-05	0
k__Bacteria;p__Proteobacteria;c__Betaproteobacteria;o__Burkholderiales;f__Oxalobacteraceae;g__Collimonas;s__Collimonas pratensis	3.01727e-05	4.70422e-05	0
k__Bacteria;p__Proteobacteria;c__Betaproteobacteria;o__Nitrosomonadales;f__Sterolibacteriaceae;g__Sterolibacterium;s__Sterolibacterium denitrificans	7.00062e-06	4.69648e-05	0
k__Bacteria;p__Proteobacteria;c__Gammaproteobacteria;o__Enterobacterales;f__Enterobacteriaceae;g__Kosakonia;s__Kosakonia cowanii	3.73133e-05	4.65779e-05	0
k__Bacteria;p__Bacteroidetes;c__Cytophagia;o__Cytophagales;f__Hymenobacteraceae;g__Hymenobacter;s__Hymenobacter sp. PAMC 26554	3.67533e-05	4.64232e-05	0
k__Bacteria;p__Proteobacteria;c__Alphaproteobacteria;o__Rhodobacterales;f__Rhodobacteraceae;g__Unclassified_Rhodobacteraceae;s__Unclassified_Rhodobacteraceae	3.62632e-05	4.64232e-05	0
k__Bacteria;p__Proteobacteria;c__Gammaproteobacteria;o__Vibrionales;f__Vibrionaceae;g__Vibrio;s__Vibrio breoganii	4.62041e-05	4.62684e-05	0
k__Bacteria;p__Firmicutes;c__Bacilli;o__Lactobacillales;f__Leuconostocaceae;g__Weissella;s__Weissella cibaria	2.68824e-05	4.61137e-05	0
k__Bacteria;p__Elusimicrobia;c__Endomicrobia;o__Endomicrobiales;f__Endomicrobiaceae;g__Endomicrobium;s__Endomicrobium proavitum	3.05227e-05	4.58816e-05	0
k__Bacteria;p__Proteobacteria;c__Gammaproteobacteria;o__Vibrionales;f__Vibrionaceae;g__Vibrio;s__Vibrio rotiferianus	8.67377e-05	4.57268e-05	0
k__Bacteria;p__Proteobacteria;c__Alphaproteobacteria;o__Holosporales;f__Candidatus Paracaedibacteraceae;g__Candidatus Paracaedibacter;s__Candidatus Paracaedibacter acanthamoebae	2.64624e-05	4.57268e-05	0
k__Bacteria;p__Proteobacteria;c__Gammaproteobacteria;o__Pseudomonadales;f__Pseudomonadaceae;g__Pseudomonas;s__Pseudomonas segetis	2.83525e-05	4.52626e-05	0
k__Bacteria;p__Proteobacteria;c__Betaproteobacteria;o__Burkholderiales;f__Alcaligenaceae;g__Taylorella;s__Taylorella equigenitalis	3.89235e-05	4.51852e-05	0
k__Bacteria;p__Proteobacteria;c__Gammaproteobacteria;o__Aeromonadales;f__Aeromonadaceae;g__Oceanisphaera;s__Oceanisphaera avium	1.40012e-05	4.50305e-05	0
k__Bacteria;p__Proteobacteria;c__Gammaproteobacteria;o__Vibrionales;f__Vibrionaceae;g__Vibrio;s__Vibrio furnissii	4.22838e-05	4.49531e-05	0
k__Bacteria;p__Proteobacteria;c__Gammaproteobacteria;o__Pseudomonadales;f__Pseudomonadaceae;g__Pseudomonas;s__Pseudomonas palleroniana	4.11637e-05	4.47984e-05	0
k__Bacteria;p__Proteobacteria;c__Gammaproteobacteria;o__Oceanospirillales;f__Alcanivoracaceae;g__Alcanivorax;s__Alcanivorax pacificus	1.32312e-05	4.46436e-05	0
k__Bacteria;p__Proteobacteria;c__Betaproteobacteria;o__Burkholderiales;f__Alcaligenaceae;g__Orrella;s__Orrella dioscoreae	0.000129652	4.43341e-05	0
k__Bacteria;p__Proteobacteria;c__Gammaproteobacteria;o__Pasteurellales;f__Pasteurellaceae;g__unidentified;s__unidentified	8.75078e-05	4.39473e-05	0
k__Bacteria;p__Proteobacteria;c__Gammaproteobacteria;o__Xanthomonadales;f__Xanthomonadaceae;g__Stenotrophomonas;s__Stenotrophomonas maltophilia	7.29465e-05	4.39473e-05	0
k__Bacteria;p__Proteobacteria;c__Alphaproteobacteria;o__Rhizobiales;f__Aurantimonadaceae;g__Martelella;s__Martelella sp. AD-3	6.55958e-05	4.39473e-05	0
k__Bacteria;p__Proteobacteria;c__Gammaproteobacteria;o__Alteromonadales;f__Alteromonadaceae;g__Marinobacter;s__Unclassified_Marinobacter	6.07654e-05	4.36378e-05	0
k__Bacteria;p__Proteobacteria;c__Epsilonproteobacteria;o__Campylobacterales;f__Campylobacteraceae;g__Campylobacter;s__Campylobacter jejuni	2.34521e-05	4.35604e-05	0
k__Bacteria;p__Proteobacteria;c__Gammaproteobacteria;o__Pseudomonadales;f__Pseudomonadaceae;g__Pseudomonas;s__Pseudomonas fluorescens	0	4.33283e-05	0
k__Bacteria;p__Proteobacteria;c__Gammaproteobacteria;o__Enterobacterales;f__Yersiniaceae;g__Serratia;s__Serratia sp. ATCC 39006	9.77287e-05	4.32509e-05	0
k__Bacteria;p__Firmicutes;c__Bacilli;o__Bacillales;f__Bacillaceae;g__Oceanobacillus;s__Oceanobacillus iheyensis	7.00062e-06	4.32509e-05	0
k__Bacteria;p__Deinococcus-Thermus;c__Deinococci;o__Deinococcales;f__Deinococcaceae;g__Deinococcus;s__Deinococcus deserti	8.02971e-05	4.31736e-05	0
k__Bacteria;p__Proteobacteria;c__Gammaproteobacteria;o__Alteromonadales;f__Shewanellaceae;g__Shewanella;s__Shewanella denitrificans	3.81534e-05	4.31736e-05	0
k__Bacteria;p__Bacteroidetes;c__Flavobacteriia;o__Flavobacteriales;f__Flavobacteriaceae;g__Flavobacterium;s__Flavobacterium sp. HYN0048	1.98818e-05	4.23999e-05	0
k__Bacteria;p__Firmicutes;c__Clostridia;o__Clostridiales;f__Clostridiaceae;g__Clostridium;s__Clostridium formicaceticum	1.93917e-05	4.23999e-05	0
k__Bacteria;p__Proteobacteria;c__Gammaproteobacteria;o__Alteromonadales;f__Pseudoalteromonadaceae;g__Pseudoalteromonas;s__Pseudoalteromonas sp. SM9913	1.58214e-05	4.23999e-05	0
k__Bacteria;p__Proteobacteria;c__Betaproteobacteria;o__Burkholderiales;f__Burkholderiaceae;g__Pandoraea;s__Pandoraea apista	7.00062e-06	4.23999e-05	0
k__Bacteria;p__Spirochaetes;c__Spirochaetia;o__Spirochaetales;f__Spirochaetaceae;g__Sphaerochaeta;s__Sphaerochaeta pleomorpha	4.84443e-05	4.23225e-05	0
k__Bacteria;p__Proteobacteria;c__Gammaproteobacteria;o__unidentified;f__unidentified;g__Candidatus Thioglobus;s__Candidatus Thioglobus singularis	3.05227e-05	4.19356e-05	0
k__Bacteria;p__Proteobacteria;c__Alphaproteobacteria;o__unidentified;f__unidentified;g__unidentified;s__uncultured Alphaproteobacteria bacterium	2.42222e-05	4.16261e-05	0
k__Bacteria;p__Proteobacteria;c__Epsilonproteobacteria;o__Campylobacterales;f__Campylobacteraceae;g__Arcobacter;s__Arcobacter sp. L	6.05554e-05	4.15488e-05	0
k__Bacteria;p__Proteobacteria;c__Deltaproteobacteria;o__Desulfovibrionales;f__Desulfomicrobiaceae;g__Desulfomicrobium;s__Desulfomicrobium baculatum	9.94088e-05	4.0775e-05	0
k__Bacteria;p__Proteobacteria;c__Gammaproteobacteria;o__Enterobacterales;f__Pectobacteriaceae;g__Dickeya;s__Dickeya chrysanthemi	0.000104939	4.06977e-05	0
k__Bacteria;p__Thermotogae;c__Thermotogae;o__Thermotogales;f__Fervidobacteriaceae;g__Fervidobacterium;s__Fervidobacterium islandicum	6.91662e-05	4.06977e-05	0
k__Bacteria;p__Proteobacteria;c__Alphaproteobacteria;o__Rhodospirillales;f__Rhodospirillaceae;g__Candidatus Endolissoclinum;s__Candidatus Endolissoclinum faulkneri	6.60859e-05	4.06977e-05	0
k__Bacteria;p__Proteobacteria;c__Betaproteobacteria;o__Nitrosomonadales;f__Nitrosomonadaceae;g__Nitrosospira;s__Nitrosospira briensis	4.55741e-05	4.06977e-05	0
k__Bacteria;p__Proteobacteria;c__Gammaproteobacteria;o__Alteromonadales;f__Moritellaceae;g__Moritella;s__Moritella viscosa	3.09428e-05	4.06977e-05	0
k__Bacteria;p__Proteobacteria;c__Gammaproteobacteria;o__Aeromonadales;f__Aeromonadaceae;g__Aeromonas;s__Aeromonas salmonicida	2.66024e-05	4.05429e-05	0
k__Bacteria;p__Proteobacteria;c__Betaproteobacteria;o__Burkholderiales;f__Burkholderiaceae;g__Polynucleobacter;s__Polynucleobacter wuianus	6.03454e-05	4.00787e-05	0
k__Bacteria;p__Proteobacteria;c__Gammaproteobacteria;o__Xanthomonadales;f__Xanthomonadaceae;g__Stenotrophomonas;s__Unclassified_Stenotrophomonas	7.00062e-06	3.99239e-05	0
k__Bacteria;p__Proteobacteria;c__Betaproteobacteria;o__Burkholderiales;f__Burkholderiaceae;g__Polynucleobacter;s__Polynucleobacter difficilis	5.29247e-05	3.96145e-05	0
k__Bacteria;p__Proteobacteria;c__Gammaproteobacteria;o__Chromatiales;f__Halothiobacillaceae;g__Halothiobacillus;s__Halothiobacillus neapolitanus	1.49113e-05	3.96145e-05	0
k__Bacteria;p__Proteobacteria;c__Gammaproteobacteria;o__Enterobacterales;f__Enterobacteriaceae;g__Enterobacter;s__Unclassified_Enterobacter	4.5154e-05	3.95371e-05	0
k__Bacteria;p__Proteobacteria;c__Gammaproteobacteria;o__Vibrionales;f__Vibrionaceae;g__Photobacterium;s__Photobacterium damselae	3.70333e-05	3.94597e-05	0
k__Bacteria;p__Bacteroidetes;c__Flavobacteriia;o__Unclassified_Flavobacteriia;f__Unclassified_Flavobacteriia;g__Unclassified_Flavobacteriia;s__Unclassified_Flavobacteriia	3.06627e-05	3.93823e-05	0
k__Bacteria;p__Proteobacteria;c__Gammaproteobacteria;o__Enterobacterales;f__Enterobacteriaceae;g__Candidatus Blochmannia;s__Blochmannia endosymbiont of Camponotus (Colobopsis) obliquus	2.17019e-05	3.93823e-05	0
k__Bacteria;p__Proteobacteria;c__Betaproteobacteria;o__Nitrosomonadales;f__Nitrosomonadaceae;g__Nitrosospira;s__Nitrosospira multiformis	2.87026e-05	3.92276e-05	0
k__Bacteria;p__Actinobacteria;c__Actinobacteria;o__Micrococcales;f__Micrococcaceae;g__Arthrobacter;s__Arthrobacter sp. IHBB 11108	1.40012e-05	3.89955e-05	0
k__Bacteria;p__Proteobacteria;c__Gammaproteobacteria;o__Alteromonadales;f__Alteromonadaceae;g__Catenovulum;s__Catenovulum sp. CCB-QB4	3.95535e-05	3.89181e-05	0
k__Bacteria;p__Proteobacteria;c__Gammaproteobacteria;o__Enterobacterales;f__Erwiniaceae;g__Pantoea;s__Pantoea sp. PSNIH1	3.50031e-05	3.85313e-05	0
k__Bacteria;p__Proteobacteria;c__Gammaproteobacteria;o__Enterobacterales;f__Enterobacteriaceae;g__Cronobacter;s__Cronobacter sakazakii	3.50031e-05	3.84539e-05	0
k__Bacteria;p__Proteobacteria;c__Gammaproteobacteria;o__Pseudomonadales;f__Moraxellaceae;g__Psychrobacter;s__Psychrobacter okhotskensis	1.78516e-05	3.81444e-05	0
k__Bacteria;p__Firmicutes;c__Bacilli;o__Bacillales;f__Staphylococcaceae;g__Staphylococcus;s__Staphylococcus lutrae	4.13037e-05	3.77575e-05	0
k__Bacteria;p__Cyanobacteria;c__unidentified;o__Nostocales;f__Rivulariaceae;g__Calothrix;s__Calothrix parietina	1.52614e-05	3.77575e-05	0
k__Bacteria;p__Proteobacteria;c__Betaproteobacteria;o__Burkholderiales;f__Comamonadaceae;g__Ottowia;s__Ottowia sp. oral taxon 894	9.59085e-06	3.76028e-05	0
k__Bacteria;p__Proteobacteria;c__Alphaproteobacteria;o__Rhodospirillales;f__Rhodospirillaceae;g__Pararhodospirillum;s__Pararhodospirillum photometricum	7.00062e-06	3.7448e-05	0
k__Bacteria;p__Proteobacteria;c__Gammaproteobacteria;o__Thiotrichales;f__Francisellaceae;g__Francisella;s__Unclassified_Francisella	3.80134e-05	3.72159e-05	0
k__Bacteria;p__Bacteroidetes;c__Bacteroidia;o__Bacteroidales;f__Prevotellaceae;g__Prevotella;s__Prevotella sp. oral taxon 299	7.00062e-06	3.72159e-05	0
k__Bacteria;p__Proteobacteria;c__Gammaproteobacteria;o__Alteromonadales;f__Shewanellaceae;g__Shewanella;s__Shewanella oneidensis	1.33712e-05	3.66743e-05	0
k__Bacteria;p__Cyanobacteria;c__unidentified;o__Chroococcidiopsidales;f__Chroococcidiopsidaceae;g__Chroococcidiopsis;s__Chroococcidiopsis thermalis	6.88161e-05	3.63648e-05	0
k__Bacteria;p__Proteobacteria;c__Betaproteobacteria;o__Burkholderiales;f__unidentified;g__Paucibacter;s__Paucibacter sp. KCTC 42545	5.53049e-05	3.63648e-05	0
k__Bacteria;p__Fusobacteria;c__Fusobacteriia;o__Fusobacteriales;f__Fusobacteriaceae;g__Fusobacterium;s__Fusobacterium necrophorum	0	3.62875e-05	0
k__Bacteria;p__Proteobacteria;c__Gammaproteobacteria;o__Alteromonadales;f__Alteromonadaceae;g__Marinobacter;s__Marinobacter sp. LQ44	4.08136e-05	3.62101e-05	0
k__Bacteria;p__Proteobacteria;c__Gammaproteobacteria;o__Enterobacterales;f__Morganellaceae;g__Xenorhabdus;s__Xenorhabdus poinarii	2.98227e-05	3.61327e-05	0
k__Bacteria;p__Cyanobacteria;c__unidentified;o__Nostocales;f__Rivulariaceae;g__Rivularia;s__Rivularia sp. PCC 7116	0	3.61327e-05	0
k__Bacteria;p__Proteobacteria;c__Gammaproteobacteria;o__Legionellales;f__Coxiellaceae;g__Coxiella;s__Coxiella endosymbiont of Amblyomma americanum	2.87026e-05	3.58232e-05	0
k__Bacteria;p__Proteobacteria;c__Betaproteobacteria;o__Burkholderiales;f__Oxalobacteraceae;g__Oxalobacter;s__Oxalobacter formigenes	2.80025e-05	3.58232e-05	0
k__Bacteria;p__Proteobacteria;c__Gammaproteobacteria;o__Pseudomonadales;f__Pseudomonadaceae;g__Pseudomonas;s__Pseudomonas umsongensis	1.75716e-05	3.58232e-05	0
k__Bacteria;p__Proteobacteria;c__Gammaproteobacteria;o__Enterobacterales;f__Pectobacteriaceae;g__Dickeya;s__Dickeya dianthicola	2.49222e-05	3.57459e-05	0
k__Bacteria;p__Proteobacteria;c__Gammaproteobacteria;o__Legionellales;f__Legionellaceae;g__Legionella;s__Legionella sainthelensi	2.2122e-05	3.57459e-05	0
k__Bacteria;p__Proteobacteria;c__Gammaproteobacteria;o__Enterobacterales;f__Enterobacteriaceae;g__Citrobacter;s__Citrobacter sp. FDAARGOS_156	4.22138e-05	3.56685e-05	0
k__Bacteria;p__Proteobacteria;c__Gammaproteobacteria;o__Enterobacterales;f__Enterobacteriaceae;g__Candidatus Tachikawaea;s__Candidatus Tachikawaea gelatinosa	3.75233e-05	3.55137e-05	0
k__Bacteria;p__Proteobacteria;c__Alphaproteobacteria;o__Rhodobacterales;f__Rhodobacteraceae;g__Phaeobacter;s__Phaeobacter piscinae	3.99035e-05	3.54364e-05	0
k__Bacteria;p__Proteobacteria;c__Gammaproteobacteria;o__Alteromonadales;f__Shewanellaceae;g__Shewanella;s__Shewanella amazonensis	3.66833e-05	3.52043e-05	0
k__Bacteria;p__Proteobacteria;c__Gammaproteobacteria;o__unidentified;f__unidentified;g__Candidatus Ruthia;s__Candidatus Ruthia magnifica	5.47449e-05	3.49721e-05	0
k__Bacteria;p__Proteobacteria;c__Betaproteobacteria;o__unidentified;f__unidentified;g__unidentified;s__Betaproteobacteria bacterium UKL13-2	4.08136e-05	3.48948e-05	0
k__Bacteria;p__Bacteroidetes;c__Cytophagia;o__Cytophagales;f__Cytophagaceae;g__Fibrella;s__Fibrella sp. ES10-3-2-2	4.62041e-05	3.44305e-05	0
k__Bacteria;p__Firmicutes;c__Clostridia;o__Clostridiales;f__Lachnospiraceae;g__Blautia;s__Unclassified_Blautia	4.01136e-05	3.42758e-05	0
k__Bacteria;p__Proteobacteria;c__Gammaproteobacteria;o__Chromatiales;f__Chromatiaceae;g__Candidatus Tenderia;s__Candidatus Tenderia electrophaga	2.33821e-05	3.41984e-05	0
k__Bacteria;p__Bacteroidetes;c__Chitinophagia;o__Chitinophagales;f__Chitinophagaceae;g__Chitinophaga;s__Chitinophaga pinensis	1.54714e-05	3.41984e-05	0
k__Bacteria;p__Proteobacteria;c__Alphaproteobacteria;o__Rhizobiales;f__Bartonellaceae;g__Bartonella;s__Bartonella australis	2.34521e-05	3.4121e-05	0
k__Bacteria;p__Proteobacteria;c__Betaproteobacteria;o__Rhodocyclales;f__Unclassified_Rhodocyclales;g__Unclassified_Rhodocyclales;s__Unclassified_Rhodocyclales	1.80616e-05	3.4121e-05	0
k__Bacteria;p__unidentified;c__unidentified;o__unidentified;f__unidentified;g__unidentified;s__uncultured bacterium HERMI11	1.24611e-05	3.4121e-05	0
k__Bacteria;p__Proteobacteria;c__Epsilonproteobacteria;o__Campylobacterales;f__Helicobacteraceae;g__Wolinella;s__Wolinella succinogenes	5.38348e-05	3.35794e-05	0
k__Bacteria;p__Proteobacteria;c__Alphaproteobacteria;o__Pelagibacterales;f__Pelagibacteraceae;g__unidentified;s__alpha proteobacterium HIMB59	2.17719e-05	3.35794e-05	0
k__Bacteria;p__Proteobacteria;c__Gammaproteobacteria;o__Cellvibrionales;f__Spongiibacteraceae;g__Oceanicoccus;s__Oceanicoccus sagamiensis	2.16319e-05	3.33473e-05	0
k__Bacteria;p__Proteobacteria;c__Gammaproteobacteria;o__Legionellales;f__Legionellaceae;g__Legionella;s__Legionella waltersii	6.44057e-05	3.31152e-05	0
k__Bacteria;p__Proteobacteria;c__Gammaproteobacteria;o__Alteromonadales;f__Pseudoalteromonadaceae;g__Pseudoalteromonas;s__Pseudoalteromonas tunicata	7.00062e-06	3.24189e-05	0
k__Bacteria;p__Proteobacteria;c__Gammaproteobacteria;o__Chromatiales;f__Ectothiorhodospiraceae;g__Spiribacter;s__Spiribacter curvatus	3.18528e-05	3.19546e-05	0
k__Bacteria;p__Proteobacteria;c__Gammaproteobacteria;o__Vibrionales;f__Vibrionaceae;g__Vibrio;s__Unclassified_Vibrio oreintalis group	3.54932e-05	3.17999e-05	0
k__Bacteria;p__Proteobacteria;c__Gammaproteobacteria;o__Vibrionales;f__Vibrionaceae;g__Vibrio;s__Vibrio qinghaiensis	3.56332e-05	3.17225e-05	0
k__Bacteria;p__Proteobacteria;c__Gammaproteobacteria;o__Alteromonadales;f__Shewanellaceae;g__Shewanella;s__Shewanella sp. MR-7	2.03718e-05	3.17225e-05	0
k__Bacteria;p__Proteobacteria;c__Deltaproteobacteria;o__Desulfuromonadales;f__Desulfuromonadaceae;g__Pelobacter;s__Pelobacter sp. SFB93	1.03609e-05	3.1413e-05	0
k__Bacteria;p__Proteobacteria;c__Gammaproteobacteria;o__Pseudomonadales;f__Pseudomonadaceae;g__Pseudomonas;s__Pseudomonas chlororaphis	4.56441e-05	3.12583e-05	0
k__Bacteria;p__Proteobacteria;c__Betaproteobacteria;o__Neisseriales;f__Neisseriaceae;g__Neisseria;s__Neisseria mucosa	3.08027e-05	3.10262e-05	0
k__Bacteria;p__Proteobacteria;c__Betaproteobacteria;o__Burkholderiales;f__Burkholderiaceae;g__Polynucleobacter;s__uncultured Polynucleobacter sp.	6.13955e-05	3.09488e-05	0
k__Bacteria;p__Firmicutes;c__Negativicutes;o__Selenomonadales;f__Sporomusaceae;g__Pelosinus;s__Pelosinus sp. UFO1	4.06036e-05	3.09488e-05	0
k__Bacteria;p__Proteobacteria;c__Gammaproteobacteria;o__Alteromonadales;f__Alteromonadaceae;g__Alteromonas;s__Alteromonas naphthalenivorans	3.14328e-05	3.09488e-05	0
k__Bacteria;p__Cyanobacteria;c__unidentified;o__Nostocales;f__Nostocaceae;g__Trichormus;s__Unclassified_Trichormus	1.53314e-05	3.09488e-05	0
k__Bacteria;p__unidentified;c__unidentified;o__unidentified;f__unidentified;g__unidentified;s__uncultured rumen bacterium	5.14546e-05	3.09488e-05	0
k__Bacteria;p__Proteobacteria;c__Betaproteobacteria;o__Burkholderiales;f__Alcaligenaceae;g__Bordetella;s__Bordetella bronchiseptica	0	3.08714e-05	0
k__Bacteria;p__Firmicutes;c__Bacilli;o__Bacillales;f__Bacillaceae;g__Bacillus;s__Bacillus horikoshii	6.67859e-05	3.01751e-05	0
k__Bacteria;p__Bacteroidetes;c__Saprospiria;o__Saprospirales;f__Haliscomenobacteraceae;g__Haliscomenobacter;s__Haliscomenobacter hydrossis	1.40012e-05	3.00203e-05	0
k__Bacteria;p__Proteobacteria;c__Gammaproteobacteria;o__Enterobacterales;f__Enterobacteriaceae;g__Candidatus Hamiltonella;s__Candidatus Hamiltonella defensa	1.61714e-05	2.98656e-05	0
k__Bacteria;p__Proteobacteria;c__Gammaproteobacteria;o__Pseudomonadales;f__Pseudomonadaceae;g__Pseudomonas;s__Unclassified_Pseudomonas fluorescens group	1.76416e-05	2.95561e-05	0
k__Bacteria;p__Proteobacteria;c__Gammaproteobacteria;o__Vibrionales;f__Vibrionaceae;g__Vibrio;s__Unclassified_Vibrio harveyi group	0	2.94014e-05	0
k__Bacteria;p__Proteobacteria;c__Gammaproteobacteria;o__Aeromonadales;f__Aeromonadaceae;g__Zobellella;s__Zobellella denitrificans	7.00062e-06	2.91692e-05	0
k__Bacteria;p__Cyanobacteria;c__unidentified;o__Nostocales;f__Nostocaceae;g__Trichormus;s__Trichormus variabilis	1.34412e-05	2.88598e-05	0
k__Bacteria;p__Bacteroidetes;c__Flavobacteriia;o__Flavobacteriales;f__Flavobacteriaceae;g__Elizabethkingia;s__Elizabethkingia miricola	1.24611e-05	2.88598e-05	0
k__Bacteria;p__Proteobacteria;c__Epsilonproteobacteria;o__Campylobacterales;f__Campylobacteraceae;g__Unclassified_Campylobacteraceae;s__Unclassified_Campylobacteraceae	3.3393e-05	2.81634e-05	0
k__Bacteria;p__Proteobacteria;c__Gammaproteobacteria;o__Chromatiales;f__Chromatiaceae;g__Allochromatium;s__Allochromatium vinosum	5.21546e-05	2.80087e-05	0
k__Viruses;p__unidentified;c__unidentified;o__Caudovirales;f__Siphoviridae;g__unidentified;s__Moraxella phage Mcat8	2.07218e-05	2.77765e-05	0
k__Bacteria;p__Proteobacteria;c__Gammaproteobacteria;o__Legionellales;f__Legionellaceae;g__Legionella;s__Legionella oakridgensis	2.2122e-05	2.75444e-05	0
k__Bacteria;p__Proteobacteria;c__Gammaproteobacteria;o__Oceanospirillales;f__Halomonadaceae;g__Halomonas;s__Halomonas campaniensis	2.08619e-05	2.75444e-05	0
k__Bacteria;p__Proteobacteria;c__Gammaproteobacteria;o__Enterobacterales;f__Erwiniaceae;g__Erwinia;s__Erwinia pyrifoliae	3.77334e-05	2.66933e-05	0
k__Bacteria;p__Firmicutes;c__Bacilli;o__Lactobacillales;f__Leuconostocaceae;g__Leuconostoc;s__Leuconostoc gelidum	1.19011e-05	2.66933e-05	0
k__Bacteria;p__Cyanobacteria;c__unidentified;o__Oscillatoriales;f__Cyanothecaceae;g__Cyanothece;s__Cyanothece sp. PCC 8801	2.09319e-05	2.6616e-05	0
k__Bacteria;p__Proteobacteria;c__Betaproteobacteria;o__Nitrosomonadales;f__Methylophilaceae;g__Methylotenera;s__Methylotenera mobilis	6.98662e-05	2.64612e-05	0
k__Bacteria;p__Proteobacteria;c__Betaproteobacteria;o__Nitrosomonadales;f__Nitrosomonadaceae;g__Nitrosospira;s__Nitrosospira lacus	4.4664e-05	2.64612e-05	0
k__Bacteria;p__Firmicutes;c__Bacilli;o__Lactobacillales;f__Streptococcaceae;g__Streptococcus;s__Streptococcus himalayensis	4.39639e-05	2.5997e-05	0
k__Bacteria;p__Proteobacteria;c__Betaproteobacteria;o__Nitrosomonadales;f__Nitrosomonadaceae;g__Nitrosomonas;s__Nitrosomonas europaea	5.36948e-05	2.57649e-05	0
k__Bacteria;p__Chrysiogenetes;c__Chrysiogenetes;o__Chrysiogenales;f__Chrysiogenaceae;g__Desulfurispirillum;s__Desulfurispirillum indicum	2.2052e-05	2.57649e-05	0
k__Bacteria;p__Bacteroidetes;c__Flavobacteriia;o__Flavobacteriales;f__Flavobacteriaceae;g__Polaribacter;s__Polaribacter sp. ALD11	1.52614e-05	2.53006e-05	0
k__Bacteria;p__Proteobacteria;c__Alphaproteobacteria;o__Rhodobacterales;f__Rhodobacteraceae;g__Sulfitobacter;s__Sulfitobacter sp. AM1-D1	3.90635e-05	2.49138e-05	0
k__Bacteria;p__Proteobacteria;c__Epsilonproteobacteria;o__Campylobacterales;f__Campylobacteraceae;g__Campylobacter;s__Campylobacter curvus	1.96017e-05	2.46043e-05	0
k__Bacteria;p__Proteobacteria;c__Epsilonproteobacteria;o__Campylobacterales;f__Helicobacteraceae;g__Helicobacter;s__Helicobacter heilmannii	3.50031e-05	2.42174e-05	0
k__Bacteria;p__Bacteroidetes;c__Flavobacteriia;o__Flavobacteriales;f__Flavobacteriaceae;g__Capnocytophaga;s__Capnocytophaga ochracea	7.00062e-06	2.42174e-05	0
k__Bacteria;p__Firmicutes;c__Bacilli;o__Bacillales;f__Listeriaceae;g__Brochothrix;s__Brochothrix thermosphacta	1.40012e-05	2.41401e-05	0
k__Bacteria;p__Aquificae;c__Aquificae;o__Aquificales;f__Aquificaceae;g__unidentified;s__uncultured Aquificaceae bacterium	1.84816e-05	2.39853e-05	0
k__Viruses;p__unidentified;c__unidentified;o__unidentified;f__unidentified;g__unidentified;s__Apis mellifera filamentous virus	0	2.38306e-05	0
k__Bacteria;p__Proteobacteria;c__Gammaproteobacteria;o__Enterobacterales;f__Enterobacteriaceae;g__Escherichia;s__Escherichia albertii	6.03454e-05	2.37532e-05	0
k__Bacteria;p__Dictyoglomi;c__Dictyoglomia;o__Dictyoglomales;f__Dictyoglomaceae;g__Dictyoglomus;s__Dictyoglomus turgidum	2.07218e-05	2.36758e-05	0
k__Bacteria;p__Proteobacteria;c__Betaproteobacteria;o__Nitrosomonadales;f__Methylophilaceae;g__Methylophilus;s__Methylophilus sp. TWE2	7.00062e-06	2.34437e-05	0
k__Bacteria;p__Actinobacteria;c__Actinobacteria;o__Corynebacteriales;f__Corynebacteriaceae;g__Corynebacterium;s__Corynebacterium kutscheri	2.00218e-05	2.33663e-05	0
k__Bacteria;p__Bacteroidetes;c__Flavobacteriia;o__Flavobacteriales;f__Flavobacteriaceae;g__Dokdonia;s__Dokdonia donghaensis	1.69415e-05	2.3289e-05	0
k__Bacteria;p__Proteobacteria;c__Alphaproteobacteria;o__Rhizobiales;f__Rhizobiaceae;g__Sinorhizobium;s__Sinorhizobium meliloti	7.8757e-05	2.32116e-05	0
k__Eukaryota;p__Ascomycota;c__Dothideomycetes;o__Pleosporales;f__Didymellaceae;g__Phoma;s__Phoma sp. 1 OB-2014	7.18964e-05	2.32116e-05	0
k__Bacteria;p__Proteobacteria;c__Gammaproteobacteria;o__Enterobacterales;f__Erwiniaceae;g__Pantoea;s__Pantoea alhagi	3.69633e-05	2.32116e-05	0
k__Bacteria;p__Proteobacteria;c__Gammaproteobacteria;o__Oceanospirillales;f__Kangiellaceae;g__Kangiella;s__Kangiella sediminilitoris	2.66024e-05	2.32116e-05	0
k__Bacteria;p__Aquificae;c__Aquificae;o__Desulfurobacteriales;f__Desulfurobacteriaceae;g__Desulfurobacterium;s__Desulfurobacterium thermolithotrophum	2.64624e-05	2.32116e-05	0
k__Bacteria;p__Proteobacteria;c__Gammaproteobacteria;o__Legionellales;f__Legionellaceae;g__Legionella;s__Unclassified_Legionella	2.18419e-05	2.32116e-05	0
k__Bacteria;p__Bacteroidetes;c__Sphingobacteriia;o__Sphingobacteriales;f__Sphingobacteriaceae;g__Sphingobacterium;s__Sphingobacterium sp. B29	1.0711e-05	2.32116e-05	0
k__Bacteria;p__Proteobacteria;c__Gammaproteobacteria;o__Alteromonadales;f__Alteromonadaceae;g__Marinobacter;s__Marinobacter sp. BSs20148	1.64515e-05	2.30569e-05	0
k__Bacteria;p__Proteobacteria;c__Gammaproteobacteria;o__Enterobacterales;f__Pectobacteriaceae;g__Pectobacterium;s__Pectobacterium carotovorum	7.00062e-06	2.29021e-05	0
k__Viruses;p__unidentified;c__unidentified;o__Caudovirales;f__Podoviridae;g__N4virus;s__Escherichia virus N4	0	2.29021e-05	0
k__Bacteria;p__Proteobacteria;c__Gammaproteobacteria;o__Oceanospirillales;f__Oceanospirillaceae;g__Marinomonas;s__Marinomonas sp. MWYL1	2.65324e-05	2.28247e-05	0
k__Viruses;p__unidentified;c__unidentified;o__Caudovirales;f__Siphoviridae;g__Lambdavirus;s__Mannheimia phage vB_MhS_587AP2	0	2.27474e-05	0
k__Bacteria;p__Firmicutes;c__Bacilli;o__Lactobacillales;f__Lactobacillaceae;g__Lactobacillus;s__Lactobacillus gasseri	0	2.23605e-05	0
k__Eukaryota;p__Ascomycota;c__Saccharomycetes;o__Saccharomycetales;f__Saccharomycetaceae;g__Zygosaccharomyces;s__Unclassified_Zygosaccharomyces	1.40012e-05	2.2051e-05	0
k__Bacteria;p__Proteobacteria;c__Gammaproteobacteria;o__Vibrionales;f__Vibrionaceae;g__Vibrio;s__Vibrio sp. 2521-89	2.12819e-05	2.19736e-05	0
k__Bacteria;p__Firmicutes;c__Bacilli;o__Lactobacillales;f__Leuconostocaceae;g__Weissella;s__Weissella paramesenteroides	7.00062e-06	2.19736e-05	0
k__Bacteria;p__Proteobacteria;c__Gammaproteobacteria;o__Enterobacterales;f__Morganellaceae;g__Xenorhabdus;s__Xenorhabdus hominickii	2.78625e-05	2.18189e-05	0
k__Bacteria;p__Proteobacteria;c__Gammaproteobacteria;o__Pseudomonadales;f__Pseudomonadaceae;g__Pseudomonas;s__Unclassified_Pseudomonas syringae group	3.25529e-05	2.15868e-05	0
k__Bacteria;p__Proteobacteria;c__Gammaproteobacteria;o__Oceanospirillales;f__Kangiellaceae;g__Kangiella;s__Unclassified_Kangiella	7.28065e-06	2.15094e-05	0
k__Bacteria;p__Firmicutes;c__Bacilli;o__Lactobacillales;f__Enterococcaceae;g__Tetragenococcus;s__Tetragenococcus halophilus	1.39312e-05	2.13547e-05	0
k__Bacteria;p__Proteobacteria;c__Alphaproteobacteria;o__Rhizobiales;f__Bartonellaceae;g__Bartonella;s__Bartonella henselae	0	2.12773e-05	0
k__Bacteria;p__Cyanobacteria;c__unidentified;o__Synechococcales;f__Synechococcaceae;g__Synechococcus;s__Synechococcus sp. SynAce01	7.00062e-06	2.08904e-05	0
k__Eukaryota;p__Ascomycota;c__Saccharomycetes;o__Saccharomycetales;f__Saccharomycetaceae;g__Zygosaccharomyces;s__Zygosaccharomyces mellis	0	2.08904e-05	0
k__Bacteria;p__Cyanobacteria;c__Unclassified_Cyanobacteria;o__Unclassified_Cyanobacteria;f__Unclassified_Cyanobacteria;g__Unclassified_Cyanobacteria;s__Unclassified_Cyanobacteria	1.40012e-05	2.08131e-05	0
k__Bacteria;p__Proteobacteria;c__Epsilonproteobacteria;o__Campylobacterales;f__Campylobacteraceae;g__Campylobacter;s__Campylobacter insulaenigrae	1.65915e-05	2.06583e-05	0
k__Bacteria;p__Proteobacteria;c__Alphaproteobacteria;o__Rhizobiales;f__Bartonellaceae;g__Bartonella;s__Bartonella grahamii	1.44913e-05	2.04262e-05	0
k__Bacteria;p__Proteobacteria;c__Gammaproteobacteria;o__Pasteurellales;f__Pasteurellaceae;g__Aggregatibacter;s__Unclassified_Aggregatibacter	1.28811e-05	2.04262e-05	0
k__Bacteria;p__Proteobacteria;c__Gammaproteobacteria;o__Enterobacterales;f__Enterobacteriaceae;g__unidentified;s__Plautia stali symbiont	6.02054e-05	2.01941e-05	0
k__Bacteria;p__Firmicutes;c__Bacilli;o__Lactobacillales;f__Enterococcaceae;g__Enterococcus;s__Enterococcus durans	1.36512e-05	1.98846e-05	0
k__Bacteria;p__Proteobacteria;c__Gammaproteobacteria;o__Enterobacterales;f__Pectobacteriaceae;g__Pectobacterium;s__Unclassified_Pectobacterium	7.00062e-06	1.97299e-05	0
k__Bacteria;p__Proteobacteria;c__Gammaproteobacteria;o__Alteromonadales;f__Shewanellaceae;g__Shewanella;s__Shewanella sp. WE21	0	1.94977e-05	0
k__Bacteria;p__Actinobacteria;c__Actinobacteria;o__Propionibacteriales;f__Propionibacteriaceae;g__Propionibacterium;s__Propionibacterium freudenreichii	5.00545e-05	1.92656e-05	0
k__Bacteria;p__Proteobacteria;c__Alphaproteobacteria;o__Rhodospirillales;f__Acetobacteraceae;g__Kozakia;s__Kozakia baliensis	7.00062e-06	1.91883e-05	0
k__Bacteria;p__Proteobacteria;c__Betaproteobacteria;o__Neisseriales;f__Neisseriaceae;g__Neisseria;s__Neisseria canis	2.54823e-05	1.90335e-05	0
k__Bacteria;p__Actinobacteria;c__Actinobacteria;o__Corynebacteriales;f__Dietziaceae;g__Dietzia;s__Dietzia timorensis	0	1.89561e-05	0
k__Bacteria;p__Proteobacteria;c__Gammaproteobacteria;o__Pseudomonadales;f__Pseudomonadaceae;g__Pseudomonas;s__Pseudomonas xinjiangensis	1.1621e-05	1.86466e-05	0
k__Bacteria;p__Proteobacteria;c__Gammaproteobacteria;o__Chromatiales;f__Chromatiaceae;g__Candidatus Nitrosoglobus;s__Candidatus Nitrosoglobus terrae	4.31938e-05	1.85693e-05	0
k__Bacteria;p__Firmicutes;c__Bacilli;o__Lactobacillales;f__Enterococcaceae;g__Enterococcus;s__Enterococcus silesiacus	0	1.82598e-05	0
k__Bacteria;p__Proteobacteria;c__Gammaproteobacteria;o__Aeromonadales;f__Aeromonadaceae;g__Unclassified_Aeromonadaceae;s__Unclassified_Aeromonadaceae	2.84925e-05	1.81824e-05	0
k__Bacteria;p__Bacteroidetes;c__Flavobacteriia;o__Flavobacteriales;f__Flavobacteriaceae;g__Dokdonia;s__Dokdonia sp. 4H-3-7-5	1.92517e-05	1.80277e-05	0
k__Bacteria;p__Actinobacteria;c__Actinobacteria;o__Streptomycetales;f__Streptomycetaceae;g__Streptomyces;s__Streptomyces sp. SCSIO 03032	0	1.80277e-05	0
k__Bacteria;p__Proteobacteria;c__Epsilonproteobacteria;o__Campylobacterales;f__Campylobacteraceae;g__Campylobacter;s__Campylobacter cuniculorum	9.87088e-06	1.77182e-05	0
k__Bacteria;p__Proteobacteria;c__Gammaproteobacteria;o__Thiotrichales;f__Francisellaceae;g__Francisella;s__Francisella sp. FSC1006	1.45613e-05	1.76408e-05	0
k__Bacteria;p__unidentified;c__unidentified;o__unidentified;f__unidentified;g__unidentified;s__bacterium 2013Arg42i	1.53314e-05	1.75634e-05	0
k__Bacteria;p__Proteobacteria;c__Gammaproteobacteria;o__Pseudomonadales;f__Pseudomonadaceae;g__Pseudomonas;s__Pseudomonas monteilii	7.00062e-06	1.75634e-05	0
k__Bacteria;p__Proteobacteria;c__Gammaproteobacteria;o__Alteromonadales;f__Idiomarinaceae;g__Idiomarina;s__Idiomarina sp. X4	4.4664e-05	1.74861e-05	0
k__Bacteria;p__Tenericutes;c__Mollicutes;o__Mycoplasmatales;f__Mycoplasmataceae;g__Mycoplasma;s__Mycoplasma canis	7.00062e-06	1.74861e-05	0
k__Bacteria;p__Proteobacteria;c__Betaproteobacteria;o__Burkholderiales;f__Comamonadaceae;g__Comamonas;s__Comamonas kerstersii	2.63923e-05	1.7254e-05	0
k__Bacteria;p__Cyanobacteria;c__unidentified;o__Chroococcales;f__Microcystaceae;g__Microcystis;s__Unclassified_Microcystis	4.37539e-05	1.70218e-05	0
k__Bacteria;p__Proteobacteria;c__Gammaproteobacteria;o__Enterobacterales;f__Erwiniaceae;g__Pantoea;s__Pantoea rwandensis	1.50513e-05	1.68671e-05	0
k__Bacteria;p__Proteobacteria;c__Gammaproteobacteria;o__Chromatiales;f__Woeseiaceae;g__Woeseia;s__Woeseia oceani	1.40012e-05	1.67123e-05	0
k__Bacteria;p__Proteobacteria;c__Gammaproteobacteria;o__Enterobacterales;f__Enterobacteriaceae;g__Candidatus Moranella;s__Candidatus Moranella endobia	1.1411e-05	1.64802e-05	0
k__Bacteria;p__Proteobacteria;c__Betaproteobacteria;o__Burkholderiales;f__Burkholderiaceae;g__Polynucleobacter;s__Polynucleobacter acidiphobus	3.87134e-05	1.64029e-05	0
k__Bacteria;p__Bacteroidetes;c__Sphingobacteriia;o__Sphingobacteriales;f__Sphingobacteriaceae;g__Sphingobacterium;s__Sphingobacterium sp. G1-14	3.45131e-05	1.64029e-05	0
k__Bacteria;p__Proteobacteria;c__Alphaproteobacteria;o__Rhizobiales;f__Rhizobiaceae;g__Rhizobium;s__Unclassified_Rhizobium	2.61823e-05	1.63255e-05	0
k__Bacteria;p__Actinobacteria;c__Actinobacteria;o__Pseudonocardiales;f__Pseudonocardiaceae;g__Amycolatopsis;s__Amycolatopsis keratiniphila	2.33121e-05	1.63255e-05	0
k__Bacteria;p__Actinobacteria;c__Actinobacteria;o__Corynebacteriales;f__Gordoniaceae;g__Gordonia;s__Gordonia iterans	0	1.63255e-05	0
k__Bacteria;p__Proteobacteria;c__Gammaproteobacteria;o__Alteromonadales;f__Alteromonadaceae;g__Marinobacter;s__Marinobacter psychrophilus	0	1.63255e-05	0
k__Bacteria;p__Proteobacteria;c__Epsilonproteobacteria;o__Campylobacterales;f__Campylobacteraceae;g__Campylobacter;s__Campylobacter ureolyticus	3.08027e-05	1.62481e-05	0
k__Bacteria;p__Proteobacteria;c__Betaproteobacteria;o__Burkholderiales;f__Burkholderiaceae;g__Burkholderia;s__[Pseudomonas] mesoacidophila	1.49113e-05	1.58613e-05	0
k__Bacteria;p__Proteobacteria;c__Betaproteobacteria;o__Nitrosomonadales;f__Methylophilaceae;g__Methylotenera;s__Methylotenera versatilis	3.88535e-05	1.57065e-05	0
k__Bacteria;p__Proteobacteria;c__Gammaproteobacteria;o__Enterobacterales;f__Enterobacteriaceae;g__Shigella;s__Shigella dysenteriae	4.19337e-05	1.55518e-05	0
k__Bacteria;p__Proteobacteria;c__Gammaproteobacteria;o__Alteromonadales;f__Idiomarinaceae;g__Idiomarina;s__Idiomarina sp. OT37-5b	5.81052e-05	1.54744e-05	0
k__Bacteria;p__Proteobacteria;c__Gammaproteobacteria;o__Enterobacterales;f__Morganellaceae;g__Providencia;s__Providencia alcalifaciens	4.90044e-05	1.54744e-05	0
k__Bacteria;p__Firmicutes;c__Bacilli;o__Lactobacillales;f__Streptococcaceae;g__Streptococcus;s__Streptococcus respiraculi	3.64732e-05	1.54744e-05	0
k__Eukaryota;p__Ascomycota;c__unidentified;o__unidentified;f__unidentified;g__unidentified;s__unidentified	3.52831e-05	1.54744e-05	0
k__Bacteria;p__Bacteroidetes;c__Flavobacteriia;o__Flavobacteriales;f__Flavobacteriaceae;g__Flavobacterium;s__Flavobacterium crassostreae	3.24829e-05	1.54744e-05	0
k__Bacteria;p__Proteobacteria;c__Gammaproteobacteria;o__Alteromonadales;f__Shewanellaceae;g__Shewanella;s__Shewanella violacea	3.24129e-05	1.54744e-05	0
k__Bacteria;p__Cyanobacteria;c__unidentified;o__Synechococcales;f__Synechococcaceae;g__Synechococcus;s__Synechococcus sp. PCC 73109	2.54823e-05	1.54744e-05	0
k__Bacteria;p__Bacteroidetes;c__Flavobacteriia;o__Flavobacteriales;f__Flavobacteriaceae;g__Winogradskyella;s__Winogradskyella sp. PC-19	2.40121e-05	1.54744e-05	0
k__Bacteria;p__Proteobacteria;c__Gammaproteobacteria;o__Pseudomonadales;f__Moraxellaceae;g__Psychrobacter;s__Psychrobacter immobilis	2.33121e-05	1.54744e-05	0
k__Bacteria;p__Firmicutes;c__Bacilli;o__Bacillales;f__Bacillaceae;g__Bacillus;s__Bacillus flexus	2.03718e-05	1.54744e-05	0
k__Bacteria;p__Proteobacteria;c__Betaproteobacteria;o__Burkholderiales;f__Comamonadaceae;g__Limnohabitans;s__Limnohabitans sp. 103DPR2	1.89717e-05	1.54744e-05	0
k__Bacteria;p__Bacteroidetes;c__Sphingobacteriia;o__Sphingobacteriales;f__Sphingobacteriaceae;g__Sphingobacterium;s__Unclassified_Sphingobacterium	1.66615e-05	1.54744e-05	0
k__Bacteria;p__Firmicutes;c__Clostridia;o__Clostridiales;f__Clostridiaceae;g__Clostridium;s__Clostridium tetani	1.40012e-05	1.54744e-05	0
k__Bacteria;p__Armatimonadetes;c__Fimbriimonadia;o__Fimbriimonadales;f__Fimbriimonadaceae;g__Fimbriimonas;s__Fimbriimonas ginsengisoli	1.33012e-05	1.54744e-05	0
k__Bacteria;p__Proteobacteria;c__Gammaproteobacteria;o__Chromatiales;f__Chromatiaceae;g__unidentified;s__Chromatiaceae bacterium 2141T.STBD.0c.01a	1.32312e-05	1.54744e-05	0
k__Bacteria;p__Proteobacteria;c__Gammaproteobacteria;o__Enterobacterales;f__Pectobacteriaceae;g__Pectobacterium;s__Pectobacterium wasabiae	1.25311e-05	1.54744e-05	0
k__Bacteria;p__Proteobacteria;c__Gammaproteobacteria;o__Enterobacterales;f__Morganellaceae;g__Xenorhabdus;s__Xenorhabdus bovienii	8.47075e-06	1.54744e-05	0
k__Bacteria;p__Proteobacteria;c__Gammaproteobacteria;o__Pseudomonadales;f__Pseudomonadaceae;g__Pseudomonas;s__Pseudomonas saudimassiliensis	0	1.5397e-05	0
k__Bacteria;p__Proteobacteria;c__Gammaproteobacteria;o__Oceanospirillales;f__Halomonadaceae;g__Halomonas;s__Halomonas aestuarii	2.00918e-05	1.52423e-05	0
k__Bacteria;p__Firmicutes;c__Bacilli;o__Lactobacillales;f__Streptococcaceae;g__Streptococcus;s__Streptococcus sp. oral taxon 431	1.40012e-05	1.50102e-05	0
k__Eukaryota;p__unidentified;c__unidentified;o__unidentified;f__unidentified;g__unidentified;s__unidentified	3.10828e-05	1.48554e-05	0
k__Bacteria;p__Firmicutes;c__Bacilli;o__Bacillales;f__Planococcaceae;g__Ureibacillus;s__Ureibacillus thermosphaericus	0	1.46233e-05	0
k__Bacteria;p__Bacteroidetes;c__Flavobacteriia;o__Flavobacteriales;f__Flavobacteriaceae;g__Capnocytophaga;s__Unclassified_Capnocytophaga	9.87088e-06	1.43138e-05	0
k__Bacteria;p__Proteobacteria;c__Betaproteobacteria;o__Burkholderiales;f__Comamonadaceae;g__Delftia;s__Delftia acidovorans	1.74316e-05	1.40817e-05	0
k__Bacteria;p__Proteobacteria;c__Gammaproteobacteria;o__Enterobacterales;f__Yersiniaceae;g__Serratia;s__Serratia fonticola	1.37912e-05	1.36175e-05	0
k__Bacteria;p__Acidobacteria;c__Acidobacteriia;o__Acidobacteriales;f__Acidobacteriaceae;g__Terriglobus;s__Terriglobus roseus	4.63441e-05	1.35401e-05	0
k__Bacteria;p__Firmicutes;c__Bacilli;o__Lactobacillales;f__Streptococcaceae;g__Streptococcus;s__Streptococcus mutans	3.3673e-05	1.35401e-05	0
k__Bacteria;p__Proteobacteria;c__Gammaproteobacteria;o__Enterobacterales;f__Enterobacteriaceae;g__Candidatus Blochmannia;s__Blochmannia endosymbiont of Polyrhachis (Hedomyrma) turneri	1.59614e-05	1.33854e-05	0
k__Bacteria;p__Proteobacteria;c__Betaproteobacteria;o__Burkholderiales;f__Burkholderiaceae;g__Polynucleobacter;s__Polynucleobacter cosmopolitanus	1.40012e-05	1.3308e-05	0
k__Bacteria;p__Proteobacteria;c__Gammaproteobacteria;o__Oceanospirillales;f__Alcanivoracaceae;g__Alcanivorax;s__Alcanivorax dieselolei	3.59832e-05	1.31532e-05	0
k__Bacteria;p__Proteobacteria;c__Gammaproteobacteria;o__Alteromonadales;f__Idiomarinaceae;g__Idiomarina;s__Idiomarina loihiensis	1.40012e-05	1.30759e-05	0
k__Bacteria;p__Proteobacteria;c__Betaproteobacteria;o__Nitrosomonadales;f__Nitrosomonadaceae;g__Nitrosomonas;s__Nitrosomonas eutropha	0	1.29985e-05	0
k__Bacteria;p__Firmicutes;c__Bacilli;o__Lactobacillales;f__Streptococcaceae;g__Streptococcus;s__Streptococcus marmotae	0	1.28438e-05	0
k__Bacteria;p__Proteobacteria;c__Betaproteobacteria;o__Nitrosomonadales;f__Nitrosomonadaceae;g__Nitrosomonas;s__Unclassified_Nitrosomonas	0	1.28438e-05	0
k__Bacteria;p__Proteobacteria;c__Gammaproteobacteria;o__Alteromonadales;f__Pseudoalteromonadaceae;g__Pseudoalteromonas;s__Pseudoalteromonas piratica	4.64841e-05	1.27664e-05	0
k__Bacteria;p__Proteobacteria;c__Gammaproteobacteria;o__Enterobacterales;f__Erwiniaceae;g__Wigglesworthia;s__Wigglesworthia glossinidia	2.2052e-05	1.2689e-05	0
k__Bacteria;p__Proteobacteria;c__Deltaproteobacteria;o__Desulfuromonadales;f__Desulfuromonadaceae;g__Pelobacter;s__Pelobacter propionicus	0	1.2689e-05	0
k__Bacteria;p__Firmicutes;c__Clostridia;o__Thermoanaerobacterales;f__Thermoanaerobacteraceae;g__Carboxydothermus;s__Carboxydothermus hydrogenoformans	6.62259e-05	1.25343e-05	0
k__Bacteria;p__Bacteroidetes;c__Flavobacteriia;o__Flavobacteriales;f__Flavobacteriaceae;g__Chryseobacterium;s__Chryseobacterium camelliae	1.40012e-05	1.24569e-05	0
k__Bacteria;p__Proteobacteria;c__Gammaproteobacteria;o__Pseudomonadales;f__Pseudomonadaceae;g__Pseudomonas;s__Pseudomonas fragi	1.89717e-05	1.21474e-05	0
k__Bacteria;p__Proteobacteria;c__Gammaproteobacteria;o__Pseudomonadales;f__Pseudomonadaceae;g__Pseudomonas;s__Pseudomonas silesiensis	0	1.21474e-05	0
k__Bacteria;p__Proteobacteria;c__Betaproteobacteria;o__Burkholderiales;f__Burkholderiaceae;g__Pandoraea;s__Pandoraea faecigallinarum	1.40012e-05	1.207e-05	0
k__Bacteria;p__Proteobacteria;c__Betaproteobacteria;o__Burkholderiales;f__Comamonadaceae;g__Delftia;s__Delftia sp. HK171	0	1.19153e-05	0
k__Bacteria;p__Proteobacteria;c__Gammaproteobacteria;o__Enterobacterales;f__Enterobacteriaceae;g__Candidatus Gullanella;s__Candidatus Gullanella endobia	2.05818e-05	1.18379e-05	0
k__Bacteria;p__Firmicutes;c__Bacilli;o__Bacillales;f__Bacillaceae;g__Bacillus;s__Bacillus coagulans	0	1.17605e-05	0
k__Viruses;p__unidentified;c__unidentified;o__Ortervirales;f__Retroviridae;g__Alpharetrovirus;s__Avian leukosis virus	0	1.17605e-05	0
k__Bacteria;p__Proteobacteria;c__Gammaproteobacteria;o__Enterobacterales;f__Yersiniaceae;g__Serratia;s__Serratia symbiotica	1.0781e-05	1.16832e-05	0
k__Bacteria;p__Proteobacteria;c__Gammaproteobacteria;o__Xanthomonadales;f__Xanthomonadaceae;g__Xanthomonas;s__Xanthomonas albilineans	2.59723e-05	1.16058e-05	0
k__Bacteria;p__Proteobacteria;c__Gammaproteobacteria;o__Vibrionales;f__Vibrionaceae;g__Vibrio;s__Vibrio mimicus	1.49813e-05	1.15284e-05	0
k__Bacteria;p__Bacteroidetes;c__Flavobacteriia;o__Flavobacteriales;f__Flavobacteriaceae;g__Chryseobacterium;s__Chryseobacterium sp. IHB B 17019	1.62414e-05	1.14511e-05	0
k__Bacteria;p__Proteobacteria;c__Alphaproteobacteria;o__Rhodospirillales;f__Rhodospirillaceae;g__Azospirillum;s__Azospirillum humicireducens	3.07327e-05	1.12963e-05	0
k__Bacteria;p__Actinobacteria;c__Actinobacteria;o__Corynebacteriales;f__Mycobacteriaceae;g__Mycobacterium;s__Mycobacterium kansasii	0	1.12963e-05	0
k__Bacteria;p__Proteobacteria;c__Gammaproteobacteria;o__Pasteurellales;f__Pasteurellaceae;g__Actinobacillus;s__Actinobacillus porcitonsillarum	1.79916e-05	1.12189e-05	0
k__Bacteria;p__Firmicutes;c__Bacilli;o__Bacillales;f__Bacillaceae;g__Lysinibacillus;s__Lysinibacillus fusiformis	0	1.12189e-05	0
k__Bacteria;p__Proteobacteria;c__Deltaproteobacteria;o__Myxococcales;f__Archangiaceae;g__Cystobacter;s__Cystobacter fuscus	5.20846e-05	1.06e-05	0
k__Bacteria;p__Proteobacteria;c__Alphaproteobacteria;o__Rhodobacterales;f__Rhodobacteraceae;g__Epibacterium;s__Epibacterium mobile	2.84225e-05	1.04452e-05	0
k__Bacteria;p__Proteobacteria;c__Betaproteobacteria;o__Burkholderiales;f__Comamonadaceae;g__Unclassified_Comamonadaceae;s__Unclassified_Comamonadaceae	1.56114e-05	1.01357e-05	0
k__Bacteria;p__Proteobacteria;c__Betaproteobacteria;o__Neisseriales;f__Neisseriaceae;g__Neisseria;s__Neisseria sicca	0	1.00584e-05	0
k__Bacteria;p__Proteobacteria;c__Alphaproteobacteria;o__unidentified;f__unidentified;g__Micavibrio;s__Micavibrio aeruginosavorus	0	9.36201e-06	0
k__Bacteria;p__Firmicutes;c__Bacilli;o__Lactobacillales;f__Leuconostocaceae;g__Leuconostoc;s__Leuconostoc citreum	2.2192e-05	9.20727e-06	0
k__Viruses;p__unidentified;c__unidentified;o__Caudovirales;f__Myoviridae;g__unidentified;s__Lake Baikal phage Baikal-20-5m-C28	2.82125e-05	8.51092e-06	0
k__Bacteria;p__Planctomycetes;c__Phycisphaerae;o__unidentified;f__unidentified;g__unidentified;s__Phycisphaerae bacterium ST-PulAB-D4	1.40012e-05	8.51092e-06	0
k__Bacteria;p__Cyanobacteria;c__unidentified;o__Nostocales;f__Rivulariaceae;g__Calothrix;s__Calothrix brevissima	4.24938e-05	8.43355e-06	0
k__Bacteria;p__Actinobacteria;c__Actinobacteria;o__Micrococcales;f__Microbacteriaceae;g__Microbacterium;s__Microbacterium paludicola	2.48522e-05	8.35617e-06	0
k__Bacteria;p__Proteobacteria;c__Alphaproteobacteria;o__Rhodospirillales;f__Rhodospirillaceae;g__Magnetospirillum;s__Magnetospirillum gryphiswaldense	7.00062e-06	8.35617e-06	0
k__Bacteria;p__Deinococcus-Thermus;c__Deinococci;o__Thermales;f__Thermaceae;g__Oceanithermus;s__Oceanithermus profundus	3.92735e-05	8.12406e-06	0
k__Bacteria;p__Proteobacteria;c__Gammaproteobacteria;o__Pseudomonadales;f__Moraxellaceae;g__Moraxella;s__Moraxella macacae	6.30756e-05	7.7372e-06	0
k__Eukaryota;p__Ascomycota;c__Sordariomycetes;o__Hypocreales;f__Hypocreaceae;g__Trichoderma;s__Unclassified_Trichoderma	4.84443e-05	7.7372e-06	0
k__Bacteria;p__Proteobacteria;c__Gammaproteobacteria;o__Alteromonadales;f__Pseudoalteromonadaceae;g__Pseudoalteromonas;s__Pseudoalteromonas sp. 1_2015MBL_MicDiv	4.42439e-05	7.7372e-06	0
k__Bacteria;p__Proteobacteria;c__Gammaproteobacteria;o__Pseudomonadales;f__Pseudomonadaceae;g__Pseudomonas;s__Pseudomonas protegens	4.42439e-05	7.7372e-06	0
k__Bacteria;p__Proteobacteria;c__Gammaproteobacteria;o__Xanthomonadales;f__Rhodanobacteraceae;g__Luteibacter;s__Luteibacter rhizovicinus	4.23538e-05	7.7372e-06	0
k__Eukaryota;p__Ascomycota;c__Sordariomycetes;o__Glomerellales;f__Plectosphaerellaceae;g__Verticillium;s__Unclassified_Verticillium	4.15837e-05	7.7372e-06	0
k__Bacteria;p__Proteobacteria;c__Gammaproteobacteria;o__Xanthomonadales;f__Rhodanobacteraceae;g__Frateuria;s__Frateuria aurantia	3.3673e-05	7.7372e-06	0
k__Bacteria;p__Proteobacteria;c__Gammaproteobacteria;o__unidentified;f__unidentified;g__unidentified;s__unidentified	3.06627e-05	7.7372e-06	0
k__Bacteria;p__Proteobacteria;c__Betaproteobacteria;o__Burkholderiales;f__Burkholderiaceae;g__Cupriavidus;s__Cupriavidus basilensis	3.05227e-05	7.7372e-06	0
k__Bacteria;p__Actinobacteria;c__Actinobacteria;o__Micrococcales;f__Microbacteriaceae;g__Rathayibacter;s__Rathayibacter tritici	2.73724e-05	7.7372e-06	0
k__Eukaryota;p__Ascomycota;c__Dothideomycetes;o__Pleosporales;f__Pleosporaceae;g__Pyrenophora;s__Pyrenophora tritici-repentis	2.73724e-05	7.7372e-06	0
k__Bacteria;p__Proteobacteria;c__Gammaproteobacteria;o__Vibrionales;f__Vibrionaceae;g__Vibrio;s__Vibrio jasicida	2.57623e-05	7.7372e-06	0
k__Bacteria;p__Chloroflexi;c__Caldilineae;o__Caldilineales;f__Caldilineaceae;g__Caldilinea;s__Caldilinea aerophila	2.56223e-05	7.7372e-06	0
k__Bacteria;p__Proteobacteria;c__Gammaproteobacteria;o__Alteromonadales;f__Colwelliaceae;g__Colwellia;s__Colwellia psychrerythraea	2.45022e-05	7.7372e-06	0
k__Bacteria;p__Firmicutes;c__Bacilli;o__Bacillales;f__Bacillaceae;g__Lysinibacillus;s__Lysinibacillus sp. YS11	2.2752e-05	7.7372e-06	0
k__Bacteria;p__Bacteroidetes;c__Flavobacteriia;o__Flavobacteriales;f__Flavobacteriaceae;g__Chryseobacterium;s__Chryseobacterium glaciei	2.11419e-05	7.7372e-06	0
k__Bacteria;p__Actinobacteria;c__Actinobacteria;o__Streptosporangiales;f__Streptosporangiaceae;g__Nonomuraea;s__Nonomuraea gerenzanensis	2.10019e-05	7.7372e-06	0
k__Archaea;p__Euryarchaeota;c__Methanococci;o__Methanococcales;f__Methanococcaceae;g__Methanococcus;s__Methanococcus maripaludis	1.93917e-05	7.7372e-06	0
k__Bacteria;p__Proteobacteria;c__Gammaproteobacteria;o__Vibrionales;f__Vibrionaceae;g__Vibrio;s__Vibrio alginolyticus	1.91117e-05	7.7372e-06	0
k__Bacteria;p__Proteobacteria;c__Betaproteobacteria;o__Burkholderiales;f__Comamonadaceae;g__Acidovorax;s__Unclassified_Acidovorax	1.84116e-05	7.7372e-06	0
k__Bacteria;p__Proteobacteria;c__Alphaproteobacteria;o__Rhizobiales;f__Xanthobacteraceae;g__Azorhizobium;s__Azorhizobium caulinodans	1.75716e-05	7.7372e-06	0
k__Bacteria;p__Proteobacteria;c__Betaproteobacteria;o__Nitrosomonadales;f__Methylophilaceae;g__Candidatus Methylopumilus;s__Candidatus Methylopumilus planktonicus	1.73615e-05	7.7372e-06	0
k__Bacteria;p__Proteobacteria;c__Alphaproteobacteria;o__Rhodospirillales;f__Acetobacteraceae;g__Acetobacter;s__Acetobacter ghanensis	1.65915e-05	7.7372e-06	0
k__Bacteria;p__Proteobacteria;c__Alphaproteobacteria;o__Rhodospirillales;f__Acetobacteraceae;g__Roseomonas;s__Roseomonas sp. FDAARGOS_362	1.50513e-05	7.7372e-06	0
k__Bacteria;p__Firmicutes;c__Bacilli;o__Lactobacillales;f__Lactobacillaceae;g__Pediococcus;s__Pediococcus acidilactici	1.40713e-05	7.7372e-06	0
k__Bacteria;p__Cyanobacteria;c__unidentified;o__Oscillatoriales;f__Microcoleaceae;g__Arthrospira;s__Unclassified_Arthrospira	1.40012e-05	7.7372e-06	0
k__Bacteria;p__Proteobacteria;c__Gammaproteobacteria;o__Enterobacterales;f__Enterobacteriaceae;g__Cronobacter;s__Cronobacter universalis	1.40012e-05	7.7372e-06	0
k__Bacteria;p__Bacteroidetes;c__Flavobacteriia;o__Flavobacteriales;f__Flavobacteriaceae;g__Weeksella;s__Weeksella virosa	1.36512e-05	7.7372e-06	0
k__Bacteria;p__Actinobacteria;c__Actinobacteria;o__Candidatus Nanopelagicales;f__Candidatus Nanopelagicaceae;g__Candidatus Planktophila;s__Candidatus Planktophila dulcis	1.23911e-05	7.7372e-06	0
k__Bacteria;p__Tenericutes;c__Mollicutes;o__Acholeplasmatales;f__Acholeplasmataceae;g__Acholeplasma;s__Acholeplasma brassicae	1.19711e-05	7.7372e-06	0
k__Bacteria;p__Proteobacteria;c__Gammaproteobacteria;o__Alteromonadales;f__Alteromonadaceae;g__Alteromonas;s__Alteromonas australica	9.0308e-06	7.7372e-06	0
k__Bacteria;p__Bacteroidetes;c__Flavobacteriia;o__Flavobacteriales;f__Flavobacteriaceae;g__Gilvibacter;s__Gilvibacter sp. SZ-19	0	7.7372e-06	0
k__Bacteria;p__Bacteroidetes;c__Flavobacteriia;o__Flavobacteriales;f__Flavobacteriaceae;g__Psychroflexus;s__Psychroflexus torquis	0	7.7372e-06	0
k__Bacteria;p__Cyanobacteria;c__unidentified;o__Chroococcales;f__Cyanobacteriaceae;g__Cyanobacterium;s__Cyanobacterium sp. HL-69	0	7.7372e-06	0
k__Bacteria;p__Proteobacteria;c__Deltaproteobacteria;o__Desulfuromonadales;f__Geobacteraceae;g__Geobacter;s__Geobacter lovleyi	0	7.7372e-06	0
k__Eukaryota;p__Ascomycota;c__Eurotiomycetes;o__Eurotiales;f__Aspergillaceae;g__Aspergillus;s__Aspergillus niger	0.000210439	0	0
k__Eukaryota;p__Ascomycota;c__Dothideomycetes;o__Pleosporales;f__Pleosporaceae;g__Alternaria;s__Unclassified_Alternaria	0.000103469	0	0
k__Eukaryota;p__Ascomycota;c__Dothideomycetes;o__Capnodiales;f__Cladosporiaceae;g__Unclassified_Cladosporiaceae;s__Unclassified_Cladosporiaceae	9.24082e-05	0	0
k__Eukaryota;p__Ascomycota;c__Eurotiomycetes;o__Eurotiales;f__Trichocomaceae;g__Talaromyces;s__Talaromyces stipitatus	7.38566e-05	0	0
k__Bacteria;p__Proteobacteria;c__Gammaproteobacteria;o__Enterobacterales;f__Yersiniaceae;g__Serratia;s__Serratia marcescens	7.07063e-05	0	0
k__Bacteria;p__Firmicutes;c__Bacilli;o__Lactobacillales;f__Streptococcaceae;g__Streptococcus;s__Streptococcus pantholopis	6.93062e-05	0	0
k__Eukaryota;p__Ascomycota;c__Dothideomycetes;o__Dothideales;f__Saccotheciaceae;g__Aureobasidium;s__Unclassified_Aureobasidium	5.90853e-05	0	0
k__Bacteria;p__Actinobacteria;c__Actinobacteria;o__Propionibacteriales;f__Nocardioidaceae;g__Nocardioides;s__Nocardioides sp. JS614	4.85143e-05	0	0
k__Bacteria;p__Proteobacteria;c__Gammaproteobacteria;o__Pseudomonadales;f__Pseudomonadaceae;g__Pseudomonas;s__Pseudomonas rhizosphaerae	4.81643e-05	0	0
k__Bacteria;p__Actinobacteria;c__Actinobacteria;o__Corynebacteriales;f__Corynebacteriaceae;g__Corynebacterium;s__Corynebacterium simulans	4.58541e-05	0	0
k__Eukaryota;p__Ascomycota;c__Dothideomycetes;o__Pleosporales;f__Unclassified_Pleosporineae;g__Unclassified_Pleosporineae;s__Unclassified_Pleosporineae	4.31238e-05	0	0
k__Eukaryota;p__Ascomycota;c__Sordariomycetes;o__Unclassified_Sordariomycetes;f__Unclassified_Sordariomycetes;g__Unclassified_Sordariomycetes;s__Unclassified_Sordariomycetes	4.21437e-05	0	0
k__Archaea;p__Euryarchaeota;c__Halobacteria;o__Natrialbales;f__Natrialbaceae;g__Natrialba;s__Natrialba magadii	4.01836e-05	0	0
k__Bacteria;p__Proteobacteria;c__Gammaproteobacteria;o__Enterobacterales;f__Erwiniaceae;g__Pantoea;s__Pantoea agglomerans	3.71733e-05	0	0
k__Archaea;p__Thaumarchaeota;c__unidentified;o__unidentified;f__unidentified;g__unidentified;s__uncultured marine thaumarchaeote	3.68233e-05	0	0
k__Bacteria;p__Deinococcus-Thermus;c__Deinococci;o__Thermales;f__Unclassified_Thermales;g__Unclassified_Thermales;s__Unclassified_Thermales	3.61232e-05	0	0
k__Bacteria;p__Proteobacteria;c__Gammaproteobacteria;o__Enterobacterales;f__Enterobacteriaceae;g__Klebsiella;s__Unclassified_Klebsiella	3.26929e-05	0	0
k__Viruses;p__unidentified;c__unidentified;o__Caudovirales;f__Siphoviridae;g__unidentified;s__Moraxella phage Mcat5	3.19928e-05	0	0
k__Bacteria;p__Proteobacteria;c__Gammaproteobacteria;o__Pseudomonadales;f__Moraxellaceae;g__Moraxella;s__Moraxella atlantae	3.08027e-05	0	0
k__Bacteria;p__Proteobacteria;c__Betaproteobacteria;o__Burkholderiales;f__Burkholderiaceae;g__Burkholderia;s__Unclassified_Burkholderia cepacia complex	2.94726e-05	0	0
k__Bacteria;p__Actinobacteria;c__Coriobacteriia;o__Eggerthellales;f__Eggerthellaceae;g__Adlercreutzia;s__Adlercreutzia equolifaciens	2.87026e-05	0	0
k__Bacteria;p__Firmicutes;c__Bacilli;o__Lactobacillales;f__Leuconostocaceae;g__Weissella;s__Weissella koreensis	2.80725e-05	0	0
k__Bacteria;p__Proteobacteria;c__Betaproteobacteria;o__Burkholderiales;f__Oxalobacteraceae;g__Herbaspirillum;s__Herbaspirillum hiltneri	2.80725e-05	0	0
k__Viruses;p__unidentified;c__unidentified;o__Caudovirales;f__Myoviridae;g__T4virus;s__Proteus phage vB_PmiM_Pm5461	2.76525e-05	0	0
k__Eukaryota;p__Ascomycota;c__Sordariomycetes;o__Hypocreales;f__Unclassified_Hypocreales;g__Unclassified_Hypocreales;s__Unclassified_Hypocreales	2.70224e-05	0	0
k__Bacteria;p__Proteobacteria;c__Alphaproteobacteria;o__Rhizobiales;f__Methylobacteriaceae;g__Methylobacterium;s__Methylobacterium radiotolerans	2.56923e-05	0	0
k__Bacteria;p__Proteobacteria;c__Epsilonproteobacteria;o__Campylobacterales;f__Campylobacteraceae;g__Campylobacter;s__Campylobacter sputorum	2.56923e-05	0	0
k__Bacteria;p__Actinobacteria;c__Actinobacteria;o__Micrococcales;f__Microbacteriaceae;g__Rhodoluna;s__Rhodoluna lacicola	2.52722e-05	0	0
k__Bacteria;p__Proteobacteria;c__Alphaproteobacteria;o__Rhodospirillales;f__Rhodospirillaceae;g__Azospirillum;s__Azospirillum thiophilum	2.47822e-05	0	0
k__Bacteria;p__Proteobacteria;c__Alphaproteobacteria;o__Sphingomonadales;f__Sphingomonadaceae;g__Novosphingobium;s__Novosphingobium resinovorum	2.45722e-05	0	0
k__Bacteria;p__Firmicutes;c__unidentified;o__unidentified;f__unidentified;g__Ndongobacter;s__Ndongobacter massiliensis	2.45022e-05	0	0
k__Bacteria;p__Nitrospirae;c__Nitrospira;o__Nitrospirales;f__Nitrospiraceae;g__Nitrospira;s__Nitrospira moscoviensis	2.42222e-05	0	0
k__Bacteria;p__Actinobacteria;c__Actinobacteria;o__Propionibacteriales;f__Propionibacteriaceae;g__Cutibacterium;s__Cutibacterium acnes	2.36621e-05	0	0
k__Bacteria;p__Actinobacteria;c__Actinobacteria;o__Streptomycetales;f__Streptomycetaceae;g__Streptomyces;s__Streptomyces nodosus	2.3032e-05	0	0
k__Bacteria;p__Proteobacteria;c__Alphaproteobacteria;o__Rhizobiales;f__Phyllobacteriaceae;g__Chelativorans;s__Chelativorans sp. BNC1	2.3032e-05	0	0
k__Eukaryota;p__Ascomycota;c__Sordariomycetes;o__Sordariales;f__Lasiosphaeriaceae;g__Podospora;s__Podospora anserina	2.2262e-05	0	0
k__Bacteria;p__Actinobacteria;c__Actinobacteria;o__Pseudonocardiales;f__Pseudonocardiaceae;g__Alloactinosynnema;s__Alloactinosynnema sp. L-07	2.18419e-05	0	0
k__Bacteria;p__Proteobacteria;c__Betaproteobacteria;o__Burkholderiales;f__Alcaligenaceae;g__Bordetella;s__Bordetella holmesii	2.17719e-05	0	0
k__Bacteria;p__Proteobacteria;c__Alphaproteobacteria;o__Rhizobiales;f__Phyllobacteriaceae;g__Aminobacter;s__Aminobacter sp. MSH1	2.12119e-05	0	0
k__Bacteria;p__Proteobacteria;c__Gammaproteobacteria;o__Enterobacterales;f__Enterobacteriaceae;g__Cronobacter;s__Cronobacter turicensis	2.10019e-05	0	0
k__Bacteria;p__Firmicutes;c__Bacilli;o__Lactobacillales;f__Streptococcaceae;g__Streptococcus;s__Streptococcus ruminantium	2.09319e-05	0	0
k__Eukaryota;p__Ascomycota;c__Eurotiomycetes;o__Eurotiales;f__Aspergillaceae;g__Aspergillus;s__Aspergillus fumigatus	2.06518e-05	0	0
k__Bacteria;p__Proteobacteria;c__Gammaproteobacteria;o__Thiotrichales;f__Thiotrichaceae;g__Thioploca;s__Thioploca ingrica	2.05818e-05	0	0
k__Archaea;p__Euryarchaeota;c__Unclassified_Euryarchaeota;o__Unclassified_Euryarchaeota;f__Unclassified_Euryarchaeota;g__Unclassified_Euryarchaeota;s__Unclassified_Euryarchaeota	2.03718e-05	0	0
k__Bacteria;p__Firmicutes;c__Clostridia;o__Clostridiales;f__Lachnospiraceae;g__Blautia;s__Blautia obeum	1.98118e-05	0	0
k__Bacteria;p__Proteobacteria;c__Alphaproteobacteria;o__Rhizobiales;f__Methylobacteriaceae;g__Methylobacterium;s__Methylobacterium sp. 4-46	1.93217e-05	0	0
k__Bacteria;p__Proteobacteria;c__Betaproteobacteria;o__Burkholderiales;f__Burkholderiaceae;g__Ralstonia;s__Ralstonia insidiosa	1.78516e-05	0	0
k__Bacteria;p__Deinococcus-Thermus;c__Deinococci;o__Deinococcales;f__Deinococcaceae;g__Deinococcus;s__Deinococcus radiophilus	1.73615e-05	0	0
k__Bacteria;p__Proteobacteria;c__Gammaproteobacteria;o__Enterobacterales;f__Morganellaceae;g__Unclassified_Morganellaceae;s__Unclassified_Morganellaceae	1.68015e-05	0	0
k__Bacteria;p__Proteobacteria;c__Alphaproteobacteria;o__Caulobacterales;f__Caulobacteraceae;g__Caulobacter;s__Unclassified_Caulobacter	1.63815e-05	0	0
k__Bacteria;p__Proteobacteria;c__Betaproteobacteria;o__Burkholderiales;f__Alcaligenaceae;g__Unclassified_Alcaligenaceae;s__Unclassified_Alcaligenaceae	1.62414e-05	0	0
k__Bacteria;p__Firmicutes;c__Bacilli;o__Lactobacillales;f__Streptococcaceae;g__Streptococcus;s__Streptococcus oralis	1.60314e-05	0	0
k__Bacteria;p__Cyanobacteria;c__unidentified;o__Nostocales;f__Aphanizomenonaceae;g__Sphaerospermopsis;s__Sphaerospermopsis kisseleviana	1.58914e-05	0	0
k__Bacteria;p__Firmicutes;c__Bacilli;o__Bacillales;f__Planococcaceae;g__Planococcus;s__Planococcus maritimus	1.52614e-05	0	0
k__Bacteria;p__unidentified;c__unidentified;o__unidentified;f__unidentified;g__unidentified;s__magneto-ovoid bacterium MO-1	1.45613e-05	0	0
k__Bacteria;p__Bacteroidetes;c__Flavobacteriia;o__Flavobacteriales;f__Flavobacteriaceae;g__Polaribacter;s__Polaribacter sp. Hel1_33_78	1.42113e-05	0	0
k__Bacteria;p__Proteobacteria;c__Betaproteobacteria;o__Burkholderiales;f__Burkholderiaceae;g__Pandoraea;s__Pandoraea oxalativorans	1.42113e-05	0	0
k__Bacteria;p__Proteobacteria;c__Alphaproteobacteria;o__Rhodobacterales;f__Rhodobacteraceae;g__Rhodobaca;s__Rhodobaca barguzinensis	1.38612e-05	0	0
k__Bacteria;p__Bacteroidetes;c__Flavobacteriia;o__Flavobacteriales;f__Flavobacteriaceae;g__Maribacter;s__Maribacter sp. MAR_2009_60	1.36512e-05	0	0
k__Bacteria;p__Actinobacteria;c__Actinobacteria;o__Corynebacteriales;f__Dietziaceae;g__Dietzia;s__Dietzia sp. JS16-p6b	1.34412e-05	0	0
k__Bacteria;p__Actinobacteria;c__Actinobacteria;o__Corynebacteriales;f__Corynebacteriaceae;g__Corynebacterium;s__Corynebacterium callunae	1.33712e-05	0	0
k__Bacteria;p__Proteobacteria;c__Gammaproteobacteria;o__Pseudomonadales;f__Pseudomonadaceae;g__Pseudomonas;s__Pseudomonas salegens	1.33712e-05	0	0
k__Bacteria;p__Actinobacteria;c__Actinobacteria;o__Streptosporangiales;f__Streptosporangiaceae;g__Streptosporangium;s__Streptosporangium roseum	1.33012e-05	0	0
k__Bacteria;p__Actinobacteria;c__Actinobacteria;o__Streptomycetales;f__Streptomycetaceae;g__Streptomyces;s__Streptomyces sp. TLI_053	1.30212e-05	0	0
k__Bacteria;p__Bacteroidetes;c__Cytophagia;o__Cytophagales;f__Cytophagaceae;g__Spirosoma;s__Spirosoma radiotolerans	1.30212e-05	0	0
k__Bacteria;p__Proteobacteria;c__Gammaproteobacteria;o__Pseudomonadales;f__Pseudomonadaceae;g__Pseudomonas;s__Pseudomonas savastanoi	1.29512e-05	0	0
k__Bacteria;p__Actinobacteria;c__Actinobacteria;o__Micrococcales;f__Cellulomonadaceae;g__Cellulomonas;s__Cellulomonas gilvus	1.18311e-05	0	0
k__Bacteria;p__Actinobacteria;c__Actinobacteria;o__Micrococcales;f__Promicromonosporaceae;g__Isoptericola;s__Unclassified_Isoptericola	1.18311e-05	0	0
k__Bacteria;p__Proteobacteria;c__Alphaproteobacteria;o__Rhizobiales;f__Methylobacteriaceae;g__Methylorubrum;s__Methylorubrum populi	1.1691e-05	0	0
k__Bacteria;p__Proteobacteria;c__Gammaproteobacteria;o__Pseudomonadales;f__Pseudomonadaceae;g__Pseudomonas;s__Pseudomonas extremorientalis	1.06409e-05	0	0
k__Bacteria;p__Proteobacteria;c__Gammaproteobacteria;o__Enterobacterales;f__Enterobacteriaceae;g__Candidatus Riesia;s__Candidatus Riesia pthiripubis	1.00809e-05	0	0
k__Bacteria;p__Actinobacteria;c__Actinobacteria;o__Micrococcales;f__Micrococcaceae;g__Glutamicibacter;s__Glutamicibacter arilaitensis	1.00109e-05	0	0
k__Bacteria;p__Bacteroidetes;c__Flavobacteriia;o__Flavobacteriales;f__Flavobacteriaceae;g__Polaribacter;s__Polaribacter sp. KT 15	9.94088e-06	0	0
k__Bacteria;p__Firmicutes;c__Clostridia;o__Clostridiales;f__Clostridiales Family XVI. Incertae Sedis;g__Carboxydocella;s__Carboxydocella thermautotrophica	9.73087e-06	0	0
k__Eukaryota;p__Ascomycota;c__Dothideomycetes;o__Pleosporales;f__Pleosporaceae;g__Alternaria;s__Alternaria alternata	9.66086e-06	0	0
k__Bacteria;p__Proteobacteria;c__Gammaproteobacteria;o__Pseudomonadales;f__Pseudomonadaceae;g__Pseudomonas;s__Pseudomonas mediterranea	9.45084e-06	0	0
k__Bacteria;p__Firmicutes;c__Bacilli;o__Lactobacillales;f__Streptococcaceae;g__Streptococcus;s__Streptococcus gordonii	9.10081e-06	0	0
k__Bacteria;p__unidentified;c__unidentified;o__unidentified;f__unidentified;g__unidentified;s__uncultured bacterium OMZ60_14B20	8.75078e-06	0	0
k__Eukaryota;p__Ascomycota;c__Eurotiomycetes;o__Eurotiales;f__Trichocomaceae;g__Rasamsonia;s__Rasamsonia emersonii	8.61077e-06	0	0
k__Eukaryota;p__Ascomycota;c__Sordariomycetes;o__Magnaporthales;f__Magnaporthaceae;g__Magnaporthe;s__Magnaporthe oryzae	8.26073e-06	0	0
k__Bacteria;p__Bacteroidetes;c__Bacteroidia;o__Bacteroidales;f__Bacteroidaceae;g__Bacteroides;s__Bacteroides caccae	7.98071e-06	0	0
k__Eukaryota;p__unidentified;c__Litostomatea;o__Entodiniomorphida;f__Ophryoscolecidae;g__Epidinium;s__Epidinium ecaudatum	7.70068e-06	0	0
k__Bacteria;p__Proteobacteria;c__Alphaproteobacteria;o__Rhizobiales;f__Hyphomicrobiaceae;g__Devosia;s__Unclassified_Devosia	7.00062e-06	0	0
