# Supplementary material for: Metagenomics Reveals That Proper Placement After Long-Distance Transportation Significantly Affects Calf Nasopharyngeal Microbiota and Is Critical for the Prevention of Respiratory Diseases
Source: Front Microbiol. 2021 Sep 20;12:700704. doi: 10.3389/fmicb.2021.700704 (PMC8488368; doi:10.3389/fmicb.2021.700704)
Supplement: Supplementary Table 3 — The detailed species annotation data for each sample. [file Table_3.XLSX]

## Sheet: At The Phylum Level
Taxon	A1	A2	A3	A4	A5	A6	B1	B2	B3	B4	B5	B6	C1	C2	C3	C4	C5	C6
k__Bacteria;p__Proteobacteria	0.572925	0.238032	0.376643	0.4506	0.48098	0.557462	0.459681	0.435789	0.482752	0.412681	0.507653	0.526796	0.0819678	0.0941263	0.163859	0.110406	0.0865349	0.0831237
k__unidentified;p__unidentified	0.206566	0.364105	0.30661	0.264558	0.281313	0.1844	0.273977	0.293335	0.274121	0.299049	0.231848	0.24608	0.475267	0.485861	0.258627	0.499577	0.454694	0.442743
k__Bacteria;p__Firmicutes	0.0795808	0.251448	0.151658	0.112525	0.117481	0.0885529	0.130351	0.139178	0.118701	0.136794	0.0983935	0.120051	0.159024	0.223847	0.149227	0.192217	0.178763	0.167195
k__Eukaryota;p__Unclassified_Eukaryota	0.0433834	0.0641486	0.0587407	0.0522795	0.0553668	0.0358417	0.049355	0.0512774	0.0508328	0.052513	0.0435449	0.0462291	0.0971363	0.0924051	0.0523052	0.096316	0.0958994	0.0874576
k__Bacteria;p__Tenericutes	0.0330187	0.010434	0.0212103	0.0308985	0.00837875	0.0187133	0.0265986	0.0196286	0.0174412	0.0299201	0.0598036	0.0142138	0.109782	0.0268947	0.157998	0.019041	0.0941425	0.137308
k__Bacteria;p__Unclassified_Bacteria	0.0236206	0.0331346	0.0296565	0.0279379	0.0289213	0.0213504	0.025288	0.0257977	0.0251128	0.0287932	0.0226859	0.0225698	0.042238	0.042119	0.0354644	0.0464557	0.0440434	0.0431441
k__Bacteria;p__Actinobacteria	0.0092223	0.0113038	0.014516	0.0191547	0.00374194	0.0196697	0.0123176	0.0114522	0.00585453	0.0169845	0.00614817	0.00446844	0.0125452	0.0125665	0.134301	0.011232	0.021454	0.0157118
k__Bacteria;p__unidentified	0.00521311	0.00702493	0.00645133	0.00736209	0.00542355	0.00557108	0.004893	0.00594931	0.00471786	0.00542526	0.00539291	0.00355924	0.00865758	0.00765431	0.0170225	0.00981504	0.0114923	0.00883806
k__Bacteria;p__Deinococcus-Thermus	0.00481707	0.00936248	0.00762942	0.0074827	0.00207045	0.0365721	0.00677618	0.00444628	0.00619395	0.00498659	0.00826516	0.00340219	0.00534801	0.00520643	0.0055804	0.0031688	0.00389965	0.0047879
k__Bacteria;p__Bacteroidetes	0.00665521	0.00255039	0.00657694	0.00730316	0.00504376	0.0114724	0.00483405	0.00484222	0.00675785	0.00604286	0.00836289	0.00457955	0.00149309	0.00149402	0.015387	0.0031688	0.00284833	0.00246467
k__Eukaryota;p__Ascomycota	0.00804377	0.00227083	0.013692	0.0106532	0.00172902	0.0110688	0.000835444	0.00215191	0.00152444	0.00149334	0.00162435	0.00182925	0.00206976	0.00319645	0.00334933	0.00294558	0.00171921	0.00300309
k__Eukaryota;p__Apicomplexa	0.0020142	0.00280539	0.00246112	0.0020707	0.00241775	0.0019209	0.00207509	0.0023168	0.00176618	0.00201339	0.00160521	0.00174974	0.00398428	0.00389584	0.00201485	0.00424804	0.003495	0.00385828
k__Viruses;p__unidentified	0.00172249	0.00241286	0.000654954	0.0031415	0.00336109	0.0026211	0.000980373	0.00213621	0.0018091	0.00101693	0.00218752	0.00188555	0	0.000168604	0.0020061	0.00063279	0.000267939	8.27069e-05
k__Bacteria;p__Cyanobacteria	0.000944812	0.00033686	0.000935132	0.00102016	0.00175618	0.00145885	0.000852729	0.000684776	0.00123682	0.00122226	0.000852307	0.000868698	0.000136168	0	0.000667787	0.000194107	0	0
k__Eukaryota;p__Unclassified_Fungi	0.000552542	0.000180095	0.0006472	0.000748086	0.000240762	0.000553778	4.43206e-05	0.000140208	7.30151e-05	5.38916e-05	6.71637e-05	0	0.000349952	0.000487078	0.000390819	9.70536e-05	0.000362229	0.000199324
k__Bacteria;p__Fusobacteria	0.00031059	0.000158811	5.16933e-05	0.000237546	0.000348893	0.000101583	0.000386919	0.000112166	0.000148004	8.35319e-05	0.000170596	0.000221249	0	0	0.000213473	0	0	0
k__Viruses;p__Unclassified_Viruses	0.000223419	4.09307e-05	0.00021918	0.000336063	0.000280179	0.000260581	0.000180828	0.000117775	4.93346e-05	0	0.000241454	0.00041978	0	0	0	0	0	0
k__Bacteria;p__Chlorobi	7.03547e-05	0	0.000258467	9.20721e-05	8.3095e-05	0.00023612	0	0	9.86691e-05	0.000102933	0.000198469	0	0	0	0.000273683	0.000388215	0	0
k__Eukaryota;p__Mucoromycota	0.000172626	4.09307e-05	0.000233654	0.000195193	0.000106532	0.000167492	4.43206e-05	8.63681e-05	4.93346e-05	5.38916e-05	0.00015582	0.000287426	0	0	0	0	0.000157149	0
k__Archaea;p__Euryarchaeota	0.000163703	8.18614e-05	5.16933e-05	0.000247214	6.39192e-05	0.000503157	6.47081e-05	0	4.93346e-05	0	0	0	0	0	0.000444461	0	7.85745e-05	0
k__Bacteria;p__Spirochaetes	4.49584e-05	0	0.000236238	0.000133505	0.000111859	0.000119249	8.73117e-05	5.94482e-05	0.000171191	0.000222033	0.000186379	0.00018174	0	0	0	0	0	0
k__Bacteria;p__Thermotogae	3.46626e-05	0	8.68448e-05	0.000135346	0.000262602	3.56728e-05	0.000198113	0	4.93346e-05	9.5927e-05	4.73504e-05	5.43245e-05	0	0	0.000329514	0	0	0
k__Bacteria;p__Planctomycetes	6.48636e-05	0	0.000103387	0.000212226	0.00012411	0.000101922	0	0	0.000148004	0.000155208	0.000122574	4.93859e-05	0	0	0.000111663	0	0	0
k__Eukaryota;p__unidentified	0.000116686	4.50238e-05	0.000103387	0.000250436	5.3266e-05	0.000173608	0	0.00010768	0	0	0	0	0	7.80574e-05	0.000161473	0	0	8.27069e-05
k__Bacteria;p__Aquificae	0.000126295	4.09307e-05	0	0	0	0.000127063	7.88907e-05	0	9.76824e-05	0.000189159	8.6977e-05	0.000169394	0	0	0	0	0	0
k__Eukaryota;p__Unclassified_Dikarya	6.93251e-05	4.09307e-05	0.000200053	0.000138108	0.000102803	0.000141332	0	0	0	5.38916e-05	0	4.93859e-05	0	0	0	9.70536e-05	0	0
k__Bacteria;p__Chlamydiae	3.43194e-05	0	0	0	5.3266e-05	0	9.8835e-05	0.000278734	0	0	0.000100746	0.000160504	0	0	0	0	0	0
k__Eukaryota;p__Bacillariophyta	0	0	0.00031016	6.7673e-05	0	7.54225e-05	0	0	0	0	0	0	0	0	0.000155452	0	0	0
k__Bacteria;p__Elusimicrobia	7.34434e-05	0	0	0	0	7.54225e-05	0	5.60832e-05	8.04153e-05	0	6.14548e-05	7.25973e-05	0	0	0	0	0	0
k__Bacteria;p__Thermodesulfobacteria	0.000146887	0	0	4.60361e-05	0	0	0	0	4.93346e-05	0	0	0	0	0	0.000109473	0	0	0
k__Bacteria;p__Dictyoglomi	0	0	0	0	0.000104401	3.39741e-05	0	5.60832e-05	0	5.38916e-05	0	5.2349e-05	0	0	0	0	0	0
k__Bacteria;p__Acidobacteria	0	0	0	0	0	0.000224909	0	0	0	0	5.87682e-05	0	0	0	0	0	0	0
k__Bacteria;p__Candidatus Melainabacteria	0	0	6.2032e-05	0	0	4.79035e-05	0	0	0	0	0	0	0	0	0	0	0.000148506	0
k__Bacteria;p__Chrysiogenetes	6.86387e-05	0	0	0	0	3.90702e-05	0	0	0.000114456	0	3.39177e-05	0	0	0	0	0	0	0
k__Archaea;p__Thaumarchaeota	0	0	0	0.000173556	7.93664e-05	0	0	0	0	0	0	0	0	0	0	0	0	0
k__Bacteria;p__Chloroflexi	0	0	0	0	0	0.000124345	0	0	0	0	3.35819e-05	0	0	0	0	0	0	0
k__Bacteria;p__Armatimonadetes	0	0	0	0	0	6.45508e-05	0	0	0	0	6.71637e-05	0	0	0	0	0	0	0
k__Bacteria;p__Nitrospirae	0	0	0	0	0	0.00011755	0	0	0	0	0	0	0	0	0	0	0	0

## Sheet: At The Genus Level
Taxon	A1	A2	A3	A4	A5	A6	average	B1	B2	B3	B4	B5	B6	average	C1	C2	C3	C4	C5	C6	average	p A-B	p B-C	p A-C
k__unidentified;p__unidentified;c__unidentified;o__unidentified;f__unidentified;g__unidentified	0.206566	0.364105	0.30661	0.264558	0.281313	0.1844	0.267925	0.273977	0.293335	0.274121	0.299049	0.231848	0.24608	0.269735	0.475267	0.485861	0.258627	0.499577	0.454694	0.442743	0.436128
k__Bacteria;p__Proteobacteria;c__Gammaproteobacteria;o__Pseudomonadales;f__Moraxellaceae;g__Moraxella	0.21176	0.0758184	0.148528	0.17017	0.209542	0.225952	0.173628	0.192799	0.138194	0.199079	0.160302	0.217231	0.230909	0.189752	0.0136897	0.014094	0.0249331	0.0132071	0.0147445	0.011799	0.0154112	0.562708	2.61431e-07	4.22864e-05
k__Bacteria;p__Firmicutes;c__Clostridia;o__Clostridiales;f__Clostridiaceae;g__Clostridium	0.0651694	0.246382	0.141452	0.0942777	0.108279	0.0721162	0.121279	0.11994	0.129046	0.107763	0.12359	0.087112	0.112442	0.113316	0.150969	0.216633	0.0851198	0.177657	0.161547	0.15923	0.158526	0.782413	0.0349424	0.278681
k__Bacteria;p__Proteobacteria;c__Gammaproteobacteria;o__Pasteurellales;f__Pasteurellaceae;g__Mannheimia	0.162844	0.0314401	0.048294	0.0973414	0.0685784	0.143696	0.0920324	0.109078	0.147108	0.100347	0.0788299	0.0938452	0.11646	0.107611	0.00825861	0.00774329	0.0165326	0.0256076	0.00690984	0.00773971	0.012132	0.522232	2.39877e-06	0.00423323
k__Eukaryota;p__Unclassified_Eukaryota;c__Unclassified_Eukaryota;o__Unclassified_Eukaryota;f__Unclassified_Eukaryota;g__Unclassified_Eukaryota	0.0433834	0.0641486	0.0587407	0.0522795	0.0553668	0.0358417	0.0516268	0.049355	0.0512774	0.0508328	0.052513	0.0435449	0.0462291	0.0489587	0.0971363	0.0924051	0.0523052	0.096316	0.0958994	0.0874576	0.0869199	0.563199	0.000366061	0.00161369
k__Bacteria;p__Proteobacteria;c__Gammaproteobacteria;o__Pseudomonadales;f__Moraxellaceae;g__Acinetobacter	0.0475097	0.0701208	0.0540397	0.0285622	0.0347907	0.0301079	0.0441885	0.029483	0.0419407	0.0369269	0.0584228	0.0351538	0.0380627	0.0399983	0.0361431	0.0438714	0.0301582	0.0393135	0.0393116	0.0359452	0.0374572	0.600562	0.581109	0.350408
k__Bacteria;p__Proteobacteria;c__Gammaproteobacteria;o__Pseudomonadales;f__Moraxellaceae;g__Psychrobacter	0.036639	0.0114635	0.0241728	0.0300206	0.0351961	0.0366914	0.0290306	0.0264213	0.0230827	0.0315662	0.0247007	0.0359769	0.0331987	0.0291577	0.00409798	0.00585274	0.0320554	0.00623667	0.00567937	0.00288812	0.00946838	0.97824	0.00282106	0.0091913
k__Bacteria;p__Unclassified_Bacteria;c__Unclassified_Bacteria;o__Unclassified_Bacteria;f__Unclassified_Bacteria;g__Unclassified_Bacteria	0.0236206	0.0331346	0.0296565	0.0279379	0.0289213	0.0213504	0.0274369	0.025288	0.0257977	0.0251128	0.0287932	0.0226859	0.0225698	0.0250412	0.042238	0.042119	0.0354644	0.0464557	0.0440434	0.0431441	0.0422441	0.254536	2.07751e-06	7.56279e-05
k__Bacteria;p__Tenericutes;c__Mollicutes;o__Mycoplasmatales;f__Mycoplasmataceae;g__Mycoplasma	0.0327733	0.0103522	0.0210216	0.0304386	0.00788657	0.0183586	0.0201385	0.026502	0.0193779	0.0171393	0.0298295	0.0593324	0.013992	0.0276955	0.109515	0.0263483	0.157327	0.0188468	0.0939854	0.137308	0.090555	0.363594	0.0268969	0.0139019
k__Bacteria;p__Proteobacteria;c__Gammaproteobacteria;o__Pasteurellales;f__Pasteurellaceae;g__Pasteurella	0.004223	0.011003	0.00289689	0.0284917	0.0275641	0.00578681	0.0133276	0.0163783	0.00737718	0.00476424	0.0144887	0.0157472	0.0190615	0.0129695	0.000597779	0	0.0018189	0.000662876	0.000234938	0.0012406	0.000759182	0.947506	0.000350591	0.0254699
k__Bacteria;p__Deinococcus-Thermus;c__Deinococci;o__Deinococcales;f__Deinococcaceae;g__Deinococcus	0.00478275	0.00936248	0.00762942	0.0074827	0.00207045	0.0360306	0.0112264	0.0067097	0.00444628	0.00619395	0.00498659	0.0082299	0.00340219	0.00566144	0.00534801	0.00520643	0.00547092	0.0031688	0.00389965	0.0047879	0.00464695	0.302469	0.234193	0.224664
k__Bacteria;p__Actinobacteria;c__Actinobacteria;o__Corynebacteriales;f__Corynebacteriaceae;g__Corynebacterium	0.00711612	0.00896054	0.0112567	0.0143849	0.00309476	0.0135017	0.00971912	0.00916728	0.00671765	0.00421317	0.0116815	0.00457385	0.00305501	0.00656808	0.00918523	0.00982898	0.112881	0.00885323	0.0160135	0.0105675	0.0278883	0.181556	0.240525	0.313519
k__Bacteria;p__Proteobacteria;c__Gammaproteobacteria;o__Unclassified_Gammaproteobacteria;f__Unclassified_Gammaproteobacteria;g__Unclassified_Gammaproteobacteria	0.0128245	0.00333135	0.00725464	0.00913678	0.0119412	0.0125055	0.00949899	0.00862524	0.00723586	0.010822	0.0070377	0.0115145	0.010052	0.00921456	0.000931391	0.000575283	0.00741736	0.00302613	0.00110712	0.0012803	0.0023896	0.870569	0.000397639	0.00330669
k__Bacteria;p__unidentified;c__unidentified;o__unidentified;f__unidentified;g__unidentified	0.00521311	0.00702493	0.00645133	0.00736209	0.00542355	0.00557108	0.00617435	0.004893	0.00594931	0.00471786	0.00542526	0.00539291	0.00355924	0.0049896	0.00865758	0.00765431	0.0170225	0.00981504	0.0114923	0.00883806	0.01058	0.0389418	0.00295713	0.01209
k__Eukaryota;p__Ascomycota;c__Eurotiomycetes;o__Eurotiales;f__Aspergillaceae;g__Aspergillus	0.00621764	0.00143667	0.0110639	0.0079868	0.00105254	0.00847179	0.00603822	0.000504812	0.00114241	0.00107796	0.00107783	0.0013688	0.00148355	0.00110923	0.00179606	0.00271796	0.00181561	0.00202357	0.000855677	0.00198745	0.00186605	0.0136121	0.0225844	0.0308683
k__Bacteria;p__Proteobacteria;c__Betaproteobacteria;o__Neisseriales;f__Neisseriaceae;g__Neisseria	0.00621935	0.00214149	0.00836656	0.00418836	0.00411001	0.00595261	0.00516306	0.00397999	0.00292923	0.0100534	0.00458887	0.00781517	0.00407927	0.00557432	0.000272337	0.000468344	0.000590608	0.000679376	0.000157149	8.27069e-05	0.000375087
k__Bacteria;p__Proteobacteria;c__Gammaproteobacteria;o__Pseudomonadales;f__Pseudomonadaceae;g__Pseudomonas	0.00445774	0.00217997	0.00531201	0.00393286	0.00498943	0.00604468	0.00448611	0.00506097	0.00529425	0.0056197	0.00593131	0.00506582	0.00387037	0.0051404	0.00492657	0.00751692	0.0036575	0.0056097	0.00493841	0.00686881	0.00558632
k__Bacteria;p__Proteobacteria;c__Betaproteobacteria;o__Neisseriales;f__Neisseriaceae;g__Simonsiella	0.00228121	0.00173341	0.0162472	0.00133459	0.00192557	0.00250525	0.00433787	0.00162036	0.00235101	0.00671098	0.00355307	0.00404661	0.000715601	0.00316627	0.000272337	0.000156115	0.00109309	0.000194107	0.000471447	0.000538422	0.000454253
k__Bacteria;p__Proteobacteria;c__Gammaproteobacteria;o__Pseudomonadales;f__Moraxellaceae;g__Unclassified_Moraxellaceae	0.00438979	0.00158852	0.00387648	0.00370913	0.00554712	0.00481413	0.00398753	0.00312726	0.00274471	0.00406467	0.00386079	0.00462321	0.00443436	0.00380917	0.00110569	0.000534693	0.00178332	0.000468769	0.000514663	0.000330828	0.00078966
k__Bacteria;p__Proteobacteria;c__Gammaproteobacteria;o__Enterobacterales;f__Enterobacteriaceae;g__Klebsiella	0.000445122	0.000238626	0.000863278	0.00939964	0.0114133	0.00101481	0.0038958	0.000819932	0.00016825	0.000275287	0.000565861	0.000476862	0.000296315	0.000433751	0.000673352	0.000766523	0.0133136	0.000906481	0.00117469	0.00112399	0.0029931
k__Bacteria;p__Proteobacteria;c__Unclassified_Proteobacteria;o__Unclassified_Proteobacteria;f__Unclassified_Proteobacteria;g__Unclassified_Proteobacteria	0.00417976	0.00161553	0.00343657	0.00425097	0.00388522	0.00564242	0.00383508	0.00383196	0.00313281	0.00392259	0.00231518	0.00446001	0.00343578	0.00351639	0.000993347	0.000254467	0.00431872	0.000418301	0.00103168	0.000512783	0.00125488
k__Bacteria;p__Proteobacteria;c__Betaproteobacteria;o__Neisseriales;f__Neisseriaceae;g__Unclassified_Neisseriaceae	0.00274589	0.00326627	0.00668084	0.00232758	0.00408817	0.00339911	0.00375131	0.00488812	0.0031973	0.00493346	0.00331002	0.00388139	0.00341553	0.00393764	0.00668314	0.00807503	0.00190155	0.00690343	0.00613667	0.00781084	0.00625178
k__Bacteria;p__Proteobacteria;c__Gammaproteobacteria;o__Pasteurellales;f__Pasteurellaceae;g__Unclassified_Pasteurellaceae	0.00544442	0.00119804	0.00128923	0.00409629	0.00327693	0.00637558	0.00361342	0.00516025	0.00485176	0.00416285	0.00308098	0.00409766	0.00471882	0.00434539	0.000362888	0.000312229	0.0015381	0.000991888	0.000496591	0.000502031	0.000700621
k__Bacteria;p__Proteobacteria;c__Gammaproteobacteria;o__Pasteurellales;f__Pasteurellaceae;g__Actinobacillus	0.00548218	0.00135808	0.00186406	0.0037814	0.00317998	0.00557006	0.00353929	0.00417944	0.00537277	0.00384415	0.00302655	0.00367184	0.00407631	0.00402851	0.000136168	0	0.000878523	0.000612409	0.000233366	0.000212557	0.000345504
k__Bacteria;p__Proteobacteria;c__Gammaproteobacteria;o__Pasteurellales;f__Pasteurellaceae;g__Haemophilus	0.0049643	0.00158115	0.00180823	0.00358851	0.00391346	0.00465683	0.00341875	0.00336527	0.00434981	0.00359698	0.0020883	0.00410034	0.00487784	0.00372976	0	0	0.000109473	0.000175667	0	0	4.75234e-05
k__Bacteria;p__Proteobacteria;c__Betaproteobacteria;o__Neisseriales;f__Neisseriaceae;g__Kingella	0.00257807	0.00102122	0.00460019	0.00150814	0.0017109	0.00219303	0.00226859	0.00111378	0.000846296	0.00561723	0.000878971	0.00338505	0.00113242	0.00216229	0.000136168	0	0.000698986	0	0	0.000248121	0.000180546
k__Bacteria;p__Proteobacteria;c__Gammaproteobacteria;o__Pasteurellales;f__Pasteurellaceae;g__Glaesserella	0.0034944	0.000934038	0.00118481	0.00238145	0.00176896	0.00355709	0.00222012	0.00262378	0.0029382	0.0023503	0.00128262	0.00251595	0.00192556	0.00227273	0	0	0.000218946	0	0.000157149	0	6.26826e-05
k__Bacteria;p__Proteobacteria;c__Gammaproteobacteria;o__Enterobacterales;f__Enterobacteriaceae;g__Unclassified_Enterobacteriaceae	0.00130551	0.000198514	0.000803831	0.00367322	0.00569148	0.00115648	0.00213817	0.000738825	0.000687019	0.000617175	0.000612747	0.00118947	0.000750665	0.000765984	0.000196082	0.000468344	0.00678351	0.000494974	8.6432e-05	0.000679024	0.00145139
k__Bacteria;p__Firmicutes;c__Bacilli;o__Lactobacillales;f__Streptococcaceae;g__Streptococcus	0.00241608	0.000556657	0.00133731	0.00212963	0.00137054	0.00344871	0.00187649	0.00108009	0.00111886	0.00138679	0.00161513	0.0021798	0.00117687	0.00142626	0.000279826	0	0.00238159	0.000818162	0.000796746	0.000170376	0.000741117
k__Bacteria;p__Proteobacteria;c__Gammaproteobacteria;o__Vibrionales;f__Vibrionaceae;g__Vibrio	0.00213672	0.000470703	0.00198761	0.00182625	0.00212159	0.00250559	0.00184141	0.00173072	0.00162922	0.00194427	0.00137962	0.00215595	0.00172456	0.00176072	0	0	0.000604292	0.000388215	0.000157149	8.27069e-05	0.000205394
k__Viruses;p__unidentified;c__unidentified;o__Caudovirales;f__Siphoviridae;g__unidentified	0.00142597	0.000257045	0.000603261	0.00277413	0.00327746	0.00247705	0.00180249	0.000585476	0.00162361	0.00161225	0.000930168	0.00211163	0.00155319	0.00140272	0	0	0.000619071	0	0.000157149	0	0.00012937
k__Bacteria;p__Proteobacteria;c__Gammaproteobacteria;o__Alteromonadales;f__Pseudoalteromonadaceae;g__Pseudoalteromonas	0.00220021	0.000518592	0.00155907	0.00157904	0.00221746	0.00215973	0.00170569	0.00158757	0.00106502	0.00198078	0.00158549	0.00169958	0.00154578	0.00157737	0.000136168	0.000309888	0.00016421	0.000194107	0	0.000496241	0.000216769
k__Eukaryota;p__Apicomplexa;c__Aconoidasida;o__unidentified;f__Babesiidae;g__Babesia	0.00139851	0.00180995	0.00175654	0.00154589	0.00162142	0.00108887	0.00153686	0.00141516	0.00158547	0.00123287	0.0015316	0.00120727	0.00121144	0.00136397	0.00301272	0.00281631	0.00127974	0.00319792	0.00247195	0.00280955	0.00259803
k__Bacteria;p__Proteobacteria;c__Gammaproteobacteria;o__Pasteurellales;f__Pasteurellaceae;g__Bibersteinia	0.00177294	0.000381065	0.000880854	0.00141377	0.000821895	0.00187469	0.00119087	0.00151488	0.00178176	0.00103603	0.000777655	0.00100107	0.00134033	0.00124196	0	0	0	0	0	0	0
k__Bacteria;p__Proteobacteria;c__Gammaproteobacteria;o__Pasteurellales;f__Pasteurellaceae;g__Histophilus	0.0011974	0.000288561	0.00100233	0.00115689	0.00138332	0.00137154	0.00106667	0.00109516	0.0014705	0.00140998	0.000640771	0.00170764	0.000947221	0.00121188	0	0	0.000109473	0	0	0.000165414	4.58145e-05
k__Bacteria;p__Actinobacteria;c__Actinobacteria;o__Unclassified_Actinobacteria;f__Unclassified_Actinobacteria;g__Unclassified_Actinobacteria	0.00069634	0.000503857	0.00144224	0.00138154	0.000159798	0.00199462	0.00102973	0.000987907	0.00105941	0.000159844	0.00163291	0.000387535	0.000455338	0.000780492	0.000980412	0.00128795	0.00614035	0.000970536	0.00181193	0.00223805	0.0022382
k__Bacteria;p__Proteobacteria;c__Gammaproteobacteria;o__Alteromonadales;f__Colwelliaceae;g__Colwellia	0.00104949	0.000390069	0.000643065	0.000997141	0.00124536	0.00106815	0.000898878	0.000901925	0.000702723	0.000719791	0.000661249	0.00139667	0.00114328	0.00092094	0	0	0.000109473	0	0	0.000165414
k__Bacteria;p__Firmicutes;c__Bacilli;o__Bacillales;f__Staphylococcaceae;g__Staphylococcus	0.000957167	0.000417084	0.00084777	0.00111039	0.000885814	0.00110246	0.000886781	0.000866469	0.000636544	0.00102419	0.00105142	0.000969508	0.000380765	0.000821483	0.000948412	0.000558891	0.00935503	0.00181199	0.00173021	0.00146309	0.0026446
k__Bacteria;p__Firmicutes;c__Bacilli;o__Bacillales;f__Bacillaceae;g__Bacillus	0.00113014	0.000337269	0.000584651	0.00110855	0.000903392	0.00106135	0.000854225	0.00108719	0.000325283	0.000606322	0.000782506	0.00105548	0.000655845	0.000752103	0.000501099	0.000624459	0.00361097	0.00016208	0.000996325	0	0.000982489
k__Bacteria;p__Proteobacteria;c__Gammaproteobacteria;o__Pasteurellales;f__Pasteurellaceae;g__Aggregatibacter	0.00121422	0.000145304	0.000730944	0.000887575	0.00117239	0.000902353	0.00084213	0.000811511	0.000461565	0.000737552	0.000399875	0.000819061	0.00107167	0.000716873	0	0	0	9.70536e-05	0	0
k__Bacteria;p__Proteobacteria;c__Gammaproteobacteria;o__Alteromonadales;f__Shewanellaceae;g__Shewanella	0.00111057	0.000214067	0.000559839	0.000911974	0.00108823	0.001149	0.000838947	0.00057085	0.00114578	0.000913183	0.00062137	0.0011626	0.00061436	0.000838024	0	0	7.44418e-05	9.99653e-05	9.97897e-05	0.00025391
k__Bacteria;p__Proteobacteria;c__Gammaproteobacteria;o__Enterobacterales;f__Yersiniaceae;g__Yersinia	0.00107454	0.000269733	0.0010959	0.000530796	0.000730277	0.00132431	0.000837593	0.000617387	0.000699918	0.00136558	0.00113388	0.00111928	0.00148256	0.00106977	0.000136168	0.000156115	5.47366e-05	0	0	0
k__Bacteria;p__Firmicutes;c__Bacilli;o__Lactobacillales;f__Enterococcaceae;g__Enterococcus	0.000693251	0.000376562	0.000820373	0.00119694	0.000159798	0.0010199	0.000711138	0.000687856	0.000691506	0.000999025	0.00117538	0.000582981	9.87718e-05	0.000705919	0.000619566	0.000156115	0.00467451	0.00131022	0.00158249	0.000966017	0.00155149
k__Bacteria;p__Proteobacteria;c__Betaproteobacteria;o__Neisseriales;f__Neisseriaceae;g__Vitreoscilla	0.000853179	0.000405623	0.00108763	0.000400974	0.0004485	0.0010036	0.000699917	0.000601431	0.000681411	0.00138186	0.00061113	0.00111559	0.000978828	0.000895042	0	0.000156115	0	0	0	0
k__Bacteria;p__Proteobacteria;c__Gammaproteobacteria;o__Thiotrichales;f__Piscirickettsiaceae;g__Methylophaga	0.000804446	0.00054929	0.000425436	0.000728751	0.000814438	0.000873475	0.000699306	0.000653729	0.000400434	0.00120672	0.000404187	0.000806972	0.000785729		0	0	0	0	0	0
k__Bacteria;p__Proteobacteria;c__Gammaproteobacteria;o__Legionellales;f__Legionellaceae;g__Legionella	0.000918386	0.000210793	0.000519001	0.000788137	0.000700981	0.000966903	0.000684034	0.000829682	0.0005255	0.000867301	0.000647238	0.00114279	0.00088055	0.00081551	0.000127998	0	0.000184462	0	0	0
k__Bacteria;p__Proteobacteria;c__Betaproteobacteria;o__Burkholderiales;f__Burkholderiaceae;g__Polynucleobacter	0.0010313	0.000368376	0.000664776	0.000774787	0.000302551	0.000922397	0.000677364	0.000526972	0.000423989	0.000644803	0.000960348	0.00106891	0.0010697	0.000782453	0	0	0	0.000194107	0	0
k__Bacteria;p__Proteobacteria;c__Gammaproteobacteria;o__Enterobacterales;f__Enterobacteriaceae;g__Citrobacter	0.000956481	0.000434275	0.000512798	0.000628392	0.000638127	0.000860564	0.000671773	0.000943586	0.000598408	0.00052344	0.000440833	0.000909397	0.000951666		0	0	0.000109473	0	0	0
k__Bacteria;p__Proteobacteria;c__Gammaproteobacteria;o__Enterobacterales;f__Erwiniaceae;g__Erwinia	0.00045885	0.000127294	0.000614634	0.000448852	0.00115427	0.00113643	0.000656723	0.000423262	0.000136843	0.000594975	0.000364307	0.000652831	0.000547689		0	0	0.000107831	0	0	0
k__Bacteria;p__Firmicutes;c__Bacilli;o__Lactobacillales;f__Unclassified_Lactobacillales;g__Unclassified_Lactobacillales	0.000721393	0.000218979	0.000738181	0.000975965	0.000159798	0.000884686	0.0006165	0.000618716	0.000639909	0.000810073	0.000863882	0.000382161	0.000349158	0.00061065	0.00052561	0.000306765	0.00422731	0.000980242	0.00134755	0.000710452	0.00134966
k__Bacteria;p__Proteobacteria;c__Gammaproteobacteria;o__Oceanospirillales;f__Kangiellaceae;g__Kangiella	0.000714529	0.000343408	0.000464206	0.000852128	0.000537987	0.000733161	0.00060757	0.000435229	0.000262469	0.000455358	0.000666639	0.000830479	0.000623744		0	0	0	0	0	0
k__Bacteria;p__Proteobacteria;c__Gammaproteobacteria;o__Pasteurellales;f__Pasteurellaceae;g__Basfia	0.000484246	0.000273417	0.000980622	0.000528954	0.000613092	0.000683559	0.000593982	0.000447195	0.000233306	0.000617669	0.000398798	0.000600779	0.000304711		0	0	0	0	0	0
k__Eukaryota;p__Apicomplexa;c__Conoidasida;o__Eucoccidiorida;f__Eimeriidae;g__Eimeria	0.000446495	0.00095082	0.00070458	0.000461281	0.000559293	0.000398177	0.000586774	0.000468026	0.000467734	0.000533306	0.000481791	0.000331789	0.000538306	0.000470159	0.000971561	0.00107953	0.000572545	0.00105012	0.00102304	0.00104872
k__Bacteria;p__Proteobacteria;c__Gammaproteobacteria;o__Enterobacterales;f__Enterobacteriaceae;g__Escherichia	0.000520282	0.00044901	0.000443012	0.000555655	0.000984356	0.000530676	0.000580498	0.000513233	0.000417259	0.000854474	0.000706518	0.000674324	0.000387679	0.000592248	6.80841e-05	7.80574e-05	0.0016733	0.000330953	0.000157149	8.60152e-05
k__Bacteria;p__Proteobacteria;c__Gammaproteobacteria;o__Enterobacterales;f__Erwiniaceae;g__Pantoea	0.000708352	0.000239854	0.000478163	0.000786296	0.000337174	0.000731123	0.000546827	0.000439661	0.000240597	0.000485945	0.000364307	0.000702868	0.000656338		0	0	0.000218399	0	0	0
k__Bacteria;p__Proteobacteria;c__Alphaproteobacteria;o__Sphingomonadales;f__Sphingomonadaceae;g__Sphingomonas	0.000321916	0.000635244	0.000398039	0.00104548	0.000237034	0.000614592	0.000542051	0.000202102	0.000297802	0.000588068	0.00015413	0.000211566	0		0.000489525	0.000390287	0.000447745	0.000985095	0.000744887	0.000165414
k__Bacteria;p__Firmicutes;c__Bacilli;o__Lactobacillales;f__Lactobacillaceae;g__Lactobacillus	0.000474637	0.000175593	0.000750587	0.000685017	0.000800056	0.000356389	0.00054038	0.000620489	0.000884993	0.000751859	0.000618136	0.000779435	0.000513613	0.000694754	0.000509269	0.00169463	0.00169465	0.00181296	0.000993968	0.000745189	0.00124178
k__Bacteria;p__Proteobacteria;c__Gammaproteobacteria;o__Oceanospirillales;f__Halomonadaceae;g__Halomonas	0.000449927	0.000207928	0.00103904	0.000494427	0.000457023	0.000547323	0.000532611	0.000542041	0.000496897	0.000506666	0.000431671	0.000542011	0.000521515		0	0	5.47366e-05	0	0	0
k__Bacteria;p__Proteobacteria;c__Gammaproteobacteria;o__Enterobacterales;f__Yersiniaceae;g__Serratia	0.000632163	0.000248859	0.000840016	0.000372432	0.000446369	0.000633278	0.000528853	0.0005252	0.000206947	0.000367049	0.000485024	0.000542683	0.000414348		0	0	8.10102e-05	0	0	0
k__Bacteria;p__Firmicutes;c__Bacilli;o__Bacillales;f__Unclassified_Bacillales;g__Unclassified_Bacillales	0.00058137	0.000261547	0.000217112	0.000832792	0.000215727	0.000902692	0.000501874	0.00068564	0.00104427	0.000510119	0.000719452	0.000317684	0.000407434	0.0006141	0.000484078	0.0005987	0.00590389	0.00164409	0.00185279	0.000698046	0.0018636
k__Bacteria;p__Proteobacteria;c__Gammaproteobacteria;o__Enterobacterales;f__Morganellaceae;g__Proteus	0.00084357	0.000201788	0.000287932	0.000560719	0.000422932	0.000684239	0.000500197	0.000471572	0.000461004	0.000771592	0.000652088	0.000911411	0.00046719		6.80841e-05	7.80574e-05	0	0	0	8.27069e-05
k__Eukaryota;p__Unclassified_Fungi;c__Unclassified_Fungi;o__Unclassified_Fungi;f__Unclassified_Fungi;g__Unclassified_Fungi	0.000552542	0.000180095	0.0006472	0.000748086	0.000240762	0.000553778	0.000487077	4.43206e-05	0.000140208	7.30151e-05	5.38916e-05	6.71637e-05	0		0.000349952	0.000487078	0.000390819	9.70536e-05	0.000362229	0.000199324
k__Bacteria;p__Proteobacteria;c__Gammaproteobacteria;o__Alteromonadales;f__Alteromonadaceae;g__Alteromonas	0.000645547	0.000198923	0.000106488	0.000367828	0.000736137	0.00076102	0.000469324	0.00067589	0.000224333	0.00127382	0.000963581	0.000623279	0.000376814		0	0	0.000121515	0	0	0
k__Bacteria;p__Proteobacteria;c__Gammaproteobacteria;o__Enterobacterales;f__Enterobacteriaceae;g__Salmonella	0.000775618	9.3322e-05	0.000554669	0.000367368	0.000330249	0.000585714	0.000451157	0.000525643	0.000432962	0.000335968	0.000527059	0.000852307	0.000228657		0	0	0	0	0	0
k__Bacteria;p__Bacteroidetes;c__Bacteroidia;o__Bacteroidales;f__Bacteroidaceae;g__Bacteroides	0.000519938	0.00031312	0.000533992	0.000772946	0	0.000560233	0.000450038	0.000327973	5.60832e-05	0.000251606	0.00024844	0.000181006	0		6.80841e-05	7.80574e-05	0.00152222	0.000388215	0.000607381	0.000306016
k__Bacteria;p__Firmicutes;c__Clostridia;o__Clostridiales;f__Unclassified_Clostridiales;g__Unclassified_Clostridiales	0.00041801	0.000122792	0.000732494	0.00075361	0.000302551	0.000264319	0.000432296	0	0.00016825	0.000197338	0	0.000154812	0.000197544		0.000209699	0	0.00173077	0.000335806	0.000872963	0.000149699
k__Bacteria;p__Proteobacteria;c__Gammaproteobacteria;o__Enterobacterales;f__Unclassified_Enterobacterales;g__Unclassified_Enterobacterales	0.000513761	0.000206291	0.0005495	0.000258262	0.000442641	0.000425696	0.000399358	0.000319995	0.00016825	0.000291567	0.000543227	0.000486601	0.000362986		0.000136168	0	0.000251241	0	0	0
k__Bacteria;p__Bacteroidetes;c__Flavobacteriia;o__Flavobacteriales;f__Flavobacteriaceae;g__Flavobacterium	0.000477039	5.6075e-05	0.00051073	0.000363685	0.00031427	0.000651963	0.000395627	0.00031512	0.000320796	0.00055156	0.000345445	0.000420781	0.000375333		0	0	0.000536966	0	0.000171292	0
k__Bacteria;p__Proteobacteria;c__Gammaproteobacteria;o__Enterobacterales;f__Morganellaceae;g__Providencia	0.000611571	5.64843e-05	0.00016852	0.000554735	0.000654107	0.000310523	0.000392657	0.000520768	0.000210312	0.00025654	0.000359996	0.000370408	0.000408421		0	0	0.000134105	0	0	0
k__Bacteria;p__Firmicutes;c__Bacilli;o__Bacillales;f__Planococcaceae;g__Planococcus	0.000443063	8.55451e-05	0.00014319	0.000678111	0.00020614	0.000790578	0.000391105	0.000273015	0.000117775	4.93346e-05	0.000291014	0.000325744	0.000295821		6.80841e-05	0.00014987	0.00072526	0	0.000198794	0.000135639
k__Bacteria;p__Proteobacteria;c__Gammaproteobacteria;o__unidentified;f__unidentified;g__unidentified	0.000633535	0.000155946	0.000292067	0.000389005	0.000354752	0.000425696	0.000375167	0.000188363	0.000484559	0.00041885	0.000633226	0.000435221	0		6.8765e-05	0.000307546	0.000232631	0	0	0
k__Bacteria;p__Proteobacteria;c__Gammaproteobacteria;o__Methylococcales;f__Methylococcaceae;g__Methylovulum	0.000462625	0.000142848	0.000300338	0.000247214	0.000510821	0.000567708	0.000371926	0.000303153	9.30981e-05	0.000658616	0.000413887	0.000564847	0.000267178		0	0	5.47366e-05	0	7.85745e-05	0
k__Bacteria;p__Firmicutes;c__Unclassified_Firmicutes;o__Unclassified_Firmicutes;f__Unclassified_Firmicutes;g__Unclassified_Firmicutes	0.000404282	0.000223482	0.000494705	0.000517445	0.000106532	0.000475638	0.000370347	0.000371407	0.000504749	0.000114456	0.000350295	0.000444624	0.000157541	0.000323845	0.000288677	0.000211535	0.00279759	0.000767694	0.000373229	0.000330828
k__Bacteria;p__Bacteroidetes;c__Bacteroidia;o__Bacteroidales;f__Unclassified_Bacteroidales;g__Unclassified_Bacteroidales	0.000252591	0.000662258	0.000456452	0.00026747	0.000219456	0.000355369	0.000368933	0.000428137	0.000220407	0.000205725	0.000285086	0.000143059	0.000233101		0.000201529	0.000479272	0.000481135	0.00030766	0.000183864	0.000471429
k__Bacteria;p__Proteobacteria;c__Gammaproteobacteria;o__Oceanospirillales;f__Oleiphilaceae;g__Oleiphilus	0.000464341	6.05774e-05	0.00023934	0.000532637	0.00052467	0.000361824	0.000363898	0.000253957	0.000267517	0.000163297	0.00018862	0.000431527	0.000437559		0	0	0.00016421	0	0	0
k__Bacteria;p__Bacteroidetes;c__Flavobacteriia;o__Flavobacteriales;f__Flavobacteriaceae;g__Myroides	0.000143455	0.000401121	0.00036909	0.00039591	0.000433053	0.000408029	0.000358443	0.000179055	0.00055298	0.000472625	0.000727536	0.000622608	0.00049139		0.000272337	0.000624459	0.000232083	0.000966654	0.000157149	0.000827069
k__Bacteria;p__Proteobacteria;c__Betaproteobacteria;o__Nitrosomonadales;f__Nitrosomonadaceae;g__Nitrosomonas	0.000429678	0.000138346	0.000169037	0.000641743	0.000409616	0.000309164	0.000349597	0.000387362	0.00019573	0.000288607	0.000236045	0.00064007	0.000346689		0	0	0.000161473	0.000194107	0	0
k__Viruses;p__unidentified;c__unidentified;o__Tymovirales;f__Betaflexiviridae;g__Foveavirus	0	0.00200233	0	0	0	6.79482e-05	0.000345046	8.73117e-05	0.000112166	0	0	0	0		0	0	0.000109473	0	0	0
k__Bacteria;p__Bacteroidetes;c__Flavobacteriia;o__Flavobacteriales;f__Flavobacteriaceae;g__Unclassified_Flavobacteriaceae	0.000229253	0.000269733	0.000585168	0.000212226	0.00018217	0.000508253	0.000331134	0.000285868	0.000329769	0.000426251	0.00049203	0.000496004	0.00029434		6.80841e-05	0	0.000692418	9.70536e-05	0.000157149	8.27069e-05
k__Bacteria;p__Proteobacteria;c__Betaproteobacteria;o__Nitrosomonadales;f__Methylophilaceae;g__Candidatus Methylopumilus	0.000373051	0.00021284	0.000299304	0.0003577	0.000377656	0.000356049	0.000329433	0.000296948	0.000169932	0.000243219	0.000426282	0.000542011	0.000194087		0	0	0	0	0	0
k__Bacteria;p__Proteobacteria;c__Betaproteobacteria;o__Burkholderiales;f__Oxalobacteraceae;g__Janthinobacterium	0.00029549	0	0.000568626	0.000183224	0.000634931	0.000291838	0.000329018	0.000233127	0.000160959	0.000218059	0.000179998	0.000197461	0.000509662		0	0	0.000109473	9.70536e-05	0	0
k__Bacteria;p__Proteobacteria;c__Betaproteobacteria;o__Unclassified_Betaproteobacteria;f__Unclassified_Betaproteobacteria;g__Unclassified_Betaproteobacteria	0.00054156	0	0.000386149	0.000243531	0.000317466	0.000469522	0.000326371	0.000317336	0.000259665	0.000415397	0.000182692	0.000439251	0.000692884		0	0	0.000273683	0	0	0
k__Bacteria;p__Bacteroidetes;c__Flavobacteriia;o__Flavobacteriales;f__Flavobacteriaceae;g__Chryseobacterium	0.000352803	8.18614e-05	0.000209875	0.000289106	0.000106532	0.000889782	0.00032166	0.000256617	0.000365662	0.000478545	0.000225267	0.00107563	9.87718e-05		0	0	0	9.70536e-05	0	0.000165414
k__Bacteria;p__Firmicutes;c__Bacilli;o__Bacillales;f__Bacillaceae;g__Anoxybacillus	0.000333584	0	0.000276559	0.000418928	0.000475133	0.000331927	0.000306022	0.000147588	0.000197974	0.000597441	8.89211e-05	0.000293841	0.0002573		0	0	0.000200336	0	0	0
k__Bacteria;p__Proteobacteria;c__Gammaproteobacteria;o__Cellvibrionales;f__Cellvibrionaceae;g__Simiduia	0.000362412	0.00023003	0.000465757	0.000412023	5.3266e-05	0.00022253	0.000291003	0.000177283	0.000483998	0.000120376	0.000517359	0.000395594	0.000172851		0	0	0	0	0	0
k__Bacteria;p__Bacteroidetes;c__Unclassified_Bacteroidetes;o__Unclassified_Bacteroidetes;f__Unclassified_Bacteroidetes;g__Unclassified_Bacteroidetes	0.000182236	0.000242719	0.00033704	0.000266088	0.000255677	0.000414145	0.000282984	0.000179499	0.000136282	0.000381356	0.00013419	0.000242461	0.000167418		0.000136168	0	0.00144067	0.000388215	0.000157149	0.000165414
k__Bacteria;p__Proteobacteria;c__Betaproteobacteria;o__Burkholderiales;f__Burkholderiaceae;g__Cupriavidus	0.000351773	5.23913e-05	0.000395454	0.000278979	0.00030042	0.000314261	0.000282213	0.00039667	7.45907e-05	0.000108043	0.000201554	0.000214924	0.000205445		0	0	0.000129178	0	0	0.000227444
k__Bacteria;p__Proteobacteria;c__Gammaproteobacteria;o__Cardiobacteriales;f__Cardiobacteriaceae;g__Dichelobacter	0.000133502	4.29772e-05	0.000260017	0.000437343	0.000492711	0.000318677	0.000280871	0.000188363	5.60832e-05	0.000215592	0.000269458	0.000298543	0.000358542		6.80841e-05	0	0.000581303	0.000315424	7.85745e-05	0.000165414
k__Bacteria;p__Bacteroidetes;c__Flavobacteriia;o__Flavobacteriales;f__Flavobacteriaceae;g__Zobellia	0.00032775	0	0.000231586	0.000309362	0.000510289	0.000248691	0.00027128	0.000272129	0.000136282	0.000165271	0.000107783	0.000242125	0.000152602		0	0	0.000106736	0	0	0
k__Bacteria;p__Firmicutes;c__Bacilli;o__Bacillales;f__Bacillaceae;g__Lysinibacillus	0.000408744	0.000209565	0.000129233	0.000266549	8.3095e-05	0.000515727	0.000268819	0.000276561	0.000189	0.000158857	0.000297481	0.000303916	0.000262733		0	7.80574e-05	0.000277515	0	0	0
k__Bacteria;p__Firmicutes;c__Bacilli;o__Unclassified_Bacilli;f__Unclassified_Bacilli;g__Unclassified_Bacilli	0.000358294	0.000202607	0.000155597	0.000461281	5.3266e-05	0.000371677	0.00026712	0.000277004	0.000536155	0.00068871	0.000592807	0.0003919	0.000292858	0.000463239	0.000215827	0.000166262	0.00261422	0.000461975	0.000905179	0.000118271
k__Bacteria;p__Bacteroidetes;c__Flavobacteriia;o__Flavobacteriales;f__Flavobacteriaceae;g__Capnocytophaga	0.000313679	4.09307e-05	0.00017524	0.00028036	0.000141688	0.000644489	0.000266064	0.00033595	0.000191805	0.000372476	0.000364307	0.000532272	0.000330392		0	0	0.000426398	0	0	0
k__Bacteria;p__Tenericutes;c__Mollicutes;o__Mycoplasmatales;f__Mycoplasmataceae;g__Ureaplasma	0.000245383	8.18614e-05	0.000188681	0.0004599	0.000438912	0.000163416	0.000263026	9.6619e-05	0.000250692	0.000301927	9.05378e-05	0.000437572	0.000221743		0.000267571	0.000546402	0.000109473	0.000194107	0.000157149	0
k__Bacteria;p__Proteobacteria;c__Gammaproteobacteria;o__Pasteurellales;f__Pasteurellaceae;g__unidentified	0.000384377	6.1396e-05	0.000276559	0.000272994	0.000213064	0.000355369	0.000260627	0.000165316	0.00040436	0.000300941	0.000116945	0.000241118	0.000288414		0	0	0	0	0	0
k__Bacteria;p__Bacteroidetes;c__Flavobacteriia;o__Flavobacteriales;f__Flavobacteriaceae;g__Riemerella	0.000271466	0.000128522	0.000364955	0.000155602	0	0.000602701	0.000253874	0.000179942	5.60832e-05	0.000673417	0.00025868	0.00065216	4.93859e-05		6.80841e-05	7.80574e-05	0.000447198	0.000341629	0.000344156	8.27069e-05
k__Bacteria;p__Proteobacteria;c__Epsilonproteobacteria;o__Campylobacterales;f__Campylobacteraceae;g__Campylobacter	0.000196307	7.04008e-05	0.000243992	0.000265168	0.000376058	0.000351972	0.00025065	0.000163986	0.000341547	0.000567841	0.000107783	0.000281416	0.000275079		6.80841e-05	0	0.00038863	9.70536e-05	0.000139863	8.27069e-05
k__Bacteria;p__Firmicutes;c__Bacilli;o__Bacillales;f__Paenibacillaceae;g__Brevibacillus	0.000160271	8.18614e-05	0.000178859	0.000736577	0.000106532	0.000233062	0.000249527	0.000515449	5.60832e-05	0.000345342	0.000323349	0.000167909	0		0.00081701	0.00077511	0.000165305	0.000582322	0	0.000330828
k__Bacteria;p__Proteobacteria;c__Betaproteobacteria;o__Neisseriales;f__Neisseriaceae;g__Eikenella	0.000171597	0.000127704	0.000430605	6.2609e-05	0.000390973	0.000303729	0.000247869	4.43206e-05	0	0.000178591	6.19753e-05	0.000249513	0.000136305		0	0	0.00032842	0	0	0
k__Bacteria;p__Proteobacteria;c__Gammaproteobacteria;o__Pasteurellales;f__Pasteurellaceae;g__Gallibacterium	0.000239206	0.000105192	0.000321532	0.000208543	0.000173647	0.000436228	0.000247391	0.000313347	0.000304532	0.000338435	0.00059119	0.000437907	0.000366937		0	0	8.04628e-05	0	0	0
k__Bacteria;p__Firmicutes;c__Clostridia;o__Clostridiales;f__Clostridiaceae;g__Unclassified_Clostridiaceae	0.000222733	0.000186644	0.000252263	0.000470489	0.000170984	0.000150505	0.00024227	8.3766e-05	6.84215e-05	4.93346e-05	0.000220416	0.000146081	7.90174e-05		0	0.00016314	0.000786018	0.00014558	0.000374015	0.000165414
k__Bacteria;p__Firmicutes;c__Bacilli;o__Bacillales;f__Staphylococcaceae;g__Salinicoccus	0.000173656	0.000295929	0.000103387	0.000487982	0.000249818	0.000129102	0.000239979	0.000476004	0.000712818	0	0.000830469	0.000152797	0.000197544		0.000408505	0.000234172	0.00231536	0.000771576	0.000773173	9.67671e-05
k__Bacteria;p__Proteobacteria;c__Epsilonproteobacteria;o__Campylobacterales;f__Campylobacteraceae;g__Sulfurospirillum	0.00017297	0.000148578	0.000113725	0.000276216	0.000423998	0.000297953	0.000238907	0.000185703	0.000224333	0.000285647	0.000233889	0.000458392	0.00049781		0	0	5.47366e-05	0	0	0
k__Bacteria;p__Proteobacteria;c__Gammaproteobacteria;o__Enterobacterales;f__Erwiniaceae;g__Buchnera	0.000376827	0.00016536	0.000354616	0.00015376	0.000164592	0.000196031	0.000235198	0.000253514	0.00016825	0.000451411	0.000215566	0.000137686	9.87718e-05		0.000135487	0.000156115	0	0.000194107	0	0.000165414
k__Bacteria;p__Proteobacteria;c__Gammaproteobacteria;o__Cellvibrionales;f__Microbulbiferaceae;g__Microbulbifer	0.000102615	0	0.000321016	0.000265168	0.000417073	0.000284024	0.000231649	9.61758e-05	0.000203021	0.000117416	0.000117484	0.000276379	9.87718e-05		0	0	0	0	0	0
k__Bacteria;p__Proteobacteria;c__Gammaproteobacteria;o__Cellvibrionales;f__Spongiibacteraceae;g__Zhongshania	0.000423844	7.98148e-05	5.16933e-05	0.000257342	0.000287637	0.000278248	0.000229763	0.000148474	0.00022265	4.93346e-05	0.000266224	0.00021123	0.000158035		0	0	0	0	0	0
k__Bacteria;p__Proteobacteria;c__Gammaproteobacteria;o__Enterobacterales;f__Pectobacteriaceae;g__Dickeya	0.000353489	0.00030125	6.61674e-05	0.000374273	0.000179507	0.000101922	0.000229435	0.000326643	0.000210873	0.000197338	0.000330894	0.000212237	0.000395087		0	0	5.47366e-05	0	0	0
k__Viruses;p__Unclassified_Viruses;c__Unclassified_Viruses;o__Unclassified_Viruses;f__Unclassified_Viruses;g__Unclassified_Viruses	0.000223419	4.09307e-05	0.00021918	0.000336063	0.000280179	0.000260581	0.000226726	0.000180828	0.000117775	4.93346e-05	0	0.000241454	0.00041978		0	0	0	0	0	0
k__Bacteria;p__Actinobacteria;c__Actinobacteria;o__Micrococcales;f__Micrococcaceae;g__Unclassified_Micrococcaceae	3.43194e-05	0.000273008	0.00015508	0.000428135	0.000118783	0.000339401	0.000224788	0	0.000224333	0.000166257	0.000241434	0.000167909	4.93859e-05		0.000283911	0.000156115	0.00088947	0.000238752	0.000385015	0.00022
k__Bacteria;p__Proteobacteria;c__Gammaproteobacteria;o__Thiotrichales;f__Thiotrichaceae;g__Beggiatoa	0.000332898	0.000247221	5.16933e-05	0.0003066	0.000106532	0.000296934	0.000223646	0.000181271	0.000210312	0.000354222	0.000351912	0.000348244	0.000350146		0	0	0	0	0	0
k__Eukaryota;p__Ascomycota;c__Eurotiomycetes;o__Eurotiales;f__Aspergillaceae;g__Unclassified_Aspergillaceae	0.000146544	0.000115015	0.000296203	0.000482918	5.3266e-05	0.000239178	0.000222187	0	0	0	0	3.35819e-05	4.93859e-05		6.80841e-05	0.000189679	0.000218946	0.000153345	0.000157149	0.000162933
k__Bacteria;p__Firmicutes;c__Clostridia;o__Clostridiales;f__Ruminococcaceae;g__Faecalibacterium	0.00015581	0.000122792	0.000351515	0.000439644	0.000177376	7.78007e-05	0.000220823	4.43206e-05	5.60832e-05	4.93346e-05	5.38916e-05	5.7425e-05	0		0.000204252	0.00036765	0.000931617	0	0.000292297	8.27069e-05
k__Eukaryota;p__Ascomycota;c__Dothideomycetes;o__Capnodiales;f__Cladosporiaceae;g__Cladosporium	0.000231656	6.1396e-05	0.000448698	0.000244452	0	0.000326152	0.000218725	0	0.000201339	0	0.000107783	6.71637e-05	0		0	0.000120208	0.00010181	9.99653e-05	8.48605e-05	8.27069e-05
k__Bacteria;p__Proteobacteria;c__Gammaproteobacteria;o__Oceanospirillales;f__Oceanospirillaceae;g__Bacterioplanes	0.000430708	0	5.16933e-05	0.000214068	0.000194954	0.000414484	0.000217651	0.000313347	5.6644e-05	0.000300447	0.000173531	0.000235073	0.00034422		0	0	0	0	0	0
k__Bacteria;p__Bacteroidetes;c__Cytophagia;o__Cytophagales;f__Hymenobacteraceae;g__Pontibacter	0.000330839	0.000101917	0.000166969	0.000240308	0.000235436	0.000203845	0.000213219	0.000171078	0.000446422	0.000235326	0.00018862	0.000349923	0.000233101		0	0	0.00014341	0	0	0
k__Bacteria;p__Proteobacteria;c__Gammaproteobacteria;o__Oceanospirillales;f__Saccharospirillaceae;g__Gynuella	0.00043414	9.08661e-05	0.000300855	0.000160206	0.000106532	0.000176326	0.000211487	0.000318665	6.89823e-05	0.000418357	0.000107783	0.000439586	0.000421755		0	0	0	0	0	0
k__Bacteria;p__Proteobacteria;c__Alphaproteobacteria;o__Rhizobiales;f__Bartonellaceae;g__Bartonella	0.000485962	0	7.03029e-05	0.000286805	0.000267395	0.00015764	0.000211351	0.000360327	0.00016825	0.000289594	0.000575562	0.000378467	0.000164455		0	0	0.000178441	0	0	0
k__Bacteria;p__Firmicutes;c__Bacilli;o__Lactobacillales;f__Carnobacteriaceae;g__Carnobacterium	0.000248472	0.000209974	5.63457e-05	0.000440105	0	0.000310863	0.00021096	0.000107699	0.000112166	0.000184511	0.000409037	0.000167909	9.87718e-05		0.000208337	9.13271e-05	0.00218125	0.000194107	0.000650597	0.000165414
k__Bacteria;p__Proteobacteria;c__Gammaproteobacteria;o__Enterobacterales;f__Budviciaceae;g__Pragia	0.00030407	9.16847e-05	0.000118378	0.000224656	0.000213597	0.000311203	0.000210598	0.000276118	0.000190683	0.000320675	0.000184848	0.000189402	0.000148158		0	0	0.000109473	0.000164021	0	0
k__Bacteria;p__Proteobacteria;c__Gammaproteobacteria;o__Thiotrichales;f__Francisellaceae;g__Francisella	0.000561122	4.87075e-05	0.000258984	0.000176778	5.3266e-05	0.0001573	0.00020936	0.000319552	0.000307336	0.000246179	0.000179459	0.000392236	0.000153096		0	0	0	0	0	0
k__Bacteria;p__Bacteroidetes;c__Sphingobacteriia;o__Sphingobacteriales;f__Sphingobacteriaceae;g__Pedobacter	0.000133502	4.09307e-05	0.000338074	0.000351255	0.000200813	0.000187197	0.000208629	0.00013961	9.98281e-05	0.000295514	0	0.000227685	0.000221743		0	0	0.000261641	0	0	0
k__Bacteria;p__Proteobacteria;c__Gammaproteobacteria;o__Alteromonadales;f__Alteromonadaceae;g__Marinobacter	0.000296862	4.70703e-05	0.000302406	0.000232942	0.000170451	0.000169871	0.000203267	0.000284539	0.000544007	6.75883e-05	0	0.000291826	5.58061e-05		0	0.000234172	8.15575e-05	0	0	0
k__Bacteria;p__Fusobacteria;c__Fusobacteriia;o__Fusobacteriales;f__Fusobacteriaceae;g__Fusobacterium	0.00031059	0.000158811	5.16933e-05	0.000237546	0.000348893	0.000101583	0.000201519	0.000386919	0.000112166	0.000148004	8.35319e-05	0.000170596	0.000221249		0	0	0.000213473	0	0	0
k__Bacteria;p__Proteobacteria;c__Gammaproteobacteria;o__Oceanospirillales;f__Oceanospirillaceae;g__Marinomonas	0.000244354	0.000185825	0.000216595	0.000154681	5.3266e-05	0.000321055	0.000195963	0.000286755	0.00012114	0.000105083	0.000161675	0.000415743	0.00010371		0	0	0	0	0	0
k__Bacteria;p__Bacteroidetes;c__Sphingobacteriia;o__Sphingobacteriales;f__Sphingobacteriaceae;g__Sphingobacterium	0.000287596	0	0.000334456	0.000268851	0.000103869	0.000169531	0.00019405	0	0	4.93346e-05	0.00031311	0.000149775	4.93859e-05		0	0	0.000229894	0	0	0
k__Eukaryota;p__Ascomycota;c__Unclassified_Ascomycota;o__Unclassified_Ascomycota;f__Unclassified_Ascomycota;g__Unclassified_Ascomycota	0.000226165	0.000130569	0.000260534	0.000302457	5.37987e-05	0.000189915	0.000193906	0	0.00016825	0.000148004	0.000122873	0	0		6.80841e-05	0	0	0	7.85745e-05	8.27069e-05
k__Bacteria;p__Proteobacteria;c__Gammaproteobacteria;o__Oceanospirillales;f__Alcanivoracaceae;g__Alcanivorax	0.000314022	0.000163723	0	0.00021637	0.000205607	0.000240877	0.0001901	0.000155565	0.000112166	0.000347809	5.38916e-05	0.000294177	0.000258782		0	0	0	0	0	0
k__Bacteria;p__Bacteroidetes;c__Cytophagia;o__Cytophagales;f__Bernardetiaceae;g__Bernardetia	0.000265289	0	0.000255365	0.000175858	0.000196019	0.000219813	0.00018539	0.000219387	0.000365662	0.000225459	0.000120178	0.000347908	0.000248905		0	0	0	0	0	0
k__Bacteria;p__Proteobacteria;c__Gammaproteobacteria;o__Enterobacterales;f__Enterobacteriaceae;g__Shimwellia	0.00025362	0	0.000188164	0.000222815	0.000245556	0.000181422	0.000181929	0.0002544	0	0.00027134	7.22147e-05	0.000451676	0.000446448		0	0	0	0	0	0
k__Bacteria;p__Cyanobacteria;c__unidentified;o__Chroococcales;f__Microcystaceae;g__Microcystis	0.000128698	0	0.000237272	0.000273454	0.000170984	0.000237479	0.000174648	6.33785e-05	0.000131796	0.000101136	0.000125028	0.000210222	4.93859e-05		0	0	0	0	0	0
k__Bacteria;p__Proteobacteria;c__Gammaproteobacteria;o__Xanthomonadales;f__Xanthomonadaceae;g__Xylella	0.000234401	5.15727e-05	0.000245543	0.00011463	0.000211466	0.000148467	0.00016768	0.000198556	0.000204704	0.000175631	5.38916e-05	0.000297199	0.000378296		0	0	0.000150526	0	0	0
k__Bacteria;p__Proteobacteria;c__Epsilonproteobacteria;o__Campylobacterales;f__Helicobacteraceae;g__Helicobacter	0.00031814	0	0.000209358	9.20721e-05	0.00021626	0.000168512	0.00016739	0.000156452	0.000112166	0.000148004	0.000161675	0.000247834	0.000152109		0	0	0.000262188	0	0	0
k__Bacteria;p__Cyanobacteria;c__unidentified;o__Nostocales;f__Nostocaceae;g__Anabaena	0.000187041	5.36192e-05	0.000126132	0.000110487	0.000435716	9.03712e-05	0.000167228	9.8835e-05	0.000112166	0.000246179	0.000155747	9.4365e-05	0.000187666		0	0	0.000109473	0	0	0
k__Bacteria;p__Bacteroidetes;c__Flavobacteriia;o__Flavobacteriales;f__Flavobacteriaceae;g__Tenacibaculum	0.000218271	0	0.000105971	0.00026793	0.000106532	0.000294556	0.000165543	0.000133848	0	6.01882e-05	0.000127723	0.00015582	6.17324e-05		0	0	0.000547913	0	0	0
k__Bacteria;p__Proteobacteria;c__Gammaproteobacteria;o__Pseudomonadales;f__Pseudomonadaceae;g__Oblitimonas	7.13843e-05	5.11634e-05	0.00021246	0.000126599	0.000159798	0.000363523	0.000164155	0	0.00028322	0.000210165	0.000117484	0.000174626	4.93859e-05		0	7.80574e-05	0.000144505	0	0	0
k__Bacteria;p__Proteobacteria;c__Gammaproteobacteria;o__Cellvibrionales;f__Cellvibrionaceae;g__Cellvibrio	0.000349371	0	0	0.000210385	0.000229577	0.000188896	0.000163038	0	8.0199e-05	0.000191418	0	0.000297871	0		0	0	0	0	0	0
k__Eukaryota;p__Apicomplexa;c__Aconoidasida;o__Haemosporida;f__Plasmodiidae;g__Plasmodium	0.000169194	4.46144e-05	0	6.35298e-05	0.000237034	0.00043385	0.000158037	0.000191908	0.000263591	0	0	6.61562e-05	0		0	0	0.000162568	0	0	0
k__Bacteria;p__Firmicutes;c__Bacilli;o__Bacillales;f__Bacillaceae;g__Unclassified_Bacillaceae	0.000149632	0	0.000162834	0.000182303	0.000273255	0.000173608	0.000156939	8.86413e-05	0.000251253	9.86691e-05	0.000215566	0.000247162	4.93859e-05		6.80841e-05	0	0.00088728	0.00016208	0	0.000362256
k__Bacteria;p__Firmicutes;c__Clostridia;o__Clostridiales;f__unidentified;g__Flavonifractor	8.75144e-05	4.09307e-05	0.000103387	0.000384862	0	0.000303729	0.000153404	4.43206e-05	0	9.86691e-05	0	6.71637e-05	0		6.80841e-05	0	0.000545177	0.000296984	0.000143006	0
k__Eukaryota;p__Mucoromycota;c__Mucoromycetes;o__Mucorales;f__Rhizopodaceae;g__Rhizopus	0.000172626	4.09307e-05	0.000233654	0.000195193	0.000106532	0.000167492	0.000152738	4.43206e-05	8.63681e-05	4.93346e-05	5.38916e-05	0.00015582	0.000287426		0	0	0	0	0.000157149	0
k__Bacteria;p__Firmicutes;c__Clostridia;o__Clostridiales;f__Ruminococcaceae;g__Ruminiclostridium	0.000118402	0	0.000103387	0.000279899	0.000280712	0.000133518	0.000152653	8.06636e-05	0.000135161	4.93346e-05	0.000107783	4.97011e-05	5.03736e-05		0	0	0.000590061	0.000329982	0	0
k__Bacteria;p__Proteobacteria;c__Gammaproteobacteria;o__Aeromonadales;f__Aeromonadaceae;g__Aeromonas	0.000328093	8.18614e-05	7.7023e-05	9.20721e-05	5.3266e-05	0.000250729	0.000147174	9.26301e-05	5.60832e-05	0.000197338	0.000104011	0.000129962	0.000120995		0	7.80574e-05	0.000204168	0	0	0
k__Bacteria;p__Bacteroidetes;c__Flavobacteriia;o__Flavobacteriales;f__Flavobacteriaceae;g__Elizabethkingia	0.000117029	0	5.16933e-05	0.000287265	0	0.00041992	0.000145985	0.000118779	0.000348838	0.000335475	0.000134729	0.000378467	4.93859e-05		0	0	0.000247409	9.70536e-05	0	0
k__Bacteria;p__Bacteroidetes;c__Flavobacteriia;o__Flavobacteriales;f__Flavobacteriaceae;g__Polaribacter	0.000260827	0	5.78965e-05	0.000149617	0.000107065	0.000291158	0.000144427	8.155e-05	0.000266395	9.86691e-05	0	0.00012526	4.93859e-05		0	0	0.00041983	0	0	0
k__Bacteria;p__Proteobacteria;c__Betaproteobacteria;o__Burkholderiales;f__Comamonadaceae;g__Rhodoferax	0.000347312	5.44378e-05	0.000206773	7.50388e-05	0	0.000180742	0.000144051	0.000165759	0.000237793	0.000101629	0.000181615	0.000210558	0.000305699		0	0	0	0	0	0
k__Bacteria;p__Proteobacteria;c__Gammaproteobacteria;o__Thiotrichales;f__Piscirickettsiaceae;g__Piscirickettsia	0.000126638	4.09307e-05	0	0.000132124	0.000117185	0.000435888	0.000142128	0.000109915	7.12257e-05	0.000156884	0.000185387	0.00028511	0.000133836		0	0	0	0	0	0
k__Bacteria;p__Cyanobacteria;c__unidentified;o__Chroococcales;f__Chroococcaceae;g__Chondrocystis	0.000204543	0	0.00014836	8.47064e-05	0.000251948	0.000156621	0.00014103	0.000137837	8.18815e-05	0	0.000170297	0.00018873	0.000215322		0	0	0	0	0	0
k__Bacteria;p__Proteobacteria;c__Gammaproteobacteria;o__Xanthomonadales;f__Xanthomonadaceae;g__Xanthomonas	0.000218271	0	0	0.00020486	0.000271124	0.000141672	0.000139321	0.000138724	5.60832e-05	0	0.000136885	7.85815e-05	4.93859e-05		0	0	0	0	7.85745e-05	0
k__Bacteria;p__Proteobacteria;c__Gammaproteobacteria;o__Enterobacterales;f__Enterobacteriaceae;g__Enterobacter	0.00021278	7.61311e-05	0.000158182	0.000117392	0.000138492	0.000132499	0.000139246	9.6619e-05	0.000112166	0.000239273	0.000132573	0.000225334	0.00016643		0	0	0	0	0	0
k__Bacteria;p__Firmicutes;c__Clostridia;o__Clostridiales;f__Peptococcaceae;g__Desulfosporosinus	0.000168851	0	0	0.000180461	0.000368068	0.000100224	0.000136267	8.86413e-05	8.41248e-05	0	0	0.000133656	0		0	0	0	0	0	0
k__Bacteria;p__Actinobacteria;c__Actinobacteria;o__Micrococcales;f__Micrococcaceae;g__Micrococcus	6.86387e-05	0.000162495	5.16933e-05	0.000333301	0	0.000201467	0.000136266	4.43206e-05	0.000395947	4.93346e-05	0.000362151	0.000100746	9.87718e-05		0.000119828	7.80574e-05	0.000990185	9.70536e-05	0	0.00027376
k__Bacteria;p__Bacteroidetes;c__Chitinophagia;o__Chitinophagales;f__Chitinophagaceae;g__Unclassified_Chitinophagaceae	0.000102958	0	0.000103387	0.000171715	0.000275918	0.000160358	0.000135723	4.43206e-05	0.000112166	4.93346e-05	0.000103472	3.86191e-05	0		6.80841e-05	7.80574e-05	0.000674355	0	8.72177e-05	0
k__Bacteria;p__Proteobacteria;c__Betaproteobacteria;o__Burkholderiales;f__Alcaligenaceae;g__Orrella	0.000120118	0	5.16933e-05	0.00020394	0.000308943	0.000128762	0.000135576	0	5.60832e-05	5.32813e-05	0	5.54101e-05	9.87718e-05		0	0	0	0	0	0
k__Bacteria;p__Proteobacteria;c__Epsilonproteobacteria;o__Campylobacterales;f__Helicobacteraceae;g__Sulfuricurvum	0.000329466	0	5.4278e-05	9.11514e-05	0.000218391	0.000109057	0.000133724	0.000132962	0.00024957	0.000165271	7.11369e-05	6.71637e-05	0.000158035		0	0	0	0	0	0
k__Bacteria;p__Actinobacteria;c__Actinobacteria;o__Streptomycetales;f__Streptomycetaceae;g__Streptomyces	0.00026975	0	0	0.00016573	0	0.000363863	0.000133224	0.000182601	0.000237793	0.000223486	0.000409576	0.000106119	7.40788e-05		0.000190636	0	0.000991827	9.70536e-05	0.000224723	0
k__Bacteria;p__Proteobacteria;c__Betaproteobacteria;o__Burkholderiales;f__Alcaligenaceae;g__Bordetella	0.000163017	0.000128522	0.00021401	0.000150538	0.000106532	3.39741e-05	0.000132766	0.000182158	5.60832e-05	0.000210659	5.38916e-05	0.000137686	0		0	0	0.000186652	0	0.000157149	0
k__Eukaryota;p__Ascomycota;c__Eurotiomycetes;o__Unclassified_Eurotiomycetes;f__Unclassified_Eurotiomycetes;g__Unclassified_Eurotiomycetes	0.000151692	0.00013016	0.000234171	9.5755e-05	5.3266e-05	0.000123326	0.000131395	4.43206e-05	5.60832e-05	5.18013e-05	0	0	0		0	9.05465e-05	0.000109473	0.000280485	7.85745e-05	0.000234061
k__Bacteria;p__Proteobacteria;c__Gammaproteobacteria;o__Enterobacterales;f__Enterobacteriaceae;g__Cedecea	0.000128354	0	0	0.000282661	0.00021626	0.000126384	0.00012561	0	0	0.000661576	0.000205866	9.57083e-05	9.82779e-05		0	0	0	0	0	0
k__Bacteria;p__Bacteroidetes;c__Cytophagia;o__Cytophagales;f__Cytophagaceae;g__Spirosoma	0.000135218	0	0.000311194	0.000154221	0	0.000150505	0.00012519	0.000250855	0.000224333	9.86691e-05	0.000191854	8.39546e-05	0.000341256		0	0	0	0	0	0
k__Bacteria;p__Proteobacteria;c__Gammaproteobacteria;o__Enterobacterales;f__Morganellaceae;g__Photorhabdus	0.000181893	0.000192374	0	0.000174937	0	0.000188217	0.000122903	0.000293403	0.000247888	0.000295514	0.000161675	0.000206193	0.000217792		0	0	0.000135199	0	0	0
k__Bacteria;p__Bacteroidetes;c__Flavobacteriia;o__Flavobacteriales;f__Flavobacteriaceae;g__Algibacter	0.000182922	0	0	0.000120614	0.000171517	0.000241896	0.000119492	0.000201659	0	0.000182538	0	0.000194775	5.43245e-05		0	0	0	0	0	0
k__Bacteria;p__Proteobacteria;c__Alphaproteobacteria;o__Rhizobiales;f__unidentified;g__Candidatus Tokpelaia	0.000102615	4.91168e-05	0	0.00010174	0.00033238	0.000127403	0.000118876	4.43206e-05	5.60832e-05	0.000124323	0.000162214	0.000207536	9.87718e-05		0	0	0	0	0	0
k__Bacteria;p__Firmicutes;c__Bacilli;o__Lactobacillales;f__Lactobacillaceae;g__Pediococcus	0.000191159	0	0.000200053	0.000129822	0.000106532	8.25571e-05	0.000118354	4.43206e-05	0.00016825	0.000232859	5.38916e-05	6.71637e-05	4.93859e-05		0	0	0.00032842	0	0.000195651	0.000117444
k__Bacteria;p__Proteobacteria;c__Gammaproteobacteria;o__Orbales;f__Orbaceae;g__Gilliamella	0.00026117	0	0.000329803	4.60361e-05	0	6.79482e-05	0.000117493	0.000115677	0.000117775	0.000168231	0.000323888	0.000233394	0.000196556		0	0	0	0.000188284	0	0
k__Bacteria;p__Chlorobi;c__Chlorobia;o__Chlorobiales;f__Chlorobiaceae;g__Chloroherpeton	7.03547e-05	0	0.000258467	9.20721e-05	8.3095e-05	0.000198749	0.000117123	0	0	9.86691e-05	0.000102933	0.000198469	0		0	0	0.000130273	0.000388215	0	0
k__Bacteria;p__Proteobacteria;c__Betaproteobacteria;o__Burkholderiales;f__Oxalobacteraceae;g__Herbaspirillum	8.64848e-05	9.37313e-05	0.000310677	8.70082e-05	5.3266e-05	6.79482e-05	0.000116519	4.43206e-05	0.000123383	0	9.91605e-05	0.000100746	0		0	0	0	0	0	0
k__Bacteria;p__Proteobacteria;c__Betaproteobacteria;o__Neisseriales;f__Chromobacteriaceae;g__Aquaspirillum	0.000213123	4.09307e-05	5.63457e-05	0.000181842	5.3266e-05	0.000150166	0.000115946	0.000173294	0.000123383	5.82148e-05	0	0.000219961	8.00051e-05		0	0	0	0	0	0
k__Bacteria;p__Proteobacteria;c__Alphaproteobacteria;o__Sphingomonadales;f__Sphingomonadaceae;g__Unclassified_Sphingomonadaceae	3.43194e-05	0	5.47949e-05	0.000339286	0	0.000264998	0.000115566	0	5.60832e-05	0	0	0	0		0	0	8.04628e-05	9.70536e-05	0	0
k__Eukaryota;p__Unclassified_Dikarya;c__Unclassified_Dikarya;o__Unclassified_Dikarya;f__Unclassified_Dikarya;g__Unclassified_Dikarya	6.93251e-05	4.09307e-05	0.000200053	0.000138108	0.000102803	0.000141332	0.000115425	0	0	0	5.38916e-05	0	4.93859e-05		0	0	0	9.70536e-05	0	0
k__Bacteria;p__Proteobacteria;c__Betaproteobacteria;o__Nitrosomonadales;f__Nitrosomonadaceae;g__Nitrosospira	0.00016336	0.000123201	0.000103387	9.20721e-05	8.41603e-05	0.000123666	0.000114974	4.65367e-05	0.000240036	0.000157871	0	0.00010276	0.000106674		0	0	0	0	0	0
k__Bacteria;p__Proteobacteria;c__Gammaproteobacteria;o__Vibrionales;f__Vibrionaceae;g__Aliivibrio	0.000204887	0.000178048	5.99642e-05	0	0.000107065	0.000132159	0.000113687	0.000387362	0.000277051	0.000314754	0.000153591	0.000323393	0.000404964		0	0	0	0	0	0
k__Bacteria;p__Proteobacteria;c__Epsilonproteobacteria;o__unidentified;f__unidentified;g__Sulfurovum	0.000137277	0	5.89304e-05	0.000244912	0.000128904	0.000108717	0.000113123	0.000141826	9.59023e-05	0	0.000111017	0.000209887	0.000144207		0	0	0	0	0	0
k__Bacteria;p__Actinobacteria;c__Actinobacteria;o__Micrococcales;f__Micrococcaceae;g__Arthrobacter	0	0.000145304	0.000233137	0.00023018	0	6.79482e-05	0.000112762	8.86413e-05	0.000369027	9.86691e-05	0.000756638	0.000127611	0.000140256		0.000136168	0.000156115	0.00178332	9.70536e-05	0.000466733	0.00102805
k__Bacteria;p__Firmicutes;c__Bacilli;o__Bacillales;f__Planococcaceae;g__Rummeliibacillus	0.000201455	0	5.16933e-05	0.00021729	9.37482e-05	0.000103621	0.000111301	0.000135621	0.000112166	0	0.000106705	0	0.000122477		0	0	7.49891e-05	0	0	0
k__Bacteria;p__Proteobacteria;c__Gammaproteobacteria;o__Enterobacterales;f__Hafniaceae;g__Hafnia	0.000193218	0	0.000162834	0	5.6462e-05	0.000255146	0.000111277	0.000111688	0.000176101	0.000100642	5.38916e-05	0.000313319	0.000293846		0	0	0.000109473	0	0	0
k__Bacteria;p__Firmicutes;c__Bacilli;o__Lactobacillales;f__Carnobacteriaceae;g__Jeotgalibaca	0.000275928	0	0	0.000184144	0	0.000195011	0.000109181	0.000273458	0.000112166	0.000293047	0.000128262	0.000134327	0		0.000181104	0	0.00201321	0	0.000160292	0.000248121
k__Bacteria;p__Proteobacteria;c__Gammaproteobacteria;o__Aeromonadales;f__Aeromonadaceae;g__Oceanisphaera	9.19759e-05	0.000157583	0	8.4246e-05	0	0.000320036	0.000108974	5.40712e-05	5.60832e-05	0.000286634	5.38916e-05	0.000163208	0.000345701		0	0	5.47366e-05	0	0	0
k__Bacteria;p__Proteobacteria;c__Betaproteobacteria;o__Rhodocyclales;f__Rhodocyclaceae;g__Rugosibacter	6.86387e-05	9.12754e-05	0.000103387	0.000133044	0.000222652	3.39741e-05	0.000108829	8.5982e-05	0.000145256	0	0	4.90295e-05	0		0.000124594	0	5.47366e-05	9.70536e-05	0	0
k__Bacteria;p__Proteobacteria;c__Betaproteobacteria;o__Burkholderiales;f__Alcaligenaceae;g__Basilea	0.000159585	8.18614e-05	0.00013492	0.000121075	5.3266e-05	0.000101243	0.000108658	0.000126757	5.94482e-05	0.00013123	0	0.000108805	0.000100747		0	0	7.82733e-05	0	0	0
k__Bacteria;p__Cyanobacteria;c__unidentified;o__Nostocales;f__Rivulariaceae;g__Calothrix	0.000120804	0	0	7.13559e-05	0.000147014	0.000312222	0.000108566	0.000138724	0	0.000169711	0.000182692	9.63799e-05	4.93859e-05		0	0	0.000109473	0	0	0
k__Bacteria;p__Proteobacteria;c__Gammaproteobacteria;o__Chromatiales;f__Chromatiaceae;g__Nitrosococcus	0.000102958	0	6.56505e-05	0.000135346	0.000131567	0.000215736	0.000108543	4.74231e-05	0.000144134	5.32813e-05	5.38916e-05	0.000352609	0.000292858		0	0	5.47366e-05	0	0	0
k__Bacteria;p__Proteobacteria;c__Gammaproteobacteria;o__Xanthomonadales;f__Xanthomonadaceae;g__Unclassified_Xanthomonadaceae	0.000136248	0	8.27093e-05	0.000219592	0	0.000211999	0.000108425	0	0.000140208	4.93346e-05	5.38916e-05	0	0		0	0	0.000512335	0	0	0
k__Bacteria;p__Proteobacteria;c__Betaproteobacteria;o__Burkholderiales;f__Unclassified_Burkholderiales;g__Unclassified_Burkholderiales	0.000237833	8.18614e-05	5.16933e-05	0.000120154	5.3266e-05	0.000101922	0.000107788	0.000232683	0.000179466	0.000229899	0.00019886	0.000146753	4.93859e-05		0	0	0.000196504	0	0	0
k__Bacteria;p__Actinobacteria;c__Actinobacteria;o__Corynebacteriales;f__Unclassified_Corynebacteriales;g__Unclassified_Corynebacteriales	0	8.18614e-05	0.000273458	4.60361e-05	0	0.000243255	0.000107435	0	0	0	0.000107783	0	0		6.80841e-05	0	0.00109747	0.000194107	0.000237295	0
k__Bacteria;p__Proteobacteria;c__Gammaproteobacteria;o__Enterobacterales;f__Pectobacteriaceae;g__Brenneria	0.000203857	0.000142029	0.000103387	0	0.000153939	3.39741e-05	0.000106198	0.0001272	0.000159276	0.000182044	0	6.51488e-05	0		0	0	0	0	0	0
k__Eukaryota;p__Ascomycota;c__Dothideomycetes;o__Pleosporales;f__Pleosporaceae;g__Alternaria	0.000120804	9.12754e-05	5.16933e-05	0.00020486	0	0.000168512	0.000106191	0	0	0	0	0	0		0	0	0	0	0	0
k__Bacteria;p__Proteobacteria;c__Gammaproteobacteria;o__Thiotrichales;f__Piscirickettsiaceae;g__Thiomicrospira	0.000178804	8.18614e-05	5.16933e-05	0.000126599	7.77684e-05	0.000115852	0.00010543	0.000276561	0	0.000152444	0.000420893	0.000192424	0.000416323		0	0	0	0	0	0
k__Bacteria;p__Proteobacteria;c__Betaproteobacteria;o__Nitrosomonadales;f__Methylophilaceae;g__Methylotenera	0.000108106	0.000163723	5.16933e-05	0.000138108	5.3266e-05	0.000114833	0.000104955	4.43206e-05	0	0	0	0.000115857	4.93859e-05		0	0	0	0	0	0
k__Bacteria;p__Proteobacteria;c__Betaproteobacteria;o__unidentified;f__unidentified;g__unidentified	5.83429e-05	5.40285e-05	5.16933e-05	0.000168032	0.000159798	0.000136916	0.000104802	0.000161327	0.000135161	0.000136163	5.38916e-05	6.71637e-05	0.000140256		0	0	0	0	0	0
k__Bacteria;p__Proteobacteria;c__Gammaproteobacteria;o__Alteromonadales;f__Idiomarinaceae;g__Idiomarina	0.000181206	4.09307e-05	0	0	0.000133698	0.000268056	0.000103982	4.43206e-05	0	8.33754e-05	5.38916e-05	4.23131e-05	4.93859e-05		0	0	0	0	0	0
k__Bacteria;p__Proteobacteria;c__Betaproteobacteria;o__Nitrosomonadales;f__Gallionellaceae;g__Sulfuricella	0.000100556	8.18614e-05	0.000131818	5.93865e-05	5.3266e-05	0.000191274	0.000103027	0	6.6739e-05	0	8.08373e-05	0.000207536	0.000120008		0	0	0	0	0	0
k__Eukaryota;p__Ascomycota;c__Dothideomycetes;o__Dothideales;f__Saccotheciaceae;g__Aureobasidium	0.000102958	0	0.000277076	9.20721e-05	0	0.000139634	0.000101957	0	5.60832e-05	0	0	0	0		0	0	0	0	0	8.27069e-05
k__Bacteria;p__Firmicutes;c__Negativicutes;o__Selenomonadales;f__Selenomonadaceae;g__Selenomonas	0.000186354	0	0.00014319	0.000138108	0	0.000141332	0.000101498	0	5.60832e-05	7.30151e-05	0.000189159	8.6977e-05	0.000144207		0.00011302	0	0.000251241	0.000117435	0	8.76693e-05
k__Bacteria;p__Bacteroidetes;c__Flavobacteriia;o__Flavobacteriales;f__Flavobacteriaceae;g__Formosa	0.000102958	0	0.000110624	9.71361e-05	0.000175245	0.000120608	0.000101095	7.22426e-05	0	0	0.000107783	0	0		0	0	0.00041983	0	0	0
k__Bacteria;p__Proteobacteria;c__Betaproteobacteria;o__Burkholderiales;f__Alcaligenaceae;g__Oligella	0.000127668	0	0.000126649	0	0.000151808	0.000185499	9.86039e-05	0.000139167	0.000143573	4.93346e-05	0.000310954	0.000268991	0		0	0	0.000350314	0	0	0
k__Bacteria;p__Proteobacteria;c__Gammaproteobacteria;o__Alteromonadales;f__Colwelliaceae;g__Unclassified_Colwelliaceae	0.000103644	0	0	0.00012798	0.00023224	0.000125704	9.82615e-05	6.07193e-05	0	6.31482e-05	0	0.000156827	0.000294834		0	0	0	0	0	0.000165414
k__Bacteria;p__Proteobacteria;c__Betaproteobacteria;o__Burkholderiales;f__Alcaligenaceae;g__Alcaligenes	0.000150662	4.09307e-05	0.000201604	0	7.93664e-05	0.000114833	9.78993e-05	0	0.000112166	0.000273313	0.000133651	0.000100746	0		0	0	0	0	7.85745e-05	0
k__Bacteria;p__Proteobacteria;c__Deltaproteobacteria;o__Desulfovibrionales;f__Desulfomicrobiaceae;g__Desulfomicrobium	0.000130414	0	5.16933e-05	0.000103121	0.000159798	0.000141332	9.77264e-05	0.000100608	0	4.93346e-05	0	6.71637e-05	0		0	0	0	0	0	0
k__Bacteria;p__Proteobacteria;c__Gammaproteobacteria;o__Alteromonadales;f__Idiomarinaceae;g__unidentified	0.000153064	0	0.000103387	0	0.000103336	0.000225248	9.75059e-05	0.000213182	0	0.000206218	5.38916e-05	0.000254886	0.000228163		0	0	0	0	0	0
k__Bacteria;p__Proteobacteria;c__Gammaproteobacteria;o__Methylococcales;f__Methylococcaceae;g__Methylococcus	0.000148946	7.61311e-05	5.16933e-05	0.000177239	0.000126773	0	9.67971e-05	0.000142712	0.000190122	4.93346e-05	0	8.83203e-05	0.000158529		0	0	0	0	0	0
k__Bacteria;p__Proteobacteria;c__Gammaproteobacteria;o__Alteromonadales;f__Alteromonadaceae;g__Glaciecola	0.000176745	5.52564e-05	0	4.60361e-05	0.000190692	0.000110756	9.65809e-05	4.43206e-05	0.000135721	0.000102616	0.000107783	4.26489e-05	0.000270635		0	0	0	0	0	0
k__Bacteria;p__Proteobacteria;c__Gammaproteobacteria;o__unidentified;f__unidentified;g__Candidatus Thioglobus	3.43194e-05	0	0.000284313	4.74171e-05	0	0.000209281	9.58884e-05	4.43206e-05	0.000139647	0.000371489	9.21546e-05	4.97011e-05	0.000170381		0	0	0	0	0	0
k__Eukaryota;p__Ascomycota;c__Eurotiomycetes;o__Unclassified_Eurotiomycetidae;f__Unclassified_Eurotiomycetidae;g__Unclassified_Eurotiomycetidae	7.20707e-05	5.97588e-05	0.000148877	5.20208e-05	0.000119316	0.000119589	9.5272e-05	0.00011612	7.79557e-05	4.93346e-05	0.000130956	3.35819e-05	0		6.94458e-05	7.80574e-05	5.47366e-05	0.00014461	8.3289e-05	8.27069e-05
k__Bacteria;p__Firmicutes;c__Bacilli;o__Bacillales;f__Bacillaceae;g__Halobacillus	0.000135561	0	0.000146292	0	0.000170984	0.000116871	9.49514e-05	4.43206e-05	0.000116653	0.000167244	0	3.35819e-05	4.93859e-05		0	0	0	0	0	0
k__Bacteria;p__Proteobacteria;c__Gammaproteobacteria;o__Alteromonadales;f__Colwelliaceae;g__Thalassotalea	0.000101242	0	0.000121996	0.000151459	8.4693e-05	0.000108038	9.45713e-05	0	0.000194609	0	0	0.000107462	0.000141737		0	0	0	0	0	0
k__Bacteria;p__Firmicutes;c__Clostridia;o__Clostridiales;f__unidentified;g__Intestinimonas	0.000257395	0	0.000124064	9.20721e-05	9.37482e-05	0	9.45466e-05	0	0	0	5.38916e-05	0	0		6.80841e-05	0	0.000316378	9.70536e-05	0.000364586	0
k__Bacteria;p__Proteobacteria;c__Betaproteobacteria;o__Nitrosomonadales;f__Methylophilaceae;g__Methylovorus	0.000121491	0	9.09802e-05	0.00012798	7.08438e-05	0.000148467	9.32936e-05	0.000178612	0	4.93346e-05	5.65861e-05	0.000144738	0.000115069		0	0	0	0	0	0
k__Eukaryota;p__Ascomycota;c__Eurotiomycetes;o__Eurotiales;f__Unclassified_Eurotiales;g__Unclassified_Eurotiales	9.67806e-05	6.30333e-05	0.000107522	0.000104962	7.83011e-05	0.00010532	9.26532e-05	8.155e-05	0	0	5.38916e-05	3.92908e-05	4.93859e-05		6.80841e-05	0	9.30522e-05	0.000146551	7.85745e-05	0
k__Bacteria;p__Proteobacteria;c__Betaproteobacteria;o__Neisseriales;f__Neisseriaceae;g__Snodgrassella	0.000117715	0	0.000168003	4.60361e-05	0	0.000210979	9.04557e-05	4.43206e-05	5.60832e-05	4.93346e-05	0.000105627	0.000145745	5.43245e-05		0	0	5.47366e-05	0	0	0
k__Bacteria;p__Proteobacteria;c__Gammaproteobacteria;o__Oceanospirillales;f__Oceanospirillaceae;g__Thalassolituus	8.57984e-05	0	6.35828e-05	0.000151459	0.000156069	8.49353e-05	9.03074e-05	0.000303153	5.60832e-05	8.73222e-05	6.25142e-05	3.35819e-05	9.87718e-05		0	0	0	0	0	0
k__Bacteria;p__Proteobacteria;c__Betaproteobacteria;o__Burkholderiales;f__Burkholderiaceae;g__Paraburkholderia	3.43194e-05	0	0	0.000246753	0.000205607	5.19804e-05	8.97767e-05	8.86413e-05	0.000112166	6.16682e-05	0.000107783	0.000157835	9.87718e-05		0	0	0	0	0	0
k__Bacteria;p__Planctomycetes;c__Planctomycetia;o__Planctomycetales;f__Planctomycetaceae;g__Pirellula	6.48636e-05	0	0.000103387	0.000212226	0.00012411	3.39741e-05	8.97601e-05	0	0	0.000148004	9.5927e-05	0.000122574	4.93859e-05		0	0	0.000111663	0	0	0
k__Bacteria;p__Firmicutes;c__Clostridia;o__Clostridiales;f__Lachnospiraceae;g__Lachnoclostridium	0.00013865	0	8.32262e-05	0.000128441	6.49846e-05	0.000121967	8.95448e-05	0	0.000120579	0	0.000133112	0.000100746	0		6.80841e-05	0.000187338	0.000569808	9.70536e-05	0.000208223	8.27069e-05
k__Bacteria;p__Bacteroidetes;c__Flavobacteriia;o__Flavobacteriales;f__Flavobacteriaceae;g__Gramella	3.53489e-05	5.97588e-05	0	5.70847e-05	0.000125175	0.000253447	8.84691e-05	0	0	5.96948e-05	0	3.72759e-05	0.000290883		0	0	0.000355241	0	8.09318e-05	0
k__Bacteria;p__Proteobacteria;c__Betaproteobacteria;o__Neisseriales;f__Chromobacteriaceae;g__Laribacter	0	0	0	4.60361e-05	0.000369666	0.000108717	8.74033e-05	4.52071e-05	0	0.000103109	0.000196165	9.03352e-05	5.58061e-05		0	0	0	0	0	0
k__Bacteria;p__Firmicutes;c__Clostridia;o__Clostridiales;f__Peptostreptococcaceae;g__Unclassified_Peptostreptococcaceae	0.000157526	0.000133843	5.16933e-05	9.20721e-05	0	8.90122e-05	8.73578e-05	8.11068e-05	0.000112166	4.93346e-05	0	0	4.93859e-05		0	0	0.000329514	0.000412478	0.000172078	0
k__Bacteria;p__Actinobacteria;c__Actinobacteria;o__Pseudonocardiales;f__Pseudonocardiaceae;g__Actinoalloteichus	7.68754e-05	6.91729e-05	5.16933e-05	0.000162507	8.68236e-05	7.6102e-05	8.71958e-05	0.000106813	5.60832e-05	7.35085e-05	0.000130956	3.35819e-05	4.93859e-05		0.000134807	0.000242758	6.7326e-05	0.000142669	0.000140648	0.000124887
k__Bacteria;p__Firmicutes;c__Bacilli;o__Bacillales;f__Paenibacillaceae;g__Paenibacillus	9.60942e-05	0	0	0.00023018	5.3266e-05	0.000135896	8.59062e-05	0.000174623	0	9.02822e-05	5.38916e-05	3.35819e-05	4.93859e-05		0	0	0.000593892	0	0.000171292	0
k__Eukaryota;p__Ascomycota;c__Dothideomycetes;o__Capnodiales;f__Cladosporiaceae;g__Unclassified_Cladosporiaceae	6.86387e-05	8.18614e-05	9.82173e-05	6.90541e-05	0	0.00019705	8.58036e-05	0	0	0	0	0	0		0	0	0	0	0	0
k__Bacteria;p__Proteobacteria;c__Alphaproteobacteria;o__Rhizobiales;f__Methylobacteriaceae;g__Methylobacterium	8.5112e-05	0	0.000251746	0.00012706	0	4.9942e-05	8.56433e-05	0	0	4.93346e-05	0	0.000134327	0		0	0	7.49891e-05	0	0	0
k__Bacteria;p__Bacteroidetes;c__Flavobacteriia;o__Flavobacteriales;f__Flavobacteriaceae;g__Winogradskyella	3.43194e-05	0	6.82352e-05	0.000124297	5.3266e-05	0.000229325	8.49072e-05	0	0	0.000124816	0.000161675	0	0		0	0	0.000265473	0	0	0
k__Bacteria;p__Proteobacteria;c__Gammaproteobacteria;o__Pseudomonadales;f__Unclassified_Pseudomonadales;g__Unclassified_Pseudomonadales	4.80471e-05	0	0.000158698	0.000103121	5.3266e-05	0.000141332	8.40775e-05	0	5.60832e-05	7.30151e-05	0	4.4328e-05	0.000145195		0	0	0.000149978	0	0	0
k__Bacteria;p__Firmicutes;c__Bacilli;o__Bacillales;f__Bacillaceae;g__Virgibacillus	0	0	0	0.000176778	0.000214662	0.000112794	8.40391e-05	0	0	0	0	8.76486e-05	0		0	0	0.000360167	0.000105788	0	0
k__Bacteria;p__Firmicutes;c__Bacilli;o__Lactobacillales;f__Leuconostocaceae;g__Weissella	8.64848e-05	0	0	0.00011463	0.000141155	0.000155262	8.29219e-05	4.43206e-05	0.000174419	4.93346e-05	5.38916e-05	0.000219625	0.000130379		0	0	0	0	0	0
k__Bacteria;p__Cyanobacteria;c__unidentified;o__Chroococcidiopsidales;f__Chroococcidiopsidaceae;g__Chroococcidiopsis	0	0	0.000103387	8.14838e-05	0.000269526	3.39741e-05	8.13951e-05	0	0	0.000176618	0	3.76117e-05	0		0	0	0	0	0	0
k__Bacteria;p__Proteobacteria;c__Gammaproteobacteria;o__Methylococcales;f__Methylococcaceae;g__Methylomonas	0.000104674	0	7.39214e-05	9.20721e-05	5.3266e-05	0.000162057	8.09984e-05	0.000213625	0.000182831	0.000124816	5.38916e-05	0.000204178	0.000249399		0	0	0	0	7.85745e-05	0
k__Bacteria;p__Actinobacteria;c__Actinobacteria;o__Propionibacteriales;f__Nocardioidaceae;g__Nocardioides	0	0	0	0.000220052	0	0.00026194	8.03321e-05	0	0	0	0	6.71637e-05	0		0.000147062	0	0.00016421	0	0	0
k__Bacteria;p__Bacteroidetes;c__Flavobacteriia;o__Flavobacteriales;f__Flavobacteriaceae;g__Lacinutrix	0	0	0	0.000138108	0.000111326	0.000230684	8.00197e-05	4.43206e-05	0	0	0	0	0		0	0	0.000507956	0	0	0
k__Bacteria;p__Actinobacteria;c__Actinobacteria;o__Micrococcales;f__Dermabacteraceae;g__Brachybacterium	3.43194e-05	0	5.16933e-05	9.20721e-05	0	0.000301011	7.98493e-05	0.000130303	0	0	0.000161675	0	0		6.80841e-05	0	0.000172968	0	0.000157149	0.000165414
k__Eukaryota;p__Ascomycota;c__Eurotiomycetes;o__Eurotiales;f__Trichocomaceae;g__Talaromyces	6.86387e-05	0	0.000191265	0.00011463	6.49846e-05	3.87305e-05	7.97081e-05	0	0	0	0	0	0		0	0	0	0	0	0
k__Bacteria;p__Proteobacteria;c__Alphaproteobacteria;o__Rhizobiales;f__Rhizobiaceae;g__Sinorhizobium	5.1479e-05	0	0.000233137	4.97189e-05	0	0.000141332	7.92779e-05	0	0	9.86691e-05	0	3.35819e-05	0		0	0	0	0	0	0
k__Bacteria;p__Thermotogae;c__Thermotogae;o__Thermotogales;f__Fervidobacteriaceae;g__Fervidobacterium	3.46626e-05	0	8.68448e-05	5.57036e-05	0.000262602	3.56728e-05	7.92476e-05	7.75611e-05	0	4.93346e-05	0	4.73504e-05	5.43245e-05		0	0	0	0	0	0
k__Bacteria;p__Bacteroidetes;c__Flavobacteriia;o__Flavobacteriales;f__Flavobacteriaceae;g__Seonamhaeicola	0.000109136	0	0.000103387	6.7673e-05	0	0.000190935	7.85216e-05	0.000184374	0.000226015	5.72281e-05	0.000161675	6.68279e-05	5.18552e-05		0	0	0.000120968	0	0	0
k__Bacteria;p__Cyanobacteria;c__unidentified;o__Nostocales;f__Nostocaceae;g__Nostoc	6.86387e-05	7.04008e-05	0.000103387	4.60361e-05	9.85422e-05	7.67815e-05	7.72976e-05	0	0.00012114	0	6.14364e-05	3.35819e-05	0.000135317		0	0	0	0	0	0
k__Bacteria;p__Firmicutes;c__Bacilli;o__Bacillales;f__Bacillaceae;g__Geobacillus	0.000102272	0	0.000112175	0	7.45724e-05	0.000172928	7.69912e-05	0.000100608	0	4.93346e-05	0	0.00021123	0.00027903		0	0	0	0	0	0
k__Bacteria;p__Proteobacteria;c__Gammaproteobacteria;o__Xanthomonadales;f__Xanthomonadaceae;g__Stenotrophomonas	0.000174686	0	0.000103387	0.000133044	0	4.89227e-05	7.66732e-05	7.93339e-05	7.0104e-05	9.32423e-05	5.38916e-05	9.77232e-05	9.87718e-05		0	0	0	0	0	0
k__Bacteria;p__Proteobacteria;c__Alphaproteobacteria;o__Rhizobiales;f__Methylobacteriaceae;g__Unclassified_Methylobacteriaceae	0.000133846	0	6.35828e-05	0.000174937	5.3266e-05	3.39741e-05	7.66009e-05	4.43206e-05	0	0	5.38916e-05	0	0		9.25944e-05	0	0.000224967	0	0	0
k__Bacteria;p__Actinobacteria;c__Actinobacteria;o__Corynebacteriales;f__Mycobacteriaceae;g__Mycobacterium	3.43194e-05	4.09307e-05	5.78965e-05	0.000177239	6.87132e-05	7.78007e-05	7.61499e-05	4.43206e-05	0	0	0.000240356	3.35819e-05	0		0	7.80574e-05	0.000524377	0	0	0
k__Bacteria;p__Proteobacteria;c__Alphaproteobacteria;o__Rhodospirillales;f__Acetobacteraceae;g__Acetobacter	9.23191e-05	0	0.00015508	4.60361e-05	0	0.000162736	7.60285e-05	0	0.000190122	9.86691e-05	0.000225267	9.10068e-05	0.000152109		0.000145019	0.000262273	0.000813933	0.000685199	0.000550022	0.00015797
k__Bacteria;p__Firmicutes;c__Clostridia;o__Clostridiales;f__unidentified;g__unidentified	0.000200425	0	7.34045e-05	4.60361e-05	0	0.000136236	7.6017e-05	0	5.60832e-05	6.16682e-05	0.000107783	0	0.000197544		0.000204252	0	0.000175705	0.000131993	7.85745e-05	8.27069e-05
k__Eukaryota;p__Bacillariophyta;c__Coscinodiscophyceae;o__Unclassified_Coscinodiscophyceae;f__Unclassified_Coscinodiscophyceae;g__Unclassified_Coscinodiscophyceae	0	0	0.00031016	6.7673e-05	0	7.54225e-05	7.55426e-05	0	0	0	0	0	0		0	0	0.000155452	0	0	0
k__Bacteria;p__Proteobacteria;c__Gammaproteobacteria;o__Cellvibrionales;f__Halieaceae;g__Halioglobus	0.000107076	8.92289e-05	0	5.20208e-05	0.000135828	6.79482e-05	7.53504e-05	4.43206e-05	0.000115531	0.00014159	0.000169758	0.000154477	4.93859e-05		0	0	0	0	0	0
k__Eukaryota;p__unidentified;c__Oomycetes;o__Albuginales;f__Albuginaceae;g__Albugo	0.000116686	0	0.000103387	9.20721e-05	0	0.000139634	7.52964e-05	0	0	0	0	0	0		0	7.80574e-05	5.47366e-05	0	0	8.27069e-05
k__Bacteria;p__Proteobacteria;c__Betaproteobacteria;o__Burkholderiales;f__Alcaligenaceae;g__Achromobacter	0.00010639	0	7.754e-05	4.60361e-05	0	0.000219473	7.49065e-05	0.000144928	0.000187318	4.93346e-05	0.000107783	0.00021761	0.000148158		0	0	0	0	0.000132005	0
k__Bacteria;p__Actinobacteria;c__Actinobacteria;o__Corynebacteriales;f__Corynebacteriaceae;g__Unclassified_Corynebacteriaceae	0	7.44938e-05	0.000292584	4.60361e-05	0	3.39741e-05	7.45147e-05	4.43206e-05	0.000262469	0	5.38916e-05	0	0		6.80841e-05	0	0.000393009	9.70536e-05	0	0.000249775
k__Bacteria;p__Actinobacteria;c__Actinobacteria;o__Micrococcales;f__Unclassified_Micrococcales;g__Unclassified_Micrococcales	0	4.09307e-05	0	0.000259643	0	0.000145749	7.43872e-05	0.000149361	0.000392582	6.51216e-05	0.000379936	6.71637e-05	0		0	0.000192021	0.00130602	0	0.000620739	0
k__Bacteria;p__Firmicutes;c__Clostridia;o__Clostridiales;f__Ruminococcaceae;g__Ruminococcus	0.000164733	4.09307e-05	0	6.44505e-05	0	0.000175646	7.42934e-05	0	0	0	0	0	0		0.000125275	0	0.000617429	0.000153345	0	0
k__Bacteria;p__Bacteroidetes;c__Flavobacteriia;o__Flavobacteriales;f__Unclassified_Flavobacteriales;g__Unclassified_Flavobacteriales	0.000118402	0	0	9.20721e-05	5.91253e-05	0.000166133	7.26221e-05	0	0	0	8.02984e-05	7.89173e-05	0		0	0	0.000108378	9.70536e-05	0	0
k__Bacteria;p__Proteobacteria;c__Alphaproteobacteria;o__Unclassified_Alphaproteobacteria;f__Unclassified_Alphaproteobacteria;g__Unclassified_Alphaproteobacteria	0	0.000150625	5.16933e-05	0	0.000159798	6.79482e-05	7.16774e-05	0.00016443	5.60832e-05	7.69619e-05	5.38916e-05	9.67157e-05	4.93859e-05		0	0	0	0	0	0
k__Bacteria;p__Proteobacteria;c__Gammaproteobacteria;o__Enterobacterales;f__Enterobacteriaceae;g__Raoultella	6.86387e-05	0	0	0.000107724	5.3266e-05	0.000199428	7.15095e-05	8.86413e-05	8.58073e-05	5.2788e-05	0	0.000106454	7.45727e-05		0	0	0	0	0	0
k__Bacteria;p__Proteobacteria;c__Gammaproteobacteria;o__Oceanospirillales;f__Alcanivoracaceae;g__Ketobacter	8.5112e-05	0	0.00015508	6.35298e-05	0	0.000125025	7.14578e-05	4.43206e-05	0.000112166	7.05484e-05	0.000106705	0.000120559	4.93859e-05		0	0	0	0	0	0
k__Bacteria;p__Proteobacteria;c__Gammaproteobacteria;o__Orbales;f__Orbaceae;g__Frischella	6.86387e-05	6.63077e-05	0	4.60361e-05	7.93664e-05	0.000167832	7.13635e-05	8.19932e-05	0	9.86691e-05	0.000161675	0.000160185	0.00023804		0	0	0	0	0	0
k__Bacteria;p__Bacteroidetes;c__Flavobacteriia;o__Flavobacteriales;f__Crocinitomicaceae;g__Fluviicola	0.000102958	0	0	8.19442e-05	0.000106532	0.000134877	7.10519e-05	0	0	4.93346e-05	0	3.35819e-05	0		0	0	7.71786e-05	0	0	0
k__Bacteria;p__Proteobacteria;c__Alphaproteobacteria;o__Rhizobiales;f__Brucellaceae;g__Ochrobactrum	3.43194e-05	6.71263e-05	0.000173173	0.000146855	0	0	7.02456e-05	0	0	0	0	0	4.93859e-05		0	7.80574e-05	0.0001144	0.00014558	7.85745e-05	0
k__Bacteria;p__Proteobacteria;c__Gammaproteobacteria;o__Enterobacterales;f__Enterobacteriaceae;g__Cronobacter	6.86387e-05	4.09307e-05	5.16933e-05	0.000138108	5.3266e-05	6.79482e-05	7.00975e-05	0	6.05699e-05	9.32423e-05	5.38916e-05	3.35819e-05	4.93859e-05		0	0	0	0	0	0
k__Eukaryota;p__Ascomycota;c__Dothideomycetes;o__Pleosporales;f__Didymellaceae;g__Phoma	5.59406e-05	0	6.51336e-05	0.000172635	0	0.000123326	6.95059e-05	0	0	9.86691e-05	0	0	4.93859e-05		0	0	0	0	0	0
k__Bacteria;p__Firmicutes;c__Clostridia;o__Clostridiales;f__unidentified;g__Monoglobus	0.000136591	0	6.72013e-05	0.000203479	0	0	6.78786e-05	0.000160884	0	0	0	0	9.87718e-05		0	0	0.000225515	0	7.85745e-05	0
k__Bacteria;p__Firmicutes;c__Clostridia;o__Clostridiales;f__Peptostreptococcaceae;g__Paeniclostridium	0.000123893	4.91168e-05	5.16933e-05	7.73406e-05	5.75273e-05	4.7224e-05	6.77992e-05	4.43206e-05	6.78607e-05	7.79486e-05	0.000121256	0.000100746	8.7413e-05		0	0	0	0	0	0
k__Bacteria;p__Actinobacteria;c__Actinobacteria;o__Corynebacteriales;f__Dietziaceae;g__Dietzia	6.14317e-05	8.18614e-05	6.56505e-05	8.83892e-05	0	0.000101922	6.65425e-05	0.000215842	0.000126748	4.93346e-05	0.00019401	3.35819e-05	7.3585e-05		0	0.000156115	0.000361809	0	0.000152435	0.000318422
k__Viruses;p__unidentified;c__unidentified;o__unidentified;f__unidentified;g__unidentified	0.000227881	0	5.16933e-05	0	8.36277e-05	3.39741e-05	6.61959e-05	0.000177283	0.000172736	0.000113469	8.67654e-05	7.5895e-05	5.97569e-05		0	0	0	0	0	0
k__Bacteria;p__Bacteroidetes;c__Cytophagia;o__Cytophagales;f__Hymenobacteraceae;g__Unclassified_Hymenobacteraceae	3.43194e-05	6.95822e-05	5.16933e-05	8.05631e-05	0.000125708	3.39741e-05	6.59733e-05	0	0	0	0	0	0		0	0	0.000155999	0.000194107	0	0.00011579
k__Bacteria;p__Firmicutes;c__Bacilli;o__Bacillales;f__Planococcaceae;g__Solibacillus	0	8.18614e-05	5.63457e-05	4.60361e-05	0	0.000199088	6.38886e-05	0.000177283	0	9.86691e-05	0	3.35819e-05	0		0	0	0.000639324	0	7.85745e-05	0
k__Bacteria;p__Proteobacteria;c__Gammaproteobacteria;o__Enterobacterales;f__Enterobacteriaceae;g__Candidatus Blochmannia	0.000230969	0	0	4.60361e-05	0	0.000101922	6.31546e-05	0.00011612	0	0.000156391	0.000173531	0.000138357	0.000130873		0	0	0	0	0	0.000330828
k__Bacteria;p__Proteobacteria;c__Gammaproteobacteria;o__Pasteurellales;f__Pasteurellaceae;g__Avibacterium	0.000153751	0	0	0	8.3095e-05	0.000140653	6.29164e-05	0	5.60832e-05	7.74552e-05	0.000123412	0.000149439	4.93859e-05		0	0	0	0	0	0
k__Bacteria;p__Bacteroidetes;c__Flavobacteriia;o__Flavobacteriales;f__Cryomorphaceae;g__Owenweeksia	8.30529e-05	0	6.09981e-05	0.000121996	5.3266e-05	5.53778e-05	6.24484e-05	0	0	0	0.000107783	0	4.93859e-05		0	0	0.000186104	0	0	0
k__Bacteria;p__Proteobacteria;c__Betaproteobacteria;o__Burkholderiales;f__Comamonadaceae;g__Ottowia	6.86387e-05	0	7.08198e-05	9.0691e-05	0	0.00014405	6.23666e-05	8.86413e-05	6.22524e-05	0.000185498	0	0.0001622	0.000190136		0	0	0	0	0	0
k__Bacteria;p__Proteobacteria;c__Gammaproteobacteria;o__Methylococcales;f__Methylococcaceae;g__Methylocaldum	0.000242638	0	0	4.60361e-05	8.41603e-05	0	6.2139e-05	0.000159111	0	0.000157871	0	6.71637e-05	0		0	0	0	0	0	0
k__Bacteria;p__Bacteroidetes;c__Cytophagia;o__Cytophagales;f__Cyclobacteriaceae;g__Aquiflexum	7.00115e-05	0	0.000103387	0	0	0.000198749	6.20245e-05	0	0	6.66016e-05	5.49694e-05	0.000144402	0		0	0	0	0	0	0
k__Bacteria;p__Proteobacteria;c__Gammaproteobacteria;o__Enterobacterales;f__Enterobacteriaceae;g__unidentified	8.6828e-05	0	0.000156631	9.39136e-05	0	3.39741e-05	6.18911e-05	6.20489e-05	6.78607e-05	0	0	0	0		0	0	0	0	0	0
k__Bacteria;p__Actinobacteria;c__Actinobacteria;o__Micrococcales;f__Intrasporangiaceae;g__Janibacter	6.86387e-05	9.7415e-05	0	8.37856e-05	5.3266e-05	6.79482e-05	6.18423e-05	0	0.000295558	0	5.38916e-05	0	0		0.000132764	0	0.000149978	0	7.85745e-05	0
k__Bacteria;p__Proteobacteria;c__Alphaproteobacteria;o__Rhodospirillales;f__Rhodospirillaceae;g__Candidatus Endolissoclinum	9.19759e-05	0.000156765	5.16933e-05	0	0	6.55701e-05	6.10006e-05	0	0	0.000136163	0	3.35819e-05	7.40788e-05		0	0	0	0	0	0
k__Archaea;p__Euryarchaeota;c__Methanomicrobia;o__Methanosarcinales;f__Methanosarcinaceae;g__Methanosarcina	4.97631e-05	8.18614e-05	5.16933e-05	4.92586e-05	6.39192e-05	6.79482e-05	6.07406e-05	6.47081e-05	0	0	0	0	0		0	0	0.000213473	0	0	0
k__Bacteria;p__Proteobacteria;c__Gammaproteobacteria;o__unidentified;f__unidentified;g__Candidatus Ruthia	3.43194e-05	0.000100689	0.000103387	0	0.000125708	0	6.06839e-05	5.09687e-05	0	6.75883e-05	0	3.35819e-05	4.93859e-05		0	0	0	0	0	0
k__Bacteria;p__Cyanobacteria;c__unidentified;o__Nostocales;f__Rivulariaceae;g__Microchaete	0	0.000166179	0	0	0.000106532	9.03712e-05	6.05136e-05	4.43206e-05	0	0	0	0	0		0	0	0	0.000194107	0	0
k__Bacteria;p__Proteobacteria;c__Epsilonproteobacteria;o__Campylobacterales;f__Campylobacteraceae;g__Arcobacter	0.000125266	0	0	0.000184144	5.3266e-05	0	6.0446e-05	4.43206e-05	5.60832e-05	4.93346e-05	0	4.60071e-05	4.93859e-05		0	0	0.000218399	0	0	0.000100902
k__Bacteria;p__Firmicutes;c__Clostridia;o__Thermoanaerobacterales;f__Thermoanaerobacteraceae;g__Carboxydothermus	4.22128e-05	0.000222254	0	0	0	9.51275e-05	5.99323e-05	0	0	0	0	0	8.00051e-05		0	0	0	0	0	0
k__Bacteria;p__Cyanobacteria;c__unidentified;o__Nostocales;f__Unclassified_Nostocales;g__Unclassified_Nostocales	0.000103301	4.6661e-05	0	4.60361e-05	0.00012624	3.39741e-05	5.93688e-05	7.13562e-05	5.60832e-05	0.000143564	0.000134729	0	0		0	0	0	0	0	0
k__Bacteria;p__Proteobacteria;c__Alphaproteobacteria;o__Rhizobiales;f__Aurantimonadaceae;g__Martelella	4.11832e-05	0	0	0	0.000102271	0.000212338	5.92987e-05	6.60378e-05	0	0	0	0.000140708	0		0	0	0	0	0	0
k__Bacteria;p__Proteobacteria;c__Deltaproteobacteria;o__Desulfovibrionales;f__Desulfovibrionaceae;g__Desulfovibrio	3.43194e-05	7.24473e-05	0.000103387	4.60361e-05	0	9.95442e-05	5.92889e-05	0	0	0	0	3.35819e-05	0		0	0.000468344	0	0	8.6432e-05	0
k__Bacteria;p__Proteobacteria;c__Gammaproteobacteria;o__Enterobacterales;f__Morganellaceae;g__Arsenophonus	8.95735e-05	0	0.00011631	4.60361e-05	5.3266e-05	4.17882e-05	5.7829e-05	6.02761e-05	5.60832e-05	0.00011495	5.38916e-05	0.000102425	0.000223224		0	0	0	0	0	0
k__Bacteria;p__Bacteroidetes;c__Cytophagia;o__Cytophagales;f__Cytophagaceae;g__Fibrella	0	0	0	0	0.000227979	0.00011823	5.77014e-05	0.000163986	0	4.93346e-05	0	3.35819e-05	0		0	0	0.000153262	0	0	0
k__Bacteria;p__Proteobacteria;c__Gammaproteobacteria;o__Enterobacterales;f__Morganellaceae;g__Xenorhabdus	0.000146887	4.82982e-05	0	5.6164e-05	0	9.41083e-05	5.75762e-05	0	0	0	5.38916e-05	0.00018067	0.00015359		0	0	0	0	0	0
k__Bacteria;p__Firmicutes;c__Clostridia;o__Clostridiales;f__Lachnospiraceae;g__Blautia	6.86387e-05	0	0	0.000205321	0	7.13457e-05	5.75509e-05	0	0	0	0	0.000115186	4.93859e-05		0	0	0	0	0	0
k__Bacteria;p__Proteobacteria;c__Alphaproteobacteria;o__Rickettsiales;f__unidentified;g__unidentified	8.82008e-05	0	5.16933e-05	9.20721e-05	0	0.000112454	5.74034e-05	0.000131189	5.60832e-05	0.000187471	0.000107783	6.04473e-05	0		0	0	0.000138484	0	0	0
k__Bacteria;p__Proteobacteria;c__Gammaproteobacteria;o__Alteromonadales;f__Ferrimonadaceae;g__Ferrimonas	0	0	5.16933e-05	7.59595e-05	0.000136361	7.64418e-05	5.67426e-05	0	0	8.92955e-05	7.6526e-05	7.89173e-05	5.77815e-05		0	0	0	0	0	0
k__Bacteria;p__Actinobacteria;c__Actinobacteria;o__Micrococcales;f__Microbacteriaceae;g__Unclassified_Microbacteriaceae	0	0.000135481	0	9.20721e-05	5.3266e-05	5.67368e-05	5.62592e-05	6.02761e-05	8.24423e-05	0	5.38916e-05	0	0		0	7.80574e-05	0.000118231	0	0.000228652	0
k__Bacteria;p__Spirochaetes;c__Spirochaetia;o__Spirochaetales;f__Spirochaetaceae;g__Treponema	0	0	0.000132852	0.000133505	0	6.79482e-05	5.57174e-05	8.73117e-05	5.94482e-05	0.000171191	0.00011425	6.98502e-05	0.00018174		0	0	0	0	0	0
k__Bacteria;p__Proteobacteria;c__Alphaproteobacteria;o__Rhodobacterales;f__Rhodobacteraceae;g__Celeribacter	5.04495e-05	4.09307e-05	5.16933e-05	4.97189e-05	5.3266e-05	8.59545e-05	5.53355e-05	9.39598e-05	0	0.000174151	0	0.00010276	0.000239028		0	0	0	0	0	0
k__Bacteria;p__Proteobacteria;c__Gammaproteobacteria;o__Xanthomonadales;f__Xanthomonadaceae;g__Lysobacter	0	0	0.000144224	0	0.000106532	8.08584e-05	5.52691e-05	0	0	0	0	0	0		0	0	0.000108926	0	0.000129648	0.000119925
k__Bacteria;p__Proteobacteria;c__Gammaproteobacteria;o__Chromatiales;f__Granulosicoccaceae;g__Granulosicoccus	4.87335e-05	0	7.13368e-05	0.000107724	5.53967e-05	4.68843e-05	5.50126e-05	0	5.60832e-05	9.86691e-05	5.38916e-05	3.35819e-05	0.000223224		0	0	5.85682e-05	0	0	0
k__Bacteria;p__Bacteroidetes;c__Flavobacteriia;o__Flavobacteriales;f__Ichthyobacteriaceae;g__Ichthyobacterium	0	0	0.00014319	7.64199e-05	5.3266e-05	5.60573e-05	5.48223e-05	5.18552e-05	5.60832e-05	0	0.000390175	3.35819e-05	0		0	0	0.00018501	0	0	0
k__Eukaryota;p__Ascomycota;c__Dothideomycetes;o__Pleosporales;f__Unclassified_Pleosporales;g__Unclassified_Pleosporales	3.43194e-05	0	0	9.20721e-05	5.3266e-05	0.000149146	5.48007e-05	0	0	0	0	0	4.93859e-05		0	0	0	9.70536e-05	7.85745e-05	0
k__Bacteria;p__Proteobacteria;c__Gammaproteobacteria;o__Alteromonadales;f__Alteromonadaceae;g__Agarivorans	0.000149976	0	0	7.82613e-05	5.4864e-05	4.41664e-05	5.45445e-05	0	0	0	0	3.35819e-05	4.93859e-05		0	0	0.000173515	0	0	0
k__Bacteria;p__Proteobacteria;c__Gammaproteobacteria;o__Oceanospirillales;f__Endozoicomonadaceae;g__Endozoicomonas	0.000192188	0	5.16933e-05	4.60361e-05	0	3.6692e-05	5.4435e-05	0.000225149	0	4.93346e-05	5.38916e-05	0.000134327	6.12385e-05		0	0	0	0	0	0
k__Bacteria;p__Firmicutes;c__Bacilli;o__Bacillales;f__Planococcaceae;g__Sporosarcina	3.43194e-05	0.000100689	6.40997e-05	9.20721e-05	0	3.39741e-05	5.41925e-05	4.43206e-05	0	0	0.000323349	0.000101081	9.82779e-05		0	0	0.000214567	0	0	0
k__Archaea;p__Euryarchaeota;c__Methanobacteria;o__Methanobacteriales;f__Methanobacteriaceae;g__Methanobrevibacter	7.96209e-05	0	0	6.39901e-05	0	0.000180063	5.39456e-05	0	0	0	0	0	0		0	0	0.000230988	0	7.85745e-05	0
k__Bacteria;p__Actinobacteria;c__Actinobacteria;o__Micrococcales;f__Brevibacteriaceae;g__Brevibacterium	0	0	0.000120962	9.20721e-05	0	0.000109397	5.37385e-05	0	5.60832e-05	0	0	0	0		0	0	7.60839e-05	9.70536e-05	0	8.27069e-05
k__Bacteria;p__Proteobacteria;c__Betaproteobacteria;o__Burkholderiales;f__unidentified;g__Paucibacter	0.000159242	0	0.000113725	4.87982e-05	0	0	5.36276e-05	0	0	5.92015e-05	9.32324e-05	0	8.7413e-05		0	0	0	0	0	0
k__Bacteria;p__Firmicutes;c__Clostridia;o__Clostridiales;f__Lachnospiraceae;g__Butyrivibrio	9.98693e-05	4.09307e-05	0	4.60361e-05	9.90748e-05	3.39741e-05	5.33142e-05	0	0	0	0.000107783	0	5.53122e-05		0	0	0.00026602	0	0.000137505	8.27069e-05
k__Bacteria;p__Spirochaetes;c__Spirochaetia;o__Spirochaetales;f__Spirochaetaceae;g__Sphaerochaeta	4.49584e-05	0	0.000103387	0	0.000111859	5.13009e-05	5.19174e-05	0	0	0	0.000107783	0.000116529	0		0	0	0	0	0	0
k__Bacteria;p__Proteobacteria;c__Alphaproteobacteria;o__Rhizobiales;f__Unclassified_Rhizobiales;g__Unclassified_Rhizobiales	0	0	6.56505e-05	0.000138108	0	0.000107698	5.19094e-05	0.000231797	0	0	0	0	0		0.000196763	0.000102255	0.000104	0.000138787	7.85745e-05	0
k__Bacteria;p__Proteobacteria;c__Gammaproteobacteria;o__Oceanospirillales;f__Oceanospirillaceae;g__Oleispira	6.41772e-05	0	0.000161283	0	8.41603e-05	0	5.16034e-05	4.43206e-05	0	0.00014307	0	5.7425e-05	0.000236558		0	0	0	0	0	0
k__Bacteria;p__Proteobacteria;c__Gammaproteobacteria;o__Alteromonadales;f__Psychromonadaceae;g__Psychromonas	7.82481e-05	4.09307e-05	0	0	8.89543e-05	0.000101243	5.15627e-05	8.86413e-05	0.000272004	0.000185005	0	3.35819e-05	5.43245e-05		0	0	0.000117684	0	0	0
k__Bacteria;p__Bacteroidetes;c__Chitinophagia;o__Chitinophagales;f__Chitinophagaceae;g__Arachidicoccus	3.43194e-05	0	0	0.000138108	0	0.000134198	5.11042e-05	0	0	0	0	0	0		0	0	0.000430777	0	0	0
k__Bacteria;p__Bacteroidetes;c__Bacteroidia;o__Bacteroidales;f__Prevotellaceae;g__Prevotella	0.000126295	0	0	4.60361e-05	0	0.000132839	5.08617e-05	6.07193e-05	5.60832e-05	0.000102616	0	0.000135671	0.00018174		0	0.000156115	0.000260546	9.70536e-05	0.00022158	8.27069e-05
k__Bacteria;p__Actinobacteria;c__Actinobacteria;o__Corynebacteriales;f__Mycobacteriaceae;g__Unclassified_Mycobacteriaceae	0	0.000163723	0	0	0	0.000141332	5.08425e-05	8.86413e-05	0	0	0	0	0		0	0	0.000173515	0	0	0
k__Bacteria;p__Firmicutes;c__Bacilli;o__Lactobacillales;f__Enterococcaceae;g__Melissococcus	4.90767e-05	0	5.4278e-05	4.60361e-05	0.000151276	0	5.0111e-05	0	0	0	0	3.35819e-05	0		0	0	0.000217304	0	0	0
k__Bacteria;p__Cyanobacteria;c__unidentified;o__Nostocales;f__Aphanizomenonaceae;g__Dolichospermum	3.46626e-05	0	0	0.000145014	5.3266e-05	6.45508e-05	4.95822e-05	0	0	0	0	0	0		0	0	0.000131915	0	0	0
k__Bacteria;p__Proteobacteria;c__Gammaproteobacteria;o__Cellvibrionales;f__Cellvibrionaceae;g__Teredinibacter	7.65322e-05	0	0	0.000169413	0	4.68843e-05	4.88049e-05	8.86413e-05	6.3374e-05	9.86691e-05	0.000107783	0.000126268	0		0	0	0	0	0	0
k__Bacteria;p__Proteobacteria;c__Gammaproteobacteria;o__Chromatiales;f__Chromatiaceae;g__Allochromatium	0.000187041	0	5.16933e-05	0	5.3266e-05	0	4.86666e-05	4.43206e-05	9.08548e-05	0	0	0	4.93859e-05		0	0	0	0	0	0
k__Bacteria;p__Proteobacteria;c__Epsilonproteobacteria;o__Campylobacterales;f__Helicobacteraceae;g__Wolinella	9.5751e-05	4.09307e-05	5.16933e-05	0	0	9.85249e-05	4.78167e-05	5.05255e-05	0	0	5.92807e-05	3.35819e-05	5.43245e-05		0	0	0	0	0	0
k__Eukaryota;p__Ascomycota;c__Sordariomycetes;o__Hypocreales;f__Hypocreaceae;g__Trichoderma	0	0	0	0.000184144	0	9.92044e-05	4.72248e-05	0	0	0	0	3.35819e-05	0		0	0	0	0	0	0
k__Bacteria;p__Proteobacteria;c__Deltaproteobacteria;o__Myxococcales;f__Archangiaceae;g__Cystobacter	0	0.000163723	0	0	0	0.000116871	4.67656e-05	6.07193e-05	0	0	0	0	0		0	0	0	0	0	0
k__Bacteria;p__Bacteroidetes;c__Flavobacteriia;o__Flavobacteriales;f__Flavobacteriaceae;g__Olleya	8.6828e-05	0	9.35649e-05	4.60361e-05	5.3266e-05	0	4.66158e-05	0	0	0.000102616	0	3.42535e-05	0.000154578		0	0	0	0	0	0
k__Bacteria;p__Firmicutes;c__Bacilli;o__Lactobacillales;f__Enterococcaceae;g__Unclassified_Enterococcaceae	7.4473e-05	0	0	9.20721e-05	0	0.000112115	4.64433e-05	0	0.000112166	0.000279234	6.03586e-05	0	0.000107167		0	0	0.000250694	0	0	0
k__Bacteria;p__Proteobacteria;c__Betaproteobacteria;o__Burkholderiales;f__Comamonadaceae;g__Hydrogenophaga	7.6189e-05	0	0.000154046	4.60361e-05	0	0	4.60452e-05	0	0.000249009	7.64686e-05	5.38916e-05	0	4.93859e-05		0	0	7.33471e-05	0	0	0
k__Bacteria;p__Proteobacteria;c__Gammaproteobacteria;o__Thiotrichales;f__Francisellaceae;g__Allofrancisella	6.00589e-05	0	0	0	5.3266e-05	0.000162736	4.60102e-05	7.00266e-05	5.88874e-05	0.000243219	0.000321194	0	4.93859e-05		0	0	0	0	0	0
k__Bacteria;p__Proteobacteria;c__Gammaproteobacteria;o__Vibrionales;f__Vibrionaceae;g__Photobacterium	0	0	0	0.000160666	5.3266e-05	6.11534e-05	4.58476e-05	5.3628e-05	5.60832e-05	4.93346e-05	0	6.34697e-05	0		0	0	5.47366e-05	0	0	0
k__Bacteria;p__Proteobacteria;c__Alphaproteobacteria;o__Rhodospirillales;f__Rhodospirillaceae;g__Azospirillum	6.86387e-05	0	0	0	0	0.000201467	4.50175e-05	0	0	0	0	4.90295e-05	0		0	0	0	0	0	0
k__Bacteria;p__Proteobacteria;c__Gammaproteobacteria;o__Chromatiales;f__Chromatiaceae;g__Candidatus Nitrosoglobus	6.10885e-05	5.68936e-05	5.16933e-05	4.60361e-05	5.3266e-05	0	4.48296e-05	0	0	0	0	0	0.000118526		0	0	0	0	0	0
k__Bacteria;p__Bacteroidetes;c__Flavobacteriia;o__Flavobacteriales;f__Flavobacteriaceae;g__Apibacter	0	0	0.000103387	0	9.74768e-05	6.79482e-05	4.4802e-05	0	0	0	0	3.35819e-05	0		0	0	0.000231536	0	0	0
k__Bacteria;p__Firmicutes;c__Clostridia;o__Clostridiales;f__Ruminococcaceae;g__Unclassified_Ruminococcaceae	6.86387e-05	0	0	9.20721e-05	5.3266e-05	4.8583e-05	4.376e-05	0	0	0	0	0	0		0	0	0.000245767	9.99653e-05	0	8.27069e-05
k__Bacteria;p__Bacteroidetes;c__Sphingobacteriia;o__Sphingobacteriales;f__Sphingobacteriaceae;g__Pseudopedobacter	0.000131786	8.18614e-05	0	0	0	4.75638e-05	4.35352e-05	4.43206e-05	0	4.93346e-05	5.38916e-05	0.000143059	0		0	0	0	0	0	0
k__Bacteria;p__Proteobacteria;c__Alphaproteobacteria;o__Rhodobacterales;f__Rhodobacteraceae;g__Phaeobacter	0	7.04008e-05	0.000154046	0	0	3.39741e-05	4.30702e-05	4.43206e-05	0	0	0	8.29472e-05	5.48183e-05		0	0	0	0	0	0
k__Eukaryota;p__Ascomycota;c__Saccharomycetes;o__Saccharomycetales;f__Phaffomycetaceae;g__Wickerhamomyces	0	0	5.16933e-05	0	0.000147014	5.9115e-05	4.29704e-05	0	0	0	0	0	0		0	0	0.000256715	0	0	0
k__Bacteria;p__Proteobacteria;c__Gammaproteobacteria;o__Xanthomonadales;f__Rhodanobacteraceae;g__Luteibacter	7.96209e-05	0	5.53119e-05	0	8.84216e-05	3.39741e-05	4.28881e-05	4.43206e-05	0	0	0	0	0		0	0	0	0	0	0
k__Bacteria;p__Actinobacteria;c__Actinobacteria;o__Propionibacteriales;f__Nocardioidaceae;g__Marmoricola	0	8.18614e-05	0	6.72127e-05	0.000106532	0	4.2601e-05	0	0.000104315	0.000110509	5.38916e-05	0	0		0	0	0.000117684	0	0	0
k__Eukaryota;p__Ascomycota;c__Dothideomycetes;o__Pleosporales;f__Unclassified_Pleosporineae;g__Unclassified_Pleosporineae	4.90767e-05	4.09307e-05	5.16933e-05	7.96424e-05	0	3.39741e-05	4.25529e-05	0	0	0	0	0	0		0	0	0	0	0	0
k__Bacteria;p__Firmicutes;c__Bacilli;o__Lactobacillales;f__Carnobacteriaceae;g__Marinilactibacillus	0	0	0	0	0.000164592	9.07109e-05	4.25505e-05	0.000115234	0	0	0.000209638	0	0		0.00018587	0.000233392	0.000729639	0.000102877	0.000157149	0
k__Bacteria;p__Proteobacteria;c__Gammaproteobacteria;o__unidentified;f__unidentified;g__Pseudohongiella	6.3834e-05	0	0	4.60361e-05	0	0.00014473	4.24333e-05	0.000101494	5.60832e-05	0	0	3.35819e-05	0.000226681		0	0	0	0	0	0
k__Bacteria;p__Firmicutes;c__Negativicutes;o__Selenomonadales;f__Sporomusaceae;g__Pelosinus	0	7.94055e-05	0	4.60361e-05	8.6291e-05	4.21279e-05	4.23101e-05	0	0	0	0	0.000134327	0		0	0	0	0	0	0
k__Archaea;p__Thaumarchaeota;c__unidentified;o__unidentified;f__unidentified;g__unidentified	0	0	0	0.000173556	7.93664e-05	0	4.21537e-05	0	0	0	0	0	0		0	0	0	0	0	0
k__Bacteria;p__Proteobacteria;c__Gammaproteobacteria;o__Enterobacterales;f__Enterobacteriaceae;g__Pluralibacter	7.31002e-05	4.09307e-05	0	4.60361e-05	0	9.03712e-05	4.17397e-05	5.09687e-05	0.000187318	6.26549e-05	5.38916e-05	9.47008e-05	0.000135317		0.000136168	0	0	0	0	0
k__Bacteria;p__Proteobacteria;c__Betaproteobacteria;o__Burkholderiales;f__Burkholderiaceae;g__Burkholderia	4.87335e-05	0	6.09981e-05	5.20208e-05	0	8.86725e-05	4.17375e-05	0	0	5.18013e-05	0	3.35819e-05	0		0	8.66437e-05	0	0	0	0
k__Bacteria;p__Proteobacteria;c__Gammaproteobacteria;o__Chromatiales;f__Chromatiaceae;g__Rheinheimera	6.69228e-05	8.18614e-05	5.16933e-05	0	0	4.65445e-05	4.11703e-05	6.6481e-05	0.000103754	4.93346e-05	0	7.65666e-05	6.96341e-05		0.000118466	0	0	0	0	0
k__Bacteria;p__Proteobacteria;c__Betaproteobacteria;o__Rhodocyclales;f__Rhodocyclaceae;g__Azospira	3.43194e-05	0	0	0	7.83011e-05	0.000133858	4.10797e-05	0.000118779	5.88874e-05	0	6.30531e-05	6.71637e-05	9.87718e-05		0	0	0	0	0	8.27069e-05
k__Bacteria;p__Bacteroidetes;c__Flavobacteriia;o__Flavobacteriales;f__Flavobacteriaceae;g__Cellulophaga	3.43194e-05	0	0	0	8.20297e-05	0.000127403	4.06253e-05	0	0	0	0	0	0		0	0	0.000477303	0	0	0
k__Bacteria;p__Actinobacteria;c__Actinobacteria;o__Propionibacteriales;f__Propionibacteriaceae;g__Propionibacterium	6.28044e-05	0	0	0	0	0.000180742	4.05911e-05	0	0	4.93346e-05	0	5.0037e-05	0		0	0	0	0	0	0
k__Bacteria;p__Bacteroidetes;c__Flavobacteriia;o__Flavobacteriales;f__Flavobacteriaceae;g__Ornithobacterium	0.000147573	0	0	0	0	9.5807e-05	4.05634e-05	0	9.64631e-05	0.000205232	0.000102394	0.000231715	4.93859e-05		0.000136168	0	0.000109473	0	0	0
k__Bacteria;p__Proteobacteria;c__Betaproteobacteria;o__unidentified;f__unidentified;g__Candidatus Kinetoplastibacterium	7.48162e-05	0	0	8.01028e-05	5.3266e-05	3.39741e-05	4.03599e-05	0	0	0	0	0	0		0	0	0.000212378	0	0.000157149	0
k__Bacteria;p__Proteobacteria;c__Alphaproteobacteria;o__Rhodobacterales;f__Rhodobacteraceae;g__Sulfitobacter	4.70175e-05	0	8.99464e-05	6.7673e-05	0	3.39741e-05	3.97685e-05	0	0	0	0	7.45517e-05	4.93859e-05		0	0	0	0	0	0
k__Bacteria;p__Proteobacteria;c__Gammaproteobacteria;o__Enterobacterales;f__Pectobacteriaceae;g__Sodalis	3.43194e-05	5.7303e-05	0	8.51667e-05	0	6.14932e-05	3.97137e-05	4.43206e-05	5.60832e-05	9.17623e-05	5.38916e-05	3.72759e-05	4.93859e-05		0	0	0	0	0	0
k__Bacteria;p__Firmicutes;c__Clostridia;o__Clostridiales;f__Clostridiales Family XIII. Incertae Sedis;g__Mogibacterium	0.000100556	0	0	4.60361e-05	8.94869e-05	0	3.93465e-05	0	0	0	0	0	0		0	0	0.000322399	0	0	0
k__Bacteria;p__Proteobacteria;c__Gammaproteobacteria;o__Enterobacterales;f__Yersiniaceae;g__Rahnella	4.32424e-05	0	0	8.88496e-05	6.28539e-05	4.04292e-05	3.92292e-05	4.43206e-05	0	4.93346e-05	5.38916e-05	0.000116529	0		0	0	0	0.000194107	0	0
k__Bacteria;p__Firmicutes;c__Clostridia;o__Clostridiales;f__Clostridiales Family XIII. Incertae Sedis;g__Unclassified_Clostridiales Family XIII. Incertae Sedis	6.7266e-05	4.09307e-05	0	8.97703e-05	0	3.39741e-05	3.86568e-05	0	9.53414e-05	0	0	0	0		0	0	0.000246315	0	0	0
k__Bacteria;p__Firmicutes;c__Bacilli;o__Bacillales;f__Listeriaceae;g__Listeria	0.000164733	0	0	0	0	6.42111e-05	3.81573e-05	0	5.60832e-05	4.93346e-05	6.3592e-05	0	4.93859e-05		0	0.000151431	0.000749891	0	0.000157149	0.000126542
k__Bacteria;p__Proteobacteria;c__Gammaproteobacteria;o__Enterobacterales;f__Enterobacteriaceae;g__Shigella	0.000102615	0	0	9.20721e-05	0	3.39741e-05	3.81102e-05	0	0	0	0	3.39177e-05	4.93859e-05		0	0	0	0	0	0
k__Bacteria;p__Bacteroidetes;c__Flavobacteriia;o__Flavobacteriales;f__Flavobacteriaceae;g__Tamlana	0	0	0	8.65478e-05	5.3266e-05	8.76532e-05	3.79112e-05	4.65367e-05	0	9.86691e-05	0	3.35819e-05	0		0	0	0.000177347	0	0.000118648	0
k__Bacteria;p__Proteobacteria;c__Alphaproteobacteria;o__Sphingomonadales;f__Unclassified_Sphingomonadales;g__Unclassified_Sphingomonadales	6.86387e-05	8.22707e-05	0	7.64199e-05	0	0	3.78882e-05	0	0	0	0	0	0		0	9.21077e-05	0	0	0	0
k__Bacteria;p__Proteobacteria;c__Epsilonproteobacteria;o__Campylobacterales;f__Campylobacteraceae;g__Unclassified_Campylobacteraceae	0	0	5.99642e-05	4.60361e-05	8.57583e-05	3.39741e-05	3.76221e-05	0	0	4.93346e-05	0	0	0.000130379		0	0	0	0	0	0
k__Bacteria;p__Proteobacteria;c__Gammaproteobacteria;o__Enterobacterales;f__Enterobacteriaceae;g__Candidatus Tachikawaea	4.35856e-05	5.11634e-05	0	0.000130742	0	0	3.75819e-05	0	0	6.31482e-05	5.38916e-05	4.39922e-05	4.93859e-05		0	0	0	0	0	0
k__Bacteria;p__Firmicutes;c__Bacilli;o__Lactobacillales;f__Enterococcaceae;g__Vagococcus	0.000102958	0	0	5.52433e-05	0	6.6929e-05	3.75217e-05	0	0	0	5.38916e-05	0.000100746	0		6.80841e-05	0	0.000593345	9.70536e-05	0.000157149	0.00011579
k__Bacteria;p__Acidobacteria;c__Acidobacteriia;o__Acidobacteriales;f__Acidobacteriaceae;g__Terriglobus	0	0	0	0	0	0.000224909	3.74848e-05	0	0	0	0	5.87682e-05	0		0	0	0	0	0	0
k__Bacteria;p__Firmicutes;c__Bacilli;o__Lactobacillales;f__Aerococcaceae;g__Aerococcus	0	0	0	4.60361e-05	5.3266e-05	0.000124345	3.72746e-05	0.000103267	6.78607e-05	0.000147017	0.000158441	3.35819e-05	0		0	0	0.000989638	0.000115494	7.85745e-05	0
k__Bacteria;p__Proteobacteria;c__Betaproteobacteria;o__Burkholderiales;f__Alcaligenaceae;g__Taylorella	0.000122177	0	5.16933e-05	4.60361e-05	0	0	3.66511e-05	0	8.3564e-05	4.93346e-05	0	6.01115e-05	7.7042e-05		0	0	0	0	0	0
k__Bacteria;p__Bacteroidetes;c__Cytophagia;o__Cytophagales;f__Hymenobacteraceae;g__Hymenobacter	0	0	0	0.000150998	0	6.6929e-05	3.63212e-05	0	0	0	0.000107783	6.71637e-05	9.87718e-05		0	0	0	0	0	0
k__Bacteria;p__Proteobacteria;c__Gammaproteobacteria;o__Oceanospirillales;f__Hahellaceae;g__Hahella	3.43194e-05	0	0.000103387	4.60361e-05	0	3.39741e-05	3.6286e-05	0.000107699	0	4.93346e-05	0	6.31339e-05	0.000161492		0	0	0	0	0	0
k__Eukaryota;p__Ascomycota;c__Sordariomycetes;o__Unclassified_Sordariomycetes;f__Unclassified_Sordariomycetes;g__Unclassified_Sordariomycetes	0.000110165	0	0	4.60361e-05	0	6.14932e-05	3.62824e-05	0	0	0	0	0	0		0	0	0	0	0	0
k__Bacteria;p__Bacteroidetes;c__Flavobacteriia;o__Flavobacteriales;f__Flavobacteriaceae;g__Muricauda	5.1479e-05	0	0	4.60361e-05	0	0.00011755	3.58443e-05	0	0	0	0	0	0		0	0	8.9768e-05	0	0	0
k__Bacteria;p__Firmicutes;c__Clostridia;o__Clostridiales;f__Ruminococcaceae;g__Ethanoligenens	0	0	0.000103387	7.73406e-05	0	3.39741e-05	3.57836e-05	0	0	0	0	3.35819e-05	0		0	0	0.000342651	9.70536e-05	7.85745e-05	8.27069e-05
k__Bacteria;p__Proteobacteria;c__Alphaproteobacteria;o__Rhodobacterales;f__Rhodobacteraceae;g__Unclassified_Rhodobacteraceae	6.86387e-05	0	5.16933e-05	0	5.3266e-05	4.00895e-05	3.56146e-05	8.86413e-05	0	0	0.000215566	0	0		0	0	0	0	0	0
k__Bacteria;p__Proteobacteria;c__Gammaproteobacteria;o__Alteromonadales;f__Alteromonadaceae;g__Catenovulum	4.49584e-05	4.09307e-05	0	4.60361e-05	0	7.94994e-05	3.52374e-05	0	0	4.93346e-05	5.38916e-05	3.45893e-05	9.87718e-05		0	0	0	0	0	0
k__Bacteria;p__Deinococcus-Thermus;c__Deinococci;o__Deinococcales;f__Trueperaceae;g__Truepera	0	0	0	0	0	0.00020962	3.49367e-05	6.6481e-05	0	0	0	0	0		0	0	0.000109473	0	0	0
k__Bacteria;p__Bacteroidetes;c__Bacteroidia;o__Bacteroidales;f__Rikenellaceae;g__Alistipes	4.80471e-05	0	5.16933e-05	0	5.3266e-05	5.6397e-05	3.49006e-05	0	0.000121701	0	0	0	0		0.000136168	0	0.000303788	0	0	0
k__Bacteria;p__Bacteroidetes;c__Chitinophagia;o__Chitinophagales;f__Chitinophagaceae;g__Niabella	0	0	0	5.01793e-05	5.3266e-05	0.000104301	3.46243e-05	0	0	0	0	0	8.59314e-05		0	0	0.000113305	0	0	0
k__Bacteria;p__Actinobacteria;c__Actinobacteria;o__Micrococcales;f__Promicromonosporaceae;g__Isoptericola	0	0	0	0.000205321	0	0	3.42201e-05	0	0	0	0	0	9.87718e-05		0	0	0.000130273	0	0	0
k__Bacteria;p__Proteobacteria;c__Gammaproteobacteria;o__Thiotrichales;f__Piscirickettsiaceae;g__Hydrogenovibrio	0	9.49592e-05	7.54722e-05	0	0	3.39741e-05	3.40676e-05	0	0.000112166	7.74552e-05	8.08373e-05	0.000113842	7.7042e-05		0	0	0	0	0	0
k__Eukaryota;p__Ascomycota;c__unidentified;o__unidentified;f__unidentified;g__unidentified	5.42246e-05	0	9.45988e-05	0	0	5.53778e-05	3.40335e-05	0	0	0	0	0	9.87718e-05		0	0	0	0	0	0
k__Bacteria;p__Proteobacteria;c__Gammaproteobacteria;o__Cellvibrionales;f__Spongiibacteraceae;g__Spongiibacter	0	0.000122792	0	4.60361e-05	0	3.39741e-05	3.38004e-05	4.47638e-05	5.60832e-05	0.00014603	7.92206e-05	0.00010041	0		0	0	0	0	0	0
k__Bacteria;p__Actinobacteria;c__Actinobacteria;o__Pseudonocardiales;f__Pseudonocardiaceae;g__Saccharopolyspora	3.43194e-05	5.7303e-05	0	0	0	0.000111095	3.37863e-05	0	0	4.93346e-05	5.38916e-05	0	0		0	0	5.47366e-05	0	0	0.000195188
k__Bacteria;p__Proteobacteria;c__Gammaproteobacteria;o__Enterobacterales;f__Enterobacteriaceae;g__Kosakonia	6.86387e-05	0	5.94473e-05	0	0	7.40636e-05	3.36916e-05	0	0	0	0.000107783	0.000134999	0		0	0	0	0	0	0
k__Bacteria;p__Bacteroidetes;c__Flavobacteriia;o__Flavobacteriales;f__Flavobacteriaceae;g__Maribacter	0	0	0	6.58316e-05	0	0.000136236	3.3678e-05	0	0	0	0	0	0		0	0	0.00035743	0	0	0
k__Eukaryota;p__Ascomycota;c__Sordariomycetes;o__Glomerellales;f__Plectosphaerellaceae;g__Verticillium	0	0	0	0	0	0.000201806	3.36344e-05	0	0	4.93346e-05	0	0	0		0	0	0	0	0	0
k__Bacteria;p__Bacteroidetes;c__Flavobacteriia;o__Flavobacteriales;f__Flavobacteriaceae;g__Dokdonia	9.64374e-05	0	7.03029e-05	0	0	3.39741e-05	3.34524e-05	0	0	0	5.38916e-05	0.000101081	6.56832e-05		0	0	0	0	0	0
k__Bacteria;p__Proteobacteria;c__Gammaproteobacteria;o__Enterobacterales;f__Erwiniaceae;g__Unclassified_Erwiniaceae	7.68754e-05	0	5.22103e-05	0	0	6.79482e-05	3.2839e-05	6.55946e-05	5.60832e-05	4.93346e-05	5.71251e-05	6.04473e-05	9.92656e-05		0	0	0	0	0	0
k__Bacteria;p__Actinobacteria;c__Actinobacteria;o__Corynebacteriales;f__Nocardiaceae;g__Nocardia	0	0	0.000103387	9.20721e-05	0	0	3.25765e-05	0	0	0.000197338	0	0	0		0	0	0.000410525	9.70536e-05	0	0
k__Archaea;p__Euryarchaeota;c__Halobacteria;o__Natrialbales;f__Natrialbaceae;g__Natrialba	0	0	0	0	0	0.000195011	3.25019e-05	0	0	0	0	0	0		0	0	0	0	0	0
k__Bacteria;p__Cyanobacteria;c__unidentified;o__Synechococcales;f__Synechococcaceae;g__Synechococcus	6.28044e-05	0	0	0	9.64115e-05	3.39741e-05	3.21983e-05	4.43206e-05	0	4.93346e-05	0	0.000124253	0		0	0	8.26523e-05	0	0	0
k__Bacteria;p__Thermodesulfobacteria;c__Thermodesulfobacteria;o__Thermodesulfobacteriales;f__Thermodesulfobacteriaceae;g__Caldimicrobium	0.000146887	0	0	4.60361e-05	0	0	3.21538e-05	0	0	4.93346e-05	0	0	0		0	0	0.000109473	0	0	0
k__Eukaryota;p__unidentified;c__unidentified;o__unidentified;f__unidentified;g__unidentified	0	0	0	0.000158364	0	3.39741e-05	3.20564e-05	0	0.00010768	0	0	0	0		0	0	0	0	0	0
k__Bacteria;p__Proteobacteria;c__Gammaproteobacteria;o__Oceanospirillales;f__Halomonadaceae;g__Kushneria	0.000123893	6.79449e-05	0	0	0	0	3.1973e-05	6.07193e-05	0.000113288	9.91624e-05	5.38916e-05	0.00010276	5.38306e-05		0	0	7.93681e-05	0	8.80035e-05	0
k__Bacteria;p__Firmicutes;c__Bacilli;o__Lactobacillales;f__Leuconostocaceae;g__Leuconostoc	0	0	0	9.98983e-05	0	9.17301e-05	3.19381e-05	0	0	0.000170204	0	3.99624e-05	0		0	0	7.55365e-05	0	0	0
k__Bacteria;p__Actinobacteria;c__Actinobacteria;o__Micrococcales;f__Intrasporangiaceae;g__Serinicoccus	9.95262e-05	0	0	9.20721e-05	0	0	3.1933e-05	0.000265924	0	0	0	0	4.93859e-05		0.000272337	0	0.000178989	0.000250398	0	0.000165414
k__Bacteria;p__Deinococcus-Thermus;c__Deinococci;o__Thermales;f__Thermaceae;g__Oceanithermus	3.43194e-05	0	0	0	0	0.000156621	3.18233e-05	0	0	0	0	3.52609e-05	0		0	0	0	0	0	0
k__Bacteria;p__Proteobacteria;c__Betaproteobacteria;o__Burkholderiales;f__Comamonadaceae;g__unidentified	5.11359e-05	0	5.16933e-05	0	0	8.49353e-05	3.12941e-05	0	5.60832e-05	0.000149484	0.000107783	0	0.000265696		0	0	0	0	0	0
k__Bacteria;p__Proteobacteria;c__Gammaproteobacteria;o__Xanthomonadales;f__Rhodanobacteraceae;g__Frateuria	0	0	0	9.20721e-05	0	9.54673e-05	3.12566e-05	0	0	0	0	3.35819e-05	0		0	0	0	0	0	0
k__Bacteria;p__Firmicutes;c__Clostridia;o__Clostridiales;f__Lachnospiraceae;g__Unclassified_Lachnospiraceae	0	4.21586e-05	0.000103387	0	0	4.17882e-05	3.12222e-05	0.000143156	0	0	0	0	0		6.80841e-05	0	0.000201431	0	9.90039e-05	8.27069e-05
k__Bacteria;p__Actinobacteria;c__Actinobacteria;o__Micrococcales;f__Microbacteriaceae;g__Rhodoluna	0	0	0.000186613	0	0	0	3.11021e-05	0	0	0	0	0	0		0	0	0	0	0	0
k__Viruses;p__unidentified;c__unidentified;o__Caudovirales;f__Myoviridae;g__unidentified	0	0	0	0.000185525	0	0	3.09209e-05	0	6.16915e-05	0	0	0	0		0	0	0	0	0	0
k__Bacteria;p__Bacteroidetes;c__unidentified;o__unidentified;f__unidentified;g__unidentified	0	0	5.16933e-05	5.57036e-05	0	7.67815e-05	3.06964e-05	0	0	5.4268e-05	0.000161675	3.35819e-05	0		0	0	0.000113852	0	0	0
k__Bacteria;p__Proteobacteria;c__Gammaproteobacteria;o__Enterobacterales;f__Enterobacteriaceae;g__Candidatus Doolittlea	3.43194e-05	0	0	4.60361e-05	0.000102803	0	3.05265e-05	0	0	5.18013e-05	0.000107783	0.000100074	4.93859e-05		0	0	0	0	0	0
k__Viruses;p__unidentified;c__unidentified;o__Caudovirales;f__Myoviridae;g__T4virus	0	0	0	0.000181842	0	0	3.03071e-05	0	0	0	0	0	0		0	0	0	0	0	0
k__Bacteria;p__Proteobacteria;c__Gammaproteobacteria;o__Pseudomonadales;f__Pseudomonadaceae;g__Azotobacter	0	0.000180095	0	0	0	0	3.00158e-05	0	0	0	0	0	0		6.80841e-05	0	0	0	0	0
k__Eukaryota;p__Ascomycota;c__Dothideomycetes;o__Pleosporales;f__Pleosporaceae;g__Pyrenophora	0	0	0	0.000180001	0	0	3.00002e-05	0	5.60832e-05	0	0	0	0		0	0	0	0	0	0
k__Bacteria;p__Proteobacteria;c__Alphaproteobacteria;o__Magnetococcales;f__Magnetococcaceae;g__Magnetococcus	0.000145857	0	0	0	0	3.39741e-05	2.99719e-05	0	0.000118336	4.93346e-05	0	0.000105783	4.93859e-05		0	0	0	0	0	0
k__Eukaryota;p__Ascomycota;c__Sordariomycetes;o__Hypocreales;f__Unclassified_Hypocreales;g__Unclassified_Hypocreales	4.11832e-05	0	0.000137504	0	0	0	2.97812e-05	0	0	0	0	0	0		0	0	0	0	0	0
k__Bacteria;p__Proteobacteria;c__Betaproteobacteria;o__Burkholderiales;f__Oxalobacteraceae;g__Oxalobacter	3.43194e-05	4.09307e-05	0.000103387	0	0	0	2.97728e-05	0	0	0	7.92206e-05	6.14548e-05	6.56832e-05		0	0	0	0	0	0
k__Bacteria;p__Cyanobacteria;c__unidentified;o__Nostocales;f__Nostocaceae;g__Trichormus	0	0	0.000113208	0	0	6.52303e-05	2.97398e-05	0	9.70239e-05	4.93346e-05	0.000161675	3.35819e-05	4.93859e-05		0	0	0	0	0	0
k__Bacteria;p__Proteobacteria;c__Betaproteobacteria;o__Burkholderiales;f__Burkholderiaceae;g__Pandoraea	0	4.09307e-05	0	0	0	0.000136916	2.96411e-05	0	0	0	5.38916e-05	0.000135671	9.87718e-05		0	0	0	0	0	0
k__Bacteria;p__Deinococcus-Thermus;c__Deinococci;o__Thermales;f__Unclassified_Thermales;g__Unclassified_Thermales	0	0	0	0	0	0.000175306	2.92177e-05	0	0	0	0	0	0		0	0	0	0	0	0
k__Bacteria;p__Firmicutes;c__unidentified;o__unidentified;f__unidentified;g__Ndongobacter	0	0	0.000129233	4.60361e-05	0	0	2.92116e-05	0	0	0	0	0	0		0	0	0	0	0	0
k__Bacteria;p__Bacteroidetes;c__Sphingobacteriia;o__Sphingobacteriales;f__Sphingobacteriaceae;g__Mucilaginibacter	0	0	0	0	0	0.000172589	2.87648e-05	0	0	0	0	0	0		0	0	0	0	0.000157149	0
k__Bacteria;p__Proteobacteria;c__Betaproteobacteria;o__Rhodocyclales;f__Zoogloeaceae;g__Thauera	0	0	0	4.60361e-05	6.23213e-05	6.04739e-05	2.81385e-05	4.43206e-05	0	0	0	0	0		0	0	9.30522e-05	0	0	0
k__Bacteria;p__Proteobacteria;c__Gammaproteobacteria;o__Legionellales;f__Coxiellaceae;g__Coxiella	8.82008e-05	0	7.90908e-05	0	0	0	2.78819e-05	0	0	0.000154417	0	5.03728e-05	0		0	0	0	0	0	0
k__Bacteria;p__Proteobacteria;c__Gammaproteobacteria;o__Chromatiales;f__Ectothiorhodospiraceae;g__Spiribacter	6.10885e-05	0	0	4.60361e-05	0	6.01342e-05	2.78765e-05	4.43206e-05	0	4.93346e-05	6.08975e-05	3.35819e-05	0		0	0	0	0	0	0
k__Bacteria;p__Proteobacteria;c__Betaproteobacteria;o__Burkholderiales;f__Oxalobacteraceae;g__Herminiimonas	9.16327e-05	0	0	7.22766e-05	0	0	2.73182e-05	4.43206e-05	0.000274247	0	0.000136885	6.71637e-05	0		0	0	0	0	0	0
k__Bacteria;p__Firmicutes;c__Clostridia;o__Clostridiales;f__Lachnospiraceae;g__Anaerostipes	3.43194e-05	0	0	0.000126139	0	0	2.6743e-05	4.43206e-05	6.0009e-05	0.000167244	0.000130418	0	4.93859e-05		0	0	0	0	0	0
k__Bacteria;p__Actinobacteria;c__Actinobacteria;o__Bifidobacteriales;f__Bifidobacteriaceae;g__Bifidobacterium	0	0	0	9.20721e-05	0	6.79482e-05	2.66701e-05	0	0	0	0	0	0		0	0	0.000152715	0	0	0
k__Bacteria;p__Proteobacteria;c__Betaproteobacteria;o__Burkholderiales;f__Oxalobacteraceae;g__Collimonas	7.92777e-05	0	0	4.60361e-05	0	3.39741e-05	2.6548e-05	4.43206e-05	6.56173e-05	7.15351e-05	0	4.90295e-05	4.93859e-05		0	0	0	0	0	0
k__Eukaryota;p__Ascomycota;c__Eurotiomycetes;o__Eurotiales;f__Aspergillaceae;g__Penicillium	5.18222e-05	6.01681e-05	0	4.60361e-05	0	0	2.63377e-05	8.86413e-05	8.24423e-05	4.93346e-05	0	4.83579e-05	4.93859e-05		0	0	0	0	0	0
k__Bacteria;p__Proteobacteria;c__Betaproteobacteria;o__Burkholderiales;f__Alcaligenaceae;g__Paenalcaligenes	6.07453e-05	0	0	4.60361e-05	0	4.92625e-05	2.60073e-05	0	0.000130113	5.08146e-05	5.38916e-05	8.39546e-05	6.56832e-05		0	0	0	0	0	0
k__Viruses;p__unidentified;c__unidentified;o__Herpesvirales;f__Herpesviridae;g__Macavirus	0	0.00015349	0	0	0	0	2.55817e-05	0	0	8.33754e-05	0	0	0		0	0.000168604	8.64838e-05	0.000155286	0	0
k__Bacteria;p__Bacteroidetes;c__Flavobacteriia;o__Flavobacteriales;f__Flavobacteriaceae;g__Nonlabens	0	0	0	5.11e-05	0	0.000102262	2.55604e-05	0	0	0	0	0	0		0	0	0.000332251	0	7.85745e-05	0
k__Bacteria;p__Proteobacteria;c__Gammaproteobacteria;o__Alteromonadales;f__Moritellaceae;g__Moritella	0.000117029	0	0	0	0	3.43139e-05	2.52238e-05	0	5.60832e-05	8.23887e-05	8.24541e-05	3.55968e-05	0		0	0	0	0	0	0
k__Bacteria;p__Proteobacteria;c__Gammaproteobacteria;o__Aeromonadales;f__Aeromonadaceae;g__Unclassified_Aeromonadaceae	3.43194e-05	6.79449e-05	0	0	0	4.79035e-05	2.5028e-05	0	0	0	0	7.89173e-05	0		0	0	0	0	0	0
k__Bacteria;p__Bacteroidetes;c__Flavobacteriia;o__Unclassified_Flavobacteriia;f__Unclassified_Flavobacteriia;g__Unclassified_Flavobacteriia	3.43194e-05	0	0	0	0	0.000114833	2.48586e-05	0	0	7.94286e-05	0	8.3283e-05	4.93859e-05		0	0	0	0	0	0
k__Bacteria;p__Elusimicrobia;c__Endomicrobia;o__Endomicrobiales;f__Endomicrobiaceae;g__Endomicrobium	7.34434e-05	0	0	0	0	7.54225e-05	2.4811e-05	0	5.60832e-05	8.04153e-05	0	6.14548e-05	7.25973e-05		0	0	0	0	0	0
k__Bacteria;p__Proteobacteria;c__Alphaproteobacteria;o__Holosporales;f__Candidatus Paracaedibacteraceae;g__Candidatus Paracaedibacter	3.43194e-05	0	5.16933e-05	0	0	6.04739e-05	2.44144e-05	0	0	7.79486e-05	0	3.35819e-05	0.000164455		0	0	0	0	0	0
k__Bacteria;p__Proteobacteria;c__Betaproteobacteria;o__Burkholderiales;f__Comamonadaceae;g__Comamonas	4.90767e-05	0	0	6.16883e-05	0	3.39741e-05	2.41232e-05	0	0	6.06815e-05	5.38916e-05	0	0		0.000106892	0	0	0	0	0
k__Bacteria;p__Tenericutes;c__Mollicutes;o__Entomoplasmatales;f__Entomoplasmataceae;g__Mesoplasma	0	0	0	0	5.3266e-05	9.10506e-05	2.40528e-05	0	0	0	0	0	0		0	0	0.00027423	0	0	0
k__Bacteria;p__Firmicutes;c__Clostridia;o__Clostridiales;f__Peptostreptococcaceae;g__Acetoanaerobium	0	0	0	5.89262e-05	8.52257e-05	0	2.40253e-05	4.43206e-05	0	0	0	0	0		0	0	0.00025562	0	0	0
k__Bacteria;p__Proteobacteria;c__Alphaproteobacteria;o__unidentified;f__unidentified;g__unidentified	0	4.09307e-05	0	6.72127e-05	0	3.39741e-05	2.36862e-05	6.95834e-05	0	5.22946e-05	0	3.35819e-05	8.64253e-05		0	0	0	0	0	0
k__Bacteria;p__Actinobacteria;c__Coriobacteriia;o__Eggerthellales;f__Eggerthellaceae;g__Adlercreutzia	0	0	0	0	0	0.000139294	2.32156e-05	0	0	0	0	0	0		0	0	0	0	0	0
k__Bacteria;p__Actinobacteria;c__Actinobacteria;o__Micrococcales;f__Microbacteriaceae;g__Candidatus Aquiluna	6.86387e-05	0	6.9786e-05	0	0	0	2.30708e-05	8.86413e-05	0.000231063	0	0	5.10444e-05	9.58086e-05		0	0	0	0	0	0
k__Bacteria;p__Dictyoglomi;c__Dictyoglomia;o__Dictyoglomales;f__Dictyoglomaceae;g__Dictyoglomus	0	0	0	0	0.000104401	3.39741e-05	2.30626e-05	0	5.60832e-05	0	5.38916e-05	0	5.2349e-05		0	0	0	0	0	0
k__Bacteria;p__Actinobacteria;c__Actinobacteria;o__Propionibacteriales;f__Propionibacteriaceae;g__Cutibacterium	0	0.000138346	0	0	0	0	2.30576e-05	0	0	0	0	0	0		0	0	0	0	0	0
k__Bacteria;p__Proteobacteria;c__Alphaproteobacteria;o__Rhodobacterales;f__Rhodobacteraceae;g__Epibacterium	0	0	0	0	0	0.000137935	2.29892e-05	0	0	0	0	4.53355e-05	0		0	0	0	0	0	0
k__Bacteria;p__Actinobacteria;c__Actinobacteria;o__Micromonosporales;f__Micromonosporaceae;g__Actinoplanes	0.000137277	0	0	0	0	0	2.28796e-05	0.000137394	0	0.000102616	0	0	0		0	0	0.000270399	0	0.000126505	0
k__Bacteria;p__Proteobacteria;c__Gammaproteobacteria;o__Enterobacterales;f__Pectobacteriaceae;g__Pectobacterium	3.43194e-05	4.09307e-05	0	0	0	6.08137e-05	2.26773e-05	0.000113018	0	0.000127776	0	7.9589e-05	0		0	0	0	0	0	0
k__Bacteria;p__Cyanobacteria;c__unidentified;o__Nostocales;f__Aphanizomenonaceae;g__Nodularia	0	0	0	0	0	0.000135896	2.26494e-05	0	0	0	0	0	0		0.000136168	0	0.000162568	0	0	0
k__Bacteria;p__Firmicutes;c__Erysipelotrichia;o__Erysipelotrichales;f__Erysipelotrichaceae;g__Turicibacter	4.53016e-05	0	0	5.57036e-05	0	3.39741e-05	2.24966e-05	0	0	0	0	0	4.93859e-05		9.94028e-05	0.000152212	5.47366e-05	0	0.000109219	8.27069e-05
k__Bacteria;p__Proteobacteria;c__Gammaproteobacteria;o__Xanthomonadales;f__Xanthomonadaceae;g__Luteimonas	0	0	0	0	0	0.000134877	2.24795e-05	0	0	4.93346e-05	0	4.02982e-05	0		0	0	0.000125894	0	0	0
k__Archaea;p__Euryarchaeota;c__Unclassified_Euryarchaeota;o__Unclassified_Euryarchaeota;f__Unclassified_Euryarchaeota;g__Unclassified_Euryarchaeota	0	0	0	0.000133965	0	0	2.23275e-05	0	0	0	0	0	0		0	0	0	0	0	0
k__Bacteria;p__Actinobacteria;c__Actinobacteria;o__Micrococcales;f__Microbacteriaceae;g__Rathayibacter	0	0	0	0	0	0.000132839	2.21398e-05	0	0	0	0	3.35819e-05	0		0	0	0	0	0	0
k__Bacteria;p__Actinobacteria;c__Actinobacteria;o__Micrococcales;f__Microbacteriaceae;g__Microbacterium	0	0	0	4.60361e-05	0	8.6634e-05	2.21117e-05	0	5.60832e-05	0	7.6526e-05	3.62684e-05	0		0.000136168	0	0.000212378	0	7.85745e-05	0
k__Bacteria;p__Aquificae;c__Aquificae;o__Desulfurobacteriales;f__Desulfurobacteriaceae;g__Desulfurobacterium	5.07927e-05	0	0	0	0	7.81405e-05	2.14889e-05	0	0	0	8.62265e-05	4.70146e-05	0		0	0	0	0	0	0
k__Bacteria;p__Proteobacteria;c__Alphaproteobacteria;o__Rhizobiales;f__Rhizobiaceae;g__Rhizobium	0.000128354	0	0	0	0	0	2.13924e-05	4.91959e-05	5.60832e-05	0	0	0	0		0	0	0	0	0	0
k__Bacteria;p__Proteobacteria;c__Gammaproteobacteria;o__Chromatiales;f__Chromatiaceae;g__Candidatus Tenderia	8.03073e-05	0	0	4.60361e-05	0	0	2.10572e-05	0	0	0.000109523	6.46699e-05	3.35819e-05	0		0	0	0	0	0	0
k__Bacteria;p__Proteobacteria;c__Alphaproteobacteria;o__Rhodobacterales;f__Rhodobacteraceae;g__Marivivens	7.99641e-05	4.50238e-05	0	0	0	0	2.08313e-05	0.000214512	7.3469e-05	0	5.38916e-05	3.35819e-05	0		0	0	0	0	0	0
k__Bacteria;p__Proteobacteria;c__Alphaproteobacteria;o__Rhodospirillales;f__Acetobacteraceae;g__Komagataeibacter	4.49584e-05	0	0	4.60361e-05	0	3.39741e-05	2.08281e-05	9.13005e-05	0.000137404	4.93346e-05	0.000107783	5.03728e-05	5.48183e-05		0	0	0	0	0	0
k__Bacteria;p__Chloroflexi;c__Caldilineae;o__Caldilineales;f__Caldilineaceae;g__Caldilinea	0	0	0	0	0	0.000124345	2.07242e-05	0	0	0	0	3.35819e-05	0		0	0	0	0	0	0
k__Bacteria;p__Proteobacteria;c__Gammaproteobacteria;o__Enterobacterales;f__Morganellaceae;g__Unclassified_Morganellaceae	0	0	0.000124064	0	0	0	2.06773e-05	0	0	0	0	0	0		0	0	0	0	0	0
k__Bacteria;p__Proteobacteria;c__Gammaproteobacteria;o__Enterobacterales;f__Erwiniaceae;g__Wigglesworthia	0	0	0	6.21487e-05	0	6.11534e-05	2.05504e-05	7.26859e-05	0	0	0	0	0		0	0	0	0	0	0
k__Bacteria;p__Actinobacteria;c__Actinobacteria;o__Pseudonocardiales;f__Pseudonocardiaceae;g__Amycolatopsis	0	4.09307e-05	0	0	0	7.91597e-05	2.00151e-05	4.78663e-05	0	0	5.55083e-05	0	0		0	0	0	0	0	0
k__Eukaryota;p__Ascomycota;c__Saccharomycetes;o__Saccharomycetales;f__Debaryomycetaceae;g__Candida	0	0	5.16933e-05	0	0	6.79482e-05	1.99403e-05	0	0	0	0	0	0		0	0	0.000177347	0	0	0
k__Bacteria;p__Proteobacteria;c__Alphaproteobacteria;o__Sphingomonadales;f__Sphingomonadaceae;g__Novosphingobium	0	0	0	0	0	0.000119249	1.98749e-05	0	0	0	0	0	0		0	0	0	0	0	0
k__Bacteria;p__Proteobacteria;c__Betaproteobacteria;o__Rhodocyclales;f__Unclassified_Rhodocyclales;g__Unclassified_Rhodocyclales	0	0	0	0.000118773	0	0	1.97955e-05	0	0.000112166	0	0	3.35819e-05	6.96341e-05		0	0	0	0	0	0
k__Bacteria;p__Nitrospirae;c__Nitrospira;o__Nitrospirales;f__Nitrospiraceae;g__Nitrospira	0	0	0	0	0	0.00011755	1.95917e-05	0	0	0	0	0	0		0	0	0	0	0	0
k__Bacteria;p__Proteobacteria;c__Betaproteobacteria;o__Nitrosomonadales;f__unidentified;g__unidentified	7.92777e-05	0	0	0	0	3.77113e-05	1.94982e-05	8.28796e-05	5.60832e-05	9.71891e-05	0	0.000106119	5.13613e-05		0	0	0	0	0	0
k__Bacteria;p__Cyanobacteria;c__unidentified;o__Oscillatoriales;f__Cyanothecaceae;g__Cyanothece	0	0	0	5.70847e-05	0	5.94547e-05	1.94232e-05	4.69799e-05	0	5.4268e-05	6.89812e-05	0	0		0	0	0	0	0	0
k__Bacteria;p__Firmicutes;c__Bacilli;o__Lactobacillales;f__Streptococcaceae;g__Lactococcus	0	5.64843e-05	0	0	0	5.9115e-05	1.92666e-05	4.43206e-05	0	0	5.38916e-05	0	4.93859e-05		0	0	0.000125347	0	0	0
k__Eukaryota;p__Ascomycota;c__Pneumocystidomycetes;o__Pneumocystidales;f__Pneumocystidaceae;g__Pneumocystis	0	0	6.1515e-05	0	5.3266e-05	0	1.91302e-05	0	0	0	0	0	0		0	0	9.25049e-05	0	0	0
k__Bacteria;p__Bacteroidetes;c__Flavobacteriia;o__Flavobacteriales;f__Blattabacteriaceae;g__Blattabacterium	0	0	0	0	0	0.000114493	1.90821e-05	0	0	0	0	0	0		6.80841e-05	0	0.000482777	0	0.000326084	0
k__Bacteria;p__Proteobacteria;c__Gammaproteobacteria;o__Cellvibrionales;f__Cellvibrionaceae;g__Saccharophagus	0	0.000112559	0	0	0	0	1.87599e-05	0	0	0.000118896	0	0.000157835	0.000159516		0	0	0	0	0	0
k__Bacteria;p__Firmicutes;c__Bacilli;o__Lactobacillales;f__Carnobacteriaceae;g__Unclassified_Carnobacteriaceae	0	5.15727e-05	0	0	0	5.94547e-05	1.85046e-05	0	0.000112166	5.22946e-05	5.82029e-05	0	0		0.000163402	0	0.000313641	9.70536e-05	0.000366157	0
k__Bacteria;p__Firmicutes;c__Bacilli;o__Bacillales;f__Bacillaceae;g__Fictibacillus	0.000110508	0	0	0	0	0	1.84181e-05	0	0	0	0	0	0		0	0	0.000394651	0	0	0
k__Bacteria;p__Proteobacteria;c__Betaproteobacteria;o__Burkholderiales;f__Comamonadaceae;g__Limnohabitans	5.86861e-05	0	5.16933e-05	0	0	0	1.83966e-05	0	0	0	0	0	9.87718e-05		0	0	0	0	0	0
k__Bacteria;p__Candidatus Melainabacteria;c__unidentified;o__unidentified;f__unidentified;g__unidentified	0	0	6.2032e-05	0	0	4.79035e-05	1.83226e-05	0	0	0	0	0	0		0	0	0	0	0.000148506	0
k__Bacteria;p__Bacteroidetes;c__Chitinophagia;o__Chitinophagales;f__Chitinophagaceae;g__Chitinophaga	3.43194e-05	0	0	0	0	7.50828e-05	1.82337e-05	0	0	0	0.000130418	0.000167909	0		0	0	0.000129726	0	0	0
k__Bacteria;p__Actinobacteria;c__Actinobacteria;o__Pseudonocardiales;f__Pseudonocardiaceae;g__Unclassified_Pseudonocardiaceae	0.000108106	0	0	0	0	0	1.80177e-05	0	0.000123944	0	5.38916e-05	0	0		0	0	7.71786e-05	0	0	8.27069e-05
k__Bacteria;p__Proteobacteria;c__Betaproteobacteria;o__Burkholderiales;f__Comamonadaceae;g__Verminephrobacter	0	4.21586e-05	0	0	0	6.55701e-05	1.79548e-05	0.000179942	0	7.54819e-05	0	0	0.000128897		0	0	0	0	0	0
k__Bacteria;p__Chrysiogenetes;c__Chrysiogenetes;o__Chrysiogenales;f__Chrysiogenaceae;g__Desulfurispirillum	6.86387e-05	0	0	0	0	3.90702e-05	1.79515e-05	0	0	0.000114456	0	3.39177e-05	0		0	0	0	0	0	0
k__Bacteria;p__Proteobacteria;c__Alphaproteobacteria;o__Pelagibacterales;f__Pelagibacteraceae;g__unidentified	3.43194e-05	0	0	0	0	7.16854e-05	1.76675e-05	0	5.60832e-05	4.93346e-05	0	7.85815e-05	0		0	0	0	0	0	0
k__Bacteria;p__Proteobacteria;c__Gammaproteobacteria;o__Cellvibrionales;f__Spongiibacteraceae;g__Oceanicoccus	3.43194e-05	0	0	0	0	7.10059e-05	1.75542e-05	4.43206e-05	0	0	0.00012449	3.35819e-05	0		0	0	0	0	0	0
k__Bacteria;p__Actinobacteria;c__Thermoleophilia;o__Solirubrobacterales;f__Conexibacteraceae;g__Conexibacter	0	0	0.000103387	0	0	0	1.72311e-05	0	0	9.86691e-05	0	0	0		0	0	0.000106189	0	0	0
k__Bacteria;p__Cyanobacteria;c__Unclassified_Cyanobacteria;o__Unclassified_Cyanobacteria;f__Unclassified_Cyanobacteria;g__Unclassified_Cyanobacteria	0	0	0.000103387	0	0	0	1.72311e-05	0	0	0	0	0	0.000132848		0	0	0	0	0	0
k__Bacteria;p__Proteobacteria;c__Betaproteobacteria;o__Rhodocyclales;f__Zoogloeaceae;g__Unclassified_Zoogloeaceae	0	0	0.000103387	0	0	0	1.72311e-05	0	0	0	0	0	0		0	0	0.000129726	0	0	0
k__Bacteria;p__Actinobacteria;c__Actinobacteria;o__Micrococcales;f__Intrasporangiaceae;g__Arsenicicoccus	3.43194e-05	0	0	6.90541e-05	0	0	1.72289e-05	8.86413e-05	0	0	0	3.35819e-05	0		0	0.000156115	7.60839e-05	0	0	0
k__Bacteria;p__Actinobacteria;c__Actinobacteria;o__Micrococcales;f__Microbacteriaceae;g__Microcella	3.43194e-05	0	0	6.90541e-05	0	0	1.72289e-05	0.000182158	0.000112166	0	5.38916e-05	0	0		0	0	0	0	0	0
k__Bacteria;p__Actinobacteria;c__Actinobacteria;o__Corynebacteriales;f__Mycobacteriaceae;g__Mycolicibacterium	6.86387e-05	0	0	0	0	3.39741e-05	1.71021e-05	0	0	0	0	3.35819e-05	8.0499e-05		0.000145019	0	0.000283536	0	7.85745e-05	0
k__Bacteria;p__Actinobacteria;c__Actinobacteria;o__Micrococcales;f__Micrococcaceae;g__Pseudarthrobacter	3.43194e-05	0	0	0	0	6.79482e-05	1.70446e-05	0	9.75848e-05	0	0	0	0		0	0	0.000316925	0	0	0
k__Bacteria;p__Actinobacteria;c__Actinobacteria;o__Streptosporangiales;f__Streptosporangiaceae;g__Nonomuraea	0	0	0	0	0	0.000101922	1.69871e-05	0	0	0	6.25142e-05	3.35819e-05	0		0	0	7.11576e-05	0	0	0
k__Bacteria;p__Proteobacteria;c__Gammaproteobacteria;o__Enterobacterales;f__Enterobacteriaceae;g__Candidatus Gullanella	6.65796e-05	0	0	0	0	3.39741e-05	1.67589e-05	0	0	0	8.24541e-05	0	0		0	0	0	0	0	0
k__Bacteria;p__Proteobacteria;c__Alphaproteobacteria;o__Rhizobiales;f__Hyphomicrobiaceae;g__Devosia	0	0	0	0	0	9.81852e-05	1.63642e-05	0	0	0	0	0	0		0	0	8.70312e-05	0	0	0
k__Bacteria;p__Bacteroidetes;c__Bacteroidia;o__Marinilabiliales;f__Marinifilaceae;g__unidentified	0	0	0	4.60361e-05	0	5.13009e-05	1.62228e-05	0	0	0	0	7.92532e-05	0		0	0	0.000140126	0	0	0
k__Archaea;p__Euryarchaeota;c__Methanococci;o__Methanococcales;f__Methanococcaceae;g__Methanococcus	3.43194e-05	0	0	0	0	6.01342e-05	1.57423e-05	0	0	4.93346e-05	0	0	0		0	0	0	0	0	0
k__Bacteria;p__Actinobacteria;c__Actinobacteria;o__Propionibacteriales;f__Nocardioidaceae;g__Aeromicrobium	0	0	0	0	0	9.24096e-05	1.54016e-05	0	0.000112166	0	0	0	0		0	0	9.90733e-05	0	7.85745e-05	0
k__Bacteria;p__Actinobacteria;c__Actinobacteria;o__Actinomycetales;f__Actinomycetaceae;g__Actinomyces	0	0	0	9.20721e-05	0	0	1.53454e-05	0	0	0	0	0	9.87718e-05		0	0	0.000393009	0	0	0
k__Bacteria;p__Firmicutes;c__Bacilli;o__Lactobacillales;f__Enterococcaceae;g__Tetragenococcus	0	0	0	9.16118e-05	0	0	1.52686e-05	0	0	0	0.000148741	0	0		0	0	0	0	0	0
k__Bacteria;p__Proteobacteria;c__Gammaproteobacteria;o__Acidiferrobacterales;f__Acidiferrobacteraceae;g__Sulfurifustis	0	4.99354e-05	0	0	0	4.07689e-05	1.51174e-05	4.43206e-05	5.60832e-05	6.90684e-05	0	3.35819e-05	0.000105192		0	0	0	0	0	0
k__Bacteria;p__Proteobacteria;c__Gammaproteobacteria;o__Enterobacterales;f__Enterobacteriaceae;g__Candidatus Hamiltonella	0	0	0	4.60361e-05	0	4.45061e-05	1.50904e-05	0	0	0.000104096	0	0	8.64253e-05		0	0	0	0	0	0
k__Bacteria;p__Aquificae;c__Aquificae;o__Aquificales;f__Aquificaceae;g__unidentified	4.11832e-05	0	0	0	0	4.89227e-05	1.50177e-05	0	0	0	0.000102933	3.99624e-05	0		0	0	0	0	0	0
k__Bacteria;p__Proteobacteria;c__Betaproteobacteria;o__Burkholderiales;f__Comamonadaceae;g__Acidovorax	0	0	0	0	0	8.93519e-05	1.4892e-05	4.43206e-05	0	0	0	0	0		0	0	0	0	0	0
k__Bacteria;p__Chlamydiae;c__Chlamydiia;o__Chlamydiales;f__Chlamydiaceae;g__Chlamydia	3.43194e-05	0	0	0	5.3266e-05	0	1.45976e-05	9.8835e-05	0.000278734	0	0	0.000100746	0.000160504		0	0	0	0	0	0
k__Bacteria;p__Proteobacteria;c__Alphaproteobacteria;o__Rhizobiales;f__Xanthobacteraceae;g__Azorhizobium	0	0	0	0	0	8.5275e-05	1.42125e-05	0	0	0	0	3.35819e-05	0		0	0	0	0	0	0
k__Bacteria;p__Proteobacteria;c__Betaproteobacteria;o__Burkholderiales;f__Comamonadaceae;g__Delftia	0	0	0	0	0	8.45956e-05	1.40993e-05	6.82538e-05	0	0	0	6.1119e-05	0		0	0	0	0	0	0
k__Bacteria;p__Bacteroidetes;c__Cytophagia;o__Cytophagales;f__Flammeovirgaceae;g__Marivirga	0	0	0	8.28649e-05	0	0	1.38108e-05	0	0	0	0	0	0		0	0	0.000157094	0	0	0
k__Bacteria;p__Proteobacteria;c__Gammaproteobacteria;o__Alteromonadales;f__Unclassified_Alteromonadales;g__Unclassified_Alteromonadales	0	0	0	0	0	8.22174e-05	1.37029e-05	8.46524e-05	0.00012787	5.47614e-05	5.38916e-05	0	4.93859e-05		0	0	0	0	0	0
k__Bacteria;p__Actinobacteria;c__Actinobacteria;o__Micrococcales;f__Micrococcaceae;g__Kocuria	0	8.18614e-05	0	0	0	0	1.36436e-05	4.43206e-05	5.60832e-05	9.86691e-05	0	0	0		0	7.80574e-05	0.000382609	0	0.000237295	0
k__Eukaryota;p__Ascomycota;c__Saccharomycetes;o__Saccharomycetales;f__Saccharomycetaceae;g__Zygosaccharomyces	3.43194e-05	0	0	4.60361e-05	0	0	1.33926e-05	0	0.000311262	0	0	0	0		0	0	0	0	0	0
k__Bacteria;p__Firmicutes;c__Clostridia;o__Clostridiales;f__Symbiobacteriaceae;g__Symbiobacterium	3.43194e-05	0	0	4.60361e-05	0	0	1.33926e-05	0	0	0	0	6.71637e-05	0		0	0	0.000187199	0	0	0
k__Bacteria;p__Thermotogae;c__Thermotogae;o__Petrotogales;f__unidentified;g__Marinitoga	0	0	0	7.96424e-05	0	0	1.32737e-05	0	0	0	9.5927e-05	0	0		0	0	0.000239199	0	0	0
k__Bacteria;p__Proteobacteria;c__Betaproteobacteria;o__Burkholderiales;f__Comamonadaceae;g__Unclassified_Comamonadaceae	0	0	0	0	0	7.57623e-05	1.2627e-05	0	0	0	0	4.39922e-05	0		0	0	0	0	0	0
k__Bacteria;p__Proteobacteria;c__Gammaproteobacteria;o__Enterobacterales;f__Hafniaceae;g__Obesumbacterium	3.43194e-05	4.09307e-05	0	0	0	0	1.25417e-05	4.43206e-05	0.000112727	7.84419e-05	0	5.44026e-05	0.00010618		0	0	0	0	0	0
k__Bacteria;p__Aquificae;c__Aquificae;o__Aquificales;f__unidentified;g__Thermosulfidibacter	3.43194e-05	4.09307e-05	0	0	0	0	1.25417e-05	7.88907e-05	0	9.76824e-05	0	0	0.000169394		0	0	0	0	0	0
k__Bacteria;p__Actinobacteria;c__Actinobacteria;o__Frankiales;f__Frankiaceae;g__Frankia	0	0	0	0	0	7.44033e-05	1.24006e-05	0	0	0	0	0	0		0.000136168	0	0	0	0	0
k__Bacteria;p__Actinobacteria;c__Actinobacteria;o__Candidatus Nanopelagicales;f__Candidatus Nanopelagicaceae;g__Candidatus Planktophila	0	7.24473e-05	0	0	0	0	1.20746e-05	4.43206e-05	0	0	0	0	0		0	0	0	0	0	0
k__Bacteria;p__Proteobacteria;c__Gammaproteobacteria;o__Chromatiales;f__Halothiobacillaceae;g__Halothiobacillus	0	0	0	0	0	7.23649e-05	1.20608e-05	0	0	5.5748e-05	0.000161136	3.35819e-05	0		0	0	0	0	0	0
k__Bacteria;p__Actinobacteria;c__Actinobacteria;o__Micrococcales;f__Microbacteriaceae;g__Leifsonia	0	0	0	0	0	7.06662e-05	1.17777e-05	0	0	0	0	0	0		0	7.80574e-05	5.47366e-05	0	0	0
k__Viruses;p__unidentified;c__unidentified;o__Caudovirales;f__Podoviridae;g__unidentified	6.86387e-05	0	0	0	0	0	1.14398e-05	0	0	0	0	0	0		0	0	8.70312e-05	0	0	0
k__Bacteria;p__Proteobacteria;c__Gammaproteobacteria;o__Chromatiales;f__Woeseiaceae;g__Woeseia	6.86387e-05	0	0	0	0	0	1.14398e-05	0	0	0	0	7.25368e-05	0		0	0	0	0	0	0
k__Bacteria;p__Bacteroidetes;c__Saprospiria;o__Saprospirales;f__Haliscomenobacteraceae;g__Haliscomenobacter	3.43194e-05	0	0	0	0	3.39741e-05	1.13822e-05	0	0	4.93346e-05	0	9.67157e-05	0		0	0	0	0	0	0
k__Bacteria;p__Actinobacteria;c__Actinobacteria;o__Propionibacteriales;f__Propionibacteriaceae;g__Auraticoccus	0	0	0	0	0	6.79482e-05	1.13247e-05	0	0	0	0	0	0		0.000272337	0	0.000183915	0	0	0
k__Bacteria;p__Proteobacteria;c__Gammaproteobacteria;o__Xanthomonadales;f__Unclassified_Xanthomonadales;g__Unclassified_Xanthomonadales	0	0	0	0	0	6.79482e-05	1.13247e-05	0	0	0	0	0	0		0	0.000213097	5.74734e-05	0	0	0
k__Bacteria;p__Firmicutes;c__Bacilli;o__Bacillales;f__Staphylococcaceae;g__Macrococcus	0	0	0	0	0	6.79482e-05	1.13247e-05	0	0	0	0	0	0		0	0	0.000217304	0	0	0
k__Bacteria;p__Firmicutes;c__Bacilli;o__Bacillales;f__Listeriaceae;g__Brochothrix	0	0	0	0	0	6.79482e-05	1.13247e-05	0	0	6.01882e-05	0	0	9.38332e-05		0	0	0	0	0	0
k__Bacteria;p__Proteobacteria;c__Alphaproteobacteria;o__Rhizobiales;f__Bradyrhizobiaceae;g__Bradyrhizobium	0	0	0	0	0	6.79482e-05	1.13247e-05	0	0	0	0	0	0		0	0.000111622	0	0	0	0
k__Bacteria;p__Planctomycetes;c__Phycisphaerae;o__unidentified;f__unidentified;g__unidentified	0	0	0	0	0	6.79482e-05	1.13247e-05	0	0	0	5.92807e-05	0	0		0	0	0	0	0	0
k__Bacteria;p__Bacteroidetes;c__Bacteroidia;o__Bacteroidales;f__Paludibacteraceae;g__Paludibacter	0	0	6.56505e-05	0	0	0	1.09418e-05	0	0	0	0	0	0		0	0	0.000170231	0	0	0
k__Bacteria;p__Armatimonadetes;c__Fimbriimonadia;o__Fimbriimonadales;f__Fimbriimonadaceae;g__Fimbriimonas	0	0	0	0	0	6.45508e-05	1.07585e-05	0	0	0	0	6.71637e-05	0		0	0	0	0	0	0
k__Bacteria;p__Proteobacteria;c__Gammaproteobacteria;o__Chromatiales;f__Chromatiaceae;g__unidentified	0	0	0	0	0	6.42111e-05	1.07018e-05	4.43206e-05	0	0	0	3.35819e-05	0		0	0	0	0	0	0
k__Bacteria;p__Proteobacteria;c__Betaproteobacteria;o__Nitrosomonadales;f__Gallionellaceae;g__Sideroxydans	6.2118e-05	0	0	0	0	0	1.0353e-05	0.000119223	0	0	5.38916e-05	5.67533e-05	4.93859e-05		0	0	0	0	0	0
k__Eukaryota;p__Ascomycota;c__Sordariomycetes;o__Hypocreales;f__Nectriaceae;g__Fusarium	0	0	0	0	0	5.80957e-05	9.68262e-06	0	0	0	0	0	0		0	0	0	0	0	0.000165414
k__Bacteria;p__Proteobacteria;c__Gammaproteobacteria;o__Enterobacterales;f__Enterobacteriaceae;g__Candidatus Moranella	5.59406e-05	0	0	0	0	0	9.32343e-06	4.43206e-05	0	5.5748e-05	0	0	0		0	0	0	0	0	0
k__Eukaryota;p__unidentified;c__Glaucocystophyceae;o__unidentified;f__Cyanophoraceae;g__Cyanophora	0	0	0	0	5.3266e-05	0	8.87767e-06	0	0	0	0	0	0		0	0	0.000106736	0	0	0
k__Bacteria;p__Firmicutes;c__Clostridia;o__Clostridiales;f__Lachnospiraceae;g__unidentified	0	0	5.16933e-05	0	0	0	8.61555e-06	0	0	0	0	0	0		0	0	8.10102e-05	0	0	0
k__Bacteria;p__Proteobacteria;c__Deltaproteobacteria;o__Desulfuromonadales;f__Desulfuromonadaceae;g__Pelobacter	5.07927e-05	0	0	0	0	0	8.46544e-06	0	9.87064e-05	0	0.000142274	4.36564e-05	0		0	0	0	0	0	0
k__Bacteria;p__Firmicutes;c__Bacilli;o__Bacillales;f__Paenibacillaceae;g__Aneurinibacillus	0	0	0	4.60361e-05	0	0	7.67268e-06	0	0	0	0	3.35819e-05	0		0	0	0.000368377	0	0	0
k__Bacteria;p__Actinobacteria;c__Actinobacteria;o__Actinomycetales;f__Unclassified_Actinomycetales;g__Unclassified_Actinomycetales	0	0	0	4.60361e-05	0	0	7.67268e-06	6.33785e-05	5.60832e-05	0	0	0	0		6.80841e-05	0	0.000154905	0	0	0
k__Bacteria;p__Proteobacteria;c__Alphaproteobacteria;o__Rhodospirillales;f__Acetobacteraceae;g__Kozakia	0	0	0	4.60361e-05	0	0	7.67268e-06	6.16057e-05	0	0	0	3.66042e-05	0		0	0	0	0	0	0
k__Bacteria;p__Bacteroidetes;c__Flavobacteriia;o__Flavobacteriales;f__Flavobacteriaceae;g__Salegentibacter	0	0	0	0	0	4.51856e-05	7.53093e-06	0	0	0	0	0	0		0	0	0.000188841	0	0	0
k__Bacteria;p__Actinobacteria;c__Actinobacteria;o__Candidatus Nanopelagicales;f__Candidatus Nanopelagicaceae;g__Candidatus Nanopelagicus	4.49584e-05	0	0	0	0	0	7.49306e-06	0	0	0	0	4.97011e-05	0		0	0	0.00017461	0	0	0
k__Viruses;p__unidentified;c__unidentified;o__Caudovirales;f__Siphoviridae;g__Unclassified_Siphoviridae	0	0	0	0	0	4.21279e-05	7.02132e-06	0	0	0	0	0	0.000197544		0	0	0.000325683	0	0	0
k__Bacteria;p__Tenericutes;c__Mollicutes;o__Entomoplasmatales;f__Spiroplasmataceae;g__Spiroplasma	0	0	0	0	0	4.21279e-05	7.02132e-06	0	0	0	0	0	0		0	0	0.00028682	0	0	0
k__Bacteria;p__Proteobacteria;c__Betaproteobacteria;o__Nitrosomonadales;f__Sterolibacteriaceae;g__Sterolibacterium	0	4.09307e-05	0	0	0	0	6.82178e-06	4.43206e-05	0.000112166	7.89353e-05	0	4.93653e-05	0		0	0	0	0	0	0
k__Bacteria;p__Firmicutes;c__Clostridia;o__Clostridiales;f__Clostridiaceae;g__Mordavella	0	0	0	0	0	3.941e-05	6.56833e-06	0	0	0	0	0	0		0	7.80574e-05	0.000210189	0	0	0
k__Bacteria;p__Proteobacteria;c__Gammaproteobacteria;o__Cellvibrionales;f__Cellvibrionaceae;g__Agarilytica	0	0	0	0	0	3.73715e-05	6.22859e-06	0	0	0	0	0	0		0	0	0.000210189	0	0	0
k__Bacteria;p__Chlorobi;c__Chlorobia;o__Chlorobiales;f__Chlorobiaceae;g__Chlorobium	0	0	0	0	0	3.73715e-05	6.22859e-06	0	0	0	0	0	0		0	0	0.00014341	0	0	0
k__Bacteria;p__Firmicutes;c__Bacilli;o__Bacillales;f__Bacillaceae;g__Oceanobacillus	3.43194e-05	0	0	0	0	0	5.71989e-06	7.04698e-05	0	0	0	3.35819e-05	0.000148158		0	0	0	0	0	0
k__Bacteria;p__Proteobacteria;c__Alphaproteobacteria;o__Rhodospirillales;f__Rhodospirillaceae;g__Pararhodospirillum	3.43194e-05	0	0	0	0	0	5.71989e-06	0	0	9.86691e-05	8.24541e-05	4.39922e-05	0		0	0	0	0	0	0
k__Bacteria;p__Actinobacteria;c__Unclassified_Actinobacteria;o__Unclassified_Actinobacteria;f__Unclassified_Actinobacteria;g__Unclassified_Actinobacteria	3.43194e-05	0	0	0	0	0	5.71989e-06	0	0	0	0	0	4.93859e-05		0	0	0.000158736	0	0	0
k__Bacteria;p__Proteobacteria;c__Deltaproteobacteria;o__Desulfovibrionales;f__Desulfovibrionaceae;g__Lawsonia	3.43194e-05	0	0	0	0	0	5.71989e-06	0	0	0	0	0	0		0	0	0.000182273	0	0	0
k__Bacteria;p__Proteobacteria;c__Gammaproteobacteria;o__Enterobacterales;f__unidentified;g__Plesiomonas	0	0	0	0	0	3.39741e-05	5.66235e-06	7.97772e-05	0.00017554	4.93346e-05	0.000140657	0.00010276	9.72902e-05		0	0	0	0	0	0
k__Bacteria;p__Cyanobacteria;c__unidentified;o__Chroococcales;f__Chroococcaceae;g__Geminocystis	0	0	0	0	0	3.39741e-05	5.66235e-06	0	8.46856e-05	0.000197338	0	0	4.93859e-05		0	0	0	0	0	0
k__Bacteria;p__Proteobacteria;c__Gammaproteobacteria;o__Aeromonadales;f__Aeromonadaceae;g__Zobellella	0	0	0	0	0	3.39741e-05	5.66235e-06	0	0.000117214	0	0	5.64175e-05	0		0	0	0	0	0	0
k__Bacteria;p__Proteobacteria;c__Betaproteobacteria;o__Nitrosomonadales;f__Methylophilaceae;g__Methylophilus	0	0	0	0	0	3.39741e-05	5.66235e-06	8.99709e-05	0	0	0	3.35819e-05	0		0	0	0	0	0	0
k__Bacteria;p__Firmicutes;c__Bacilli;o__Bacillales;f__Staphylococcaceae;g__Unclassified_Staphylococcaceae	0	0	0	0	0	0	0	0	0	0	0	0	0		0.000136168	0.000156115	0.000426398	0.000119376	0.000302512	0
k__Bacteria;p__Actinobacteria;c__Actinobacteria;o__Corynebacteriales;f__Nocardiaceae;g__Rhodococcus	0	0	0	0	0	0	0	0	5.88874e-05	0	0	0.000127947	0		0	0	0.000592797	0	0	0
k__Bacteria;p__Firmicutes;c__Bacilli;o__Bacillales;f__Planococcaceae;g__Jeotgalibacillus	0	0	0	0	0	0	0	0	0	0	0	0	0		8.1701e-05	0	0.000436798	0.000128111	8.56462e-05	0
k__Eukaryota;p__Ascomycota;c__Saccharomycetes;o__Saccharomycetales;f__Pichiaceae;g__Pichia	0	0	0	0	0	0	0	0	0	0	0	0	0		0	0	0.000355788	0	0.000223937	0.000122406
k__Viruses;p__unidentified;c__unidentified;o__Caudovirales;f__unidentified;g__unidentified	0	0	0	0	0	0	0	0	0	0	0	0	0		0	0	0.000387535	0.000283397	0	0
k__Viruses;p__unidentified;c__unidentified;o__Caudovirales;f__Siphoviridae;g__Sk1virus	0	0	0	0	0	0	0	0	0	0	0	0	0		0	0	0.000116042	9.70536e-05	0.00011079	8.27069e-05
k__Bacteria;p__Firmicutes;c__Negativicutes;o__Selenomonadales;f__Unclassified_Selenomonadales;g__Unclassified_Selenomonadales	0	0	0	0	0	0	0	0	0	0	0.000125028	3.42535e-05	0		6.80841e-05	0	5.63787e-05	0	9.58609e-05	0
k__Bacteria;p__Actinobacteria;c__Actinobacteria;o__Micrococcales;f__Microbacteriaceae;g__Clavibacter	0	0	0	0	0	0	0	0	0	0	0	0	0		0	0	0.000149978	0	0.000157149	0
k__Bacteria;p__Actinobacteria;c__Actinobacteria;o__Streptosporangiales;f__Nocardiopsaceae;g__Nocardiopsis	0	0	0	0	0	0	0	0	0.000111606	4.93346e-05	0	0	0		0	0	0.000125894	0	0	0
k__Viruses;p__unidentified;c__unidentified;o__Caudovirales;f__Myoviridae;g__Wphvirus	0	0	0	0	0	0	0	0	0	0	0	0	0		0	0	0.000177347	9.70536e-05	0	0
k__Bacteria;p__Bacteroidetes;c__Bacteroidia;o__Bacteroidales;f__Tannerellaceae;g__Parabacteroides	0	0	0	0	0	0	0	0	0	0	0	0	0		0.000270294	0	0	0	0	0
k__Bacteria;p__Bacteroidetes;c__Bacteroidia;o__Bacteroidales;f__Tannerellaceae;g__Tannerella	0	0	0	0	0	0	0	0	0	0	0	0	0		0	0	8.10102e-05	0	0	0.000165414
k__Bacteria;p__Cyanobacteria;c__unidentified;o__Synechococcales;f__Synechococcaceae;g__Cyanobium	0	0	0	0	0	0	0	4.43206e-05	0	0	0.000107783	0	0		0	0	7.1705e-05	0	0	0
k__Bacteria;p__Actinobacteria;c__Coriobacteriia;o__Eggerthellales;f__Eggerthellaceae;g__Slackia	0	0	0	0	0	0	0	0	0	0	0	0	0		0	0	0.000142315	0	7.85745e-05	0
k__Bacteria;p__Actinobacteria;c__Actinobacteria;o__Micrococcales;f__Intrasporangiaceae;g__Phycicoccus	0	0	0	0	0	0	0	0	0	0	0	0	0		0	0	0.000116042	0	0.000101361	0
k__Bacteria;p__Cyanobacteria;c__unidentified;o__Nostocales;f__Rivulariaceae;g__Rivularia	0	0	0	0	0	0	0	0.000162657	0	4.93346e-05	0	0	0		0	0	0	0	0	0
k__Bacteria;p__Thermotogae;c__Thermotogae;o__Thermotogales;f__Thermotogaceae;g__Pseudothermotoga	0	0	0	0	0	0	0	0.000120552	0	0	0	0	0		0	0	9.03154e-05	0	0	0
k__Bacteria;p__Bacteroidetes;c__Cytophagia;o__Cytophagales;f__Flammeovirgaceae;g__unidentified	0	0	0	0	0	0	0	0	0	0	0	0	0		0	0	9.4147e-05	9.70536e-05	0	0
k__Bacteria;p__Actinobacteria;c__Actinobacteria;o__Pseudonocardiales;f__Pseudonocardiaceae;g__Lentzea	0	0	0	0	0	0	0	0	0	0	0	0	0		0	0	0.00018501	0	0	0
k__Bacteria;p__Proteobacteria;c__Deltaproteobacteria;o__unidentified;f__unidentified;g__unidentified	0	0	0	0	0	0	0	0	0	0	0	0	0		0	0	9.4147e-05	0	0	8.27069e-05
k__Bacteria;p__Actinobacteria;c__Actinobacteria;o__Micromonosporales;f__Micromonosporaceae;g__Micromonospora	0	0	0	0	0	0	0	0	0	0	0	0	0		0	0	0.000166399	0	0	0
k__Viruses;p__unidentified;c__unidentified;o__Caudovirales;f__Podoviridae;g__N4virus	0	0	0	0	0	0	0	0	0.000166006	0	0	0	0		0	0	0	0	0	0
k__Bacteria;p__Actinobacteria;c__Actinobacteria;o__Pseudonocardiales;f__Pseudonocardiaceae;g__Kutzneria	0	0	0	0	0	0	0	0	0	0	0	0	0		0	0	0.000164757	0	0	0
k__Bacteria;p__Actinobacteria;c__Actinobacteria;o__Micromonosporales;f__Micromonosporaceae;g__Unclassified_Micromonosporaceae	0	0	0	0	0	0	0	0	5.60832e-05	0	0	0	0		0	0	0.000108378	0	0	0
k__Bacteria;p__Actinobacteria;c__Actinobacteria;o__Geodermatophilales;f__Geodermatophilaceae;g__Modestobacter	0	0	0	0	0	0	0	4.43206e-05	0	0	0	0	0		0	0	0.000106189	0	0	0
k__Bacteria;p__Firmicutes;c__Clostridia;o__Clostridiales;f__Lachnospiraceae;g__Coprococcus	0	0	0	0	0	0	0	0	0	0	0	0	0		0	7.80574e-05	6.56839e-05	0	0	0
k__Bacteria;p__Proteobacteria;c__Alphaproteobacteria;o__Caulobacterales;f__Caulobacteraceae;g__Brevundimonas	0	0	0	0	0	0	0	0	0	0	0	0	0		0	0	0	0	0	0.000141429
k__Bacteria;p__Firmicutes;c__Bacilli;o__Bacillales;f__Paenibacillaceae;g__Thermobacillus	0	0	0	0	0	0	0	0	0	0	0	3.99624e-05	0		0	0	0.000100168	0	0	0
k__Viruses;p__unidentified;c__unidentified;o__Caudovirales;f__Siphoviridae;g__Lambdavirus	0	0	0	0	0	0	0	0.000130303	0	0	0	0	0		0	0	0	0	0	0
k__Bacteria;p__Proteobacteria;c__Alphaproteobacteria;o__Rhizobiales;f__Phyllobacteriaceae;g__Aminobacter	0	0	0	4.74171e-05	0	6.79482e-05		0	0	0	0	0	0		0	0	0	0	0	0
k__Bacteria;p__Proteobacteria;c__Alphaproteobacteria;o__Caulobacterales;f__Caulobacteraceae;g__Unclassified_Caulobacteraceae	3.43194e-05	0	0	0	0	0		0	0	0	0	0	0		0	0	8.04628e-05	0	0	0
k__Bacteria;p__Proteobacteria;c__Alphaproteobacteria;o__Rickettsiales;f__Rickettsiaceae;g__Rickettsia	0	0	0	0	0	0		0	0	0	0	3.35819e-05	0		0	0	8.04628e-05	0	0	0
k__Bacteria;p__Actinobacteria;c__Actinobacteria;o__Corynebacteriales;f__Gordoniaceae;g__Gordonia	0	0	0	0	0	0		0	0	0	0.000113711	0	0		0	0	0	0	0	0
k__Bacteria;p__Proteobacteria;c__Gammaproteobacteria;o__Thiotrichales;f__Thiotrichaceae;g__Thioploca	6.65796e-05	0	0	4.60361e-05	0	0		0	0	0	0	0	0		0	0	0	0	0	0
k__Bacteria;p__Proteobacteria;c__Alphaproteobacteria;o__Rhizobiales;f__Phyllobacteriaceae;g__Chelativorans	0	0	0	0	0	0.000111775		0	0	0	0	0	0		0	0	0	0	0	0
k__Eukaryota;p__Ascomycota;c__Sordariomycetes;o__Sordariales;f__Lasiosphaeriaceae;g__Podospora	0.000109136	0	0	0	0	0		0	0	0	0	0	0		0	0	0	0	0	0
k__Bacteria;p__Firmicutes;c__Clostridia;o__Clostridiales;f__Eubacteriaceae;g__Eubacterium	0	0	0	0	0	0		0	0	0	0	0	0		0	0	0.000107831	0	0	0
k__Bacteria;p__Proteobacteria;c__Alphaproteobacteria;o__Rhodospirillales;f__Acetobacteraceae;g__Roseomonas	0	0	0	0	0	7.30444e-05		0	0	0	0	3.35819e-05	0		0	0	0	0	0	0
k__Bacteria;p__Actinobacteria;c__Actinobacteria;o__Pseudonocardiales;f__Pseudonocardiaceae;g__Alloactinosynnema	0	0	0	0	0	0.000105999		0	0	0	0	0	0		0	0	0	0	0	0
k__Bacteria;p__Cyanobacteria;c__unidentified;o__Nostocales;f__Aphanizomenonaceae;g__Sphaerospermopsis	0	0	0	0.000104502	0	0		0	0	0	0	0	0		0	0	0	0	0	0
k__Bacteria;p__Proteobacteria;c__Alphaproteobacteria;o__Rhodobacterales;f__Rhodobacteraceae;g__Rhodobaca	0	0	0.000102353	0	0	0		0	0	0	0	0	0		0	0	0	0	0	0
k__Bacteria;p__Cyanobacteria;c__unidentified;o__Oscillatoriales;f__Microcoleaceae;g__Arthrospira	3.43194e-05	0	0	0	0	3.39741e-05		0	0	0	0	3.35819e-05	0		0	0	0	0	0	0
k__Bacteria;p__Firmicutes;c__Bacilli;o__Bacillales;f__Planococcaceae;g__Ureibacillus	0	0	0	0	0	0		0	0	0	0.000101855	0	0		0	0	0	0	0	0
k__Bacteria;p__Actinobacteria;c__Actinobacteria;o__Micrococcales;f__Micrococcaceae;g__Sinomonas	0	0	0	0	0	0		0	0	0	0	0	0		0	0	0.000101263	0	0	0
k__Bacteria;p__Bacteroidetes;c__Flavobacteriia;o__Flavobacteriales;f__Flavobacteriaceae;g__Weeksella	0	0	0	0	0	6.62495e-05		0	0	0	0	3.35819e-05	0		0	0	0	0	0	0
k__Bacteria;p__Proteobacteria;c__Betaproteobacteria;o__Burkholderiales;f__Burkholderiaceae;g__Ralstonia	5.3195e-05	0	0	4.60361e-05	0	0		0	0	0	0	0	0		0	0	0	0	0	0
k__Viruses;p__unidentified;c__unidentified;o__Caudovirales;f__Podoviridae;g__Vp5virus	0	0	0	0	0	0		0	0	0	0	0	0		0	0	9.74312e-05	0	0	0
k__Bacteria;p__Tenericutes;c__Mollicutes;o__Acholeplasmatales;f__Acholeplasmataceae;g__Acholeplasma	0	0	0	0	0	5.80957e-05		0	0	0	0	3.35819e-05	0		0	0	0	0	0	0
k__Bacteria;p__Firmicutes;c__Clostridia;o__Clostridiales;f__Clostridiales Family XIII. Incertae Sedis;g__unidentified	0	0	0	0	0	0		0	0	0	0	0	0		0	0	9.14101e-05	0	0	0
k__Bacteria;p__Proteobacteria;c__Alphaproteobacteria;o__Rhizobiales;f__Rhizobiaceae;g__Liberibacter	0	0	0	0	0	0		0	0	0	0	0	0		0	0	8.64838e-05	0	0	0
k__Bacteria;p__Proteobacteria;c__Alphaproteobacteria;o__Rhodospirillales;f__Rhodospirillaceae;g__Magnetospirillum	0	0	0	0	0	3.39741e-05		4.78663e-05	0	0	0	0	0		0	0	0	0	0	0
k__Bacteria;p__Proteobacteria;c__Alphaproteobacteria;o__Caulobacterales;f__Caulobacteraceae;g__Caulobacter	0	0	0	0	0	7.94994e-05		0	0	0	0	0	0		0	0	0	0	0	0
k__Bacteria;p__Proteobacteria;c__Betaproteobacteria;o__Burkholderiales;f__Alcaligenaceae;g__Unclassified_Alcaligenaceae	0	0	0	0	0	7.882e-05		0	0	0	0	0	0		0	0	0	0	0	0
k__Bacteria;p__Firmicutes;c__Clostridia;o__Thermoanaerobacterales;f__Thermoanaerobacteraceae;g__Tepidanaerobacter	0	0	0	0	0	0		0	0	0	0	0	0		0	0	7.82733e-05	0	0	0
k__Bacteria;p__Proteobacteria;c__Alphaproteobacteria;o__Rhizobiales;f__Methylobacteriaceae;g__Methylorubrum	0	0	0	7.68802e-05	0	0		0	0	0	0	0	0		0	0	0	0	0	0
k__Viruses;p__unidentified;c__unidentified;o__Ortervirales;f__Retroviridae;g__Alpharetrovirus	0	0	0	0	0	0		0	0	0	0	0	7.50665e-05		0	0	0	0	0	0
k__Eukaryota;p__Ascomycota;c__Saccharomycetes;o__Saccharomycetales;f__Saccharomycetaceae;g__Tetrapisispora	0	0	0	0	0	0		0	0	0	0	0	0		0	0	7.33471e-05	0	0	0
k__Bacteria;p__Actinobacteria;c__Actinobacteria;o__Streptosporangiales;f__Streptosporangiaceae;g__Streptosporangium	0	0	0	0	0	6.45508e-05		0	0	0	0	0	0		0	0	0	0	0	0
k__Bacteria;p__Firmicutes;c__Clostridia;o__Clostridiales;f__Clostridiales Family XVI. Incertae Sedis;g__Carboxydocella	0	0	0	6.39901e-05	0	0		0	0	0	0	0	0		0	0	0	0	0	0
k__Bacteria;p__Proteobacteria;c__Alphaproteobacteria;o__unidentified;f__unidentified;g__Micavibrio	0	0	0	0	0	0		0	0	5.96948e-05	0	0	0		0	0	0	0	0	0
k__Bacteria;p__Actinobacteria;c__Actinobacteria;o__Micrococcales;f__Cellulomonadaceae;g__Cellulomonas	0	0	0	0	0	5.74163e-05		0	0	0	0	0	0		0	0	0	0	0	0
k__Eukaryota;p__Ascomycota;c__Eurotiomycetes;o__Eurotiales;f__Trichocomaceae;g__Rasamsonia	0	0	0	5.66244e-05	0	0		0	0	0	0	0	0		0	0	0	0	0	0
k__Bacteria;p__Bacteroidetes;c__Flavobacteriia;o__Flavobacteriales;f__Flavobacteriaceae;g__Psychroflexus	0	0	0	0	0	0		0	5.60832e-05	0	0	0	0		0	0	0	0	0	0
k__Bacteria;p__Cyanobacteria;c__unidentified;o__Chroococcales;f__Cyanobacteriaceae;g__Cyanobacterium	0	0	0	0	0	0		0	0	0	5.38916e-05	0	0		0	0	0	0	0	0
k__Bacteria;p__Proteobacteria;c__Deltaproteobacteria;o__Desulfuromonadales;f__Geobacteraceae;g__Geobacter	0	0	0	0	0	0		0	0	4.93346e-05	0	0	0		0	0	0	0	0	0
k__Bacteria;p__Proteobacteria;c__Gammaproteobacteria;o__Enterobacterales;f__Enterobacteriaceae;g__Candidatus Riesia	0	0	0	0	0	4.89227e-05		0	0	0	0	0	0		0	0	0	0	0	0
k__Bacteria;p__Actinobacteria;c__Actinobacteria;o__Micrococcales;f__Micrococcaceae;g__Glutamicibacter	0	0	0	0	0	4.8583e-05		0	0	0	0	0	0		0	0	0	0	0	0
k__Eukaryota;p__unidentified;c__Litostomatea;o__Entodiniomorphida;f__Ophryoscolecidae;g__Epidinium	0	4.50238e-05	0	0	0	0		0	0	0	0	0	0		0	0	0	0	0	0
k__Bacteria;p__Bacteroidetes;c__Flavobacteriia;o__Flavobacteriales;f__Flavobacteriaceae;g__Gilvibacter	0	0	0	0	0	0		4.43206e-05	0	0	0	0	0		0	0	0	0	0	0
k__Eukaryota;p__Ascomycota;c__Sordariomycetes;o__Magnaporthales;f__Magnaporthaceae;g__Magnaporthe	0	0	0	0	0	4.00895e-05		0	0	0	0	0	0		0	0	0	0	0	0

## Sheet: At The Species Level
Taxon	A1	A2	A3	A4	A5	A6	B1	B2	B3	B4	B5	B6	C1	C2	C3	C4	C5	C6	p A-B	p B-C	p A-C
k__unidentified;p__unidentified;c__unidentified;o__unidentified;f__unidentified;g__unidentified;s__unidentified	0.20636	0.364045	0.306458	0.264374	0.28115	0.184198	0.273932	0.293279	0.273693	0.298906	0.231804	0.245821	0.474939	0.485861	0.256936	0.499286	0.454388	0.442743
k__Bacteria;p__Firmicutes;c__Clostridia;o__Clostridiales;f__Clostridiaceae;g__Clostridium;s__Clostridium botulinum	0.0650448	0.2463	0.141452	0.0941856	0.108279	0.0719901	0.119762	0.129046	0.107714	0.123482	0.0869928	0.1122	0.150969	0.216633	0.0846589	0.177657	0.161547	0.15923	0.781276	0.0353145	0.279316
k__Eukaryota;p__Unclassified_Eukaryota;c__Unclassified_Eukaryota;o__Unclassified_Eukaryota;f__Unclassified_Eukaryota;g__Unclassified_Eukaryota;s__Unclassified_Eukaryota	0.0433834	0.0641486	0.0587407	0.0522795	0.0553668	0.0358417	0.049355	0.0512774	0.0508328	0.052513	0.0435449	0.0462291	0.0971363	0.0924051	0.0523052	0.096316	0.0958994	0.0874576	0.563199	0.000366061	0.00161369
k__Bacteria;p__Proteobacteria;c__Gammaproteobacteria;o__Pseudomonadales;f__Moraxellaceae;g__Moraxella;s__Moraxella bovoculi	0.0591364	0.020846	0.042556	0.0508542	0.0629903	0.0675096	0.060296	0.0390199	0.0558862	0.0433186	0.0616264	0.0749954	0.00382837	0.0051674	0.00556233	0.00412866	0.00446146	0.00455053	0.567017	2.39978e-06	6.16698e-05
k__Bacteria;p__Proteobacteria;c__Gammaproteobacteria;o__Pseudomonadales;f__Moraxellaceae;g__Moraxella;s__Unclassified_Moraxella	0.0514499	0.0174966	0.0350708	0.0413781	0.0432664	0.0520181	0.0533115	0.0353863	0.048001	0.0426239	0.0512785	0.0633848	0.00520844	0.00530556	0.00760291	0.00420242	0.00511284	0.00359444	0.203076	6.02192e-07	5.70367e-05
k__Bacteria;p__Proteobacteria;c__Gammaproteobacteria;o__Pseudomonadales;f__Moraxellaceae;g__Moraxella;s__Moraxella catarrhalis	0.0437651	0.0117545	0.0324836	0.0375102	0.0418431	0.045792	0.0336571	0.0273411	0.0388455	0.0311865	0.0458762	0.0406071	0.00288472	0.00300365	0.00566579	0.00320277	0.00305419	0.00223061	0.903255	3.68993e-07	9.65144e-05
k__Bacteria;p__Proteobacteria;c__Gammaproteobacteria;o__Pseudomonadales;f__Moraxellaceae;g__Moraxella;s__Moraxella osloensis	0.0423844	0.0208133	0.026453	0.0285037	0.0432179	0.0400501	0.0328212	0.0277887	0.0413315	0.0314226	0.0420589	0.0342699	0.00135964	0.000617434	0.00465097	0.0014791	0.00195886	0.00100985	0.76645	7.31286e-08	1.07714e-05
k__Bacteria;p__Proteobacteria;c__Gammaproteobacteria;o__Pasteurellales;f__Pasteurellaceae;g__Mannheimia;s__Unclassified_Mannheimia	0.0454186	0.010457	0.0135855	0.0315181	0.021063	0.0477751	0.0353426	0.0447174	0.0308015	0.0232213	0.0318124	0.0331325	0.00146926	0.00119896	0.00527114	0.00588145	0.00116526	0.00120504	0.508784	1.36731e-06	0.00297534
k__Bacteria;p__Unclassified_Bacteria;c__Unclassified_Bacteria;o__Unclassified_Bacteria;f__Unclassified_Bacteria;g__Unclassified_Bacteria;s__Unclassified_Bacteria	0.0236206	0.0331346	0.0296565	0.0279379	0.0289213	0.0213504	0.025288	0.0257977	0.0251128	0.0287932	0.0226859	0.0225698	0.042238	0.042119	0.0354644	0.0464557	0.0440434	0.0431441	0.254536	2.07751e-06	7.56279e-05
k__Bacteria;p__Proteobacteria;c__Gammaproteobacteria;o__Pasteurellales;f__Pasteurellaceae;g__Mannheimia;s__Mannheimia haemolytica	0.058544	0.00761024	0.0187585	0.0228192	0.0191768	0.0305645	0.02576	0.0506224	0.0302554	0.0254196	0.0212583	0.0429672	0.00249188	0.00149168	0.00560284	0.0122356	0.00214587	0.00261188	0.466634	0.000208179	0.0138588
k__Bacteria;p__Proteobacteria;c__Gammaproteobacteria;o__Pasteurellales;f__Pasteurellaceae;g__Mannheimia;s__Mannheimia sp. USDA-ARS-USMARC-1261	0.0330681	0.00830606	0.00987032	0.0231879	0.015779	0.0352006	0.0270374	0.0273181	0.0221182	0.0175175	0.0227846	0.023001	0.00273222	0.00435014	0.00369691	0.00405102	0.00294104	0.00193782	0.637799	1.22655e-07	0.00389586
k__Bacteria;p__Proteobacteria;c__Gammaproteobacteria;o__Pseudomonadales;f__Moraxellaceae;g__Acinetobacter;s__Acinetobacter pittii	0.0165958	0.0592705	0.034908	0.00718209	0.00380266	0.00284431	0.00646106	0.0212398	0.0102192	0.0370122	0.00471321	0.0126458	0.0353398	0.0431681	0.0251093	0.0385575	0.0380992	0.0353473	0.614677	0.00391642	0.139265
k__Bacteria;p__Tenericutes;c__Mollicutes;o__Mycoplasmatales;f__Mycoplasmataceae;g__Mycoplasma;s__Mycoplasma bovoculi	0.031988	0.00899124	0.0205683	0.0289567	0.00771931	0.0164727	0.0249454	0.0187088	0.0155226	0.0272363	0.0574602	0.0128063	0.105479	0.0250947	0.154253	0.0183587	0.0871124	0.128191	0.391777	0.0275788	0.0145202
k__Bacteria;p__Proteobacteria;c__Gammaproteobacteria;o__Pasteurellales;f__Pasteurellaceae;g__Mannheimia;s__Mannheimia varigena	0.0258137	0.00506681	0.00607965	0.0198162	0.0125596	0.0301558	0.0207394	0.024394	0.0171122	0.0126715	0.0179562	0.0173073	0.00156525	0.000702516	0.00196176	0.00343958	0.000657669	0.00198497	0.702526	1.53896e-06	0.00582779
k__Bacteria;p__Proteobacteria;c__Gammaproteobacteria;o__Pasteurellales;f__Pasteurellaceae;g__Pasteurella;s__Pasteurella multocida	0.00366634	0.0107705	0.0026803	0.0281603	0.0273313	0.0052969	0.0160645	0.00677149	0.0044485	0.0142586	0.0150648	0.0185888	0.000597779	0	0.00170942	0.000565823	0.000234938	0.0012406	0.934088	0.000446118	0.0290259
k__Bacteria;p__Proteobacteria;c__Gammaproteobacteria;o__Unclassified_Gammaproteobacteria;f__Unclassified_Gammaproteobacteria;g__Unclassified_Gammaproteobacteria;s__Unclassified_Gammaproteobacteria	0.0128245	0.00333135	0.00725464	0.00913678	0.0119412	0.0125055	0.00862524	0.00723586	0.010822	0.0070377	0.0115145	0.010052	0.000931391	0.000575283	0.00741736	0.00302613	0.00110712	0.0012803	0.870569	0.000397639	0.00330669
k__Bacteria;p__Proteobacteria;c__Gammaproteobacteria;o__Pseudomonadales;f__Moraxellaceae;g__Moraxella;s__Moraxella ovis	0.0104719	0.00328796	0.00768731	0.00727784	0.0116647	0.0137684	0.0086997	0.00575806	0.00998729	0.00766554	0.0113806	0.0126769	0.000408505	0	0.000903701	0.000194107	0.000157149	8.27069e-05	0.858835	5.37657e-06	0.000191804
k__Bacteria;p__Proteobacteria;c__Gammaproteobacteria;o__Pseudomonadales;f__Moraxellaceae;g__Psychrobacter;s__Unclassified_Psychrobacter	0.00934345	0.00330965	0.00498065	0.00726081	0.00782158	0.00813035	0.00659934	0.00539857	0.00758913	0.00523341	0.00906643	0.00897045	0.000680841	0.00301536	0.00460116	0.00117726	0.00148506	0.00107519	0.775402	0.000238828	0.00141204
k__Bacteria;p__Proteobacteria;c__Gammaproteobacteria;o__Pseudomonadales;f__Moraxellaceae;g__Moraxella;s__Moraxella bovis	0.00415058	0.00146736	0.003648	0.0044945	0.00635677	0.00648566	0.00392371	0.00263423	0.00482936	0.00403109	0.00454027	0.00415385	0	0	0.000547366	0	0	0.000330828	0.624641	3.05515e-07	0.000232994
k__Bacteria;p__Proteobacteria;c__Betaproteobacteria;o__Neisseriales;f__Neisseriaceae;g__Simonsiella;s__Simonsiella muelleri	0.00228121	0.00173341	0.0162472	0.00133459	0.00192557	0.00250525	0.00162036	0.00235101	0.00671098	0.00355307	0.00404661	0.000715601	0.000272337	0.000156115	0.00109309	0.000194107	0.000471447	0.000538422	0.654519	0.0115034	0.135526
k__Bacteria;p__Proteobacteria;c__Gammaproteobacteria;o__Pseudomonadales;f__Moraxellaceae;g__Psychrobacter;s__Psychrobacter sp. DAB_AL43B	0.0048555	0.0014162	0.00364231	0.00476335	0.00608671	0.00495275	0.00306787	0.00276715	0.00331282	0.00309176	0.00411881	0.00482056	0.000136168	0.000546402	0.00089768	0.000383362	0.000628596	0	0.323857	4.33993e-06	0.000182816
k__Bacteria;p__Proteobacteria;c__Gammaproteobacteria;o__Pseudomonadales;f__Moraxellaceae;g__Psychrobacter;s__Psychrobacter urativorans	0.00510775	0.00159302	0.00418044	0.00392227	0.00525043	0.00527007	0.00372382	0.00435654	0.00552547	0.00438947	0.00495467	0.0046645	0.000544673	0.000780574	0.00137115	0.00108118	0.00102147	0.000496241	0.556328	1.30049e-07	0.000215884
k__Bacteria;p__Deinococcus-Thermus;c__Deinococci;o__Deinococcales;f__Deinococcaceae;g__Deinococcus;s__Deinococcus radiodurans	0.00309595	0.00731882	0.00488967	0.0038836	0.00148452	0.00447371	0.00408149	0.0033319	0.00363102	0.0029441	0.00110921	0.00288907	0.0047298	0.00348916	0.00126825	0.00278059	0.00243267	0.00404602	0.213846	0.850585	0.283507
k__Bacteria;p__Proteobacteria;c__Gammaproteobacteria;o__Pseudomonadales;f__Moraxellaceae;g__Acinetobacter;s__Unclassified_Acinetobacter	0.00541765	0.0027399	0.00305559	0.00371189	0.004909	0.00514164	0.00384437	0.00340874	0.00544653	0.00393408	0.00577306	0.00426101	0.00025872	0.000162359	0.00202306	0.000194107	0.000740958	0.000597971	0.65196	1.41353e-05	8.07348e-05
k__Bacteria;p__unidentified;c__unidentified;o__unidentified;f__unidentified;g__unidentified;s__unidentified	0.00322945	0.00539753	0.00401088	0.00446642	0.00431402	0.00303559	0.00340028	0.00428364	0.00376521	0.0041351	0.00382329	0.00318094	0.00739802	0.00717503	0.00412659	0.00694419	0.00694677	0.00661159	0.447663	0.000346382	0.00232754
k__Bacteria;p__Proteobacteria;c__Gammaproteobacteria;o__Pseudomonadales;f__Moraxellaceae;g__Unclassified_Moraxellaceae;s__Unclassified_Moraxellaceae	0.00438979	0.00158852	0.00387648	0.00370913	0.00554712	0.00481413	0.00312726	0.00274471	0.00406467	0.00386079	0.00462321	0.00443436	0.00110569	0.000534693	0.00178332	0.000468769	0.000514663	0.000330828	0.782288	1.16201e-05	0.00031736
k__Bacteria;p__Proteobacteria;c__Unclassified_Proteobacteria;o__Unclassified_Proteobacteria;f__Unclassified_Proteobacteria;g__Unclassified_Proteobacteria;s__Unclassified_Proteobacteria	0.00417976	0.00161553	0.00343657	0.00425097	0.00388522	0.00564242	0.00383196	0.00313281	0.00392259	0.00231518	0.00446001	0.00343578	0.000993347	0.000254467	0.00431872	0.000418301	0.00103168	0.000512783	0.616367	0.00869102	0.0107134
k__Bacteria;p__Proteobacteria;c__Gammaproteobacteria;o__Enterobacterales;f__Enterobacteriaceae;g__Klebsiella;s__Klebsiella pneumoniae	0.000445122	0.000238626	0.000759892	0.00923852	0.0110506	0.000962827	0.000775611	0.00016825	0.000275287	0.000565861	0.000476862	0.000296315	0.000673352	0.000766523	0.0130629	0.000906481	0.00117469	0.00112399	0.129272	0.241056	0.777637
k__Bacteria;p__Proteobacteria;c__Betaproteobacteria;o__Neisseriales;f__Neisseriaceae;g__Unclassified_Neisseriaceae;s__Unclassified_Neisseriaceae	0.00274589	0.00326627	0.00668084	0.00232758	0.00408817	0.00339911	0.00488812	0.0031973	0.00493346	0.00331002	0.00388139	0.00341553	0.00668314	0.00807503	0.00190155	0.00690343	0.00613667	0.00781084	0.798852	0.0387607	0.0490387
k__Bacteria;p__Proteobacteria;c__Gammaproteobacteria;o__Pasteurellales;f__Pasteurellaceae;g__Unclassified_Pasteurellaceae;s__Unclassified_Pasteurellaceae	0.00544442	0.00119804	0.00128923	0.00409629	0.00327693	0.00637558	0.00516025	0.00485176	0.00416285	0.00308098	0.00409766	0.00471882	0.000362888	0.000312229	0.0015381	0.000991888	0.000496591	0.000502031	0.44408	1.41492e-06	0.00832567
k__Bacteria;p__Actinobacteria;c__Actinobacteria;o__Corynebacteriales;f__Corynebacteriaceae;g__Corynebacterium;s__Corynebacterium maris	0.00249639	0.00274195	0.00358752	0.00531394	0.000852257	0.00442581	0.00306167	0.00171502	0.000626549	0.00345822	0.00170596	0.00107711	0.00364795	0.00374363	0.0473154	0.00347937	0.00687449	0.00371519	0.129709	0.215701	0.281006
k__Bacteria;p__Proteobacteria;c__Gammaproteobacteria;o__Pseudomonadales;f__Moraxellaceae;g__Psychrobacter;s__Psychrobacter sp. PRwf-1	0.0036708	0.000756808	0.0019478	0.00313414	0.00344418	0.00356728	0.00283741	0.00178008	0.0028101	0.00251781	0.00364061	0.00304266	0.00236116	0.0013543	0.0197068	0.00250204	0.00199422	0.000893234	0.973991	0.514112	0.514173
k__Bacteria;p__Proteobacteria;c__Gammaproteobacteria;o__Pseudomonadales;f__Pseudomonadaceae;g__Pseudomonas;s__Unclassified_Pseudomonas	0.00261033	0.00177803	0.00368884	0.00147177	0.00264359	0.00358325	0.00299741	0.00442384	0.00365174	0.00445414	0.00339345	0.00213742	0.00483397	0.00751692	0.00326996	0.00541559	0.00448739	0.00662069	0.119139	0.0280908	0.00368988
k__Bacteria;p__Actinobacteria;c__Actinobacteria;o__Corynebacteriales;f__Corynebacteriaceae;g__Corynebacterium;s__Corynebacterium efficiens	0.00169263	0.0027796	0.00288655	0.00368749	0.000913512	0.00361926	0.000820375	0.00114298	0.000990144	0.00114142	0.000888576	0.00106871	0.00161768	0.000839117	0.0206067	0.00135875	0.00209401	0.00093955	0.00550818	0.292739	0.555182
k__Bacteria;p__Actinobacteria;c__Actinobacteria;o__Corynebacteriales;f__Corynebacteriaceae;g__Corynebacterium;s__Unclassified_Corynebacterium	0.00160477	0.00229212	0.00300338	0.00242104	0.000849593	0.00287591	0.00285912	0.00240597	0.000883088	0.00283793	0.00100208	0.000414348	0.00218005	0.00275386	0.0187675	0.0019634	0.00404266	0.0029882	0.446306	0.201403	0.253195
k__Eukaryota;p__Ascomycota;c__Eurotiomycetes;o__Eurotiales;f__Aspergillaceae;g__Aspergillus;s__Aspergillus glaucus	0.00492037	0.000949592	0.00899877	0.00630234	0.000599243	0.00734147	0.000310244	0.000654491	0.000880622	0.000808373	0.0011166	0.00129391	0.00146245	0.00193426	0.00114618	0.000895805	0.000157149	0.00155737	0.0173117	0.257188	0.0277881
k__Bacteria;p__Proteobacteria;c__Gammaproteobacteria;o__Pseudomonadales;f__Moraxellaceae;g__Psychrobacter;s__Psychrobacter alimentarius	0.00372262	0.000959824	0.00302096	0.00276999	0.00339411	0.0035931	0.00311441	0.00229044	0.0029951	0.00222842	0.00336087	0.00248065	0.000136168	0	0.00119216	9.70536e-05	7.85745e-05	0.000165414
k__Eukaryota;p__Apicomplexa;c__Aconoidasida;o__unidentified;f__Babesiidae;g__Babesia;s__Babesia bigemina	0.00139851	0.00180995	0.00175654	0.00154589	0.00162142	0.00108887	0.00141516	0.00158547	0.00123287	0.0015316	0.00120727	0.00121144	0.00301272	0.00281631	0.00127974	0.00319792	0.00247195	0.00280955
k__Bacteria;p__Proteobacteria;c__Gammaproteobacteria;o__Pseudomonadales;f__Moraxellaceae;g__Psychrobacter;s__Psychrobacter arcticus	0.00292332	0.00135521	0.00191369	0.00277321	0.00322046	0.00368993	0.00193415	0.00179971	0.00316925	0.00217668	0.00375244	0.00323922	6.80841e-05	0	0.000478398	0	0	0
k__Bacteria;p__unidentified;c__unidentified;o__unidentified;f__unidentified;g__unidentified;s__uncultured bacterium	0.00173313	0.00156519	0.00215509	0.00244221	0.000958789	0.00221783	0.00131544	0.0015479	0.000887529	0.00111394	0.00126436	0.000279524	0.000824499	0.000323158	0.00659521	0.00196922	0.00306755	0.00117278
k__Bacteria;p__Proteobacteria;c__Gammaproteobacteria;o__Pseudomonadales;f__Moraxellaceae;g__Psychrobacter;s__Psychrobacter sp. AntiMn-1	0.00337016	0.00100608	0.00219697	0.0020882	0.00300207	0.00358529	0.00240705	0.00182102	0.00267245	0.00224566	0.0029589	0.00252362	0	0	0.000772881	0.000236811	0.000157149	8.27069e-05
k__Bacteria;p__Proteobacteria;c__Betaproteobacteria;o__Neisseriales;f__Neisseriaceae;g__Kingella;s__Kingella kingae	0.00257807	0.00102122	0.00460019	0.00150814	0.0017109	0.00219303	0.00111378	0.000846296	0.00561723	0.000878971	0.00338505	0.00113242	0.000136168	0	0.000698986	0	0	0.000248121
k__Bacteria;p__Deinococcus-Thermus;c__Deinococci;o__Deinococcales;f__Deinococcaceae;g__Deinococcus;s__Unclassified_Deinococcus	0.000652068	0.000762129	0.00118895	0.00179863	0.000159798	0.0109869	0.0011612	0.000336499	0.000914663	0.000644543	0.0031221	0.000196062	0.000345867	0.000780574	0.00186597	0.000291161	0.000593238	0.000411053
k__Bacteria;p__Proteobacteria;c__Gammaproteobacteria;o__Enterobacterales;f__Enterobacteriaceae;g__Unclassified_Enterobacteriaceae;s__Unclassified_Enterobacteriaceae	0.00130551	0.000198514	0.000803831	0.00367322	0.00569148	0.00115648	0.000738825	0.000687019	0.000617175	0.000612747	0.00118947	0.000750665	0.000196082	0.000468344	0.00678351	0.000494974	8.6432e-05	0.000679024
k__Bacteria;p__Proteobacteria;c__Gammaproteobacteria;o__Pseudomonadales;f__Moraxellaceae;g__Acinetobacter;s__Acinetobacter baumannii	0.00242604	0.000664714	0.000796594	0.00209418	0.0022963	0.00257796	0.00237825	0.00181373	0.00192207	0.0016992	0.00312849	0.00246139	0.000136168	7.80574e-05	0.000152715	9.70536e-05	7.85745e-05	0
k__Bacteria;p__Actinobacteria;c__Actinobacteria;o__Unclassified_Actinobacteria;f__Unclassified_Actinobacteria;g__Unclassified_Actinobacteria;s__Unclassified_Actinobacteria	0.00069634	0.000503857	0.00144224	0.00138154	0.000159798	0.00199462	0.000987907	0.00105941	0.000159844	0.00163291	0.000387535	0.000455338	0.000980412	0.00128795	0.00614035	0.000970536	0.00181193	0.00223805
k__Bacteria;p__Tenericutes;c__Mollicutes;o__Mycoplasmatales;f__Mycoplasmataceae;g__Mycoplasma;s__Mycoplasma dispar	0.00017091	0.000487075	0.000194884	0.000958011	0.000167255	0.000450497	0.000843865	0.000334817	0.00069315	0.00204087	0.00106723	0.000715108	0.00298549	0.00109749	0.00126058	9.70536e-05	0.00594966	0.00310978
k__Bacteria;p__Proteobacteria;c__Gammaproteobacteria;o__Pseudomonadales;f__Moraxellaceae;g__Acinetobacter;s__Acinetobacter larvae	0.00228636	0.000889424	0.00174155	0.00161402	0.00231601	0.0023082	0.00127112	0.00130898	0.0020459	0.0013419	0.00199543	0.00189691	0.000136168	0	0.000109473	0	0	0
k__Bacteria;p__Proteobacteria;c__Gammaproteobacteria;o__Pasteurellales;f__Pasteurellaceae;g__Glaesserella;s__Glaesserella parasuis	0.00249467	0.000708919	0.000771264	0.0016573	0.00155324	0.00273933	0.00183089	0.00209976	0.00173806	0.000870349	0.00191786	0.00142034	0	0	0.000218946	0	0.000157149	0
k__Bacteria;p__Proteobacteria;c__Gammaproteobacteria;o__Pasteurellales;f__Pasteurellaceae;g__Actinobacillus;s__Actinobacillus pleuropneumoniae	0.00213844	0.000315166	0.000762476	0.00183822	0.00164699	0.00217842	0.00185349	0.00237512	0.00179134	0.00127454	0.00173786	0.00157541	0	0	0.000109473	0.000291161	0	0.000212557
k__Bacteria;p__Proteobacteria;c__Gammaproteobacteria;o__Pseudomonadales;f__Moraxellaceae;g__Acinetobacter;s__Acinetobacter sp. SWBY1	0.00220948	0.000592267	0.00178083	0.00138016	0.00243479	0.00163246	0.00112264	0.00104595	0.00234043	0.00138717	0.00218114	0.00179468	6.80841e-05	0	0.000109473	0	0	0
k__Bacteria;p__Deinococcus-Thermus;c__Deinococci;o__Deinococcales;f__Deinococcaceae;g__Deinococcus;s__Deinococcus proteolyticus	0.000366188	0.00047234	0.000827093	0.00125817	0	0.00977469	0.000639104	0.000295558	0.000832274	0.000860648	0.00189939	0.000246929	0.000136168	7.80574e-05	0.00100387	0	0.000471447	0.000330828
k__Bacteria;p__Proteobacteria;c__Gammaproteobacteria;o__Pasteurellales;f__Pasteurellaceae;g__Haemophilus;s__Haemophilus influenzae	0.00269338	0.000528006	0.000902048	0.00123423	0.00156123	0.00214818	0.00162036	0.00213565	0.00166701	0.00104981	0.00162704	0.00216261	0	0	0	0	0	0
k__Bacteria;p__Proteobacteria;c__Gammaproteobacteria;o__Pseudomonadales;f__Moraxellaceae;g__Acinetobacter;s__Acinetobacter sp. TGL-Y2	0.00197954	0.000776046	0.00123961	0.00165868	0.00175085	0.00166235	0.00125117	0.00150079	0.00135127	0.00165285	0.00160018	0.001689	0.000136168	0.000150651	0.00016421	0	0	0
k__Bacteria;p__Firmicutes;c__Bacilli;o__Bacillales;f__Unclassified_Bacillales;g__Unclassified_Bacillales;s__Unclassified_Bacillales	0.00058137	0.000261547	0.000217112	0.000832792	0.000215727	0.000902692	0.00068564	0.00104427	0.000510119	0.000719452	0.000317684	0.000407434	0.000484078	0.0005987	0.00590389	0.00164409	0.00185279	0.000698046
k__Bacteria;p__Firmicutes;c__Bacilli;o__Lactobacillales;f__Unclassified_Lactobacillales;g__Unclassified_Lactobacillales;s__Unclassified_Lactobacillales	0.000721393	0.000218979	0.000738181	0.000975965	0.000159798	0.000884686	0.000618716	0.000639909	0.000810073	0.000863882	0.000382161	0.000349158	0.00052561	0.000306765	0.00422731	0.000980242	0.00134755	0.000710452
k__Bacteria;p__Proteobacteria;c__Betaproteobacteria;o__Neisseriales;f__Neisseriaceae;g__Neisseria;s__Unclassified_Neisseria	0.0016487	0.000260728	0.00214476	0.00081668	0.000487917	0.00106781	0.000948019	0.000607942	0.00299263	0.0012643	0.0020364	0.000509662	0	0.000156115	0.00016421	9.70536e-05	0.000157149	8.27069e-05
k__Bacteria;p__Actinobacteria;c__Actinobacteria;o__Corynebacteriales;f__Corynebacteriaceae;g__Corynebacterium;s__Corynebacterium glyciniphilum	0.00040188	0.000398665	0.000258467	0.000463583	0.000319596	0.00028878	0.000530075	0.000329769	0.000496799	0.00223973	0.000268319	0.000246929	0.000340421	0.0011693	0.00527004	9.70536e-05	0.00101911	0.00103549
k__Bacteria;p__Proteobacteria;c__Gammaproteobacteria;o__Pasteurellales;f__Pasteurellaceae;g__Bibersteinia;s__Bibersteinia trehalosi	0.00177294	0.000381065	0.000880854	0.00141377	0.000821895	0.00187469	0.00151488	0.00178176	0.00103603	0.000777655	0.00100107	0.00134033	0	0	0	0	0	0
k__Bacteria;p__Proteobacteria;c__Gammaproteobacteria;o__Pseudomonadales;f__Moraxellaceae;g__Acinetobacter;s__Acinetobacter soli	0.00166826	0.000320487	0.000885507	0.00116149	0.00170132	0.0012054	0.0014094	0.000973044	0.0014973	0.000687656	0.00151924	0.00138429	0	0	0.00016421	0	0	0
k__Viruses;p__unidentified;c__unidentified;o__Caudovirales;f__Siphoviridae;g__unidentified;s__unidentified	0.000845972	0.000212021	0.000430088	0.00208589	0.00224676	0.00204388	0.000351019	0.00130225	0.00128763	0.000687656	0.00139667	0.00118477	0	0	0.000197599	0	0	0
k__Bacteria;p__Proteobacteria;c__Gammaproteobacteria;o__Pasteurellales;f__Pasteurellaceae;g__Histophilus;s__Histophilus somni	0.0011974	0.000288561	0.00100233	0.00115689	0.00138332	0.00137154	0.00109516	0.0014705	0.00140998	0.000640771	0.00170764	0.000947221	0	0	0.000109473	0	0	0.000165414
k__Eukaryota;p__Apicomplexa;c__Conoidasida;o__Eucoccidiorida;f__Eimeriidae;g__Eimeria;s__Eimeria necatrix	0.000446495	0.00095082	0.00070458	0.000461281	0.000559293	0.000398177	0.000468026	0.000467734	0.000533306	0.000481791	0.000331789	0.000538306	0.000971561	0.00107953	0.000572545	0.00105012	0.00102304	0.00104872
k__Bacteria;p__Proteobacteria;c__Betaproteobacteria;o__Neisseriales;f__Neisseriaceae;g__Neisseria;s__Neisseria meningitidis	0.000889901	0.000644249	0.000897913	0.000580054	0.000924166	0.0010994	0.000665253	0.000238354	0.00200545	0.000838553	0.00152764	0.000991669	0.000272337	0.000156115	0	0	0	0
k__Bacteria;p__Firmicutes;c__Bacilli;o__Lactobacillales;f__Streptococcaceae;g__Streptococcus;s__Unclassified_Streptococcus	0.00109307	0.000393344	0.000528823	0.000960312	0.000501766	0.00185804	0.000634228	0.00066066	0.000455851	0.000687656	0.000882531	0.000496822	0.000136168	0	0.00125456	0.000476533	0.000535093	8.76693e-05
k__Bacteria;p__Proteobacteria;c__Gammaproteobacteria;o__Pseudomonadales;f__Moraxellaceae;g__Acinetobacter;s__Acinetobacter bereziniae	0.00125197	0.000475205	0.000534509	0.000953407	0.00111805	0.00094516	0.00109561	0.00108353	0.000971891	0.00100669	0.00134898	0.000594606	0	0	5.47366e-05	0	0	0
k__Bacteria;p__Actinobacteria;c__Actinobacteria;o__Corynebacteriales;f__Corynebacteriaceae;g__Corynebacterium;s__Corynebacterium sphenisci	0.000396389	8.18614e-05	0.000715952	0.000793662	0.000106532	0.000990006	0.000938268	0.000136843	0.000235819	0.000363229	0.000115186	4.93859e-05	0.000272337	7.80574e-05	0.00428807	0.000485268	0.000978253	0.00030767
k__Bacteria;p__Proteobacteria;c__Gammaproteobacteria;o__Pasteurellales;f__Pasteurellaceae;g__Haemophilus;s__[Haemophilus] ducreyi	0.00101276	0.0003782	0.000373226	0.00104778	0.00138971	0.00110925	0.000937825	0.00109811	0.00103751	0.000709213	0.00096212	0.00111661	0	0	0.000109473	0	0	0
k__Bacteria;p__Proteobacteria;c__Gammaproteobacteria;o__Pseudomonadales;f__Moraxellaceae;g__Psychrobacter;s__Psychrobacter sp. P2G3	0.00133502	0.00056116	0.000531407	0.00068962	0.00101365	0.000797373	0.000911232	0.00127421	0.000911703	0.000981904	0.00109745	0.000964506	0	0	0	0	0	0
k__Bacteria;p__Proteobacteria;c__Gammaproteobacteria;o__Pseudomonadales;f__Moraxellaceae;g__Psychrobacter;s__Psychrobacter sp. G	0.000795523	0.000139574	0.000951157	0.00105423	0.000532128	0.00138377	0.000785805	0.000631497	0.000492359	0.000811607	0.00132581	0.00135268	0	0	0.000574734	9.70536e-05	0	0
k__Bacteria;p__Proteobacteria;c__Gammaproteobacteria;o__Pseudomonadales;f__Moraxellaceae;g__Acinetobacter;s__Acinetobacter johnsonii	0.00067266	0.000267277	0.00100802	0.000823585	0.00124003	0.00127573	0.000772509	0.000496897	0.00102419	0.000909151	0.00084727	0.000899317	0	0	0.000109473	0	0	0
k__Bacteria;p__Proteobacteria;c__Gammaproteobacteria;o__Pseudomonadales;f__Moraxellaceae;g__Psychrobacter;s__Psychrobacter cryohalolentis	0.00091015	0.000213249	0.000550017	0.000976425	0.000849593	0.000972	0.000519881	0.000465491	0.00152986	0.000694662	0.00105682	0.000846474	0	7.80574e-05	0.00043844	0	0.000157149	0
k__Bacteria;p__Firmicutes;c__Bacilli;o__Lactobacillales;f__Lactobacillaceae;g__Lactobacillus;s__Lactobacillus kunkeei	6.86387e-05	8.18614e-05	0.000626523	0.000406959	0.000639192	0.000138275	0.000620489	0.000633179	0.000394676	0.000530832	0.000470146	0.000393606	0.000408505	0.00169463	0.000165852	0.00145289	0.000550022	0.000658347
k__Bacteria;p__Proteobacteria;c__Betaproteobacteria;o__Neisseriales;f__Neisseriaceae;g__Vitreoscilla;s__Vitreoscilla sp. C1	0.000853179	0.000405623	0.00108763	0.000400974	0.0004485	0.0010036	0.000601431	0.000681411	0.00138186	0.00061113	0.00111559	0.000978828	0	0.000156115	0	0	0	0
k__Bacteria;p__Proteobacteria;c__Gammaproteobacteria;o__Pseudomonadales;f__Moraxellaceae;g__Acinetobacter;s__Acinetobacter guillouiae	0.000898824	0.000166997	0.000481782	0.000872844	0.00130182	0.000880949	0.00083766	0.000547372	0.000860395	0.000646699	0.000925852	0.000941295	0	0	0	0	0	0
k__Bacteria;p__Proteobacteria;c__Gammaproteobacteria;o__Enterobacterales;f__Enterobacteriaceae;g__Escherichia;s__Escherichia coli	0.000451643	0.000408079	0.000443012	0.000424453	0.000984356	0.000436567	0.000513233	0.000417259	0.000854474	0.000652627	0.000604809	0.000387679	6.80841e-05	7.80574e-05	0.0016733	0.000330953	0.000157149	8.60152e-05
k__Bacteria;p__Firmicutes;c__Unclassified_Firmicutes;o__Unclassified_Firmicutes;f__Unclassified_Firmicutes;g__Unclassified_Firmicutes;s__Unclassified_Firmicutes	0.000404282	0.000223482	0.000494705	0.000517445	0.000106532	0.000475638	0.000371407	0.000504749	0.000114456	0.000350295	0.000444624	0.000157541	0.000288677	0.000211535	0.00279759	0.000767694	0.000373229	0.000330828
k__Bacteria;p__Proteobacteria;c__Gammaproteobacteria;o__Pseudomonadales;f__Moraxellaceae;g__Acinetobacter;s__Acinetobacter sp. TTH0-4	0.000869309	0.000593086	0.000719571	0.000463583	0.00101099	0.000861584	0.000815943	0.000457078	0.00110361	0.000654244	0.000554101	0.000814373	0	0	0	0	0	0
k__Bacteria;p__Proteobacteria;c__Betaproteobacteria;o__Neisseriales;f__Neisseriaceae;g__Neisseria;s__Neisseria sp. 10022	0.000827783	0.000319259	0.000847253	0.000908752	0.000760639	0.000989666	0.000791567	0.000820497	0.000805633	0.000324427	0.000842569	0.000669179	0	0	0	0	0	0
k__Bacteria;p__Proteobacteria;c__Gammaproteobacteria;o__Pasteurellales;f__Pasteurellaceae;g__Actinobacillus;s__Unclassified_Actinobacillus	0.00109685	0.000495671	0.00015508	0.0007154	0.00041654	0.00109533	0.000787135	0.00110484	0.00082438	0.000499036	0.000572571	0.000539788	0.000136168	0	0.00032842	0.00012714	0	0
k__Bacteria;p__Firmicutes;c__Bacilli;o__Unclassified_Bacilli;f__Unclassified_Bacilli;g__Unclassified_Bacilli;s__Unclassified_Bacilli	0.000358294	0.000202607	0.000155597	0.000461281	5.3266e-05	0.000371677	0.000277004	0.000536155	0.00068871	0.000592807	0.0003919	0.000292858	0.000215827	0.000166262	0.00261422	0.000461975	0.000905179	0.000118271
k__Bacteria;p__unidentified;c__unidentified;o__unidentified;f__unidentified;g__unidentified;s__uncultured bacterium BD_contig02487	3.43194e-05	0	0	4.60361e-05	0	0	4.43206e-05	0	0	0	3.35819e-05	9.87718e-05	0.000366973	0.000156115	0.00530398	0.000804575	0.00108511	0.000802257
k__Bacteria;p__Firmicutes;c__Bacilli;o__Bacillales;f__Staphylococcaceae;g__Staphylococcus;s__Unclassified_Staphylococcus	0.000169538	8.18614e-05	0.0003877	0.000158364	0.000164059	0.000388324	0.000132962	0.00016825	0.000375436	0.000448917	0.000103432	4.93859e-05	0.000292081	0.000156115	0.00312437	0.000566793	0.00104976	0.000879174
k__Bacteria;p__Bacteroidetes;c__Flavobacteriia;o__Flavobacteriales;f__Flavobacteriaceae;g__Myroides;s__Unclassified_Myroides	0.000143455	0.000401121	0.00036909	0.00039591	0.000433053	0.000408029	0.000179055	0.00055298	0.000472625	0.000727536	0.000622608	0.00049139	0.000272337	0.000624459	0.000232083	0.000966654	0.000157149	0.000827069
k__Bacteria;p__Proteobacteria;c__Gammaproteobacteria;o__Pseudomonadales;f__Moraxellaceae;g__Acinetobacter;s__Acinetobacter sp. WCHA45	0.0010663	0.000470294	0.000499357	0.000502714	0.000812307	0.000731123	0.000804863	0.00054625	0.000714364	0.000733464	0.000834509	0.000538306	0	0	0	0	0	0
k__Eukaryota;p__Ascomycota;c__Eurotiomycetes;o__Eurotiales;f__Aspergillaceae;g__Aspergillus;s__Unclassified_Aspergillus	0.00068879	0.000225528	0.00109176	0.000784915	0.000372862	0.000430792	0.000150247	0.000429037	0.000197338	0.000215566	0.0002522	0.000189642	8.91902e-05	0.000783696	0.000506314	0.000856984	0.000619953	0.000330828
k__Bacteria;p__Proteobacteria;c__Gammaproteobacteria;o__Pseudomonadales;f__Moraxellaceae;g__Acinetobacter;s__Acinetobacter equi	0.00103198	0.000134253	0.00038098	0.000598469	0.00123045	0.00073486	0.000475117	0.000588313	0.000619642	0.000769033	0.00065216	0.000508675	0	0.000156115	0	0	0	0
k__Bacteria;p__Proteobacteria;c__Gammaproteobacteria;o__Pseudomonadales;f__Moraxellaceae;g__Acinetobacter;s__Acinetobacter sp. ADP1	0.000512731	0.000235761	0.000688555	0.000478315	0.00076277	0.00056465	0.000663037	0.000487924	0.000766166	0.000520593	0.000723017	0.000516083	0	0	0.000109473	0	0	0
k__Bacteria;p__Proteobacteria;c__Gammaproteobacteria;o__Pasteurellales;f__Pasteurellaceae;g__Aggregatibacter;s__Aggregatibacter actinomycetemcomitans	0.000862102	0.000145304	0.000597058	0.000728291	0.00078088	0.000672348	0.000655502	0.000369588	0.000492359	0.000284547	0.000623951	0.000667697	0	0	0	9.70536e-05	0	0
k__Bacteria;p__Proteobacteria;c__Gammaproteobacteria;o__Pseudomonadales;f__Moraxellaceae;g__Acinetobacter;s__Acinetobacter radioresistens	0.000558376	0.000260728	0.000510213	0.000429516	0.000901261	0.000693412	0.000421933	0.000551298	0.00052196	0.000505503	0.000892941	0.000600532	0	0	0	0	7.85745e-05	0
k__Bacteria;p__Proteobacteria;c__Gammaproteobacteria;o__Pasteurellales;f__Pasteurellaceae;g__Actinobacillus;s__Actinobacillus equuli	0.000851807	0.000160858	0.000132852	0.00045944	0.000159798	0.00123258	0.000692288	0.000719548	0.000297487	0.000517898	0.000391564	0.00069881	0	0	0.000331156	0.000194107	7.85745e-05	0
k__Bacteria;p__Proteobacteria;c__Betaproteobacteria;o__Neisseriales;f__Neisseriaceae;g__Neisseria;s__Neisseria weaveri	0.000389868	0.000231668	0.00115276	0.000392227	0.0007649	0.0005779	0.000620489	0.000288268	0.000769126	0.000233889	0.000874136	0.000442004	0	0	0.000149978	0	0	0
k__Bacteria;p__Proteobacteria;c__Gammaproteobacteria;o__Pseudomonadales;f__Moraxellaceae;g__Acinetobacter;s__Acinetobacter sp. NCu2D-2	0.000901226	5.32099e-05	0.000253297	0.000679032	0.000881553	0.000740976	0.000539382	0.000170493	0.000483479	0.000549694	0.000572906	0.000624238	0	0	8.48417e-05	0.000323189	0	0
k__Bacteria;p__Proteobacteria;c__Gammaproteobacteria;o__Pasteurellales;f__Pasteurellaceae;g__Actinobacillus;s__Actinobacillus suis	0.000893333	8.6773e-05	0.000383564	0.000351716	0.000615223	0.00070836	0.000402431	0.00085583	0.000575241	0.000373469	0.000543354	0.000763012	0	0	0.000109473	0	0.000154792	0
k__Bacteria;p__Proteobacteria;c__Gammaproteobacteria;o__Pseudomonadales;f__Moraxellaceae;g__Psychrobacter;s__Psychrobacter sp. P11G5	0.000551512	0	0.000257433	0.000588341	0.000581132	0.000602361	0.000476004	0.000498019	0.000506172	0.000329277	0.000521862	0.000232114	0	7.80574e-05	0.00100606	0.000467799	0	0
k__Bacteria;p__Firmicutes;c__Clostridia;o__Clostridiales;f__Unclassified_Clostridiales;g__Unclassified_Clostridiales;s__Unclassified_Clostridiales	0.00041801	0.000122792	0.000732494	0.00075361	0.000302551	0.000264319	0	0.00016825	0.000197338	0	0.000154812	0.000197544	0.000209699	0	0.00173077	0.000335806	0.000872963	0.000149699
k__Bacteria;p__Tenericutes;c__Mollicutes;o__Mycoplasmatales;f__Mycoplasmataceae;g__Mycoplasma;s__Unclassified_Mycoplasma	0.000294117	0.000459242	5.16933e-05	0.00052389	0	0.000158999	0.000274788	5.60832e-05	0.000207205	0.000161675	0.000283431	0.000197544	0.000913689	0	0.00101263	9.99653e-05	0.000687527	0.00115624
k__Bacteria;p__Proteobacteria;c__Gammaproteobacteria;o__Pseudomonadales;f__Moraxellaceae;g__Acinetobacter;s__Acinetobacter sp. ACNIH2	0.000795523	0.000391297	0.000426987	0.000629313	0.0005806	0.000744373	0.000618273	0.000717304	0.00042477	0.000227422	0.000748539	0.000205939	0	0	0	0	0	0
k__Bacteria;p__Proteobacteria;c__Gammaproteobacteria;o__Pasteurellales;f__Pasteurellaceae;g__Glaesserella;s__Glaesserella sp. 15-184	0.000745417	0.000225119	0.000361853	0.000678111	0.000162461	0.000745052	0.000748576	0.000726278	0.000562907	0.00041227	0.000564511	0.000430151	0	0	0	0	0	0
k__Bacteria;p__Proteobacteria;c__Gammaproteobacteria;o__Pseudomonadales;f__Moraxellaceae;g__Acinetobacter;s__Acinetobacter sp. ACNIH1	0.000543276	9.45499e-05	0.000528823	0.000448852	0.00102537	0.000490247	0.000522984	0.000791334	0.000379383	0.000161675	0.000683726	0.000462252	0	0	0.000200336	0	0	0
k__Bacteria;p__Proteobacteria;c__Betaproteobacteria;o__Burkholderiales;f__Burkholderiaceae;g__Polynucleobacter;s__Polynucleobacter necessarius	0.000489737	0.000151444	0.000275008	0.000708955	0.000302551	0.000700207	0.000338166	0.000261909	0.000433157	0.000672028	0.000887904	0.000849437	0	0	0	0.000194107	0	0
k__Bacteria;p__Proteobacteria;c__Gammaproteobacteria;o__Pasteurellales;f__Pasteurellaceae;g__Basfia;s__[Mannheimia] succiniciproducens	0.000484246	0.000273417	0.000980622	0.000528954	0.000613092	0.000683559	0.000447195	0.000233306	0.000617669	0.000398798	0.000600779	0.000304711	0	0	0	0	0	0
k__Bacteria;p__Proteobacteria;c__Betaproteobacteria;o__Neisseriales;f__Neisseriaceae;g__Neisseria;s__Neisseria gonorrhoeae	0.000740955	0.000191146	0.000520035	0.000736577	0.000188029	0.000592509	0.00026681	0.000434645	0.000563401	0.000471551	0.00076298	0.000382247	0	0	0.000168589	0	0	0
k__Bacteria;p__Bacteroidetes;c__Bacteroidia;o__Bacteroidales;f__Unclassified_Bacteroidales;g__Unclassified_Bacteroidales;s__Unclassified_Bacteroidales	0.000252591	0.000662258	0.000456452	0.00026747	0.000219456	0.000355369	0.000428137	0.000220407	0.000205725	0.000285086	0.000143059	0.000233101	0.000201529	0.000479272	0.000481135	0.00030766	0.000183864	0.000471429
k__Bacteria;p__Proteobacteria;c__Gammaproteobacteria;o__Enterobacterales;f__Enterobacteriaceae;g__Salmonella;s__Salmonella enterica	0.000775618	9.3322e-05	0.000554669	0.000367368	0.000330249	0.000585714	0.000525643	0.000432962	0.000335968	0.000527059	0.000852307	0.000228657	0	0	0	0	0	0
k__Bacteria;p__Tenericutes;c__Mollicutes;o__Mycoplasmatales;f__Mycoplasmataceae;g__Mycoplasma;s__Mycoplasma bovirhinis	0.000137277	9.25033e-05	0.000103387	0	0	0.000938025	0	0.000109923	0.000667003	0	0.000268655	9.87718e-05	0.000136168	0	0	0	0.000157149	0.00288978
k__Bacteria;p__Proteobacteria;c__Alphaproteobacteria;o__Sphingomonadales;f__Sphingomonadaceae;g__Sphingomonas;s__Sphingomonas taxi	0.000287596	0.000594314	0.00017369	0.000353557	0.000237034	0.000353671	0.000130746	0.000105997	0.00040997	0.000100238	0.000135671	0	0.000489525	7.80574e-05	0.000194315	0.000985095	0.000744887	8.27069e-05
k__Bacteria;p__Bacteroidetes;c__Flavobacteriia;o__Flavobacteriales;f__Flavobacteriaceae;g__Unclassified_Flavobacteriaceae;s__Unclassified_Flavobacteriaceae	0.000229253	0.000269733	0.000585168	0.000212226	0.00018217	0.000508253	0.000285868	0.000329769	0.000426251	0.00049203	0.000496004	0.00029434	6.80841e-05	0	0.000692418	9.70536e-05	0.000157149	8.27069e-05
k__Bacteria;p__Proteobacteria;c__Gammaproteobacteria;o__Pseudomonadales;f__Moraxellaceae;g__Acinetobacter;s__Acinetobacter junii	0.000774245	0.000571392	0.000253297	0.0001022	0.000565153	0.000400215	0.000474231	0.00062028	0.000369516	0.000307182	0.000453019	0.000422743	0	0	5.47366e-05	0	0	0
k__Bacteria;p__Proteobacteria;c__Gammaproteobacteria;o__Pseudomonadales;f__Moraxellaceae;g__Acinetobacter;s__Acinetobacter schindleri	0.000575193	0.000163723	0.000345311	0.000312125	0.000330782	0.000566009	0.000380271	0.0002563	0.000174644	0.000337361	0.000657197	0.000711157	0	0	0.000508503	0	0	0
k__Bacteria;p__Bacteroidetes;c__Unclassified_Bacteroidetes;o__Unclassified_Bacteroidetes;f__Unclassified_Bacteroidetes;g__Unclassified_Bacteroidetes;s__Unclassified_Bacteroidetes	0.000182236	0.000242719	0.00033704	0.000266088	0.000255677	0.000414145	0.000179499	0.000136282	0.000381356	0.00013419	0.000242461	0.000167418	0.000136168	0	0.00144067	0.000388215	0.000157149	0.000165414
k__Eukaryota;p__Unclassified_Fungi;c__Unclassified_Fungi;o__Unclassified_Fungi;f__Unclassified_Fungi;g__Unclassified_Fungi;s__Unclassified_Fungi	0.000552542	0.000180095	0.0006472	0.000748086	0.000240762	0.000553778	4.43206e-05	0.000140208	7.30151e-05	5.38916e-05	6.71637e-05	0	0.000349952	0.000487078	0.000390819	9.70536e-05	0.000362229	0.000199324
k__Bacteria;p__Proteobacteria;c__Gammaproteobacteria;o__Pseudomonadales;f__Moraxellaceae;g__Acinetobacter;s__Acinetobacter ursingii	0.00042659	8.18614e-05	0.000444563	0.000443327	0.000886879	0.000539169	0.000487084	0.000140208	0.00052936	5.38916e-05	0.000455034	0.000536825	0	0	0.000109473	0	0	0
k__Bacteria;p__Firmicutes;c__Bacilli;o__Bacillales;f__Paenibacillaceae;g__Brevibacillus;s__Brevibacillus brevis	6.86387e-05	8.18614e-05	0.000178859	0.000736577	0.000106532	0.000180742	0.000443206	0	0.000296007	0.000215566	0.000134327	0	0.00081701	0.00077511	0.000165305	0.000582322	0	0.000330828
k__Bacteria;p__Proteobacteria;c__Gammaproteobacteria;o__Pseudomonadales;f__Moraxellaceae;g__Acinetobacter;s__Unclassified_Acinetobacter calcoaceticus/baumannii complex	0.000523713	0.0004134	0.000312745	0.000366907	0.00051455	0.00036726	0.000298278	0.000467734	0.000303407	0.000383169	0.000571563	0.000553616	0	0	0	0	0	0
k__Bacteria;p__Proteobacteria;c__Gammaproteobacteria;o__Enterobacterales;f__Unclassified_Enterobacterales;g__Unclassified_Enterobacterales;s__Unclassified_Enterobacterales	0.000513761	0.000206291	0.0005495	0.000258262	0.000442641	0.000425696	0.000319995	0.00016825	0.000291567	0.000543227	0.000486601	0.000362986	0.000136168	0	0.000251241	0	0	0
k__Bacteria;p__Firmicutes;c__Bacilli;o__Lactobacillales;f__Enterococcaceae;g__Enterococcus;s__Enterococcus cecorum	0.000231313	6.75356e-05	0.000382014	0.00030614	5.3266e-05	0.000486849	0.000132962	0.000186757	0.000333995	0.00061113	0.00031164	0	6.80841e-05	0	0.000929975	0.00016305	0.000314298	0.000342407
k__Bacteria;p__Proteobacteria;c__Gammaproteobacteria;o__Oceanospirillales;f__Kangiellaceae;g__Kangiella;s__Kangiella geojedonensis	0.00051582	0.000239444	0.000360819	0.000737498	0.000378189	0.00044574	0.000237115	0.000141891	0.000335475	0.000504964	0.000574585	0.0004262	0	0	0	0	0	0
k__Bacteria;p__Proteobacteria;c__Gammaproteobacteria;o__Pasteurellales;f__Pasteurellaceae;g__Pasteurella;s__Pasteurella dagmatis	0.00055666	0.000232486	0.000216595	0.00033146	0.000232773	0.000489907	0.00031379	0.000605699	0.000315741	0.000230117	0.000682383	0.000472623	0	0	0.000109473	9.70536e-05	0	0
k__Bacteria;p__Bacteroidetes;c__Flavobacteriia;o__Flavobacteriales;f__Flavobacteriaceae;g__Riemerella;s__Riemerella anatipestifer	0.000271466	0.000128522	0.000364955	0.000155602	0	0.000602701	0.000179942	5.60832e-05	0.000673417	0.00025868	0.00065216	4.93859e-05	6.80841e-05	7.80574e-05	0.000447198	0.000341629	0.000344156	8.27069e-05
k__Bacteria;p__Proteobacteria;c__Gammaproteobacteria;o__Alteromonadales;f__Alteromonadaceae;g__Alteromonas;s__Unclassified_Alteromonas	0.000384034	0.000198923	0.000106488	0.000367828	0.000627474	0.000527278	0.000421046	0.00016825	0.000730645	0.000465623	0.000423131	0.000325453	0	0	0	0	0	0
k__Bacteria;p__Proteobacteria;c__Betaproteobacteria;o__Neisseriales;f__Neisseriaceae;g__Neisseria;s__Neisseria zoodegmatis	0.000377856	0.000268505	0.000732494	0.000249976	0.000520409	0.000425356	0.000122325	0.000112727	0.000758765	0.000278619	0.00046981	0.000310143	0	0	0.000107831	0	0	0
k__Bacteria;p__Proteobacteria;c__Betaproteobacteria;o__Neisseriales;f__Neisseriaceae;g__Neisseria;s__Neisseria elongata	0.000240922	0.000141211	0.0007113	0.000114169	0.000160331	0.000352312	0.000390908	0.000233306	0.000613722	0.000420354	0.000410706	0.000571889	0	0.000156115	0	0.000194107	0	0
k__Bacteria;p__Proteobacteria;c__Gammaproteobacteria;o__Pasteurellales;f__Pasteurellaceae;g__Haemophilus;s__Unclassified_Haemophilus	0.000563867	0.00023617	0.000164385	0.000524351	0.000270591	0.00076136	0.000426365	0.000421746	0.000235326	0.000107783	0.000447982	0.000540775	0	0	0	0	0	0
k__Bacteria;p__Proteobacteria;c__Gammaproteobacteria;o__Pseudomonadales;f__Moraxellaceae;g__Acinetobacter;s__Acinetobacter indicus	0.000438945	8.18614e-05	0.000334973	0.000150998	0.000122512	0.000460689	0.000491516	0.000501945	0.000396156	0.000597657	0.000544026	0.000352121	6.80841e-05	0	0.000125347	0	0	0
k__Bacteria;p__Proteobacteria;c__Gammaproteobacteria;o__Methylococcales;f__Methylococcaceae;g__Methylovulum;s__Methylovulum psychrotolerans	0.000462625	0.000142848	0.000300338	0.000247214	0.000510821	0.000567708	0.000303153	9.30981e-05	0.000658616	0.000413887	0.000564847	0.000267178	0	0	5.47366e-05	0	7.85745e-05	0
k__Bacteria;p__Proteobacteria;c__Gammaproteobacteria;o__Pasteurellales;f__Pasteurellaceae;g__Actinobacillus;s__Actinobacillus succinogenes	0.000447868	0.000299613	0.000430088	0.00037059	0.000341435	0.000355369	0.000444093	0.000317431	0.000355702	0.000361612	0.000377796	0.000499291	0	0	0	0	0	0
k__Bacteria;p__Proteobacteria;c__Betaproteobacteria;o__Unclassified_Betaproteobacteria;f__Unclassified_Betaproteobacteria;g__Unclassified_Betaproteobacteria;s__Unclassified_Betaproteobacteria	0.00054156	0	0.000386149	0.000243531	0.000317466	0.000469522	0.000317336	0.000259665	0.000415397	0.000182692	0.000439251	0.000692884	0	0	0.000273683	0	0	0
k__Bacteria;p__Proteobacteria;c__Gammaproteobacteria;o__Enterobacterales;f__Yersiniaceae;g__Yersinia;s__Yersinia enterocolitica	0.000447181	0.000172318	0.000380463	0.000206702	0.000281245	0.000663175	0.000255287	0.000378562	0.000654176	0.000335206	0.000335147	0.000406446	0	0	0	0	0	0
k__Bacteria;p__Firmicutes;c__Bacilli;o__Lactobacillales;f__Enterococcaceae;g__Enterococcus;s__Enterococcus faecalis	0.000189443	8.18614e-05	0.000103387	0.000266549	0.000106532	0.000162057	0.000202989	0.000336499	4.93346e-05	0.000107783	0.000100746	0	0.000211061	0	0.00117793	0.000523119	0.000440803	0.000429249
k__Bacteria;p__Firmicutes;c__Bacilli;o__Bacillales;f__Staphylococcaceae;g__Staphylococcus;s__Staphylococcus sciuri	0.000178461	0.000114606	6.72013e-05	4.83379e-05	0.000268461	8.18776e-05	0.00023224	0.000112166	4.93346e-05	0.000240356	0.000131977	4.93859e-05	0.000195401	0.000168604	0.00173132	0.000395008	0.000257724	0.000165414
k__Bacteria;p__Proteobacteria;c__Gammaproteobacteria;o__Pseudomonadales;f__Moraxellaceae;g__Acinetobacter;s__Acinetobacter lwoffii	0.000555974	9.08661e-05	0.000225383	0.00021637	0.000194954	0.000185159	0.000475117	0.000700479	0.00014159	0.000459695	0.000357311	0.000371876	0	0	0.000280251	0.000141698	0	0
k__Bacteria;p__Actinobacteria;c__Actinobacteria;o__Micrococcales;f__Micrococcaceae;g__Unclassified_Micrococcaceae;s__Unclassified_Micrococcaceae	3.43194e-05	0.000273008	0.00015508	0.000428135	0.000118783	0.000339401	0	0.000224333	0.000166257	0.000241434	0.000167909	4.93859e-05	0.000283911	0.000156115	0.00088947	0.000238752	0.000385015	0.00022
k__Bacteria;p__Proteobacteria;c__Gammaproteobacteria;o__Thiotrichales;f__Piscirickettsiaceae;g__Methylophaga;s__Methylophaga frappieri	0.000409087	0.000294701	0.000138021	0.000414785	0.000294561	0.000519464	0.000203875	0.000232184	0.000643816	0.000242512	0.000507422	0.000427188	0	0	0	0	0	0
k__Bacteria;p__Proteobacteria;c__Gammaproteobacteria;o__Pseudomonadales;f__Moraxellaceae;g__Acinetobacter;s__Acinetobacter haemolyticus	0.000430365	5.32099e-05	0.000238823	0.000210385	0.000176843	0.000305088	0.000290743	0.000467734	0.000576721	0.000349217	0.000569884	0.000327428	0	0	0.000170778	0	0.000157149	0
k__Bacteria;p__Proteobacteria;c__Gammaproteobacteria;o__Cardiobacteriales;f__Cardiobacteriaceae;g__Dichelobacter;s__Dichelobacter nodosus	0.000133502	4.29772e-05	0.000260017	0.000437343	0.000492711	0.000318677	0.000188363	5.60832e-05	0.000215592	0.000269458	0.000298543	0.000358542	6.80841e-05	0	0.000581303	0.000315424	7.85745e-05	0.000165414
k__Bacteria;p__Proteobacteria;c__Gammaproteobacteria;o__Alteromonadales;f__Pseudoalteromonadaceae;g__Pseudoalteromonas;s__Pseudoalteromonas phenolica	0.00020523	0.0003958	0.000353065	0.00020394	0.000152874	0.000429093	0.000137394	0.000381366	0.000394676	0.000307182	7.28726e-05	9.92656e-05	0.000136168	0.000309888	0	0.000194107	0	0.000496241
k__Bacteria;p__Proteobacteria;c__Gammaproteobacteria;o__Vibrionales;f__Vibrionaceae;g__Vibrio;s__Vibrio vulnificus	0.000391241	0.000102327	0.000399072	0.000368749	0.000467676	0.000368959	0.000273902	0.000219846	0.000323141	0.000229039	0.000105783	0.000338787	0	0	0	0.000388215	0.000157149	0
k__Bacteria;p__Proteobacteria;c__Gammaproteobacteria;o__Thiotrichales;f__Piscirickettsiaceae;g__Methylophaga;s__Methylophaga nitratireducenticrescens	0.000395359	0.000254589	0.000287415	0.000313966	0.000519876	0.00035401	0.000449855	0.00016825	0.000562907	0.000161675	0.00029955	0.000358542	0	0	0	0	0	0
k__Bacteria;p__Proteobacteria;c__Gammaproteobacteria;o__Oceanospirillales;f__Oleiphilaceae;g__Oleiphilus;s__Oleiphilus messinensis	0.000464341	6.05774e-05	0.00023934	0.000532637	0.00052467	0.000361824	0.000253957	0.000267517	0.000163297	0.00018862	0.000431527	0.000437559	0	0	0.00016421	0	0	0
k__Bacteria;p__Firmicutes;c__Bacilli;o__Bacillales;f__Staphylococcaceae;g__Salinicoccus;s__Unclassified_Salinicoccus	0.000102958	0.000214067	0.000103387	0.000184144	8.68236e-05	0.000129102	0.000431683	0.000712818	0	0.000299637	8.56337e-05	9.87718e-05	0.000204252	0.000156115	0.000609766	0.000128111	0.000432946	9.67671e-05
k__Bacteria;p__Proteobacteria;c__Gammaproteobacteria;o__Alteromonadales;f__Colwelliaceae;g__Colwellia;s__Colwellia beringensis	0.000378543	0.000131387	0.000188681	0.000422611	0.000601374	0.000283344	0.000309801	0.000199095	0.000304888	0.000132034	0.000451676	0.000347183	0	0	0.000109473	0	0	0.000165414
k__Bacteria;p__Proteobacteria;c__Gammaproteobacteria;o__Pasteurellales;f__Pasteurellaceae;g__Haemophilus;s__Haemophilus parainfluenzae	0.000406684	0.000122383	0.00018196	0.000437803	0.000465012	0.0003676	0.000131632	0.000413894	0.000367049	0	0.000601451	0.000461758	0	0	0	0	0	0
k__Bacteria;p__Firmicutes;c__Bacilli;o__Lactobacillales;f__Streptococcaceae;g__Streptococcus;s__Streptococcus suis	0.000215526	8.18614e-05	0.000167486	0.000620106	0.000242893	0.000528298	4.43206e-05	5.60832e-05	0.000450424	0.000438138	0.000409699	0.000544232	0	0	0.000140673	0	0	0
k__Bacteria;p__Proteobacteria;c__Gammaproteobacteria;o__Enterobacterales;f__Morganellaceae;g__Proteus;s__Proteus mirabilis	0.000569015	0.000201788	5.16933e-05	0.000258723	0.000161396	0.00041992	0.000331518	0.000227698	0.00039517	0.000501192	0.000396602	0.000417805	0	0	0	0	0	0
k__Bacteria;p__Proteobacteria;c__Gammaproteobacteria;o__Pasteurellales;f__Pasteurellaceae;g__Gallibacterium;s__Gallibacterium anatis	0.000239206	0.000105192	0.000321532	0.000208543	0.000173647	0.000436228	0.000313347	0.000304532	0.000338435	0.00059119	0.000437907	0.000366937	0	0	8.04628e-05	0	0	0
k__Bacteria;p__Deinococcus-Thermus;c__Deinococci;o__Deinococcales;f__Deinococcaceae;g__Deinococcus;s__Deinococcus sp. NW-56	0.000256709	0.000161676	0.000516933	0.000174016	0	0.0014242	0.000177283	0.000145816	0.000273313	5.38916e-05	0.000353953	7.0128e-05	0	0	0.000238104	0	0	0
k__Bacteria;p__Firmicutes;c__Clostridia;o__Clostridiales;f__Clostridiaceae;g__Unclassified_Clostridiaceae;s__Unclassified_Clostridiaceae	0.000222733	0.000186644	0.000252263	0.000470489	0.000170984	0.000150505	8.3766e-05	6.84215e-05	4.93346e-05	0.000220416	0.000146081	7.90174e-05	0	0.00016314	0.000786018	0.00014558	0.000374015	0.000165414
k__Bacteria;p__Proteobacteria;c__Betaproteobacteria;o__Nitrosomonadales;f__Methylophilaceae;g__Candidatus Methylopumilus;s__Candidatus Methylopumilus turicensis	0.000322259	0.000171909	0.000299304	0.0003577	0.000377656	0.000356049	0.000296948	0.000169932	0.000243219	0.000426282	0.000508429	0.000194087	0	0	0	0	0	0
k__Bacteria;p__Proteobacteria;c__Gammaproteobacteria;o__Pseudomonadales;f__Moraxellaceae;g__Acinetobacter;s__Acinetobacter calcoaceticus	0.000344566	0.000144895	0.000345828	0.000239388	0.000421334	0.000317658	0.000176839	0.000191244	0.000209672	0.000489335	0.000460407	0.000379284	0	0	0	0	0	0
k__Bacteria;p__Actinobacteria;c__Actinobacteria;o__Corynebacteriales;f__Corynebacteriaceae;g__Corynebacterium;s__Corynebacterium stationis	0	0	7.65061e-05	0	0	6.96469e-05	0	0	0	0	0	0	0	0.000164701	0.0031594	9.70536e-05	7.85745e-05	0
k__Bacteria;p__Actinobacteria;c__Actinobacteria;o__Micrococcales;f__Unclassified_Micrococcales;g__Unclassified_Micrococcales;s__Unclassified_Micrococcales	0	4.09307e-05	0	0.000259643	0	0.000145749	0.000149361	0.000392582	6.51216e-05	0.000379936	6.71637e-05	0	0	0.000192021	0.00130602	0	0.000620739	0
k__Bacteria;p__Proteobacteria;c__Gammaproteobacteria;o__Cellvibrionales;f__Cellvibrionaceae;g__Simiduia;s__Simiduia agarivorans	0.000362412	0.00023003	0.000465757	0.000412023	5.3266e-05	0.00022253	0.000177283	0.000483998	0.000120376	0.000517359	0.000395594	0.000172851	0	0	0	0	0	0
k__Bacteria;p__Firmicutes;c__Bacilli;o__Bacillales;f__Bacillaceae;g__Bacillus;s__Unclassified_Bacillus	0.00014826	0.000154718	8.37432e-05	0.000360002	0.000106532	0.000147108	0.000242877	0	9.91624e-05	0.000107783	0.000235745	9.87718e-05	0.000117105	0	0.00115275	0.00016208	0.000387372	0
k__Bacteria;p__Proteobacteria;c__Gammaproteobacteria;o__Pseudomonadales;f__Moraxellaceae;g__Acinetobacter;s__Acinetobacter lactucae	0.000512388	8.268e-05	0.00036237	0.000154221	0.000485786	0.000264998	0.000152906	0.000245084	0.000538733	0.000170297	0.000305931	0.000251868	0	0	0	0	0	0
k__Bacteria;p__Proteobacteria;c__Gammaproteobacteria;o__Enterobacterales;f__Erwiniaceae;g__Pantoea;s__Pantoea ananatis	0.000378543	0.000117062	0.00027139	0.000401434	0.000283908	0.000344498	0.000198556	0.000167128	0.000273313	0.000202632	0.000445967	0.000288414	0	0	0.000108926	0	0	0
k__Bacteria;p__Firmicutes;c__Clostridia;o__Clostridiales;f__Ruminococcaceae;g__Faecalibacterium;s__Faecalibacterium prausnitzii	0.00015581	0.000122792	0.000351515	0.000439644	0.000177376	7.78007e-05	4.43206e-05	5.60832e-05	4.93346e-05	5.38916e-05	5.7425e-05	0	0.000204252	0.00036765	0.000931617	0	0.000292297	8.27069e-05
k__Bacteria;p__Proteobacteria;c__Gammaproteobacteria;o__Enterobacterales;f__Enterobacteriaceae;g__Citrobacter;s__Citrobacter freundii	0.000448897	0.000170681	0.000357718	0.000209004	0.000257808	0.000241896	0.000457389	0.00016825	0.000110016	0.000171375	0.000442945	0.000267672	0	0	0.000109473	0	0	0
k__Bacteria;p__Proteobacteria;c__Gammaproteobacteria;o__Enterobacterales;f__Erwiniaceae;g__Buchnera;s__Buchnera aphidicola	0.000376827	0.00016536	0.000354616	0.00015376	0.000164592	0.000196031	0.000253514	0.00016825	0.000451411	0.000215566	0.000137686	9.87718e-05	0.000135487	0.000156115	0	0.000194107	0	0.000165414
k__Bacteria;p__Firmicutes;c__Bacilli;o__Bacillales;f__Bacillaceae;g__Unclassified_Bacillaceae;s__Unclassified_Bacillaceae	0.000149632	0	0.000162834	0.000182303	0.000273255	0.000173608	8.86413e-05	0.000251253	9.86691e-05	0.000215566	0.000247162	4.93859e-05	6.80841e-05	0	0.00088728	0.00016208	0	0.000362256
k__Bacteria;p__Proteobacteria;c__Gammaproteobacteria;o__Pseudomonadales;f__Moraxellaceae;g__Acinetobacter;s__Acinetobacter nosocomialis	0.000409087	0	0.000198502	0.000221894	5.3266e-05	0.000191274	0.000256617	0.000118336	0.000493346	0.000264608	0.000211566	0.000267178	0	0	0.000517808	0	0.000157149	0
k__Bacteria;p__Proteobacteria;c__Gammaproteobacteria;o__Legionellales;f__Legionellaceae;g__Legionella;s__Legionella lansingensis	0.000390898	0	0.000217112	0.000390386	0.000278581	0.000281306	0.000445866	5.60832e-05	0.000297487	0.000182153	0.000419773	0.000374839	0	0	0	0	0	0
k__Bacteria;p__Firmicutes;c__Bacilli;o__Bacillales;f__Planococcaceae;g__Planococcus;s__Unclassified_Planococcus	0.000289312	8.55451e-05	7.80569e-05	0.000475092	6.49846e-05	0.000516407	0.000273015	0.000117775	4.93346e-05	5.38916e-05	0.000134327	8.7413e-05	6.80841e-05	0.00014987	0.000536419	0	0.000198794	0.000135639
k__Bacteria;p__Proteobacteria;c__Betaproteobacteria;o__Nitrosomonadales;f__Nitrosomonadaceae;g__Nitrosomonas;s__Nitrosomonas ureae	0.000331525	0	0.000169037	0.000488443	0.00021626	0.000233402	0.000343042	0.00019573	9.12689e-05	0.000161675	0.000507422	0.00018174	0	0	0.000161473	0.000194107	0	0
k__Bacteria;p__Actinobacteria;c__Actinobacteria;o__Corynebacteriales;f__Corynebacteriaceae;g__Corynebacterium;s__Corynebacterium halotolerans	3.43194e-05	0.000164951	0	0.000138108	0	6.79482e-05	0.000102381	0.000112166	9.86691e-05	7.0059e-05	0	0	0.000204252	0	0.00175814	0	0.000156363	0.000282031
k__Bacteria;p__Proteobacteria;c__Gammaproteobacteria;o__Thiotrichales;f__Thiotrichaceae;g__Beggiatoa;s__Beggiatoa leptomitoformis	0.000332898	0.000247221	5.16933e-05	0.0003066	0.000106532	0.000296934	0.000181271	0.000210312	0.000354222	0.000351912	0.000348244	0.000350146	0	0	0	0	0	0
k__Bacteria;p__Proteobacteria;c__Gammaproteobacteria;o__Alteromonadales;f__Pseudoalteromonadaceae;g__Pseudoalteromonas;s__Unclassified_Pseudoalteromonas	0.000451986	0	0.00015508	0.000226497	0.00036647	0.000389683	0.000147588	0.00016825	0.000321661	0.000151974	0.000420781	0.000246929	0	0	5.47366e-05	0	0	0
k__Bacteria;p__Proteobacteria;c__Alphaproteobacteria;o__Rhodospirillales;f__Acetobacteraceae;g__Acetobacter;s__Acetobacter pasteurianus	3.43194e-05	0	0.00015508	4.60361e-05	0	4.82432e-05	0	0	9.86691e-05	5.38916e-05	0	0	0.000145019	0.000262273	0.000813933	0.000685199	0.000550022	0.00015797
k__Bacteria;p__Bacteroidetes;c__Cytophagia;o__Cytophagales;f__Hymenobacteraceae;g__Pontibacter;s__Pontibacter korlensis	0.000330839	0.000101917	0.000166969	0.000240308	0.000235436	0.000203845	0.000171078	0.000446422	0.000235326	0.00018862	0.000349923	0.000233101	0	0	0.00014341	0	0	0
k__Bacteria;p__Proteobacteria;c__Gammaproteobacteria;o__Oceanospirillales;f__Saccharospirillaceae;g__Gynuella;s__Gynuella sunshinyii	0.00043414	9.08661e-05	0.000300855	0.000160206	0.000106532	0.000176326	0.000318665	6.89823e-05	0.000418357	0.000107783	0.000439586	0.000421755	0	0	0	0	0	0
k__Bacteria;p__Actinobacteria;c__Actinobacteria;o__Corynebacteriales;f__Corynebacteriaceae;g__Corynebacterium;s__Corynebacterium humireducens	6.86387e-05	0	0.000103387	9.20721e-05	0	0.000333286	0.000162214	0	0.000100149	0.000161675	4.66788e-05	0	0	0.000156115	0.00157204	0	7.85745e-05	0.000165414
k__Bacteria;p__Proteobacteria;c__Gammaproteobacteria;o__Enterobacterales;f__Morganellaceae;g__Proteus;s__Proteus vulgaris	0.000274555	0	0.000236238	0.000301997	0.000261536	0.000264319	0.000140053	0.000233306	0.000376423	0.000150896	0.00051481	4.93859e-05	6.80841e-05	7.80574e-05	0	0	0	8.27069e-05
k__Bacteria;p__Proteobacteria;c__Gammaproteobacteria;o__Alteromonadales;f__Shewanellaceae;g__Shewanella;s__Shewanella marisflavi	0.000223762	0.000132206	5.16933e-05	0.000390846	0.000243958	0.000257864	0.000194124	0.000666268	0.00027578	0.000134729	0.000306938	0.000150133	0	0	0	0	0	0
k__Bacteria;p__Proteobacteria;c__Gammaproteobacteria;o__Pseudomonadales;f__Pseudomonadaceae;g__Pseudomonas;s__Pseudomonas mucidolens	0.000268034	0	0.000292067	0.000314426	0.000617886	0.000331587	0.000406863	0.000112166	0.00013419	0.000181615	0.000196118	0.000156059	0	0	0	0	0	0
k__Bacteria;p__Firmicutes;c__Bacilli;o__Lactobacillales;f__Enterococcaceae;g__Enterococcus;s__Unclassified_Enterococcus	6.00589e-05	4.09307e-05	6.61674e-05	0.000174937	0	0.000120268	4.43206e-05	0	0.000416877	0.000107783	5.84324e-05	0	0.000272337	0	0.00105587	0.000194107	0.000314298	0
k__Bacteria;p__Proteobacteria;c__Betaproteobacteria;o__Neisseriales;f__Neisseriaceae;g__Neisseria;s__Neisseria sp. KEM232	0.000318484	8.47265e-05	0.00016852	0.000114169	0.000214662	0.000434869	4.43206e-05	0.000136843	0.000363102	0.000316882	0.000239439	9.87718e-05	0	0	0	0.000388215	0	0
k__Bacteria;p__Proteobacteria;c__Gammaproteobacteria;o__Oceanospirillales;f__Halomonadaceae;g__Halomonas;s__Halomonas sp. N3-2A	0.000323975	0.000122792	0.000387183	0.000278518	0.000313204	0.000252088	0.000249968	0.00014133	0.000159844	0.000108322	0.000337833	0.000239522	0	0	0	0	0	0
k__Bacteria;p__Deinococcus-Thermus;c__Deinococci;o__Deinococcales;f__Deinococcaceae;g__Deinococcus;s__Deinococcus swuensis	0	0.000156355	0	0.000184144	0.000106532	0.00143473	0.000149804	0.000112166	0.000148004	5.38916e-05	0.000169924	0	0	0.000156115	0.000218946	0	0	0
k__Bacteria;p__Bacteroidetes;c__Bacteroidia;o__Bacteroidales;f__Bacteroidaceae;g__Bacteroides;s__Unclassified_Bacteroides	0.000166449	0.000269324	0.000275525	0.000323634	0	0.000175306	4.91959e-05	5.60832e-05	4.93346e-05	0.000116406	0	0	6.80841e-05	0	0.00069406	0.000194107	0.000311155	0.000137293
k__Bacteria;p__Proteobacteria;c__Betaproteobacteria;o__Burkholderiales;f__Oxalobacteraceae;g__Janthinobacterium;s__Janthinobacterium sp. B9-8	0.00018807	0	0.000408894	0.000183224	0.000581665	0.000243255	0.000233127	7.12257e-05	0.000154417	0.000126106	0.000163879	0.000306192	0	0	0.000109473	9.70536e-05	0	0
k__Bacteria;p__Proteobacteria;c__Gammaproteobacteria;o__Enterobacterales;f__Budviciaceae;g__Pragia;s__Pragia fontium	0.00030407	9.16847e-05	0.000118378	0.000224656	0.000213597	0.000311203	0.000276118	0.000190683	0.000320675	0.000184848	0.000189402	0.000148158	0	0	0.000109473	0.000164021	0	0
k__Bacteria;p__Actinobacteria;c__Actinobacteria;o__Corynebacteriales;f__Corynebacteriaceae;g__Corynebacterium;s__Corynebacterium lactis	3.80945e-05	4.09307e-05	0.000190748	0.000284503	0	0.000271793	0.000164873	0.00016881	0.000198325	5.38916e-05	0	0	0	0	0.00120858	0	0.000220009	0
k__Bacteria;p__Proteobacteria;c__Gammaproteobacteria;o__Oceanospirillales;f__Halomonadaceae;g__Halomonas;s__Unclassified_Halomonas	0.000125952	8.51358e-05	0.0005495	0.000215909	0.000143818	0.000163755	0.00011612	0.000355568	0.000346822	0.000323349	0.000204178	0.000204951	0	0	0	0	0	0
k__Bacteria;p__Deinococcus-Thermus;c__Deinococci;o__Deinococcales;f__Deinococcaceae;g__Deinococcus;s__Deinococcus gobiensis	0.000137277	0	0	0	5.3266e-05	0.00151593	8.86413e-05	0	0.000148004	0.000215566	0.000328095	0	0	0.000156115	0	9.70536e-05	8.80035e-05	0
k__Bacteria;p__Bacteroidetes;c__Flavobacteriia;o__Flavobacteriales;f__Flavobacteriaceae;g__Zobellia;s__Zobellia galactanivorans	0.00032775	0	0.000231586	0.000309362	0.000510289	0.000248691	0.000272129	0.000136282	0.000165271	0.000107783	0.000242125	0.000152602	0	0	0.000106736	0	0	0
k__Bacteria;p__Proteobacteria;c__Betaproteobacteria;o__Neisseriales;f__Neisseriaceae;g__Neisseria;s__Neisseria lactamica	0.000395016	0	0.000446113	0.000275756	8.89543e-05	0.000209281	0.000130303	5.6644e-05	0.000536267	0.00027323	0.000320371	5.43245e-05	0	0	0	0	0	0
k__Bacteria;p__Actinobacteria;c__Actinobacteria;o__Corynebacteriales;f__Corynebacteriaceae;g__Corynebacterium;s__Corynebacterium variabile	0	0	0.000103387	9.20721e-05	0	0.00011857	0	0	0.000301434	0.000349756	0	0	0	0.000156115	0.00119599	0.000230017	7.85745e-05	0.000119925
k__Bacteria;p__Tenericutes;c__Mollicutes;o__Mycoplasmatales;f__Mycoplasmataceae;g__Ureaplasma;s__Unclassified_Ureaplasma	6.86387e-05	8.18614e-05	0.000103387	9.20721e-05	0.000157135	5.70765e-05	5.22984e-05	0.000194609	0.000111496	9.05378e-05	0.00028511	0.000172357	0.000267571	0.000546402	0.000109473	0.000194107	0.000157149	0
k__Bacteria;p__Proteobacteria;c__Gammaproteobacteria;o__Oceanospirillales;f__Oceanospirillaceae;g__Bacterioplanes;s__Bacterioplanes sanyensis	0.000430708	0	5.16933e-05	0.000214068	0.000194954	0.000414484	0.000313347	5.6644e-05	0.000300447	0.000173531	0.000235073	0.00034422	0	0	0	0	0	0
k__Bacteria;p__Proteobacteria;c__Gammaproteobacteria;o__Legionellales;f__Legionellaceae;g__Legionella;s__Legionella pneumophila	0.000203514	0.000169862	0	9.20721e-05	0.000209336	0.000375414	0.00019767	0.000192365	0.000291074	0.00031796	0.000255894	0.00019705	0	0	0.000184462	0	0	0
k__Bacteria;p__Firmicutes;c__Bacilli;o__Bacillales;f__Staphylococcaceae;g__Staphylococcus;s__Staphylococcus aureus	3.43194e-05	0	0.000206256	0	0.000106532	0.00010532	0	5.60832e-05	0.000197338	0	0.000100746	0	6.80841e-05	0	0.000957891	0.000498856	7.85745e-05	0.000253083
k__Bacteria;p__Bacteroidetes;c__Cytophagia;o__Cytophagales;f__Bernardetiaceae;g__Bernardetia;s__Bernardetia litoralis	0.000265289	0	0.000255365	0.000175858	0.000196019	0.000219813	0.000219387	0.000365662	0.000225459	0.000120178	0.000347908	0.000248905	0	0	0	0	0	0
k__Bacteria;p__Proteobacteria;c__Gammaproteobacteria;o__Enterobacterales;f__Enterobacteriaceae;g__Shimwellia;s__Shimwellia blattae	0.00025362	0	0.000188164	0.000222815	0.000245556	0.000181422	0.0002544	0	0.00027134	7.22147e-05	0.000451676	0.000446448	0	0	0	0	0	0
k__Bacteria;p__Proteobacteria;c__Gammaproteobacteria;o__Alteromonadales;f__Pseudoalteromonadaceae;g__Pseudoalteromonas;s__Pseudoalteromonas carrageenovora	0.000252934	0	0.000203672	0.0002555	0.0006328	0.000205883	0.000151577	5.83265e-05	0.000197338	6.30531e-05	0.000218618	0.000319033	0	0	0	0	0	0
k__Eukaryota;p__Ascomycota;c__Eurotiomycetes;o__Eurotiales;f__Aspergillaceae;g__Aspergillus;s__Aspergillus amstelodami	0.000314709	0.000179686	0.000378912	0.000417087	8.04317e-05	0.000285043	4.43206e-05	0	0	5.38916e-05	0	0	0.000244422	0	0.000108378	0.00027078	7.85745e-05	9.92483e-05
k__unidentified;p__unidentified;c__unidentified;o__unidentified;f__unidentified;g__unidentified;s__uncultured organism	0.000102958	6.05774e-05	0.000151978	4.60361e-05	0	6.79482e-05	4.56503e-05	0	0.000170204	5.38916e-05	0	0	0.000130722	0	0.00144559	9.70536e-05	0.000149292	0
k__Bacteria;p__Proteobacteria;c__Gammaproteobacteria;o__Pseudomonadales;f__Moraxellaceae;g__Acinetobacter;s__Acinetobacter sp. LoGeW2-3	5.18222e-05	0	0.0001618	4.64964e-05	0.000793131	0.00040701	0.000205205	0.000176101	0.000109029	0	0.000264961	0.000298785	0	0	0	0	0	0
k__Bacteria;p__Proteobacteria;c__Gammaproteobacteria;o__Alteromonadales;f__Shewanellaceae;g__Shewanella;s__Unclassified_Shewanella	0.000338732	0	0.000263119	0.000243991	0.000331847	0.000300331	4.43206e-05	0.000129552	0.000330541	0	0.000134327	0.000229151	0	0	0	0	0	0.000165414
k__Bacteria;p__Firmicutes;c__Bacilli;o__Bacillales;f__Bacillaceae;g__Anoxybacillus;s__Anoxybacillus amylolyticus	0.000264945	0	0.000224866	0.000301076	0.000421867	0.000263979	0.000147588	5.60832e-05	0.00039665	0	0.000214588	0.000207915	0	0	0	0	0	0
k__Bacteria;p__Proteobacteria;c__Betaproteobacteria;o__Neisseriales;f__Neisseriaceae;g__Eikenella;s__Eikenella corrodens	0.000171597	0.000127704	0.000430605	6.2609e-05	0.000390973	0.000303729	4.43206e-05	0	0.000178591	6.19753e-05	0.000249513	0.000136305	0	0	0.00032842	0	0	0
k__Bacteria;p__Proteobacteria;c__Gammaproteobacteria;o__Xanthomonadales;f__Xanthomonadaceae;g__Xylella;s__Xylella fastidiosa	0.000234401	5.15727e-05	0.000245543	0.00011463	0.000211466	0.000148467	0.000198556	0.000204704	0.000175631	5.38916e-05	0.000297199	0.000378296	0	0	0.000150526	0	0	0
k__Bacteria;p__Proteobacteria;c__Gammaproteobacteria;o__Enterobacterales;f__Enterobacteriaceae;g__Citrobacter;s__Unclassified_Citrobacter	0.000340105	0.000122792	5.16933e-05	0.00030614	0.000177376	0.000400555	0.00023224	0.000127309	0.000148497	5.38916e-05	0.000205857	0.000270635	0	0	0	0	0	0
k__Bacteria;p__Proteobacteria;c__Gammaproteobacteria;o__Cellvibrionales;f__Spongiibacteraceae;g__Zhongshania;s__Zhongshania aliphaticivorans	0.000423844	7.98148e-05	5.16933e-05	0.000257342	0.000287637	0.000278248	0.000148474	0.00022265	4.93346e-05	0.000266224	0.00021123	0.000158035	0	0	0	0	0	0
k__Bacteria;p__Proteobacteria;c__Gammaproteobacteria;o__Alteromonadales;f__Pseudoalteromonadaceae;g__Pseudoalteromonas;s__Pseudoalteromonas luteoviolacea	0.000257738	0	9.14972e-05	0.000151919	0.000377124	0.000362164	0.000230911	8.13206e-05	0.000293541	0.000161675	0.000185708	0.000236065	0	0	0	0	0	0
k__Viruses;p__unidentified;c__unidentified;o__Tymovirales;f__Betaflexiviridae;g__Foveavirus;s__Apple stem pitting virus	0	0.00200233	0	0	0	6.79482e-05	8.73117e-05	0.000112166	0	0	0	0	0	0	0.000109473	0	0	0
k__Bacteria;p__Proteobacteria;c__Gammaproteobacteria;o__Enterobacterales;f__Erwiniaceae;g__Erwinia;s__Erwinia billingiae	0.000175372	0	0.000233137	0.000226497	0.000360611	0.00041958	0.000122768	0	0.000172178	0.000251135	0.00021761	0.000192111	0	0	0	0	0	0
k__Viruses;p__Unclassified_Viruses;c__Unclassified_Viruses;o__Unclassified_Viruses;f__Unclassified_Viruses;g__Unclassified_Viruses;s__Unclassified_Viruses	0.000223419	4.09307e-05	0.00021918	0.000336063	0.000280179	0.000260581	0.000180828	0.000117775	4.93346e-05	0	0.000241454	0.00041978	0	0	0	0	0	0
k__Bacteria;p__Proteobacteria;c__Betaproteobacteria;o__Burkholderiales;f__Burkholderiaceae;g__Cupriavidus;s__Cupriavidus sp. USMAA2-4	0.000283135	5.23913e-05	0.000292067	0.000232942	0.00030042	0.000200108	0.000175067	7.45907e-05	0.000108043	0.000147663	0.000214924	0.000205445	0	0	0	0	0	8.27069e-05
k__Eukaryota;p__Ascomycota;c__Eurotiomycetes;o__Eurotiales;f__Aspergillaceae;g__Unclassified_Aspergillaceae;s__Unclassified_Aspergillaceae	0.000146544	0.000115015	0.000296203	0.000482918	5.3266e-05	0.000239178	0	0	0	0	3.35819e-05	4.93859e-05	6.80841e-05	0.000189679	0.000218946	0.000153345	0.000157149	0.000162933
k__Bacteria;p__Actinobacteria;c__Actinobacteria;o__Micrococcales;f__Micrococcaceae;g__Micrococcus;s__Micrococcus luteus	6.86387e-05	0	0	0.000287265	0	5.80957e-05	4.43206e-05	0.000395947	4.93346e-05	0.000257063	3.35819e-05	4.93859e-05	0	7.80574e-05	0.00076467	0	0	0.00027376
k__Bacteria;p__Actinobacteria;c__Actinobacteria;o__Corynebacteriales;f__Unclassified_Corynebacteriales;g__Unclassified_Corynebacteriales;s__Unclassified_Corynebacteriales	0	8.18614e-05	0.000273458	4.60361e-05	0	0.000243255	0	0	0	0.000107783	0	0	6.80841e-05	0	0.00109747	0.000194107	0.000237295	0
k__Bacteria;p__Proteobacteria;c__Gammaproteobacteria;o__Vibrionales;f__Vibrionaceae;g__Vibrio;s__Vibrio tritonius	0.000137277	0	5.94473e-05	0.000138108	0.000533726	0.000319696	0.000256617	0.000180588	7.69619e-05	0.000174609	0.000213916	0.000242485	0	0	0	0	0	0
k__Bacteria;p__Proteobacteria;c__Gammaproteobacteria;o__Pasteurellales;f__Pasteurellaceae;g__unidentified;s__Pasteurellaceae bacterium NI1060	0.000193904	0	0.000276559	0.000223275	0.000106532	0.000274851	0.000165316	0.000292193	0.000251606	0.000116945	0.000207536	0.000205445	0	0	0	0	0	0
k__Bacteria;p__Firmicutes;c__Bacilli;o__Lactobacillales;f__Carnobacteriaceae;g__Jeotgalibaca;s__Jeotgalibaca dankookensis	0.000137277	0	0	9.20721e-05	0	4.62048e-05	0.000177283	0	9.86691e-05	5.38916e-05	0.000100746	0	0.000181104	0	0.00126332	0	0.000160292	0
k__Bacteria;p__Proteobacteria;c__Gammaproteobacteria;o__Cellvibrionales;f__Microbulbiferaceae;g__Microbulbifer;s__Microbulbifer agarilyticus	0.000102615	0	0.000321016	0.000265168	0.000417073	0.000284024	9.61758e-05	0.000203021	0.000117416	0.000117484	0.000276379	9.87718e-05	0	0	0	0	0	0
k__Bacteria;p__Bacteroidetes;c__Flavobacteriia;o__Flavobacteriales;f__Flavobacteriaceae;g__Flavobacterium;s__Flavobacterium branchiophilum	0.000153408	5.6075e-05	0.000287415	0.000149157	0.000261004	0.000238159	0.00020875	8.86115e-05	0.00015343	0.000122334	0.000254886	0.000203964	0	0	0.000109473	0	0	0
k__Bacteria;p__Proteobacteria;c__Gammaproteobacteria;o__Pasteurellales;f__Pasteurellaceae;g__Aggregatibacter;s__Aggregatibacter aphrophilus	0.000288969	0	0.000133886	0.000159285	0.000391505	0.000230005	0.000156009	0	0.000245193	0.000115328	0.000161529	0.000403977	0	0	0	0	0	0
k__Bacteria;p__Proteobacteria;c__Gammaproteobacteria;o__Enterobacterales;f__Morganellaceae;g__Providencia;s__Providencia stuartii	0.00036001	5.64843e-05	8.99464e-05	0.000284043	0.000179507	0.000114153	0.000247752	0.000210312	0.000157871	0.000140657	0.000187723	0.000107167	0	0	0.000134105	0	0	0
k__Bacteria;p__Proteobacteria;c__Gammaproteobacteria;o__Pseudomonadales;f__Pseudomonadaceae;g__Pseudomonas;s__Pseudomonas koreensis	0.000158212	4.09307e-05	0.000124581	9.71361e-05	0.000214662	0.000215056	0.000302267	0	0.00012087	0.000247362	0.000363691	0.000203964	0	0	0	0	0	0.000165414
k__Bacteria;p__Actinobacteria;c__Actinobacteria;o__Corynebacteriales;f__Corynebacteriaceae;g__Corynebacterium;s__Corynebacterium glutamicum	4.49584e-05	0.000107648	7.23706e-05	0.000134425	0	3.39741e-05	7.0913e-05	0	5.96948e-05	0.000107783	0	0	6.80841e-05	0	0.00102686	0.000258163	7.85745e-05	0.000165414
k__Bacteria;p__Proteobacteria;c__Gammaproteobacteria;o__Enterobacterales;f__Yersiniaceae;g__Yersinia;s__Yersinia frederiksenii	8.16801e-05	4.82982e-05	5.58288e-05	4.60361e-05	0.000106532	4.8583e-05	0.000132962	0.000139647	0.000215592	0.000416043	0.000310632	0.000559048	0	0	5.47366e-05	0	0	0
k__Bacteria;p__Proteobacteria;c__Gammaproteobacteria;o__Vibrionales;f__Vibrionaceae;g__Vibrio;s__Vibrio harveyi	0.00016439	0	0.000156114	0.000169873	0.000215727	0.000370997	8.86413e-05	0.000250692	0.00026986	0.000176225	0.000187387	0.000158035	0	0	0	0	0	0
k__Bacteria;p__Actinobacteria;c__Actinobacteria;o__Micrococcales;f__Micrococcaceae;g__Arthrobacter;s__Unclassified_Arthrobacter	0	0	7.80569e-05	0	0	0	0	0.000196291	0	0.000327122	0	0	6.80841e-05	7.80574e-05	0.000753176	0	7.85745e-05	0.000613685
k__Bacteria;p__Firmicutes;c__Clostridia;o__Clostridiales;f__unidentified;g__Flavonifractor;s__Flavonifractor plautii	8.75144e-05	4.09307e-05	0.000103387	0.000384862	0	0.000303729	4.43206e-05	0	9.86691e-05	0	6.71637e-05	0	6.80841e-05	0	0.000545177	0.000296984	0.000143006	0
k__Eukaryota;p__Ascomycota;c__Dothideomycetes;o__Capnodiales;f__Cladosporiaceae;g__Cladosporium;s__Unclassified_Cladosporium	0.000231656	6.1396e-05	0.000448698	0.000244452	0	0.000326152	0	0.000201339	0	0.000107783	6.71637e-05	0	0	0.000120208	0.00010181	9.99653e-05	8.48605e-05	8.27069e-05
k__Bacteria;p__Bacteroidetes;c__Flavobacteriia;o__Flavobacteriales;f__Flavobacteriaceae;g__Capnocytophaga;s__Capnocytophaga canimorsus	0.000186011	4.09307e-05	0.000123547	0.000234324	0.000141688	0.000372696	0.000147588	8.41248e-05	0.000221512	0	0.000284774	0.000144701	0	0	0.000193768	0	0	0
k__Bacteria;p__Firmicutes;c__Bacilli;o__Bacillales;f__Staphylococcaceae;g__Salinicoccus;s__Salinicoccus sp.	3.63785e-05	0	0	5.98469e-05	0.000109728	0	0	0	0	0.000107783	3.35819e-05	9.87718e-05	0.000136168	7.80574e-05	0.000841302	0.000456152	0.000213723	0
k__Bacteria;p__Actinobacteria;c__Actinobacteria;o__Corynebacteriales;f__Corynebacteriaceae;g__Corynebacterium;s__Corynebacterium terpenotabidum	0	0.000112969	0	4.60361e-05	0	0	5.89465e-05	0.000112166	7.44952e-05	0.000275925	6.71637e-05	4.93859e-05	0	0	0.0010493	0.000291161	0	0
k__Bacteria;p__Bacteroidetes;c__Chitinophagia;o__Chitinophagales;f__Chitinophagaceae;g__Unclassified_Chitinophagaceae;s__Unclassified_Chitinophagaceae	0.000102958	0	0.000103387	0.000171715	0.000275918	0.000160358	4.43206e-05	0.000112166	4.93346e-05	0.000103472	3.86191e-05	0	6.80841e-05	7.80574e-05	0.000674355	0	8.72177e-05	0
k__Bacteria;p__Proteobacteria;c__Gammaproteobacteria;o__Orbales;f__Orbaceae;g__Gilliamella;s__Gilliamella apicola	0.00026117	0	0.000329803	4.60361e-05	0	6.79482e-05	0.000115677	0.000117775	0.000168231	0.000323888	0.000233394	0.000196556	0	0	0	0.000188284	0	0
k__Bacteria;p__Proteobacteria;c__Gammaproteobacteria;o__Pseudomonadales;f__Pseudomonadaceae;g__Oblitimonas;s__Oblitimonas alkaliphila	7.13843e-05	5.11634e-05	0.00021246	0.000126599	0.000159798	0.000363523	0	0.00028322	0.000210165	0.000117484	0.000174626	4.93859e-05	0	7.80574e-05	0.000144505	0	0	0
k__Bacteria;p__Firmicutes;c__Bacilli;o__Lactobacillales;f__Streptococcaceae;g__Streptococcus;s__Streptococcus pyogenes	0.000240236	0	0.000110624	0.000265628	0.000359546	9.98839e-05	9.08573e-05	0.000167128	0.000191418	0.000249518	0.000181006	0	0	0	5.47366e-05	0	0	0
k__Bacteria;p__Cyanobacteria;c__unidentified;o__Nostocales;f__Nostocaceae;g__Anabaena;s__Anabaena cylindrica	0.000187041	5.36192e-05	0.000126132	0.000110487	0.000435716	9.03712e-05	9.8835e-05	0.000112166	0.000246179	0.000155747	9.4365e-05	0.000187666	0	0	0.000109473	0	0	0
k__Bacteria;p__Actinobacteria;c__Actinobacteria;o__Corynebacteriales;f__Corynebacteriaceae;g__Corynebacterium;s__Corynebacterium sp. L2-79-05	4.15264e-05	0	0	0	5.3266e-05	0	0	0	0	0	5.57459e-05	0	0	0.000230269	0.000995111	0.000204783	7.85745e-05	0.000330828
k__Bacteria;p__Firmicutes;c__Bacilli;o__Lactobacillales;f__Carnobacteriaceae;g__Marinilactibacillus;s__Marinilactibacillus sp. 15R	0	0	0	0	0.000164592	9.07109e-05	0.000115234	0	0	0.000209638	0	0	0.00018587	0.000233392	0.000729639	0.000102877	0.000157149	0
k__Bacteria;p__Firmicutes;c__Bacilli;o__Lactobacillales;f__Carnobacteriaceae;g__Carnobacterium;s__Unclassified_Carnobacterium	0.000118402	0.000209974	0	0.000212687	0	9.5807e-05	4.43206e-05	5.60832e-05	5.67347e-05	0.000107783	0	0	0.000208337	0	0.000476756	9.70536e-05	0.000137505	0.000165414
k__Bacteria;p__Proteobacteria;c__Gammaproteobacteria;o__Enterobacterales;f__Morganellaceae;g__Providencia;s__Providencia rettgeri	0.000217242	0	0	0.000270692	0.000298822	0.000156281	0.000273015	0	9.86691e-05	0.000219339	0.000182685	0.000202482	0	0	0	0	0	0
k__Bacteria;p__Firmicutes;c__Bacilli;o__Bacillales;f__Bacillaceae;g__Bacillus;s__Bacillus pumilus	0.000259454	0	0	0.000199336	0.000368601	0.000325812	4.43206e-05	0	0.000125803	0.000161675	0.000236752	0.000194087	0	0	0	0	0	0
k__Bacteria;p__Proteobacteria;c__Gammaproteobacteria;o__Alteromonadales;f__Colwelliaceae;g__Colwellia;s__Colwellia sp. PAMC 21821	0.000124236	0	0.000284313	0.000161126	0.000291365	0.000239518	8.86413e-05	6.61782e-05	0.000166751	0	0.00028511	0.000189642	0	0	0	0	0	0
k__Bacteria;p__Deinococcus-Thermus;c__Deinococci;o__Deinococcales;f__Deinococcaceae;g__Deinococcus;s__Deinococcus ficus	0	0	0	0	5.3266e-05	0.00121763	5.76168e-05	0	0	0	0.000274364	0	0.000136168	0	0	0	0.000157149	0
k__Bacteria;p__Deinococcus-Thermus;c__Deinococci;o__Deinococcales;f__Deinococcaceae;g__Deinococcus;s__Deinococcus soli Cha et al. 2016	6.86387e-05	0	0	0	0	0.000980493	0	0	0.000197338	0	0.000114178	0	0	0.000312229	0.000218946	0	0	0
k__Bacteria;p__Proteobacteria;c__Betaproteobacteria;o__Burkholderiales;f__Unclassified_Burkholderiales;g__Unclassified_Burkholderiales;s__Unclassified_Burkholderiales	0.000237833	8.18614e-05	5.16933e-05	0.000120154	5.3266e-05	0.000101922	0.000232683	0.000179466	0.000229899	0.00019886	0.000146753	4.93859e-05	0	0	0.000196504	0	0	0
k__Bacteria;p__Proteobacteria;c__Betaproteobacteria;o__Neisseriales;f__Neisseriaceae;g__Neisseria;s__Neisseria sp. 10023	0.000307158	0	0.000608947	0	0	0.000101922	0	0	0.000486439	0.000107783	0.00021526	4.93859e-05	0	0	0	0	0	0
k__Bacteria;p__Proteobacteria;c__Gammaproteobacteria;o__Pseudomonadales;f__Moraxellaceae;g__Psychrobacter;s__Psychrobacter maritimus	0	0.000152671	0	0	0	0	0	0	0	0	0	0	0.000170891	0	0.00101591	0.000194107	0.000157149	0.000175339
k__Bacteria;p__Proteobacteria;c__Gammaproteobacteria;o__Alteromonadales;f__Colwelliaceae;g__Colwellia;s__Colwellia sp. Arc7-D	0.000164733	0.000258682	0	0	0.000119316	3.39741e-05	0.000192795	0.000220968	4.93346e-05	0.000313649	0.000283767	0.000226681	0	0	0	0	0	0
k__Bacteria;p__Proteobacteria;c__Gammaproteobacteria;o__Pasteurellales;f__Pasteurellaceae;g__Haemophilus;s__Haemophilus sp. oral taxon 036	9.06031e-05	5.93495e-05	0.00013492	0.000298314	0.000130502	0.000227287	0.000104597	0.00016825	4.93346e-05	7.27536e-05	0.000240446	0.000103217	0	0	0	0.000175667	0	0
k__Bacteria;p__Proteobacteria;c__Betaproteobacteria;o__Burkholderiales;f__Alcaligenaceae;g__Oligella;s__Oligella urethralis	0.000127668	0	0.000126649	0	0.000151808	0.000185499	0.000139167	0.000143573	4.93346e-05	0.000310954	0.000268991	0	0	0	0.000350314	0	0	0
k__Bacteria;p__Proteobacteria;c__Gammaproteobacteria;o__Vibrionales;f__Vibrionaceae;g__Vibrio;s__Unclassified_Vibrio	0.000110165	0.00010028	5.22103e-05	0.000202559	0.000146482	3.73715e-05	4.56503e-05	0.000112166	0.000129257	5.38916e-05	0.000274028	0.000186679	0	0	0.000401767	0	0	0
k__Bacteria;p__Actinobacteria;c__Actinobacteria;o__Corynebacteriales;f__Corynebacteriaceae;g__Corynebacterium;s__Corynebacterium vitaeruminis	0	0	5.16933e-05	0.000138108	0	8.6634e-05	0.000165759	0	9.86691e-05	7.59871e-05	0.000189066	0	0.000136168	0	0.000551745	0	7.85745e-05	0.000268797
k__Eukaryota;p__Ascomycota;c__Unclassified_Ascomycota;o__Unclassified_Ascomycota;f__Unclassified_Ascomycota;g__Unclassified_Ascomycota;s__Unclassified_Ascomycota	0.000226165	0.000130569	0.000260534	0.000302457	5.37987e-05	0.000189915	0	0.00016825	0.000148004	0.000122873	0	0	6.80841e-05	0	0	0	7.85745e-05	8.27069e-05
k__Bacteria;p__Proteobacteria;c__Gammaproteobacteria;o__Pseudomonadales;f__Pseudomonadaceae;g__Pseudomonas;s__Pseudomonas putida	6.86387e-05	8.18614e-05	7.03029e-05	0.000342048	0.000169386	0.000316979	0	5.60832e-05	0.000240259	0.000107783	0.000100746	0.000274586	0	0	0	0	0	0
k__Bacteria;p__Actinobacteria;c__Actinobacteria;o__Pseudonocardiales;f__Pseudonocardiaceae;g__Actinoalloteichus;s__Actinoalloteichus sp. AHMU CJ021	7.68754e-05	6.91729e-05	5.16933e-05	0.000162507	8.68236e-05	7.6102e-05	0.000106813	5.60832e-05	7.35085e-05	0.000130956	3.35819e-05	4.93859e-05	0.000134807	0.000242758	6.7326e-05	0.000142669	0.000140648	0.000124887
k__Bacteria;p__Proteobacteria;c__Gammaproteobacteria;o__Enterobacterales;f__Enterobacteriaceae;g__Cedecea;s__Cedecea neteri	0.000128354	0	0	0.000282661	0.00021626	0.000126384	0	0	0.000661576	0.000205866	9.57083e-05	9.82779e-05	0	0	0	0	0	0
k__Bacteria;p__Proteobacteria;c__Gammaproteobacteria;o__Enterobacterales;f__Erwiniaceae;g__Erwinia;s__Erwinia gerundensis	0.000155467	0.000127294	6.09981e-05	5.06397e-05	0.000224783	0.000369299	0.000151133	0	4.98279e-05	5.38916e-05	0.000253543	0.000196556	0	0	0.000107831	0	0	0
k__Bacteria;p__Proteobacteria;c__Gammaproteobacteria;o__Vibrionales;f__Vibrionaceae;g__Vibrio;s__Vibrio anguillarum	0.000177088	0	0.000197985	0.000163428	6.55172e-05	0.000197729	9.35166e-05	0.000185075	0.000188458	5.38916e-05	0.000237424	7.95113e-05	0	0	7.33471e-05	0	0	8.27069e-05
k__Bacteria;p__Proteobacteria;c__Gammaproteobacteria;o__Thiotrichales;f__Piscirickettsiaceae;g__Piscirickettsia;s__Piscirickettsia salmonis	0.000126638	4.09307e-05	0	0.000132124	0.000117185	0.000435888	0.000109915	7.12257e-05	0.000156884	0.000185387	0.00028511	0.000133836	0	0	0	0	0	0
k__Bacteria;p__Proteobacteria;c__Gammaproteobacteria;o__Enterobacterales;f__Yersiniaceae;g__Yersinia;s__Yersinia rohdei	0.000133159	4.91168e-05	0.000233137	7.04352e-05	0.000233305	0.000247332	0.000140496	5.60832e-05	0.00027134	5.38916e-05	6.1119e-05	9.87718e-05	0.000136168	0	0	0	0	0
k__Bacteria;p__Proteobacteria;c__Gammaproteobacteria;o__Oceanospirillales;f__Alcanivoracaceae;g__Alcanivorax;s__Unclassified_Alcanivorax	0.000175715	8.18614e-05	0	0.00021637	0.000205607	0.000206902	0.000155565	0.000112166	0.000267393	0	0.000198805	0.00016001	0	0	0	0	0	0
k__Eukaryota;p__Mucoromycota;c__Mucoromycetes;o__Mucorales;f__Rhizopodaceae;g__Rhizopus;s__Rhizopus microsporus	0.000172626	4.09307e-05	0.000233654	0.000195193	0.000106532	0.000167492	4.43206e-05	8.63681e-05	4.93346e-05	5.38916e-05	0.00015582	0.000287426	0	0	0	0	0.000157149	0
k__Bacteria;p__Proteobacteria;c__Gammaproteobacteria;o__Thiotrichales;f__Piscirickettsiaceae;g__Thiomicrospira;s__Thiomicrospira aerophila	0.000144485	8.18614e-05	5.16933e-05	0.000126599	7.77684e-05	0.000115852	0.00018792	0	0.000103109	0.000420893	0.000192424	0.000242979	0	0	0	0	0	0
k__Bacteria;p__Firmicutes;c__Bacilli;o__Bacillales;f__Bacillaceae;g__Bacillus;s__Bacillus smithii	0.000169538	0	0.000139055	0.000205321	0.000181637	0.000150505	0.000132519	0.000144134	0.000134683	5.38916e-05	0.000153805	0.000108155	0	0	0.000162568	0	0	0
k__Eukaryota;p__Ascomycota;c__Eurotiomycetes;o__Unclassified_Eurotiomycetes;f__Unclassified_Eurotiomycetes;g__Unclassified_Eurotiomycetes;s__Unclassified_Eurotiomycetes	0.000151692	0.00013016	0.000234171	9.5755e-05	5.3266e-05	0.000123326	4.43206e-05	5.60832e-05	5.18013e-05	0	0	0	0	9.05465e-05	0.000109473	0.000280485	7.85745e-05	0.000234061
k__Bacteria;p__Firmicutes;c__Clostridia;o__Clostridiales;f__Peptostreptococcaceae;g__Unclassified_Peptostreptococcaceae;s__Unclassified_Peptostreptococcaceae	0.000157526	0.000133843	5.16933e-05	9.20721e-05	0	8.90122e-05	8.11068e-05	0.000112166	4.93346e-05	0	0	4.93859e-05	0	0	0.000329514	0.000412478	0.000172078	0
k__Bacteria;p__Deinococcus-Thermus;c__Deinococci;o__Deinococcales;f__Deinococcaceae;g__Deinococcus;s__Deinococcus maricopensis	6.86387e-05	0.000245584	0	0	0	0.000701905	0	0	0	0.000107783	0.000217275	0	0	0.000156115	0.000218946	0	0	0
k__Bacteria;p__Proteobacteria;c__Gammaproteobacteria;o__Alteromonadales;f__Pseudoalteromonadaceae;g__Pseudoalteromonas;s__Pseudoalteromonas spongiae	0.000169538	0.000122792	0.000142157	0	0.000118783	8.45956e-05	0.000198556	0.000122822	9.86691e-05	0.000236584	0.000192424	0.000219273	0	0	0	0	0	0
k__Bacteria;p__Proteobacteria;c__Gammaproteobacteria;o__Alteromonadales;f__Colwelliaceae;g__Colwellia;s__Colwellia sp. PAMC 20917	0.000202484	0	0.000111658	0.000325475	0.000180039	0.000192633	4.43206e-05	5.60832e-05	0.000148004	5.38916e-05	0.000134327	0.000252856	0	0	0	0	0	0
k__Bacteria;p__Actinobacteria;c__Actinobacteria;o__Corynebacteriales;f__Corynebacteriaceae;g__Corynebacterium;s__Corynebacterium xerosis	0	0.000110922	0	0	0	7.71213e-05	6.60378e-05	9.64631e-05	0	0	0	0	0.000418037	0.000153773	0.000411072	0.000194107	7.85745e-05	8.27069e-05
k__Bacteria;p__Proteobacteria;c__Gammaproteobacteria;o__unidentified;f__unidentified;g__unidentified;s__gamma proteobacterium HdN1	9.64374e-05	4.42051e-05	0.000103387	4.60361e-05	0.000167788	0.000142012	9.97214e-05	0.000339303	0.000153924	0.000246284	7.45517e-05	0	0	0.000156115	0	0	0	0
k__Bacteria;p__Firmicutes;c__Bacilli;o__Bacillales;f__Staphylococcaceae;g__Salinicoccus;s__Salinicoccus halodurans	3.43194e-05	8.18614e-05	0	0.000243991	5.3266e-05	0	0	0	0	0.000136346	3.35819e-05	0	6.80841e-05	0	0.000697892	0.000187314	0.000126505	0
k__Bacteria;p__Proteobacteria;c__Gammaproteobacteria;o__Oceanospirillales;f__Oceanospirillaceae;g__Marinomonas;s__Marinomonas posidonica	0.000182922	0.000185825	0.00012975	0.000154681	5.3266e-05	0.000219133	0.000168862	0	0.000105083	0.000107783	0.000249513	0.00010371	0	0	0	0	0	0
k__Bacteria;p__Proteobacteria;c__Gammaproteobacteria;o__Chromatiales;f__Chromatiaceae;g__Nitrosococcus;s__Nitrosococcus halophilus	0.000102958	0	6.56505e-05	0.000135346	0.000131567	0.000215736	4.74231e-05	0.000144134	5.32813e-05	5.38916e-05	0.000352609	0.000292858	0	0	5.47366e-05	0	0	0
k__Bacteria;p__Firmicutes;c__Clostridia;o__Clostridiales;f__Lachnospiraceae;g__Lachnoclostridium;s__Unclassified_Lachnoclostridium	0.00013865	0	8.32262e-05	8.24046e-05	6.49846e-05	5.40188e-05	0	0.000120579	0	0.000133112	6.71637e-05	0	6.80841e-05	9.91329e-05	0.00034922	9.70536e-05	0.000208223	8.27069e-05
k__Bacteria;p__Proteobacteria;c__Epsilonproteobacteria;o__Campylobacterales;f__Helicobacteraceae;g__Sulfuricurvum;s__Candidatus Sulfuricurvum sp. RIFRC-1	0.000329466	0	5.4278e-05	9.11514e-05	0.000218391	0.000109057	0.000132962	0.00024957	0.000165271	7.11369e-05	6.71637e-05	0.000158035	0	0	0	0	0	0
k__Bacteria;p__Tenericutes;c__Mollicutes;o__Mycoplasmatales;f__Mycoplasmataceae;g__Mycoplasma;s__Mycoplasma californicum	4.53016e-05	7.77683e-05	0	0	0	0.000202486	0.000349247	0.000112166	0	0	0.000131641	0	0	0	0.000199789	0.000194107	0	0.000328346
k__Bacteria;p__Cyanobacteria;c__unidentified;o__Chroococcales;f__Chroococcaceae;g__Chondrocystis;s__Chondrocystis sp. NIES-4102	0.000204543	0	0.00014836	8.47064e-05	0.000251948	0.000156621	0.000137837	8.18815e-05	0	0.000170297	0.00018873	0.000215322	0	0	0	0	0	0
k__Bacteria;p__Firmicutes;c__Bacilli;o__Bacillales;f__Bacillaceae;g__Bacillus;s__Unclassified_Bacillus cereus group	0.000106733	0.000127704	0	0.0001022	0.000246622	9.54673e-05	9.4403e-05	0	4.93346e-05	5.38916e-05	0.000146081	0	0.000135487	0	0.000253978	0	0.00021608	0
k__Bacteria;p__Chlorobi;c__Chlorobia;o__Chlorobiales;f__Chlorobiaceae;g__Chloroherpeton;s__Chloroherpeton thalassium	7.03547e-05	0	0.000258467	9.20721e-05	8.3095e-05	0.000198749	0	0	9.86691e-05	0.000102933	0.000198469	0	0	0	0.000130273	0.000388215	0	0
k__Bacteria;p__Actinobacteria;c__Actinobacteria;o__Corynebacteriales;f__Corynebacteriaceae;g__Unclassified_Corynebacteriaceae;s__Unclassified_Corynebacteriaceae	0	7.44938e-05	0.000292584	4.60361e-05	0	3.39741e-05	4.43206e-05	0.000262469	0	5.38916e-05	0	0	6.80841e-05	0	0.000393009	9.70536e-05	0	0.000249775
k__Bacteria;p__Proteobacteria;c__Gammaproteobacteria;o__Pseudomonadales;f__Pseudomonadaceae;g__Pseudomonas;s__Pseudomonas lundensis	3.43194e-05	0.000104373	5.16933e-05	0.00017862	0.000286571	0.0001308	0.000119666	0.000126748	0.000155897	0.000125028	0.000172947	9.97595e-05	0	0	0	0	0	0
k__Bacteria;p__Proteobacteria;c__Gammaproteobacteria;o__Alteromonadales;f__Pseudoalteromonadaceae;g__Pseudoalteromonas;s__Pseudoalteromonas sp. 13-15	0.000173656	0	0.000156114	9.85172e-05	0.000289235	0.000210979	0.000132962	5.77657e-05	4.93346e-05	7.54482e-05	0.000205185	0.00013186	0	0	0	0	0	0
k__Bacteria;p__Proteobacteria;c__Gammaproteobacteria;o__Alteromonadales;f__Shewanellaceae;g__Shewanella;s__Shewanella frigidimarina	0.000116343	0	0.000125615	4.60361e-05	0.000362742	0.000243934	0.000129859	0.000116092	4.93346e-05	0.000163291	0.000140036	8.64253e-05	0	0	0	0	0	0
k__Viruses;p__unidentified;c__unidentified;o__Caudovirales;f__Siphoviridae;g__unidentified;s__Moraxella phage Mcat9	0.000122177	4.50238e-05	6.77182e-05	0.000131663	0.000168853	8.08584e-05	0.000101494	0.000119457	0.000176124	0.000242512	0.000216267	9.87718e-05	0	0	0	0	0	0
k__Bacteria;p__Proteobacteria;c__Alphaproteobacteria;o__Sphingomonadales;f__Sphingomonadaceae;g__Sphingomonas;s__Unclassified_Sphingomonas	0	0	5.16933e-05	0.000573609	0	0.000192973	0	0	4.93346e-05	5.38916e-05	0	0	0	0.000312229	0.00025343	0	0	8.27069e-05
k__Bacteria;p__Proteobacteria;c__Gammaproteobacteria;o__Pseudomonadales;f__Pseudomonadaceae;g__Pseudomonas;s__Pseudomonas alcaligenes	0.000102958	8.18614e-05	0.000118895	0.000159745	8.7889e-05	0.000137935	0.000188806	5.60832e-05	0.000121363	5.98196e-05	7.5895e-05	7.80297e-05	9.25944e-05	0	0	0	0.000194865	0
k__Bacteria;p__Firmicutes;c__Clostridia;o__Clostridiales;f__unidentified;g__unidentified;s__unidentified	0.000200425	0	7.34045e-05	4.60361e-05	0	0.000136236	0	5.60832e-05	6.16682e-05	0.000107783	0	0.000197544	0.000204252	0	0.000175705	0.000131993	7.85745e-05	8.27069e-05
k__Bacteria;p__Proteobacteria;c__Gammaproteobacteria;o__Pasteurellales;f__Pasteurellaceae;g__Haemophilus;s__Haemophilus pittmaniae	7.68754e-05	0.000163723	5.16933e-05	4.60361e-05	9.64115e-05	4.31471e-05	0.000144485	0	0.000240753	0.000148741	9.13426e-05	0.000438547	0	0	0	0	0	0
k__Bacteria;p__Proteobacteria;c__Gammaproteobacteria;o__Alteromonadales;f__Idiomarinaceae;g__unidentified;s__Idiomarinaceae bacterium HL-53	0.000153064	0	0.000103387	0	0.000103336	0.000225248	0.000213182	0	0.000206218	5.38916e-05	0.000254886	0.000228163	0	0	0	0	0	0
k__unidentified;p__unidentified;c__unidentified;o__unidentified;f__unidentified;g__unidentified;s__uncultured prokaryote	6.86387e-05	0	0	0.000138108	0.000162994	0.000134198	0	0	4.93346e-05	8.946e-05	0	9.87718e-05	0.000198125	0	0.000245767	0.000194107	0.000157149	0
k__Bacteria;p__Deinococcus-Thermus;c__Deinococci;o__Deinococcales;f__Deinococcaceae;g__Deinococcus;s__Deinococcus geothermalis	0	0	0.000103387	9.20721e-05	0.000106532	0.000965205	4.43206e-05	0	0	0	0.000141715	0	0	7.80574e-05	0	0	0	0
k__Bacteria;p__Proteobacteria;c__Gammaproteobacteria;o__Enterobacterales;f__Erwiniaceae;g__Erwinia;s__Unclassified_Erwinia	4.56448e-05	0	0.000268805	0.000116932	0.00024236	0.000257524	6.07193e-05	0.000136843	0.000202765	0	0.000141715	4.93859e-05	0	0	0	0	0	0
k__Bacteria;p__Deinococcus-Thermus;c__Deinococci;o__Deinococcales;f__Deinococcaceae;g__Deinococcus;s__Deinococcus puniceus	6.86387e-05	0	0	0	0	0.000996121	0	0	4.93346e-05	0.000106166	0.000191417	0	0	0	0.000109473	0	0	0
k__Bacteria;p__Proteobacteria;c__Gammaproteobacteria;o__unidentified;f__unidentified;g__unidentified;s__Bathymodiolus septemdierum thioautotrophic gill symbiont	0.000277987	0	7.08198e-05	4.60361e-05	0.000133165	8.42558e-05	0	0.000145256	0.000215592	0.000171375	0.000227685	0	0	0	0.000143957	0	0	0
k__Bacteria;p__Tenericutes;c__Mollicutes;o__Mycoplasmatales;f__Mycoplasmataceae;g__Ureaplasma;s__Ureaplasma parvum	0.000176745	0	8.5294e-05	0.000367828	0.000281777	0.000106339	4.43206e-05	5.60832e-05	0.000190431	0	0.000152462	4.93859e-05	0	0	0	0	0	0
k__Bacteria;p__Proteobacteria;c__Gammaproteobacteria;o__Alteromonadales;f__Colwelliaceae;g__Colwellia;s__Colwellia sp. MT41	0.00017949	0	5.84134e-05	0	5.3266e-05	0.000264658	0.000266367	0.000160398	5.08146e-05	0.000107783	0.000241789	0.000126922	0	0	0	0	0	0
k__Eukaryota;p__Ascomycota;c__Eurotiomycetes;o__Unclassified_Eurotiomycetidae;f__Unclassified_Eurotiomycetidae;g__Unclassified_Eurotiomycetidae;s__Unclassified_Eurotiomycetidae	7.20707e-05	5.97588e-05	0.000148877	5.20208e-05	0.000119316	0.000119589	0.00011612	7.79557e-05	4.93346e-05	0.000130956	3.35819e-05	0	6.94458e-05	7.80574e-05	5.47366e-05	0.00014461	8.3289e-05	8.27069e-05
k__Bacteria;p__Firmicutes;c__Bacilli;o__Bacillales;f__Planococcaceae;g__Planococcus;s__Planococcus donghaensis	0.000153751	0	6.51336e-05	0.000203019	0.000141155	0.000200108	0	0	0	0.000237123	0.000191417	0.000208408	0	0	7.38944e-05	0	0	0
k__Bacteria;p__Deinococcus-Thermus;c__Deinococci;o__Deinococcales;f__Deinococcaceae;g__Deinococcus;s__Deinococcus actinosclerus	0	0	0.000103387	0	0.000106532	0.000602361	0.000265924	0	0	0	0.000123581	0	0	0	0.000109473	0	0.000157149	0
k__Bacteria;p__Firmicutes;c__Clostridia;o__Clostridiales;f__unidentified;g__Intestinimonas;s__Intestinimonas butyriciproducens	0.000257395	0	0.000124064	9.20721e-05	9.37482e-05	0	0	0	0	5.38916e-05	0	0	6.80841e-05	0	0.000316378	9.70536e-05	0.000364586	0
k__Bacteria;p__Proteobacteria;c__Gammaproteobacteria;o__Vibrionales;f__Vibrionaceae;g__Aliivibrio;s__Aliivibrio salmonicida	8.54552e-05	0.000178048	5.99642e-05	0	5.3266e-05	0.000132159	0.000183044	0.0002019	0.000123336	8.89211e-05	0.000141044	0.000201494	0	0	0	0	0	0
k__Bacteria;p__Proteobacteria;c__Gammaproteobacteria;o__Pseudomonadales;f__Moraxellaceae;g__Moraxella;s__Moraxella nonliquefaciens	0.000153751	0	0.000232103	0	5.3266e-05	0.000167153	4.43206e-05	6.16915e-05	0.000148004	0	0.000353953	0.000227175	0	0	0	0	0	0
k__Bacteria;p__Firmicutes;c__Bacilli;o__Bacillales;f__Bacillaceae;g__Bacillus;s__Bacillus weihaiensis	0	0	0	0	0	0	8.86413e-05	0	0	0	0	0	0.000112339	0.000624459	0.000454314	0	0.000157149	0
k__Bacteria;p__Firmicutes;c__Bacilli;o__Lactobacillales;f__Enterococcaceae;g__Enterococcus;s__Enterococcus faecium	4.2556e-05	0	0.000101836	6.99748e-05	0	7.10059e-05	0	0.000112166	4.93346e-05	5.38916e-05	7.85815e-05	4.93859e-05	6.80841e-05	0	0.000275325	9.70536e-05	0.000157149	0.000194361
k__Bacteria;p__Bacteroidetes;c__Bacteroidia;o__Bacteroidales;f__Bacteroidaceae;g__Bacteroides;s__Bacteroides fragilis	0.000172283	4.37958e-05	0.000206773	0.000196574	0	0.000242235	9.04141e-05	0	9.86691e-05	6.3592e-05	0.000147424	0	0	0	0.000158736	0	0	0
k__Bacteria;p__Bacteroidetes;c__Sphingobacteriia;o__Sphingobacteriales;f__Sphingobacteriaceae;g__Pedobacter;s__Pedobacter steynii	9.9183e-05	4.09307e-05	0.000217112	0.000128901	0.000200813	0.000119249	0.00013961	0	0.000145044	0	0.000155484	0.000172357	0	0	0	0	0	0
k__Bacteria;p__Proteobacteria;c__Gammaproteobacteria;o__unidentified;f__unidentified;g__unidentified;s__Calyptogena okutanii thioautotrophic gill symbiont	0.000177431	0.000111741	6.61674e-05	0.000296933	5.37987e-05	0.000165454	4.43206e-05	0	0	0.000215566	0.000132984	0	0	0.000151431	0	0	0	0
k__Bacteria;p__Firmicutes;c__Bacilli;o__Lactobacillales;f__Carnobacteriaceae;g__Carnobacterium;s__Carnobacterium sp. 17-4	9.5751e-05	0	5.63457e-05	4.60361e-05	0	0.000122307	0	5.60832e-05	7.84419e-05	0.000215566	0.000100746	0	0	0	0.000390272	9.70536e-05	0.000157149	0
k__Bacteria;p__Proteobacteria;c__Epsilonproteobacteria;o__Campylobacterales;f__Helicobacteraceae;g__Helicobacter;s__Helicobacter pylori	0.000232342	0	0.000136987	0	0.00021626	8.01789e-05	0.00010637	0.000112166	4.93346e-05	0.000107783	0.000214252	0.000152109	0	0	0	0	0	0
k__Bacteria;p__Proteobacteria;c__Alphaproteobacteria;o__Rhizobiales;f__unidentified;g__Candidatus Tokpelaia;s__Candidatus Tokpelaia hoelldoblerii	0.000102615	4.91168e-05	0	0.00010174	0.00033238	0.000127403	4.43206e-05	5.60832e-05	0.000124323	0.000162214	0.000207536	9.87718e-05	0	0	0	0	0	0
k__Bacteria;p__Proteobacteria;c__Gammaproteobacteria;o__Xanthomonadales;f__Xanthomonadaceae;g__Unclassified_Xanthomonadaceae;s__Unclassified_Xanthomonadaceae	0.000136248	0	8.27093e-05	0.000219592	0	0.000211999	0	0.000140208	4.93346e-05	5.38916e-05	0	0	0	0	0.000512335	0	0	0
k__Bacteria;p__Proteobacteria;c__Gammaproteobacteria;o__Alteromonadales;f__Shewanellaceae;g__Shewanella;s__Shewanella baltica	0.000124922	8.18614e-05	0.000119412	4.60361e-05	9.64115e-05	0.000102942	0.000102824	0.000177784	4.93346e-05	0.000107783	0.000244812	4.98797e-05	0	0	0	9.99653e-05	0	0
k__Bacteria;p__Tenericutes;c__Mollicutes;o__Mycoplasmatales;f__Mycoplasmataceae;g__Mycoplasma;s__Mycoplasma bovis	0	0	0	0	0	0	0	0	0	0	3.35819e-05	0	0	0	0	0	0	0.00135391
k__Bacteria;p__Actinobacteria;c__Actinobacteria;o__Micrococcales;f__Micrococcaceae;g__Arthrobacter;s__Arthrobacter saudimassiliensis	0	0.000145304	5.16933e-05	0.000184144	0	0	0	0	0	0.000321733	5.3731e-05	0	6.80841e-05	0	0.000351956	0	0.000122576	8.27069e-05
k__Bacteria;p__Proteobacteria;c__Epsilonproteobacteria;o__unidentified;f__unidentified;g__Sulfurovum;s__Sulfurovum sp. NBC37-1	0.000137277	0	5.89304e-05	0.000244912	0.000128904	0.000108717	0.000141826	9.59023e-05	0	0.000111017	0.000209887	0.000144207	0	0	0	0	0	0
k__Bacteria;p__Actinobacteria;c__Actinobacteria;o__Micrococcales;f__Intrasporangiaceae;g__Serinicoccus;s__Serinicoccus sp. JLT9	9.95262e-05	0	0	9.20721e-05	0	0	0.000265924	0	0	0	0	4.93859e-05	0.000272337	0	0.000178989	0.000250398	0	0.000165414
k__Bacteria;p__Proteobacteria;c__Gammaproteobacteria;o__Vibrionales;f__Vibrionaceae;g__Vibrio;s__Vibrio coralliilyticus	0.000147916	0	0.000119412	0.000141331	5.4864e-05	0.000322754	8.86413e-05	6.72998e-05	0	0.000158441	0.000173954	9.87718e-05	0	0	0	0	0	0
k__Bacteria;p__Firmicutes;c__Bacilli;o__Bacillales;f__Staphylococcaceae;g__Staphylococcus;s__Staphylococcus lugdunensis	3.43194e-05	6.18053e-05	8.32262e-05	0.000167571	0.000136361	0.00015696	0	0.000112166	6.8575e-05	0	0.000100746	0	0	0	0.000370567	0	7.85745e-05	0
k__Bacteria;p__Cyanobacteria;c__unidentified;o__Chroococcales;f__Microcystaceae;g__Microcystis;s__Microcystis aeruginosa	6.52068e-05	0	0.000237272	0.000227418	0.000117718	0.000155941	6.33785e-05	0.000131796	5.18013e-05	6.03586e-05	0.000210222	4.93859e-05	0	0	0	0	0	0
k__Bacteria;p__Proteobacteria;c__Gammaproteobacteria;o__Vibrionales;f__Vibrionaceae;g__Vibrio;s__Vibrio diabolicus	7.10411e-05	7.2038e-05	0	0.000221433	0.000251416	0.000122986	7.66747e-05	0.000169371	4.93346e-05	0	0.000134327	0.000201494	0	0	0	0	0	0
k__Bacteria;p__Proteobacteria;c__Betaproteobacteria;o__Burkholderiales;f__Comamonadaceae;g__Rhodoferax;s__Rhodoferax antarcticus	0.000248815	5.44378e-05	0.000103387	7.50388e-05	0	0.000136236	0.000165759	0.000237793	0.000101629	5.38916e-05	3.35819e-05	0.000148158	0	0	0	0	0	0
k__Bacteria;p__Proteobacteria;c__Epsilonproteobacteria;o__Campylobacterales;f__Campylobacteraceae;g__Campylobacter;s__Campylobacter coli	0	7.04008e-05	0.000114242	0	5.37987e-05	0	0	0.000112166	0.000246673	0	3.35819e-05	9.58086e-05	6.80841e-05	0	0.000243031	9.70536e-05	0.000139863	8.27069e-05
k__Bacteria;p__Proteobacteria;c__Gammaproteobacteria;o__Pseudomonadales;f__Pseudomonadaceae;g__Pseudomonas;s__Pseudomonas syringae	0.000282105	0	5.37611e-05	0.000134425	5.43314e-05	9.5807e-05	6.6481e-05	0	0.000229899	0	0.000194103	5.2349e-05	0	0	0	0.000194107	0	0
k__Bacteria;p__Firmicutes;c__Bacilli;o__Lactobacillales;f__Enterococcaceae;g__Enterococcus;s__uncultured Enterococcus sp.	6.28044e-05	0	0.000166969	0.000105423	0	8.62943e-05	8.90845e-05	0	0	0	3.35819e-05	0	0	0	0.000384798	0.000227106	0.000198794	0
k__Bacteria;p__Proteobacteria;c__Betaproteobacteria;o__Neisseriales;f__Chromobacteriaceae;g__Aquaspirillum;s__Aquaspirillum sp. LM1	0.000213123	4.09307e-05	5.63457e-05	0.000181842	5.3266e-05	0.000150166	0.000173294	0.000123383	5.82148e-05	0	0.000219961	8.00051e-05	0	0	0	0	0	0
k__Bacteria;p__Bacteroidetes;c__Flavobacteriia;o__Flavobacteriales;f__Flavobacteriaceae;g__Algibacter;s__Algibacter alginicilyticus	0.000182922	0	0	0.000120614	0.000171517	0.000241896	0.000201659	0	0.000182538	0	0.000194775	5.43245e-05	0	0	0	0	0	0
k__Bacteria;p__Bacteroidetes;c__Flavobacteriia;o__Flavobacteriales;f__Flavobacteriaceae;g__Seonamhaeicola;s__Seonamhaeicola sp. S2-3	0.000109136	0	0.000103387	6.7673e-05	0	0.000190935	0.000184374	0.000226015	5.72281e-05	0.000161675	6.68279e-05	5.18552e-05	0	0	0.000120968	0	0	0
k__Bacteria;p__Firmicutes;c__Bacilli;o__Lactobacillales;f__Carnobacteriaceae;g__Carnobacterium;s__Carnobacterium maltaromaticum	3.43194e-05	0	0	8.931e-05	0	9.27493e-05	6.33785e-05	0	4.93346e-05	8.56876e-05	3.35819e-05	9.87718e-05	0	9.13271e-05	0.000579661	0	0.000120219	0
k__Bacteria;p__Proteobacteria;c__Gammaproteobacteria;o__Alteromonadales;f__Colwelliaceae;g__Unclassified_Colwelliaceae;s__Unclassified_Colwelliaceae	0.000103644	0	0	0.00012798	0.00023224	0.000125704	6.07193e-05	0	6.31482e-05	0	0.000156827	0.000294834	0	0	0	0	0	0.000165414
k__Bacteria;p__Proteobacteria;c__Alphaproteobacteria;o__Rhizobiales;f__Bartonellaceae;g__Bartonella;s__Unclassified_Bartonella	0.000111538	0	0	0.000205321	0.000106532	0.000117211	0.000275231	5.60832e-05	0.000110016	0.000231734	0.000111828	0	0	0	0	0	0	0
k__Bacteria;p__Firmicutes;c__Bacilli;o__Bacillales;f__Bacillaceae;g__Lysinibacillus;s__Lysinibacillus sp. B2A1	0.000146544	0.000109694	0	0.000106343	0	0.000194332	0.000125427	0.000112166	0.000109523	0.000135807	8.86561e-05	0.000195568	0	0	0	0	0	0
k__Bacteria;p__Firmicutes;c__Bacilli;o__Lactobacillales;f__Carnobacteriaceae;g__Jeotgalibaca;s__Jeotgalibaca sp. PTS2502	7.41298e-05	0	0	4.60361e-05	0	0.000114833	9.61758e-05	0	0.000194378	0	0	0	0	0	0.000541892	0	0	0.000248121
k__Bacteria;p__Proteobacteria;c__Gammaproteobacteria;o__Aeromonadales;f__Aeromonadaceae;g__Oceanisphaera;s__Oceanisphaera profunda	9.19759e-05	0.000157583	0	8.4246e-05	0	0.000252088	0	0	0.000213125	0	0.000163208	0.000290883	0	0	5.47366e-05	0	0	0
k__Eukaryota;p__Apicomplexa;c__Aconoidasida;o__Haemosporida;f__Plasmodiidae;g__Plasmodium;s__Plasmodium malariae	0.000169194	4.46144e-05	0	0	0.000159798	0.000399875	0.000191908	0.000263591	0	0	6.61562e-05	0	0	0	0	0	0	0
k__Bacteria;p__Proteobacteria;c__Gammaproteobacteria;o__Pseudomonadales;f__Moraxellaceae;g__Acinetobacter;s__Acinetobacter sp. DUT-2	0.000193561	0	0	4.60361e-05	5.4864e-05	0	0.000295175	0.000125626	0	7.54482e-05	7.42159e-05	0.000271622	0	0.000156115	0	0	0	0
k__Bacteria;p__Proteobacteria;c__Betaproteobacteria;o__Burkholderiales;f__Alcaligenaceae;g__Alcaligenes;s__Alcaligenes faecalis	0.000150662	4.09307e-05	0.000201604	0	7.93664e-05	0.000114833	0	0.000112166	0.000273313	0.000133651	0.000100746	0	0	0	0	0	7.85745e-05	0
k__Bacteria;p__Deinococcus-Thermus;c__Deinococci;o__Deinococcales;f__Deinococcaceae;g__Deinococcus;s__Deinococcus peraridilitoris	0	0.000245584	0	9.20721e-05	0	0.00055072	4.43206e-05	0	0	0	0.000131641	0	0	0	0.000218946	0	0	0
k__Bacteria;p__Firmicutes;c__Bacilli;o__Lactobacillales;f__Carnobacteriaceae;g__Unclassified_Carnobacteriaceae;s__Unclassified_Carnobacteriaceae	0	5.15727e-05	0	0	0	5.94547e-05	0	0.000112166	5.22946e-05	5.82029e-05	0	0	0.000163402	0	0.000313641	9.70536e-05	0.000366157	0
k__Eukaryota;p__Ascomycota;c__Eurotiomycetes;o__Eurotiales;f__Aspergillaceae;g__Aspergillus;s__Aspergillus niger	0.000229597	4.09307e-05	0.000502459	0.00024215	0	0.000251069	0	0	0	0	0	0	0	0	0	0	0	0
k__Bacteria;p__Firmicutes;c__Bacilli;o__Lactobacillales;f__Streptococcaceae;g__Streptococcus;s__Streptococcus pluranimalium	0.000147573	0	0.000124581	4.60361e-05	0	0.000369638	0.000177283	5.60832e-05	0	0	0.000342871	0	0	0	0	0	0	0
k__Bacteria;p__Proteobacteria;c__Betaproteobacteria;o__Burkholderiales;f__Alcaligenaceae;g__Basilea;s__Basilea psittacipulmonis	0.000159585	8.18614e-05	0.00013492	0.000121075	5.3266e-05	0.000101243	0.000126757	5.94482e-05	0.00013123	0	0.000108805	0.000100747	0	0	7.82733e-05	0	0	0
k__Bacteria;p__Bacteroidetes;c__Cytophagia;o__Cytophagales;f__Cytophagaceae;g__Spirosoma;s__Spirosoma linguale	0.000135218	0	0.000153012	6.21487e-05	0	7.16854e-05	0.000133848	0.000112166	9.86691e-05	0.000191854	0	0.000291871	0	0	0	0	0	0
k__Bacteria;p__Proteobacteria;c__Gammaproteobacteria;o__Alteromonadales;f__Pseudoalteromonadaceae;g__Pseudoalteromonas;s__Pseudoalteromonas aliena	0.000125952	0	0.000147326	0.000155602	5.3266e-05	8.45956e-05	4.74231e-05	8.30031e-05	7.9922e-05	0.000107783	0.000172611	6.22262e-05	0	0	0.000109473	0	0	0
k__Bacteria;p__Actinobacteria;c__Actinobacteria;o__Streptomycetales;f__Streptomycetaceae;g__Streptomyces;s__Unclassified_Streptomyces	0.000201111	0	0	0	0	4.17882e-05	0.000104154	0.000112166	9.86691e-05	0	3.35819e-05	0	6.80841e-05	0	0.000566524	0	0	0
k__Bacteria;p__Firmicutes;c__Bacilli;o__Bacillales;f__Bacillaceae;g__Lysinibacillus;s__Lysinibacillus sphaericus	0.000163703	9.98709e-05	0.000129233	7.22766e-05	0	0.000169871	0.00010637	0	0	0.000107783	0.000116865	0	0	7.80574e-05	0.000179536	0	0	0
k__Bacteria;p__Firmicutes;c__Bacilli;o__Bacillales;f__Planococcaceae;g__Rummeliibacillus;s__Rummeliibacillus stabekisii	0.000201455	0	5.16933e-05	0.00021729	9.37482e-05	0.000103621	0.000135621	0.000112166	0	0.000106705	0	0.000122477	0	0	7.49891e-05	0	0	0
k__Bacteria;p__Proteobacteria;c__Gammaproteobacteria;o__Methylococcales;f__Methylococcaceae;g__Methylococcus;s__Methylococcus capsulatus	0.000148946	7.61311e-05	5.16933e-05	0.000177239	0.000126773	0	0.000142712	0.000190122	4.93346e-05	0	8.83203e-05	0.000158529	0	0	0	0	0	0
k__Bacteria;p__Proteobacteria;c__Betaproteobacteria;o__Rhodocyclales;f__Rhodocyclaceae;g__Rugosibacter;s__Rugosibacter aromaticivorans	6.86387e-05	9.12754e-05	0.000103387	0.000133044	0.000222652	3.39741e-05	8.5982e-05	0.000145256	0	0	4.90295e-05	0	0.000124594	0	5.47366e-05	9.70536e-05	0	0
k__Bacteria;p__Bacteroidetes;c__Flavobacteriia;o__Flavobacteriales;f__Flavobacteriaceae;g__Formosa;s__Formosa sp. Hel3_A1_48	0.000102958	0	0.000110624	9.71361e-05	0.000175245	0.000120608	7.22426e-05	0	0	0.000107783	0	0	0	0	0.00041983	0	0	0
k__Bacteria;p__Proteobacteria;c__Gammaproteobacteria;o__Pseudomonadales;f__Moraxellaceae;g__Acinetobacter;s__Acinetobacter oleivorans	0.000126982	0	5.27272e-05	9.25325e-05	0	3.39741e-05	0.000144928	0.000117775	0.00015343	0.000244668	0.0001622	7.16095e-05	0	0	0	0	0	0
k__Bacteria;p__Firmicutes;c__Bacilli;o__Lactobacillales;f__Enterococcaceae;g__Vagococcus;s__Vagococcus penaei	0.000102958	0	0	5.52433e-05	0	6.6929e-05	0	0	0	5.38916e-05	0.000100746	0	6.80841e-05	0	0.000494272	9.70536e-05	0.000157149	0
k__Bacteria;p__Proteobacteria;c__Gammaproteobacteria;o__Enterobacterales;f__Morganellaceae;g__Photorhabdus;s__Photorhabdus laumondii	0.000108449	4.09307e-05	0	0.000128901	0	0	0.000101494	0.000191805	0.000226939	0.000107783	0.00014776	0.000141737	0	0	0	0	0	0
k__Bacteria;p__Proteobacteria;c__Epsilonproteobacteria;o__Campylobacterales;f__Campylobacteraceae;g__Sulfurospirillum;s__Unclassified_Sulfurospirillum	3.43194e-05	0	5.68626e-05	0.000138108	0.000197617	6.79482e-05	4.65367e-05	0	0.000137643	0.000107783	0.000213916	0.00019458	0	0	0	0	0	0
k__Bacteria;p__Proteobacteria;c__Gammaproteobacteria;o__Thiotrichales;f__Francisellaceae;g__Francisella;s__Francisella sp. TX077308	0.000206259	4.87075e-05	0	0.000104502	0	8.86725e-05	5.98329e-05	9.08548e-05	0.000182538	0.000125567	0.000238095	4.93859e-05	0	0	0	0	0	0
k__Bacteria;p__Proteobacteria;c__Gammaproteobacteria;o__Alteromonadales;f__Pseudoalteromonadaceae;g__Pseudoalteromonas;s__Pseudoalteromonas agarivorans	0.000141396	0	0.00015508	0.000170794	6.71152e-05	7.33841e-05	0.000193681	5.60832e-05	0.000197338	5.38916e-05	7.99248e-05	0	0	0	0	0	0	0
k__Bacteria;p__Proteobacteria;c__Gammaproteobacteria;o__Pseudomonadales;f__Moraxellaceae;g__Acinetobacter;s__Acinetobacter brisouii	0.0002042	0	0.000103387	0.000157443	5.91253e-05	3.39741e-05	4.87527e-05	0	0.00014011	0.000105089	0.000168245	0.000165937	0	0	0	0	0	0
k__Bacteria;p__Proteobacteria;c__Gammaproteobacteria;o__Oceanospirillales;f__Oceanospirillaceae;g__Thalassolituus;s__Thalassolituus oleivorans	8.57984e-05	0	6.35828e-05	0.000151459	0.000156069	8.49353e-05	0.000303153	5.60832e-05	8.73222e-05	6.25142e-05	3.35819e-05	9.87718e-05	0	0	0	0	0	0
k__Bacteria;p__Bacteroidetes;c__Flavobacteriia;o__Flavobacteriales;f__Flavobacteriaceae;g__Ornithobacterium;s__Ornithobacterium rhinotracheale	0.000147573	0	0	0	0	9.5807e-05	0	9.64631e-05	0.000205232	0.000102394	0.000231715	4.93859e-05	0.000136168	0	0.000109473	0	0	0
k__Bacteria;p__Proteobacteria;c__Gammaproteobacteria;o__Enterobacterales;f__Pectobacteriaceae;g__Brenneria;s__Brenneria goodwinii	0.000203857	0.000142029	0.000103387	0	0.000153939	3.39741e-05	0.0001272	0.000159276	0.000182044	0	6.51488e-05	0	0	0	0	0	0	0
k__Bacteria;p__Proteobacteria;c__Gammaproteobacteria;o__Alteromonadales;f__Alteromonadaceae;g__Alteromonas;s__Alteromonas macleodii	0.000115313	0	0	0	0	6.79482e-05	0.000166202	5.60832e-05	0.000206712	0.00036754	0.000139029	5.13613e-05	0	0	0	0	0	0
k__Bacteria;p__Proteobacteria;c__Gammaproteobacteria;o__Orbales;f__Orbaceae;g__Frischella;s__Frischella perrara	6.86387e-05	6.63077e-05	0	4.60361e-05	7.93664e-05	0.000167832	8.19932e-05	0	9.86691e-05	0.000161675	0.000160185	0.00023804	0	0	0	0	0	0
k__Eukaryota;p__Ascomycota;c__Eurotiomycetes;o__Eurotiales;f__Unclassified_Eurotiales;g__Unclassified_Eurotiales;s__Unclassified_Eurotiales	9.67806e-05	6.30333e-05	0.000107522	0.000104962	7.83011e-05	0.00010532	8.155e-05	0	0	5.38916e-05	3.92908e-05	4.93859e-05	6.80841e-05	0	9.30522e-05	0.000146551	7.85745e-05	0
k__Bacteria;p__Proteobacteria;c__Betaproteobacteria;o__Burkholderiales;f__Burkholderiaceae;g__Paraburkholderia;s__Paraburkholderia sp. SOS3	3.43194e-05	0	0	0.000246753	0.000205607	5.19804e-05	8.86413e-05	0.000112166	6.16682e-05	0.000107783	0.000157835	9.87718e-05	0	0	0	0	0	0
k__Bacteria;p__Proteobacteria;c__Alphaproteobacteria;o__Rhizobiales;f__Unclassified_Rhizobiales;g__Unclassified_Rhizobiales;s__Unclassified_Rhizobiales	0	0	6.56505e-05	0.000138108	0	0.000107698	0.000231797	0	0	0	0	0	0.000196763	0.000102255	0.000104	0.000138787	7.85745e-05	0
k__Bacteria;p__Bacteroidetes;c__Bacteroidia;o__Bacteroidales;f__Prevotellaceae;g__Prevotella;s__Prevotella intermedia	9.19759e-05	0	0	4.60361e-05	0	7.67815e-05	0	0	5.32813e-05	0	4.13057e-05	0.00018174	0	0.000156115	0.000113852	9.70536e-05	0.00022158	8.27069e-05
k__Bacteria;p__unidentified;c__unidentified;o__unidentified;f__unidentified;g__unidentified;s__uncultured bacterium Contig11	4.87335e-05	0	0	0.000243531	0.000150743	0	4.43206e-05	0.000117775	0	5.38916e-05	0	0	6.80841e-05	0	0.000253978	9.70536e-05	7.85745e-05	0
k__Bacteria;p__Proteobacteria;c__Alphaproteobacteria;o__Rhizobiales;f__Bartonellaceae;g__Bartonella;s__Bartonella tribocorum	0.00022136	0	7.03029e-05	8.14838e-05	5.3266e-05	0	8.50956e-05	0.000112166	4.93346e-05	0.000249518	0.000118544	0.000115069	0	0	0	0	0	0
k__Bacteria;p__Firmicutes;c__Bacilli;o__Bacillales;f__Staphylococcaceae;g__Unclassified_Staphylococcaceae;s__Unclassified_Staphylococcaceae	0	0	0	0	0	0	0	0	0	0	0	0	0.000136168	0.000156115	0.000426398	0.000119376	0.000302512	0
k__Bacteria;p__Proteobacteria;c__Gammaproteobacteria;o__Cellvibrionales;f__Halieaceae;g__Halioglobus;s__Halioglobus pacificus	0.000107076	8.92289e-05	0	5.20208e-05	0.000135828	6.79482e-05	4.43206e-05	0.000115531	0.00014159	0.000169758	0.000154477	4.93859e-05	0	0	0	0	0	0
k__Bacteria;p__Firmicutes;c__Clostridia;o__Clostridiales;f__Peptococcaceae;g__Desulfosporosinus;s__Desulfosporosinus acidiphilus	0.000168851	0	0	0.000180461	0.000368068	0.000100224	8.86413e-05	8.41248e-05	0	0	0.000133656	0	0	0	0	0	0	0
k__Bacteria;p__Proteobacteria;c__Gammaproteobacteria;o__Legionellales;f__Legionellaceae;g__Legionella;s__Legionella fallonii	3.43194e-05	0	0.000138538	4.60361e-05	0.000106532	9.75057e-05	9.35166e-05	8.07598e-05	0.000130737	0	0.000212237	5.48183e-05	0.000127998	0	0	0	0	0
k__Viruses;p__unidentified;c__unidentified;o__Caudovirales;f__Siphoviridae;g__unidentified;s__Moraxella phage Mcat4	6.86387e-05	0	0	0.000199336	0.000329717	0.000141672	8.86413e-05	0.000145816	9.91624e-05	0	0	4.93859e-05	0	0	0	0	0	0
k__Bacteria;p__Bacteroidetes;c__Flavobacteriia;o__Flavobacteriales;f__Flavobacteriaceae;g__Tenacibaculum;s__Tenacibaculum jejuense	8.09937e-05	0	5.4278e-05	0.000129822	5.3266e-05	0.000260581	0.000133848	0	6.01882e-05	0.000127723	0.00015582	6.17324e-05	0	0	0	0	0	0
k__Bacteria;p__Proteobacteria;c__Gammaproteobacteria;o__Pseudomonadales;f__Moraxellaceae;g__Moraxella;s__Moraxella pluranimalium	0.000158212	0	0.000114759	4.60361e-05	0.000149145	8.76532e-05	4.56503e-05	0	4.98279e-05	0	0.000116193	0.000345701	0	0	0	0	0	0
k__Bacteria;p__Proteobacteria;c__Betaproteobacteria;o__Burkholderiales;f__Alcaligenaceae;g__Bordetella;s__Bordetella sp. HZ20	0.000111538	0.000128522	0.00021401	7.64199e-05	0.000106532	3.39741e-05	0.000182158	5.60832e-05	6.31482e-05	0	0.000137686	0	0	0	0	0	0	0
k__Bacteria;p__Fusobacteria;c__Fusobacteriia;o__Fusobacteriales;f__Fusobacteriaceae;g__Fusobacterium;s__Fusobacterium periodonticum	0.00013007	0.000103555	5.16933e-05	4.60361e-05	0.000117718	6.76085e-05	0.000134735	0.000112166	9.86691e-05	0	0.000170596	7.30911e-05	0	0	0	0	0	0
k__Bacteria;p__Proteobacteria;c__Betaproteobacteria;o__Nitrosomonadales;f__Methylophilaceae;g__Methylovorus;s__Methylovorus sp. MP688	0.000121491	0	9.09802e-05	0.00012798	7.08438e-05	0.000148467	0.000178612	0	4.93346e-05	5.65861e-05	0.000144738	0.000115069	0	0	0	0	0	0
k__Viruses;p__unidentified;c__unidentified;o__Caudovirales;f__Siphoviridae;g__unidentified;s__Moraxella phage Mcat3	8.92303e-05	0	5.37611e-05	0.000174477	0.000278581	4.65445e-05	0	5.60832e-05	0	0	0.00023373	0.000170875	0	0	0	0	0	0
k__Bacteria;p__Proteobacteria;c__Gammaproteobacteria;o__Enterobacterales;f__Morganellaceae;g__Photorhabdus;s__Photorhabdus asymbiotica	7.34434e-05	0.000151444	0	4.60361e-05	0	0.000188217	0.000191908	5.60832e-05	6.8575e-05	5.38916e-05	5.84324e-05	7.60543e-05	0	0	0.000135199	0	0	0
k__Bacteria;p__Proteobacteria;c__Gammaproteobacteria;o__Oceanospirillales;f__Kangiellaceae;g__Kangiella;s__Kangiella profundi	0.00016439	6.1396e-05	0.000103387	0	0.000106532	0.000178704	6.07193e-05	6.28132e-05	7.05484e-05	0.000107783	0.000128954	4.93859e-05	0	0	0	0	0	0
k__Bacteria;p__Proteobacteria;c__Gammaproteobacteria;o__Vibrionales;f__Vibrionaceae;g__Aliivibrio;s__Aliivibrio fischeri	0.000119431	0	0	0	5.37987e-05	0	0.000204318	7.51515e-05	0.000191418	6.46699e-05	0.000182349	0.00020347	0	0	0	0	0	0
k__Bacteria;p__Proteobacteria;c__Gammaproteobacteria;o__Enterobacterales;f__Pectobacteriaceae;g__Dickeya;s__Unclassified_Dickeya	0.000128354	7.57218e-05	0	0.000109105	5.3266e-05	3.39741e-05	0.000100165	0.00015479	9.86691e-05	0.000189698	9.53725e-05	0	0	0	5.47366e-05	0	0	0
k__Bacteria;p__Proteobacteria;c__Betaproteobacteria;o__Nitrosomonadales;f__Gallionellaceae;g__Sulfuricella;s__Sulfuricella denitrificans	0.000100556	8.18614e-05	0.000131818	5.93865e-05	5.3266e-05	0.000191274	0	6.6739e-05	0	8.08373e-05	0.000207536	0.000120008	0	0	0	0	0	0
k__Bacteria;p__Firmicutes;c__Bacilli;o__Bacillales;f__Staphylococcaceae;g__Staphylococcus;s__Staphylococcus haemolyticus	6.86387e-05	8.02241e-05	0	0.000112788	0	3.39741e-05	4.43206e-05	0	0	6.25142e-05	6.71637e-05	0	0	7.80574e-05	0.000315283	9.70536e-05	0.000131219	0
k__Bacteria;p__Proteobacteria;c__Gammaproteobacteria;o__Enterobacterales;f__Hafniaceae;g__Hafnia;s__Hafnia paralvei	0.000124579	0	0	0	5.6462e-05	0.000107018	0.000111688	0.000176101	0.000100642	5.38916e-05	3.35819e-05	0.00021631	0	0	0.000109473	0	0	0
k__Viruses;p__unidentified;c__unidentified;o__Caudovirales;f__Siphoviridae;g__unidentified;s__Moraxella phage Mcat7	0.000177431	0	5.16933e-05	0.000182763	0.000188562	7.10059e-05	0	0	4.93346e-05	0	0.000211566	0	0	0	0	0	0.000157149	0
k__Bacteria;p__Firmicutes;c__Bacilli;o__Lactobacillales;f__Enterococcaceae;g__Unclassified_Enterococcaceae;s__Unclassified_Enterococcaceae	7.4473e-05	0	0	9.20721e-05	0	0.000112115	0	0.000112166	0.000279234	6.03586e-05	0	0.000107167	0	0	0.000250694	0	0	0
k__Bacteria;p__Actinobacteria;c__Actinobacteria;o__Micrococcales;f__Intrasporangiaceae;g__Janibacter;s__Janibacter indicus	6.86387e-05	9.7415e-05	0	8.37856e-05	5.3266e-05	6.79482e-05	0	0.000295558	0	5.38916e-05	0	0	0.000132764	0	0.000149978	0	7.85745e-05	0
k__Bacteria;p__Proteobacteria;c__Betaproteobacteria;o__Burkholderiales;f__Alcaligenaceae;g__Orrella;s__Orrella dioscoreae	0.000120118	0	5.16933e-05	0.00020394	0.000308943	0.000128762	0	5.60832e-05	5.32813e-05	0	5.54101e-05	9.87718e-05	0	0	0	0	0	0
k__Bacteria;p__Proteobacteria;c__Gammaproteobacteria;o__Enterobacterales;f__Yersiniaceae;g__Yersinia;s__Unclassified_Yersinia	0.000111881	0	0.000374777	8.37856e-05	5.59293e-05	0.000155941	0	0	0	5.82029e-05	0.000186715	4.93859e-05	0	0	0	0	0	0
k__Bacteria;p__Actinobacteria;c__Actinobacteria;o__Micrococcales;f__Micrococcaceae;g__Micrococcus;s__Micrococcus lylae	0	0.000162495	5.16933e-05	4.60361e-05	0	0.000143371	0	0	0	0.000105089	6.71637e-05	4.93859e-05	0.000119828	0	0.000225515	9.70536e-05	0	0
k__Bacteria;p__Proteobacteria;c__Gammaproteobacteria;o__Enterobacterales;f__Yersiniaceae;g__Serratia;s__Serratia liquefaciens	0.00015581	6.6717e-05	6.9786e-05	0	0.000113457	0.000112454	0.000140496	9.47806e-05	0.000143564	5.38916e-05	6.51488e-05	4.93859e-05	0	0	0	0	0	0
k__Bacteria;p__Proteobacteria;c__Gammaproteobacteria;o__Alteromonadales;f__Psychromonadaceae;g__Psychromonas;s__Psychromonas sp. CNPT3	7.82481e-05	4.09307e-05	0	0	8.89543e-05	0.000101243	8.86413e-05	0.000272004	0.000185005	0	3.35819e-05	5.43245e-05	0	0	0.000117684	0	0	0
k__Bacteria;p__Proteobacteria;c__Gammaproteobacteria;o__Thiotrichales;f__Francisellaceae;g__Francisella;s__Francisella tularensis	0.000165763	0	0.000155597	7.22766e-05	5.3266e-05	6.86277e-05	0.00010371	0.000216481	0	5.38916e-05	0.000111156	5.43245e-05	0	0	0	0	0	0
k__Bacteria;p__Proteobacteria;c__Betaproteobacteria;o__Neisseriales;f__Neisseriaceae;g__Snodgrassella;s__Snodgrassella alvi	0.000117715	0	0.000168003	4.60361e-05	0	0.000210979	4.43206e-05	5.60832e-05	4.93346e-05	0.000105627	0.000145745	5.43245e-05	0	0	5.47366e-05	0	0	0
k__Bacteria;p__Bacteroidetes;c__Flavobacteriia;o__Flavobacteriales;f__Ichthyobacteriaceae;g__Ichthyobacterium;s__Ichthyobacterium seriolicida	0	0	0.00014319	7.64199e-05	5.3266e-05	5.60573e-05	5.18552e-05	5.60832e-05	0	0.000390175	3.35819e-05	0	0	0	0.00018501	0	0	0
k__Bacteria;p__Bacteroidetes;c__Flavobacteriia;o__Flavobacteriales;f__Flavobacteriaceae;g__Flavobacterium;s__Flavobacterium columnare	8.44256e-05	0	5.78965e-05	4.60361e-05	5.3266e-05	0.000204524	5.09687e-05	0.000120018	0.000148004	0.000115328	4.90295e-05	4.93859e-05	0	0	6.29471e-05	0	0	0
k__Bacteria;p__Firmicutes;c__Clostridia;o__Clostridiales;f__Ruminococcaceae;g__Ruminococcus;s__Ruminococcus champanellensis	0.000126295	4.09307e-05	0	0	0	0.000141672	0	0	0	0	0	0	0.000125275	0	0.000452124	0.000153345	0	0
k__Bacteria;p__Bacteroidetes;c__Flavobacteriia;o__Flavobacteriales;f__Flavobacteriaceae;g__Flavobacterium;s__Flavobacterium johnsoniae	7.89345e-05	0	7.44384e-05	7.64199e-05	0	0.000111775	5.54008e-05	0	0.000200792	0	0	7.25973e-05	0	0	0.000285725	0	7.85745e-05	0
k__Bacteria;p__Actinobacteria;c__Actinobacteria;o__Corynebacteriales;f__Mycobacteriaceae;g__Mycobacterium;s__Unclassified_Mycobacterium	3.43194e-05	4.09307e-05	0	0.000120614	6.87132e-05	7.78007e-05	4.43206e-05	0	0	0.000161675	3.35819e-05	0	0	7.80574e-05	0.000371114	0	0	0
k__Bacteria;p__Proteobacteria;c__Gammaproteobacteria;o__Vibrionales;f__Vibrionaceae;g__Vibrio;s__Vibrio cholerae	0.000165419	0	0.000103387	4.60361e-05	0	0.000161377	0.000171078	0	0.000102616	0	0.000138693	0.00014075	0	0	0	0	0	0
k__Bacteria;p__Proteobacteria;c__Alphaproteobacteria;o__Rickettsiales;f__unidentified;g__unidentified;s__Rickettsiales bacterium Ac37b	8.82008e-05	0	5.16933e-05	9.20721e-05	0	0.000112454	0.000131189	5.60832e-05	0.000187471	0.000107783	6.04473e-05	0	0	0	0.000138484	0	0	0
k__Bacteria;p__Firmicutes;c__Bacilli;o__Bacillales;f__Bacillaceae;g__Anoxybacillus;s__Unclassified_Anoxybacillus	6.86387e-05	0	5.16933e-05	0.000117852	5.3266e-05	6.79482e-05	0	0.000141891	0.000200792	8.89211e-05	7.92532e-05	4.93859e-05	0	0	0.000102905	0	0	0
k__Bacteria;p__Proteobacteria;c__Gammaproteobacteria;o__Thiotrichales;f__Francisellaceae;g__Allofrancisella;s__Allofrancisella guangzhouensis	6.00589e-05	0	0	0	5.3266e-05	0.000162736	7.00266e-05	5.88874e-05	0.000243219	0.000321194	0	4.93859e-05	0	0	0	0	0	0
k__Bacteria;p__Bacteroidetes;c__Flavobacteriia;o__Flavobacteriales;f__Flavobacteriaceae;g__Elizabethkingia;s__Elizabethkingia anophelis	3.43194e-05	0	0	0.000184144	0	0.000138614	0	0.000123383	9.86691e-05	7.86817e-05	0.000311304	4.93859e-05	0	0	0	0	0	0
k__Bacteria;p__Spirochaetes;c__Spirochaetia;o__Spirochaetales;f__Spirochaetaceae;g__Treponema;s__Treponema denticola	0	0	0.000132852	0.000133505	0	6.79482e-05	8.73117e-05	5.94482e-05	0.000171191	0.00011425	6.98502e-05	0.00018174	0	0	0	0	0	0
k__Bacteria;p__Proteobacteria;c__Gammaproteobacteria;o__unidentified;f__unidentified;g__Candidatus Thioglobus;s__Candidatus Thioglobus autotrophicus	3.43194e-05	0	0.000180927	4.74171e-05	0	0.000129102	4.43206e-05	0.000139647	0.000177111	9.21546e-05	0	0.000170381	0	0	0	0	0	0
k__Bacteria;p__Proteobacteria;c__Betaproteobacteria;o__Neisseriales;f__Chromobacteriaceae;g__Laribacter;s__Laribacter hongkongensis	0	0	0	4.60361e-05	0.000369666	0.000108717	4.52071e-05	0	0.000103109	0.000196165	9.03352e-05	5.58061e-05	0	0	0	0	0	0
k__Bacteria;p__Proteobacteria;c__Gammaproteobacteria;o__Alteromonadales;f__Colwelliaceae;g__Thalassotalea;s__Thalassotalea crassostreae	0.000101242	0	0.000121996	0.000151459	8.4693e-05	0.000108038	0	0.000194609	0	0	0.000107462	0.000141737	0	0	0	0	0	0
k__Bacteria;p__Proteobacteria;c__Gammaproteobacteria;o__Enterobacterales;f__Enterobacteriaceae;g__Citrobacter;s__Citrobacter koseri	3.43194e-05	9.98709e-05	0	5.98469e-05	0.000149678	0.000145069	0	0.000112166	0.000100149	0	6.71637e-05	0.000242485	0	0	0	0	0	0
k__Bacteria;p__Proteobacteria;c__Gammaproteobacteria;o__Pseudomonadales;f__Pseudomonadaceae;g__Pseudomonas;s__Pseudomonas azotoformans	0.000129041	9.29126e-05	0.000206773	0.000114169	0	0.000119589	0	0	0.000165764	5.38916e-05	0	0.000126922	0	0	0	0	0	0
k__Bacteria;p__Bacteroidetes;c__Flavobacteriia;o__Flavobacteriales;f__Flavobacteriaceae;g__Chryseobacterium;s__Unclassified_Chryseobacterium	9.02599e-05	0	5.16933e-05	0.000184144	0	0.000175646	4.43206e-05	5.60832e-05	5.96948e-05	5.60472e-05	0.000237424	4.93859e-05	0	0	0	0	0	0
k__Bacteria;p__Proteobacteria;c__Gammaproteobacteria;o__Enterobacterales;f__Yersiniaceae;g__Yersinia;s__Yersinia aldovae	0.000107076	0	0	5.24811e-05	0	0.000160018	0	5.60832e-05	0.000175138	5.65861e-05	3.35819e-05	0.000205445	0	0.000156115	0	0	0	0
k__Bacteria;p__Proteobacteria;c__Gammaproteobacteria;o__Cellvibrionales;f__Cellvibrionaceae;g__Cellvibrio;s__Cellvibrio sp. PSBB023	0.000171597	0	0	0.000118313	0.000229577	0.000188896	0	0	0.000142084	0	0.000144402	0	0	0	0	0	0	0
k__Bacteria;p__Proteobacteria;c__Gammaproteobacteria;o__Pseudomonadales;f__Moraxellaceae;g__Acinetobacter;s__Acinetobacter beijerinckii	0.000169194	0	0.00016852	7.36577e-05	5.53967e-05	0	0	8.30031e-05	4.93346e-05	0.000185926	9.23501e-05	0.000110624	0	0	0	0	0	0
k__Bacteria;p__Firmicutes;c__Negativicutes;o__Selenomonadales;f__Selenomonadaceae;g__Selenomonas;s__Selenomonas sputigena	0.000152035	0	0.00014319	9.20721e-05	0	5.09612e-05	0	5.60832e-05	7.30151e-05	0.000189159	8.6977e-05	0.000144207	0	0	0	0	0	0
k__Bacteria;p__Actinobacteria;c__Actinobacteria;o__Corynebacteriales;f__Corynebacteriaceae;g__Corynebacterium;s__Corynebacterium marinum	0	0	0	0.000184144	0	6.79482e-05	0	5.60832e-05	0	0.000126645	0.000134327	0	0	0	0.00041764	0	0	0
k__Bacteria;p__Firmicutes;c__Bacilli;o__Bacillales;f__Bacillaceae;g__Halobacillus;s__Halobacillus mangrovi	0.000135561	0	0.000146292	0	0.000170984	0.000116871	4.43206e-05	0.000116653	0.000167244	0	3.35819e-05	4.93859e-05	0	0	0	0	0	0
k__Bacteria;p__Proteobacteria;c__Gammaproteobacteria;o__Enterobacterales;f__Erwiniaceae;g__Pantoea;s__Pantoea stewartii	0.000105704	0	0.000103387	0.000184144	5.3266e-05	6.79482e-05	0.000150247	0	0.000113963	5.38916e-05	4.6343e-05	9.87718e-05	0	0	0	0	0	0
k__Bacteria;p__Actinobacteria;c__Actinobacteria;o__Corynebacteriales;f__Dietziaceae;g__Dietzia;s__Dietzia sp. oral taxon 368	6.14317e-05	8.18614e-05	0	0	0	6.79482e-05	0	0	0	6.68255e-05	0	0	0	0	0.000227704	0	0.000152435	0.000318422
k__Bacteria;p__Proteobacteria;c__Gammaproteobacteria;o__Alteromonadales;f__Alteromonadaceae;g__Marinobacter;s__Marinobacter salarius	0.000117029	0	5.16933e-05	0.000173556	0	0.00013148	0.000175953	0.000189	0	0	8.16039e-05	5.58061e-05	0	0	0	0	0	0
k__Bacteria;p__Proteobacteria;c__Gammaproteobacteria;o__Pseudomonadales;f__Unclassified_Pseudomonadales;g__Unclassified_Pseudomonadales;s__Unclassified_Pseudomonadales	4.80471e-05	0	0.000158698	0.000103121	5.3266e-05	0.000141332	0	5.60832e-05	7.30151e-05	0	4.4328e-05	0.000145195	0	0	0.000149978	0	0	0
k__Bacteria;p__Proteobacteria;c__Gammaproteobacteria;o__Enterobacterales;f__Enterobacteriaceae;g__Pluralibacter;s__Pluralibacter gergoviae	7.31002e-05	4.09307e-05	0	4.60361e-05	0	9.03712e-05	5.09687e-05	0.000187318	6.26549e-05	5.38916e-05	9.47008e-05	0.000135317	0.000136168	0	0	0	0	0
k__Bacteria;p__Firmicutes;c__Clostridia;o__Clostridiales;f__unidentified;g__Monoglobus;s__Monoglobus pectinilyticus	0.000136591	0	6.72013e-05	0.000203479	0	0	0.000160884	0	0	0	0	9.87718e-05	0	0	0.000225515	0	7.85745e-05	0
k__Bacteria;p__Firmicutes;c__Clostridia;o__Clostridiales;f__Lachnospiraceae;g__Butyrivibrio;s__Unclassified_Butyrivibrio	9.98693e-05	4.09307e-05	0	4.60361e-05	9.90748e-05	3.39741e-05	0	0	0	0.000107783	0	5.53122e-05	0	0	0.00026602	0	0.000137505	8.27069e-05
k__Bacteria;p__Firmicutes;c__Bacilli;o__Bacillales;f__Staphylococcaceae;g__Staphylococcus;s__Staphylococcus nepalensis	7.48162e-05	0	0	9.85172e-05	0	0.000101922	0	0	0.000148004	8.2993e-05	0.000157499	0.000136799	0	0	0.000163115	0	0	0
k__Bacteria;p__Proteobacteria;c__Epsilonproteobacteria;o__Campylobacterales;f__Campylobacteraceae;g__Campylobacter;s__Campylobacter fetus	6.65796e-05	0	0	0.00012706	0.000184833	3.63523e-05	7.53451e-05	0.000117214	0.000125803	0.000107783	6.54846e-05	5.67938e-05	0	0	0	0	0	0
k__Bacteria;p__Actinobacteria;c__Actinobacteria;o__Micrococcales;f__Microbacteriaceae;g__Unclassified_Microbacteriaceae;s__Unclassified_Microbacteriaceae	0	0.000135481	0	9.20721e-05	5.3266e-05	5.67368e-05	6.02761e-05	8.24423e-05	0	5.38916e-05	0	0	0	7.80574e-05	0.000118231	0	0.000228652	0
k__Bacteria;p__Proteobacteria;c__Gammaproteobacteria;o__Enterobacterales;f__Morganellaceae;g__Arsenophonus;s__Arsenophonus nasoniae	8.95735e-05	0	0.00011631	4.60361e-05	5.3266e-05	4.17882e-05	6.02761e-05	5.60832e-05	0.00011495	5.38916e-05	0.000102425	0.000223224	0	0	0	0	0	0
k__Bacteria;p__Actinobacteria;c__Actinobacteria;o__Corynebacteriales;f__Corynebacteriaceae;g__Corynebacterium;s__Corynebacterium bovis	4.73607e-05	8.8001e-05	0	0	0	0	0	0.000115531	0	0.000149819	0	0	7.48925e-05	0	0.000310357	0	7.85745e-05	8.27069e-05
k__Bacteria;p__Proteobacteria;c__Alphaproteobacteria;o__Rhodobacterales;f__Rhodobacteraceae;g__Celeribacter;s__Celeribacter indicus	5.04495e-05	4.09307e-05	5.16933e-05	4.97189e-05	5.3266e-05	8.59545e-05	9.39598e-05	0	0.000174151	0	0.00010276	0.000239028	0	0	0	0	0	0
k__Bacteria;p__Bacteroidetes;c__Flavobacteriia;o__Flavobacteriales;f__Flavobacteriaceae;g__Elizabethkingia;s__Unclassified_Elizabethkingia	4.83903e-05	0	5.16933e-05	4.60361e-05	0	0.000186858	6.82538e-05	0.000225454	9.86691e-05	5.60472e-05	0	0	0	0	5.47366e-05	9.70536e-05	0	0
k__Bacteria;p__Proteobacteria;c__Gammaproteobacteria;o__Oceanospirillales;f__Alcanivoracaceae;g__Ketobacter;s__Ketobacter alkanivorans	8.5112e-05	0	0.00015508	6.35298e-05	0	0.000125025	4.43206e-05	0.000112166	7.05484e-05	0.000106705	0.000120559	4.93859e-05	0	0	0	0	0	0
k__Bacteria;p__Proteobacteria;c__Alphaproteobacteria;o__Unclassified_Alphaproteobacteria;f__Unclassified_Alphaproteobacteria;g__Unclassified_Alphaproteobacteria;s__Unclassified_Alphaproteobacteria	0	0.000150625	5.16933e-05	0	0.000159798	6.79482e-05	0.00016443	5.60832e-05	7.69619e-05	5.38916e-05	9.67157e-05	4.93859e-05	0	0	0	0	0	0
k__Bacteria;p__Proteobacteria;c__Alphaproteobacteria;o__Sphingomonadales;f__Sphingomonadaceae;g__Unclassified_Sphingomonadaceae;s__Unclassified_Sphingomonadaceae	3.43194e-05	0	5.47949e-05	0.000339286	0	0.000264998	0	5.60832e-05	0	0	0	0	0	0	8.04628e-05	9.70536e-05	0	0
k__Bacteria;p__Firmicutes;c__Bacilli;o__Bacillales;f__Listeriaceae;g__Listeria;s__Listeria monocytogenes	0	0	0	0	0	6.42111e-05	0	0	0	0	0	4.93859e-05	0	0	0.000604839	0	7.85745e-05	0.000126542
k__Bacteria;p__Actinobacteria;c__Actinobacteria;o__Micrococcales;f__Micrococcaceae;g__Arthrobacter;s__Arthrobacter alpinus	0	0	5.16933e-05	0	0	6.79482e-05	8.86413e-05	8.58073e-05	0	0.000107783	0	0	0	0	0.000207452	0	0.000108433	0.000203459
k__Bacteria;p__Proteobacteria;c__Gammaproteobacteria;o__Pseudomonadales;f__Pseudomonadaceae;g__Pseudomonas;s__Pseudomonas versuta	0.000141396	0	5.16933e-05	0.000101279	6.33866e-05	0.000145749	0.000145372	5.60832e-05	0	5.38916e-05	9.97381e-05	6.07446e-05	0	0	0	0	0	0
k__Bacteria;p__Proteobacteria;c__Epsilonproteobacteria;o__Campylobacterales;f__Campylobacteraceae;g__Sulfurospirillum;s__Sulfurospirillum multivorans	3.43194e-05	0	5.68626e-05	9.20721e-05	0.000173115	0.000115852	4.43206e-05	7.6834e-05	0	7.22147e-05	0.000140036	0.000113094	0	0	0	0	0	0
k__Bacteria;p__Bacteroidetes;c__Sphingobacteriia;o__Sphingobacteriales;f__Sphingobacteriaceae;g__Sphingobacterium;s__Sphingobacterium sp. PM2-P1-29	0.000137277	0	0	0.000222815	0.000103869	0.000101922	0	0	0	0.00019886	4.90295e-05	0	0	0	0.000102905	0	0	0
k__Bacteria;p__Firmicutes;c__Bacilli;o__Bacillales;f__Bacillaceae;g__Bacillus;s__Bacillus alcalophilus	0.000133502	0	0.000103387	0	0	0.000113134	0.000132962	0.000112166	4.93346e-05	0.000138501	3.35819e-05	9.77841e-05	0	0	0	0	0	0
k__Bacteria;p__Bacteroidetes;c__Bacteroidia;o__Bacteroidales;f__Bacteroidaceae;g__Bacteroides;s__Bacteroides massiliensis	0.000181206	0	0	4.64964e-05	0	0.000142691	0	0	0.000103603	6.84423e-05	0	0	0	0	0.000181726	0	0.000103718	8.60152e-05
k__Bacteria;p__Proteobacteria;c__Gammaproteobacteria;o__Enterobacterales;f__Enterobacteriaceae;g__Enterobacter;s__Enterobacter cloacae	0.000120804	0	0.000103387	4.60361e-05	0.000138492	3.60126e-05	5.22984e-05	0.000112166	0	0.000132573	0.000119551	4.93859e-05	0	0	0	0	0	0
k__Viruses;p__unidentified;c__unidentified;o__unidentified;f__unidentified;g__unidentified;s__uncultured virus	0.000227881	0	5.16933e-05	0	8.36277e-05	3.39741e-05	0.000177283	0	0.000113469	8.67654e-05	7.5895e-05	5.97569e-05	0	0	0	0	0	0
k__Bacteria;p__Proteobacteria;c__Gammaproteobacteria;o__Enterobacterales;f__Enterobacteriaceae;g__Candidatus Blochmannia;s__Unclassified_Candidatus Blochmannia	0.00011497	0	0	4.60361e-05	0	3.39741e-05	7.17994e-05	0	0	0.000173531	0.000138357	0	0	0	0	0	0	0.000330828
k__Bacteria;p__Proteobacteria;c__Gammaproteobacteria;o__Enterobacterales;f__Yersiniaceae;g__Serratia;s__Serratia proteamaculans	9.84966e-05	0	0.000179893	0.000116471	0.000131567	3.39741e-05	0.000129416	0	6.90684e-05	0.000107783	4.16415e-05	0	0	0	0	0	0	0
k__Bacteria;p__Actinobacteria;c__Actinobacteria;o__Corynebacteriales;f__Dietziaceae;g__Dietzia;s__Unclassified_Dietzia	0	0	6.56505e-05	0	0	3.39741e-05	0.000107256	0.000126748	4.93346e-05	0.000127184	3.35819e-05	7.3585e-05	0	0.000156115	0.000134105	0	0	0
k__Bacteria;p__Firmicutes;c__Clostridia;o__Clostridiales;f__Peptostreptococcaceae;g__Paeniclostridium;s__Paeniclostridium sordellii	0.000123893	4.91168e-05	5.16933e-05	7.73406e-05	5.75273e-05	4.7224e-05	4.43206e-05	6.78607e-05	7.79486e-05	0.000121256	0.000100746	8.7413e-05	0	0	0	0	0	0
k__Bacteria;p__Proteobacteria;c__Alphaproteobacteria;o__Sphingomonadales;f__Sphingomonadaceae;g__Sphingomonas;s__Sphingomonas panacis	3.43194e-05	4.09307e-05	0.000172656	0.000118313	0	6.79482e-05	7.13562e-05	0.000191805	0.000128763	0	7.5895e-05	0	0	0	0	0	0	0
k__Bacteria;p__Actinobacteria;c__Actinobacteria;o__Corynebacteriales;f__Corynebacteriaceae;g__Corynebacterium;s__Corynebacterium sp. 2183	0	0	0.000206773	0	0	0	0	0.000113849	0	5.38916e-05	0	9.87718e-05	0	0.000156115	0.00018501	0	0	8.3534e-05
k__Eukaryota;p__Unclassified_Dikarya;c__Unclassified_Dikarya;o__Unclassified_Dikarya;f__Unclassified_Dikarya;g__Unclassified_Dikarya;s__Unclassified_Dikarya	6.93251e-05	4.09307e-05	0.000200053	0.000138108	0.000102803	0.000141332	0	0	0	5.38916e-05	0	4.93859e-05	0	0	0	9.70536e-05	0	0
k__Bacteria;p__Bacteroidetes;c__Flavobacteriia;o__Flavobacteriales;f__Flavobacteriaceae;g__Chryseobacterium;s__Chryseobacterium taklimakanense	0.000145514	0	5.47949e-05	0	0	0.000221172	8.50956e-05	0	0.000148004	6.79034e-05	0.000168245	0	0	0	0	0	0	0
k__Bacteria;p__Proteobacteria;c__Alphaproteobacteria;o__Rhizobiales;f__Brucellaceae;g__Ochrobactrum;s__Ochrobactrum anthropi	3.43194e-05	6.71263e-05	0.000173173	0.000146855	0	0	0	0	0	0	0	4.93859e-05	0	7.80574e-05	0.0001144	0.00014558	7.85745e-05	0
k__Bacteria;p__Proteobacteria;c__Alphaproteobacteria;o__Rhizobiales;f__Methylobacteriaceae;g__Unclassified_Methylobacteriaceae;s__Unclassified_Methylobacteriaceae	0.000133846	0	6.35828e-05	0.000174937	5.3266e-05	3.39741e-05	4.43206e-05	0	0	5.38916e-05	0	0	9.25944e-05	0	0.000224967	0	0	0
k__Bacteria;p__Proteobacteria;c__Gammaproteobacteria;o__Vibrionales;f__Vibrionaceae;g__Vibrio;s__Vibrio sp. Pink	7.89345e-05	0	0.000127682	8.37856e-05	6.28539e-05	0.000122307	4.47638e-05	0.000173297	0	5.38916e-05	6.01115e-05	6.76587e-05	0	0	0	0	0	0
k__Bacteria;p__Bacteroidetes;c__Cytophagia;o__Cytophagales;f__Hymenobacteraceae;g__Unclassified_Hymenobacteraceae;s__Unclassified_Hymenobacteraceae	3.43194e-05	6.95822e-05	5.16933e-05	8.05631e-05	0.000125708	3.39741e-05	0	0	0	0	0	0	0	0	0.000155999	0.000194107	0	0.00011579
k__Bacteria;p__Proteobacteria;c__Betaproteobacteria;o__Burkholderiales;f__Oxalobacteraceae;g__Herbaspirillum;s__Herbaspirillum rubrisubalbicans	8.64848e-05	9.37313e-05	0.000103387	8.70082e-05	5.3266e-05	6.79482e-05	4.43206e-05	0.000123383	0	9.91605e-05	0.000100746	0	0	0	0	0	0	0
k__Bacteria;p__Bacteroidetes;c__Flavobacteriia;o__Flavobacteriales;f__Flavobacteriaceae;g__Polaribacter;s__Polaribacter vadi	0.000137277	0	5.78965e-05	9.71361e-05	5.37987e-05	8.59545e-05	0	5.60832e-05	0	0	7.72383e-05	0	0	0	0.000293936	0	0	0
k__Bacteria;p__Firmicutes;c__Clostridia;o__Clostridiales;f__Ruminococcaceae;g__Ruminiclostridium;s__[Clostridium] clariflavum	5.42246e-05	0	5.16933e-05	0.0001533	0.00017418	3.39741e-05	0	0	0	0	0	0	0	0	0.000390819	0	0	0
k__Bacteria;p__Proteobacteria;c__Gammaproteobacteria;o__Chromatiales;f__Granulosicoccaceae;g__Granulosicoccus;s__Granulosicoccus antarcticus	4.87335e-05	0	7.13368e-05	0.000107724	5.53967e-05	4.68843e-05	0	5.60832e-05	9.86691e-05	5.38916e-05	3.35819e-05	0.000223224	0	0	5.85682e-05	0	0	0
k__Bacteria;p__Proteobacteria;c__Gammaproteobacteria;o__Oceanospirillales;f__Endozoicomonadaceae;g__Endozoicomonas;s__Endozoicomonas montiporae	0.000192188	0	5.16933e-05	4.60361e-05	0	3.6692e-05	0.000225149	0	4.93346e-05	5.38916e-05	0.000134327	6.12385e-05	0	0	0	0	0	0
k__Bacteria;p__Firmicutes;c__Clostridia;o__Clostridiales;f__Ruminococcaceae;g__Ethanoligenens;s__Ethanoligenens harbinense	0	0	0.000103387	7.73406e-05	0	3.39741e-05	0	0	0	0	3.35819e-05	0	0	0	0.000342651	9.70536e-05	7.85745e-05	8.27069e-05
k__Bacteria;p__Proteobacteria;c__Gammaproteobacteria;o__Enterobacterales;f__Pectobacteriaceae;g__Dickeya;s__Dickeya chrysanthemi	0.000134189	0.000120746	0	0.000265168	7.29745e-05	3.39741e-05	8.86413e-05	5.60832e-05	0	0	7.5895e-05	0	0	0	0	0	0	0
k__Bacteria;p__Proteobacteria;c__Betaproteobacteria;o__unidentified;f__unidentified;g__unidentified;s__beta proteobacterium CB	5.83429e-05	0	5.16933e-05	0.000168032	5.3266e-05	5.16407e-05	0.000112574	0	8.68288e-05	5.38916e-05	6.71637e-05	0.000140256	0	0	0	0	0	0
k__Bacteria;p__Proteobacteria;c__Gammaproteobacteria;o__Pseudomonadales;f__Pseudomonadaceae;g__Pseudomonas;s__Pseudomonas arsenicoxydans	0.000123207	0	0	9.20721e-05	0.000245024	5.43586e-05	8.86413e-05	0.000103193	0	5.38916e-05	8.22755e-05	0	0	0	0	0	0	0
k__Bacteria;p__Proteobacteria;c__Gammaproteobacteria;o__Enterobacterales;f__Enterobacteriaceae;g__Raoultella;s__Raoultella planticola	6.86387e-05	0	0	0.000107724	5.3266e-05	0.000199428	8.86413e-05	8.58073e-05	5.2788e-05	0	0.000106454	7.45727e-05	0	0	0	0	0	0
k__Bacteria;p__Proteobacteria;c__Gammaproteobacteria;o__Pasteurellales;f__Pasteurellaceae;g__Avibacterium;s__Avibacterium paragallinarum	0.000153751	0	0	0	8.3095e-05	0.000140653	0	5.60832e-05	7.74552e-05	0.000123412	0.000149439	4.93859e-05	0	0	0	0	0	0
k__Bacteria;p__Proteobacteria;c__Gammaproteobacteria;o__Enterobacterales;f__Yersiniaceae;g__Serratia;s__Serratia sp. ATCC 39006	5.28518e-05	7.81776e-05	0.000181444	4.60361e-05	5.3266e-05	0.000169871	0	0	4.93346e-05	5.38916e-05	8.29472e-05	5.53122e-05	0	0	0	0	0	0
k__Bacteria;p__Cyanobacteria;c__unidentified;o__Nostocales;f__Rivulariaceae;g__Calothrix;s__Calothrix sp. NIES-4101	4.59879e-05	0	0	7.13559e-05	6.49846e-05	0.000158319	7.35723e-05	0	0.000115936	9.96994e-05	3.35819e-05	4.93859e-05	0	0	0.000109473	0	0	0
k__Bacteria;p__Firmicutes;c__Bacilli;o__Lactobacillales;f__Lactobacillaceae;g__Lactobacillus;s__Unclassified_Lactobacillus	3.43194e-05	0	0	0.000126599	0	3.39741e-05	0	5.60832e-05	0.000146524	0	0.000177984	0	0	0	0.000109473	0	0.00013672	0
k__Bacteria;p__Proteobacteria;c__Gammaproteobacteria;o__Enterobacterales;f__Yersiniaceae;g__Serratia;s__Serratia grimesii	6.07453e-05	0	8.16754e-05	7.18163e-05	9.48135e-05	5.57176e-05	4.43206e-05	0	0.000105083	5.38916e-05	0.000163208	8.69192e-05	0	0	0	0	0	0
k__Bacteria;p__Cyanobacteria;c__unidentified;o__Nostocales;f__Nostocaceae;g__Nostoc;s__Nostoc sp. CENA543	6.86387e-05	7.04008e-05	0.000103387	4.60361e-05	9.85422e-05	7.67815e-05	0	0.00012114	0	6.14364e-05	3.35819e-05	0.000135317	0	0	0	0	0	0
k__Bacteria;p__Proteobacteria;c__Betaproteobacteria;o__Burkholderiales;f__Oxalobacteraceae;g__Janthinobacterium;s__Janthinobacterium sp. Marseille	0.00010742	0	0.000159732	0	5.3266e-05	4.8583e-05	0	8.97331e-05	6.36416e-05	5.38916e-05	3.35819e-05	0.00020347	0	0	0	0	0	0
k__Bacteria;p__Firmicutes;c__Bacilli;o__Lactobacillales;f__Enterococcaceae;g__Enterococcus;s__Enterococcus mundtii	0	0.000104373	0	9.20721e-05	0	4.41664e-05	0	0	0	0.000187004	0	4.93859e-05	0	7.80574e-05	0.000150526	0.000105788	0	0
k__Bacteria;p__Proteobacteria;c__Betaproteobacteria;o__Burkholderiales;f__Comamonadaceae;g__Ottowia;s__Ottowia oryzae	6.86387e-05	0	0	9.0691e-05	0	0.00014405	8.86413e-05	6.22524e-05	0.000118403	0	4.46639e-05	0.000190136	0	0	0	0	0	0
k__Bacteria;p__Proteobacteria;c__Deltaproteobacteria;o__Desulfovibrionales;f__Desulfomicrobiaceae;g__Desulfomicrobium;s__Desulfomicrobium baculatum	0.000130414	0	5.16933e-05	0.000103121	0.000159798	0.000141332	0.000100608	0	4.93346e-05	0	6.71637e-05	0	0	0	0	0	0	0
k__Bacteria;p__Proteobacteria;c__Gammaproteobacteria;o__Vibrionales;f__Vibrionaceae;g__Vibrio;s__Vibrio parahaemolyticus	7.03547e-05	0	0.00011631	7.18163e-05	0	7.40636e-05	8.86413e-05	0.000158715	0	0	9.16785e-05	0	0	0	0.000129178	0	0	0
k__Bacteria;p__Bacteroidetes;c__Flavobacteriia;o__Flavobacteriales;f__Unclassified_Flavobacteriales;g__Unclassified_Flavobacteriales;s__Unclassified_Flavobacteriales	0.000118402	0	0	9.20721e-05	5.91253e-05	0.000166133	0	0	0	8.02984e-05	7.89173e-05	0	0	0	0.000108378	9.70536e-05	0	0
k__Bacteria;p__Proteobacteria;c__Gammaproteobacteria;o__Vibrionales;f__Vibrionaceae;g__Vibrio;s__Vibrio rotiferianus	0.000144485	0.000114197	0.000103387	0	0.000180572	0	6.16057e-05	0	4.93346e-05	6.79034e-05	7.5895e-05	0	0	0	0	0	0	0
k__Bacteria;p__Bacteroidetes;c__Flavobacteriia;o__Flavobacteriales;f__Blattabacteriaceae;g__Blattabacterium;s__Unclassified_Blattabacterium	0	0	0	0	0	3.39741e-05	0	0	0	0	0	0	6.80841e-05	0	0.000368925	0	0.000326084	0
k__Bacteria;p__Proteobacteria;c__Gammaproteobacteria;o__Pasteurellales;f__Pasteurellaceae;g__Glaesserella;s__Unclassified_Glaesserella	0.000254306	0	5.16933e-05	4.60361e-05	5.3266e-05	7.27046e-05	4.43206e-05	0.000112166	4.93346e-05	0	3.35819e-05	7.50665e-05	0	0	0	0	0	0
k__Bacteria;p__Firmicutes;c__Bacilli;o__Bacillales;f__Staphylococcaceae;g__Staphylococcus;s__Staphylococcus condimenti	5.52542e-05	0	0	0.000120614	0	3.97497e-05	4.65367e-05	0	5.37747e-05	0	0.000117536	4.93859e-05	0	7.80574e-05	9.30522e-05	0.000137816	0	0
k__Bacteria;p__Fusobacteria;c__Fusobacteriia;o__Fusobacteriales;f__Fusobacteriaceae;g__Fusobacterium;s__Fusobacterium nucleatum	0.00018052	5.52564e-05	0	0	0.000140622	3.39741e-05	4.43206e-05	0	4.93346e-05	8.35319e-05	0	0.000148158	0	0	5.58313e-05	0	0	0
k__Bacteria;p__Proteobacteria;c__Gammaproteobacteria;o__Oceanospirillales;f__Oceanospirillaceae;g__Oleispira;s__Oleispira antarctica	6.41772e-05	0	0.000161283	0	8.41603e-05	0	4.43206e-05	0	0.00014307	0	5.7425e-05	0.000236558	0	0	0	0	0	0
k__Bacteria;p__Proteobacteria;c__Epsilonproteobacteria;o__Campylobacterales;f__Campylobacteraceae;g__Sulfurospirillum;s__Sulfurospirillum deleyianum	7.00115e-05	6.71263e-05	0	4.60361e-05	5.3266e-05	4.89227e-05	5.05255e-05	0.000147499	4.93346e-05	5.38916e-05	7.08577e-05	7.7042e-05	0	0	5.47366e-05	0	0	0
k__Bacteria;p__Proteobacteria;c__Gammaproteobacteria;o__Enterobacterales;f__Yersiniaceae;g__Serratia;s__Unclassified_Serratia	0.000102958	4.09307e-05	0.000225383	0	5.3266e-05	6.99867e-05	4.43206e-05	5.60832e-05	0	5.38916e-05	5.80966e-05	0	0	0	8.10102e-05	0	0	0
k__Bacteria;p__Firmicutes;c__Clostridia;o__Clostridiales;f__Lachnospiraceae;g__Unclassified_Lachnospiraceae;s__Unclassified_Lachnospiraceae	0	4.21586e-05	0.000103387	0	0	4.17882e-05	0.000143156	0	0	0	0	0	6.80841e-05	0	0.000201431	0	9.90039e-05	8.27069e-05
k__Bacteria;p__Tenericutes;c__Mollicutes;o__Mycoplasmatales;f__Mycoplasmataceae;g__Mycoplasma;s__Mycoplasma conjunctivae	6.86387e-05	0.000244356	0.000103387	0	0	0	0	0	0	0	0	0	0	0.000156115	0.000208546	0	0	0
k__Bacteria;p__Proteobacteria;c__Betaproteobacteria;o__Burkholderiales;f__Comamonadaceae;g__Hydrogenophaga;s__Hydrogenophaga crassostreae	7.6189e-05	0	0.000154046	4.60361e-05	0	0	0	0.000249009	7.64686e-05	5.38916e-05	0	4.93859e-05	0	0	7.33471e-05	0	0	0
k__Bacteria;p__Proteobacteria;c__Gammaproteobacteria;o__Cellvibrionales;f__Cellvibrionaceae;g__Teredinibacter;s__Teredinibacter turnerae	7.65322e-05	0	0	0.000169413	0	4.68843e-05	8.86413e-05	6.3374e-05	9.86691e-05	0.000107783	0.000126268	0	0	0	0	0	0	0
k__Bacteria;p__Proteobacteria;c__Gammaproteobacteria;o__Aeromonadales;f__Aeromonadaceae;g__Aeromonas;s__Aeromonas veronii	0.000114627	4.09307e-05	0	9.20721e-05	5.3266e-05	3.39741e-05	4.43206e-05	5.60832e-05	0.000148004	0.000104011	3.35819e-05	5.33368e-05	0	0	0	0	0	0
k__Bacteria;p__Actinobacteria;c__Actinobacteria;o__Micromonosporales;f__Micromonosporaceae;g__Actinoplanes;s__Actinoplanes derwentensis	0.000137277	0	0	0	0	0	0.000137394	0	0.000102616	0	0	0	0	0	0.000270399	0	0.000126505	0
k__Bacteria;p__Proteobacteria;c__Gammaproteobacteria;o__Xanthomonadales;f__Xanthomonadaceae;g__Xanthomonas;s__Xanthomonas oryzae	0.000132473	0	0	4.60361e-05	0.000171517	4.14484e-05	0.000138724	5.60832e-05	0	5.60472e-05	7.85815e-05	4.93859e-05	0	0	0	0	0	0
k__Bacteria;p__Proteobacteria;c__Betaproteobacteria;o__Burkholderiales;f__Comamonadaceae;g__unidentified;s__Comamonadaceae bacterium A1	5.11359e-05	0	5.16933e-05	0	0	8.49353e-05	0	5.60832e-05	0.000149484	0.000107783	0	0.000265696	0	0	0	0	0	0
k__Bacteria;p__Proteobacteria;c__Gammaproteobacteria;o__Pasteurellales;f__Pasteurellaceae;g__unidentified;s__unidentified	0.000190472	6.1396e-05	0	4.97189e-05	0.000106532	8.05187e-05	0	0.000112166	4.93346e-05	0	3.35819e-05	8.29683e-05	0	0	0	0	0	0
k__Bacteria;p__Actinobacteria;c__Actinobacteria;o__Streptomycetales;f__Streptomycetaceae;g__Streptomyces;s__Streptomyces puniciscabiei	0	0	0	0	0	0	7.84475e-05	0.000125626	7.54819e-05	0.0003379	3.89549e-05	0	0	0	0.000109473	0	0	0
k__Bacteria;p__Proteobacteria;c__Gammaproteobacteria;o__Enterobacterales;f__Pectobacteriaceae;g__Dickeya;s__Dickeya zeae	9.09463e-05	0	6.61674e-05	0	0	3.39741e-05	0.000137837	0	0	0	4.09699e-05	0.000395087	0	0	0	0	0	0
k__Bacteria;p__Proteobacteria;c__Gammaproteobacteria;o__Alteromonadales;f__Alteromonadaceae;g__Glaciecola;s__Glaciecola sp. 4H-3-7+YE-5	0.000136248	5.52564e-05	0	4.60361e-05	5.3266e-05	7.57623e-05	4.43206e-05	0.000135721	0	0	0	0.000216804	0	0	0	0	0	0
k__Bacteria;p__Cyanobacteria;c__unidentified;o__Nostocales;f__Unclassified_Nostocales;g__Unclassified_Nostocales;s__Unclassified_Nostocales	0.000103301	4.6661e-05	0	4.60361e-05	0.00012624	3.39741e-05	7.13562e-05	5.60832e-05	0.000143564	0.000134729	0	0	0	0	0	0	0	0
k__Bacteria;p__Bacteroidetes;c__Flavobacteriia;o__Flavobacteriales;f__Flavobacteriaceae;g__Chryseobacterium;s__Chryseobacterium piperi	4.83903e-05	0	0	0	0.000106532	3.46536e-05	0	0	0.00014307	0.000101316	0.000161529	0	0	0	0	0	0	0.000165414
k__Bacteria;p__Proteobacteria;c__Betaproteobacteria;o__Burkholderiales;f__Alcaligenaceae;g__Achromobacter;s__Achromobacter sp. MFA1 R4	0.00010639	0	7.754e-05	4.60361e-05	0	9.54673e-05	0	7.51515e-05	4.93346e-05	5.38916e-05	0.000105447	0.000148158	0	0	0	0	0	0
k__Bacteria;p__Proteobacteria;c__Gammaproteobacteria;o__Methylococcales;f__Methylococcaceae;g__Methylocaldum;s__Methylocaldum marinum	0.000242638	0	0	4.60361e-05	8.41603e-05	0	0.000159111	0	0.000157871	0	6.71637e-05	0	0	0	0	0	0	0
k__Bacteria;p__Firmicutes;c__Bacilli;o__Lactobacillales;f__Lactobacillaceae;g__Lactobacillus;s__Lactobacillus salivarius	0	0	0	0	0	0	0	0	0	0	0	0	0.000100765	0	0.000391914	0.000263015	0	0
k__Bacteria;p__Firmicutes;c__Negativicutes;o__Selenomonadales;f__Selenomonadaceae;g__Selenomonas;s__Selenomonas sp. oral taxon 126	3.43194e-05	0	0	4.60361e-05	0	9.03712e-05	0	0	0	0	0	0	0.00011302	0	0.000251241	0.000117435	0	8.76693e-05
k__Bacteria;p__Firmicutes;c__Bacilli;o__Bacillales;f__Planococcaceae;g__Solibacillus;s__Solibacillus sp. R5-41	0	0	5.63457e-05	4.60361e-05	0	9.81852e-05	0	0	9.86691e-05	0	3.35819e-05	0	0	0	0.00040724	0	0	0
k__Bacteria;p__Bacteroidetes;c__Chitinophagia;o__Chitinophagales;f__Chitinophagaceae;g__Arachidicoccus;s__Arachidicoccus sp. BS20	3.43194e-05	0	0	0.000138108	0	0.000134198	0	0	0	0	0	0	0	0	0.000430777	0	0	0
k__Bacteria;p__Proteobacteria;c__Gammaproteobacteria;o__Enterobacterales;f__Hafniaceae;g__Hafnia;s__Hafnia alvei	6.86387e-05	0	0.000162834	0	0	0.000148127	0	0	0	0	0.000279737	7.75358e-05	0	0	0	0	0	0
k__Bacteria;p__Firmicutes;c__Clostridia;o__Clostridiales;f__Ruminococcaceae;g__Ruminiclostridium;s__[Clostridium] stercorarium	6.41772e-05	0	0	4.60361e-05	5.3266e-05	9.95442e-05	8.06636e-05	0.000135161	4.93346e-05	0.000107783	4.97011e-05	5.03736e-05	0	0	0	0	0	0
k__Bacteria;p__Proteobacteria;c__Betaproteobacteria;o__Rhodocyclales;f__Rhodocyclaceae;g__Azospira;s__Azospira oryzae	3.43194e-05	0	0	0	7.83011e-05	0.000133858	0.000118779	5.88874e-05	0	6.30531e-05	6.71637e-05	9.87718e-05	0	0	0	0	0	8.27069e-05
k__Bacteria;p__Proteobacteria;c__Gammaproteobacteria;o__Alteromonadales;f__Pseudoalteromonadaceae;g__Pseudoalteromonas;s__Pseudoalteromonas atlantica	0.000104331	0	0.000103387	0	5.3266e-05	0.000108377	9.6619e-05	5.60832e-05	9.52157e-05	0.000118023	0	0	0	0	0	0	0	0
k__Bacteria;p__Proteobacteria;c__Gammaproteobacteria;o__Enterobacterales;f__Enterobacteriaceae;g__Klebsiella;s__Klebsiella aerogenes	0	0	0.000103387	0.00011509	0.000167255	5.19804e-05	4.43206e-05	0	0	0	0	0	0	0	0.000250694	0	0	0
k__Bacteria;p__Firmicutes;c__Bacilli;o__Bacillales;f__Planococcaceae;g__Jeotgalibacillus;s__Jeotgalibacillus malaysiensis	0	0	0	0	0	0	0	0	0	0	0	0	8.1701e-05	0	0.000436798	0.000128111	8.56462e-05	0
k__Bacteria;p__Proteobacteria;c__Gammaproteobacteria;o__Chromatiales;f__Chromatiaceae;g__Rheinheimera;s__Rheinheimera sp. F8	6.69228e-05	8.18614e-05	5.16933e-05	0	0	4.65445e-05	6.6481e-05	0.000103754	4.93346e-05	0	7.65666e-05	6.96341e-05	0.000118466	0	0	0	0	0
k__Bacteria;p__Proteobacteria;c__Gammaproteobacteria;o__Enterobacterales;f__Enterobacteriaceae;g__Citrobacter;s__Citrobacter braakii	3.43194e-05	0	0.000103387	5.34018e-05	5.3266e-05	0	0.000105926	0.000190683	9.86691e-05	5.38916e-05	3.35819e-05	0	0	0	0	0	0	0
k__Bacteria;p__Chlamydiae;c__Chlamydiia;o__Chlamydiales;f__Chlamydiaceae;g__Chlamydia;s__Chlamydia sp. H15-1957-10C	3.43194e-05	0	0	0	5.3266e-05	0	9.8835e-05	0.000278734	0	0	0.000100746	0.000160504	0	0	0	0	0	0
k__Bacteria;p__Proteobacteria;c__Gammaproteobacteria;o__Methylococcales;f__Methylococcaceae;g__Methylomonas;s__Methylomonas denitrificans	7.03547e-05	0	0	4.60361e-05	5.3266e-05	9.41083e-05	7.22426e-05	5.60832e-05	0.000124816	0	0.000123917	8.24744e-05	0	0	0	0	0	0
k__Bacteria;p__Proteobacteria;c__Gammaproteobacteria;o__Enterobacterales;f__Yersiniaceae;g__Serratia;s__Serratia plymuthica	0	0	0	9.20721e-05	0	4.17882e-05	8.86413e-05	5.60832e-05	0	0.000161675	0.000131641	0.000148158	0	0	0	0	0	0
k__Bacteria;p__Bacteroidetes;c__Flavobacteriia;o__Flavobacteriales;f__Flavobacteriaceae;g__Capnocytophaga;s__Capnocytophaga stomatis	0	0	0	0	0	0.00017021	0.000144042	0	9.86691e-05	0.000160597	0.000144738	0	0	0	0	0	0	0
k__Bacteria;p__Firmicutes;c__Bacilli;o__Bacillales;f__Paenibacillaceae;g__Paenibacillus;s__Unclassified_Paenibacillus	9.60942e-05	0	0	0.000138108	0	0.000135896	0.000174623	0	9.02822e-05	0	3.35819e-05	4.93859e-05	0	0	0	0	0	0
k__Bacteria;p__Bacteroidetes;c__Flavobacteriia;o__Flavobacteriales;f__Cryomorphaceae;g__Owenweeksia;s__Owenweeksia hongkongensis	8.30529e-05	0	6.09981e-05	0.000121996	5.3266e-05	5.53778e-05	0	0	0	0.000107783	0	4.93859e-05	0	0	0.000186104	0	0	0
k__Bacteria;p__Proteobacteria;c__Gammaproteobacteria;o__Legionellales;f__Legionellaceae;g__Legionella;s__Legionella clemsonensis	9.23191e-05	0	0	4.60361e-05	0	0.000141672	9.26301e-05	0.000140208	9.86691e-05	5.38916e-05	0	4.93859e-05	0	0	0	0	0	0
k__Bacteria;p__Firmicutes;c__Clostridia;o__Clostridiales;f__Ruminococcaceae;g__Ruminiclostridium;s__[Eubacterium] siraeum	0	0	5.16933e-05	8.05631e-05	5.3266e-05	0	0	0	0	0	0	0	0	0	0.000199241	0.000329982	0	0
k__Bacteria;p__Proteobacteria;c__Gammaproteobacteria;o__Pseudomonadales;f__Pseudomonadaceae;g__Pseudomonas;s__Pseudomonas mendocina	0	0	0.000226417	4.60361e-05	9.16176e-05	5.26599e-05	5.31848e-05	0.000112166	9.86691e-05	0	3.35819e-05	0	0	0	0	0	0	0
k__Bacteria;p__Firmicutes;c__Bacilli;o__Bacillales;f__Bacillaceae;g__Geobacillus;s__Geobacillus thermoleovorans	6.65796e-05	0	0.000112175	0	0	0.000172928	0	0	4.93346e-05	0	0.000177648	0.000130873	0	0	0	0	0	0
k__Bacteria;p__Proteobacteria;c__Betaproteobacteria;o__Burkholderiales;f__Comamonadaceae;g__Rhodoferax;s__Rhodoferax saidenbachensis	9.84966e-05	0	0.000103387	0	0	4.45061e-05	0	0	0	0.000127723	0.000176976	0.000157541	0	0	0	0	0	0
k__Bacteria;p__Thermotogae;c__Thermotogae;o__Thermotogales;f__Fervidobacteriaceae;g__Fervidobacterium;s__Fervidobacterium islandicum	3.46626e-05	0	8.68448e-05	5.57036e-05	0.000262602	3.56728e-05	7.75611e-05	0	4.93346e-05	0	4.73504e-05	5.43245e-05	0	0	0	0	0	0
k__Bacteria;p__Cyanobacteria;c__unidentified;o__Chroococcidiopsidales;f__Chroococcidiopsidaceae;g__Chroococcidiopsis;s__Chroococcidiopsis thermalis	0	0	0.000103387	8.14838e-05	0.000269526	3.39741e-05	0	0	0.000176618	0	3.76117e-05	0	0	0	0	0	0	0
k__Bacteria;p__Bacteroidetes;c__Flavobacteriia;o__Flavobacteriales;f__Flavobacteriaceae;g__Tamlana;s__Tamlana sp. UJ94	0	0	0	8.65478e-05	5.3266e-05	8.76532e-05	4.65367e-05	0	9.86691e-05	0	3.35819e-05	0	0	0	0.000177347	0	0.000118648	0
k__Eukaryota;p__Ascomycota;c__Saccharomycetes;o__Saccharomycetales;f__Pichiaceae;g__Pichia;s__Pichia kudriavzevii	0	0	0	0	0	0	0	0	0	0	0	0	0	0	0.000355788	0	0.000223937	0.000122406
k__Bacteria;p__unidentified;c__unidentified;o__unidentified;f__unidentified;g__unidentified;s__uncultured bacterium Contig14	3.80945e-05	6.22146e-05	0	7.18163e-05	0	3.39741e-05	0	0	0	0	0.000100746	0	0	0	0.00015381	0	0.000157149	8.27069e-05
k__Bacteria;p__Proteobacteria;c__Gammaproteobacteria;o__Xanthomonadales;f__Xanthomonadaceae;g__Stenotrophomonas;s__Stenotrophomonas maltophilia	0.000140366	0	0.000103387	0.000133044	0	4.89227e-05	7.93339e-05	0	9.32423e-05	0	0	9.87718e-05	0	0	0	0	0	0
k__Bacteria;p__Proteobacteria;c__Gammaproteobacteria;o__Enterobacterales;f__Yersiniaceae;g__Rahnella;s__Rahnella aquatilis	4.32424e-05	0	0	8.88496e-05	6.28539e-05	4.04292e-05	4.43206e-05	0	4.93346e-05	5.38916e-05	0.000116529	0	0	0	0	0.000194107	0	0
k__Bacteria;p__Firmicutes;c__Clostridia;o__Clostridiales;f__Ruminococcaceae;g__Unclassified_Ruminococcaceae;s__Unclassified_Ruminococcaceae	6.86387e-05	0	0	9.20721e-05	5.3266e-05	4.8583e-05	0	0	0	0	0	0	0	0	0.000245767	9.99653e-05	0	8.27069e-05
k__Bacteria;p__Proteobacteria;c__Gammaproteobacteria;o__Xanthomonadales;f__Xanthomonadaceae;g__Lysobacter;s__Unclassified_Lysobacter	0	0	0.000144224	0	0.000106532	8.08584e-05	0	0	0	0	0	0	0	0	0.000108926	0	0.000129648	0.000119925
k__Bacteria;p__Proteobacteria;c__Betaproteobacteria;o__Burkholderiales;f__Oxalobacteraceae;g__Herminiimonas;s__Herminiimonas arsenitoxidans	9.16327e-05	0	0	7.22766e-05	0	0	4.43206e-05	0.000274247	0	0.000136885	6.71637e-05	0	0	0	0	0	0	0
k__Bacteria;p__Bacteroidetes;c__Flavobacteriia;o__Flavobacteriales;f__Flavobacteriaceae;g__Gramella;s__Gramella sp. MAR_2010_102	3.53489e-05	0	0	5.70847e-05	0.000125175	0.000136236	0	0	0	0	0	0	0	0	0.000250146	0	8.09318e-05	0
k__Bacteria;p__Firmicutes;c__Bacilli;o__Bacillales;f__Staphylococcaceae;g__Staphylococcus;s__Staphylococcus argenteus	0	0	0	0.000119694	0	3.46536e-05	8.73117e-05	0	0	0	0.000149775	0	0	7.80574e-05	0.000213473	0	0	0
k__Bacteria;p__Firmicutes;c__Erysipelotrichia;o__Erysipelotrichales;f__Erysipelotrichaceae;g__Turicibacter;s__Turicibacter sp. H121	4.53016e-05	0	0	5.57036e-05	0	3.39741e-05	0	0	0	0	0	4.93859e-05	9.94028e-05	0.000152212	5.47366e-05	0	0.000109219	8.27069e-05
k__Bacteria;p__Proteobacteria;c__Gammaproteobacteria;o__Alteromonadales;f__Alteromonadaceae;g__Alteromonas;s__Alteromonas mediterranea	0.0001462	0	0	0	0	3.87305e-05	0	0	0.000237793	7.6526e-05	6.1119e-05	0	0	0	0.000121515	0	0	0
k__Bacteria;p__Proteobacteria;c__Gammaproteobacteria;o__Enterobacterales;f__unidentified;g__Plesiomonas;s__Plesiomonas shigelloides	0	0	0	0	0	3.39741e-05	7.97772e-05	0.00017554	4.93346e-05	0.000140657	0.00010276	9.72902e-05	0	0	0	0	0	0
k__Bacteria;p__Proteobacteria;c__Gammaproteobacteria;o__Enterobacterales;f__Yersiniaceae;g__Yersinia;s__Yersinia pestis	6.86387e-05	0	0	7.13559e-05	5.3266e-05	4.92625e-05	4.43206e-05	6.95432e-05	4.93346e-05	0.000160058	4.33206e-05	6.46955e-05	0	0	0	0	0	0
k__Bacteria;p__Firmicutes;c__Bacilli;o__Lactobacillales;f__Enterococcaceae;g__Enterococcus;s__Enterococcus thailandicus	6.86387e-05	0	0	4.60361e-05	0	4.92625e-05	4.43206e-05	0	0.000100149	0.000107783	0	0	0	7.80574e-05	0.000179536	0	0	0
k__Bacteria;p__Bacteroidetes;c__Flavobacteriia;o__Flavobacteriales;f__Flavobacteriaceae;g__Lacinutrix;s__Lacinutrix sp. Bg11-31	0	0	0	9.20721e-05	0.000111326	0.000154582	4.43206e-05	0	0	0	0	0	0	0	0.000270399	0	0	0
k__Bacteria;p__Proteobacteria;c__Gammaproteobacteria;o__unidentified;f__unidentified;g__Pseudohongiella;s__Pseudohongiella spirulinae	6.3834e-05	0	0	4.60361e-05	0	0.00014473	0.000101494	5.60832e-05	0	0	3.35819e-05	0.000226681	0	0	0	0	0	0
k__Viruses;p__unidentified;c__unidentified;o__Caudovirales;f__unidentified;g__unidentified;s__uncultured Caudovirales phage	0	0	0	0	0	0	0	0	0	0	0	0	0	0	0.000387535	0.000283397	0	0
k__Bacteria;p__Proteobacteria;c__Deltaproteobacteria;o__Desulfovibrionales;f__Desulfovibrionaceae;g__Desulfovibrio;s__Desulfovibrio vulgaris	0	0	0.000103387	0	0	6.55701e-05	0	0	0	0	3.35819e-05	0	0	0.000468344	0	0	0	0
k__Bacteria;p__Firmicutes;c__Bacilli;o__Bacillales;f__Planococcaceae;g__Solibacillus;s__Solibacillus silvestris	0	8.18614e-05	0	0	0	0.000100903	0.000177283	0	0	0	0	0	0	0	0.000232083	0	7.85745e-05	0
k__Bacteria;p__Bacteroidetes;c__Flavobacteriia;o__Flavobacteriales;f__Flavobacteriaceae;g__Gramella;s__Gramella sp. MAR_2010_147	0	5.97588e-05	0	0	0	0.000117211	0	0	5.96948e-05	0	3.72759e-05	0.000290883	0	0	0.000105094	0	0	0
k__Bacteria;p__Firmicutes;c__Bacilli;o__Lactobacillales;f__Lactobacillaceae;g__Lactobacillus;s__Lactobacillus sp. CBA3605	0.000121491	0	0	0	0.000160863	0.000109736	0	8.3564e-05	4.93346e-05	0	8.42904e-05	5.97569e-05	0	0	0	0	0	0
k__Bacteria;p__Deinococcus-Thermus;c__Deinococci;o__Deinococcales;f__Deinococcaceae;g__Deinococcus;s__Deinococcus deserti	6.86387e-05	0	0	0	0	0.000321735	0	0.000224333	0	0	5.30593e-05	0	0	0	0	0	0	0
k__Bacteria;p__Firmicutes;c__Bacilli;o__Lactobacillales;f__Streptococcaceae;g__Streptococcus;s__Streptococcus equi	0	8.14521e-05	0	0	0.000213064	0	6.55946e-05	0	0	0	0	0	0	0	0.000209094	0	9.82182e-05	0
k__Eukaryota;p__unidentified;c__Oomycetes;o__Albuginales;f__Albuginaceae;g__Albugo;s__Albugo laibachii	0.000116686	0	0.000103387	9.20721e-05	0	0.000139634	0	0	0	0	0	0	0	7.80574e-05	5.47366e-05	0	0	8.27069e-05
k__Bacteria;p__Proteobacteria;c__Gammaproteobacteria;o__Thiotrichales;f__Piscirickettsiaceae;g__Hydrogenovibrio;s__Hydrogenovibrio crunogenus	0	9.49592e-05	7.54722e-05	0	0	3.39741e-05	0	0.000112166	7.74552e-05	8.08373e-05	0.000113842	7.7042e-05	0	0	0	0	0	0
k__Bacteria;p__Firmicutes;c__Clostridia;o__Clostridiales;f__Clostridiaceae;g__Clostridium;s__Unclassified_Clostridium	4.28992e-05	8.18614e-05	0	4.60361e-05	0	4.48458e-05	4.43206e-05	0	4.93346e-05	0.000107783	6.95144e-05	9.38332e-05	0	0	8.48417e-05	0	0	0
k__Bacteria;p__Firmicutes;c__Bacilli;o__Lactobacillales;f__Carnobacteriaceae;g__Carnobacterium;s__Carnobacterium inhibens	0	0	0	9.20721e-05	0	0	0	0	0	0	0	0	0	0	0.000494272	0	7.85745e-05	0
k__Bacteria;p__Firmicutes;c__Bacilli;o__Lactobacillales;f__Lactobacillaceae;g__Pediococcus;s__Pediococcus inopinatus	8.88872e-05	0	9.66665e-05	0	5.3266e-05	3.53331e-05	0	0.00016825	0.00013419	5.38916e-05	3.35819e-05	0	0	0	0	0	0	0
k__Bacteria;p__Proteobacteria;c__Alphaproteobacteria;o__Rhodospirillales;f__Acetobacteraceae;g__Acetobacter;s__Acetobacter orientalis	5.79997e-05	0	0	0	0	3.39741e-05	0	0.000190122	0	0.000171375	5.7425e-05	0.000152109	0	0	0	0	0	0
k__Bacteria;p__Proteobacteria;c__Gammaproteobacteria;o__Enterobacterales;f__Erwiniaceae;g__Erwinia;s__Erwinia sp. Ejp617	4.80471e-05	0	0	5.47829e-05	0.000199215	5.60573e-05	4.43206e-05	0	4.93346e-05	5.92807e-05	3.99624e-05	0.000109637	0	0	0	0	0	0
k__Bacteria;p__Proteobacteria;c__Gammaproteobacteria;o__Alteromonadales;f__Alteromonadaceae;g__Marinobacter;s__Unclassified_Marinobacter	4.32424e-05	4.70703e-05	0.000199019	5.93865e-05	0	3.83908e-05	4.43206e-05	0.000112166	6.75883e-05	0	4.26489e-05	0	0	0	0	0	0	0
k__Bacteria;p__Firmicutes;c__Bacilli;o__Lactobacillales;f__Streptococcaceae;g__Streptococcus;s__Streptococcus iniae	6.86387e-05	0	0	4.60361e-05	0	0	0	0	8.53488e-05	5.38916e-05	0	0	0	0	0.000227704	0	8.48605e-05	8.27069e-05
k__Viruses;p__unidentified;c__unidentified;o__Herpesvirales;f__Herpesviridae;g__Macavirus;s__Bovine gammaherpesvirus 6	0	0.00015349	0	0	0	0	0	0	8.33754e-05	0	0	0	0	0.000168604	8.64838e-05	0.000155286	0	0
k__Bacteria;p__Proteobacteria;c__Gammaproteobacteria;o__Pseudomonadales;f__Pseudomonadaceae;g__Pseudomonas;s__Pseudomonas sp. M30-35	6.86387e-05	0	0.000127682	0.000100359	0	7.84802e-05	0	0	7.25218e-05	5.38916e-05	9.33575e-05	4.93859e-05	0	0	0	0	0	0
k__Bacteria;p__Firmicutes;c__Bacilli;o__Lactobacillales;f__Lactobacillaceae;g__Pediococcus;s__uncultured Pediococcus sp.	6.76091e-05	0	0	5.29415e-05	0	0	4.43206e-05	0	9.86691e-05	0	0	0	0	0	0.00018282	0	7.93603e-05	0.000117444
k__Bacteria;p__Proteobacteria;c__Gammaproteobacteria;o__Alteromonadales;f__Ferrimonadaceae;g__Ferrimonas;s__Ferrimonas balearica	0	0	5.16933e-05	7.59595e-05	0.000136361	7.64418e-05	0	0	8.92955e-05	7.6526e-05	7.89173e-05	5.77815e-05	0	0	0	0	0	0
k__Archaea;p__Euryarchaeota;c__Methanomicrobia;o__Methanosarcinales;f__Methanosarcinaceae;g__Methanosarcina;s__Methanosarcina siciliae	4.97631e-05	8.18614e-05	5.16933e-05	4.92586e-05	6.39192e-05	6.79482e-05	6.47081e-05	0	0	0	0	0	0	0	0.000213473	0	0	0
k__Bacteria;p__Actinobacteria;c__Actinobacteria;o__Propionibacteriales;f__Nocardioidaceae;g__Marmoricola;s__Marmoricola scoriae	0	8.18614e-05	0	6.72127e-05	0.000106532	0	0	0.000104315	0.000110509	5.38916e-05	0	0	0	0	0.000117684	0	0	0
k__Bacteria;p__Proteobacteria;c__Betaproteobacteria;o__Burkholderiales;f__Burkholderiaceae;g__Cupriavidus;s__Unclassified_Cupriavidus	6.86387e-05	0	0	0	0	6.79482e-05	0.000177283	0	0	5.38916e-05	0	0	0	0	0.000129178	0	0	0.000144737
k__Bacteria;p__Firmicutes;c__Bacilli;o__Lactobacillales;f__Streptococcaceae;g__Streptococcus;s__Streptococcus thermophilus	0	0	0	0	0	6.79482e-05	0	0	0	0	0	0	0	0	0.000152168	0.000341629	7.85745e-05	0
k__Bacteria;p__Bacteroidetes;c__Flavobacteriia;o__Flavobacteriales;f__Flavobacteriaceae;g__Capnocytophaga;s__Capnocytophaga haemolytica	4.49584e-05	0	5.16933e-05	0	0	0.000101583	0	0	5.22946e-05	0.00020371	0	0.000185691	0	0	0	0	0	0
k__Bacteria;p__Bacteroidetes;c__Cytophagia;o__Cytophagales;f__Cyclobacteriaceae;g__Aquiflexum;s__Aquiflexum balticum	7.00115e-05	0	0.000103387	0	0	0.000198749	0	0	6.66016e-05	5.49694e-05	0.000144402	0	0	0	0	0	0	0
k__Bacteria;p__Firmicutes;c__Bacilli;o__Lactobacillales;f__Lactobacillaceae;g__Lactobacillus;s__Lactobacillus delbrueckii	0.000136934	0	6.2032e-05	4.60361e-05	0	7.44033e-05	0	0.000112166	9.86691e-05	0	4.70146e-05	6.02508e-05	0	0	0	0	0	0
k__Bacteria;p__Bacteroidetes;c__Sphingobacteriia;o__Sphingobacteriales;f__Sphingobacteriaceae;g__Pedobacter;s__Pedobacter ginsengisoli	3.43194e-05	0	0	0.000141791	0	3.39741e-05	0	9.98281e-05	0.00015047	0	7.2201e-05	4.93859e-05	0	0	5.47366e-05	0	0	0
k__Bacteria;p__Proteobacteria;c__Betaproteobacteria;o__Nitrosomonadales;f__Nitrosomonadaceae;g__Nitrosomonas;s__Nitrosomonas sp. Is79A3	3.43194e-05	7.49031e-05	0	0.000107264	7.29745e-05	4.17882e-05	4.43206e-05	0	9.62024e-05	7.43704e-05	8.96635e-05	0	0	0	0	0	0	0
k__Bacteria;p__Actinobacteria;c__Actinobacteria;o__Micrococcales;f__Brevibacteriaceae;g__Brevibacterium;s__Brevibacterium linens	0	0	0.000120962	9.20721e-05	0	0.000109397	0	5.60832e-05	0	0	0	0	0	0	7.60839e-05	9.70536e-05	0	8.27069e-05
k__Bacteria;p__Proteobacteria;c__Gammaproteobacteria;o__Cellvibrionales;f__Spongiibacteraceae;g__Spongiibacter;s__Spongiibacter sp. IMCC21906	0	0.000122792	0	4.60361e-05	0	3.39741e-05	4.47638e-05	5.60832e-05	0.00014603	7.92206e-05	0.00010041	0	0	0	0	0	0	0
k__Bacteria;p__Actinobacteria;c__Actinobacteria;o__Corynebacteriales;f__Corynebacteriaceae;g__Corynebacterium;s__Corynebacterium aurimucosum	0	0	0	0	0	3.39741e-05	0	0	0	0	0	0	0	0.000227928	0.000366735	0	0	0
k__Bacteria;p__Tenericutes;c__Mollicutes;o__Mycoplasmatales;f__Mycoplasmataceae;g__Mycoplasma;s__Mycoplasma agalactiae	6.89819e-05	0	0	0	0	3.39741e-05	4.43206e-05	5.60832e-05	0	0.000300715	4.53355e-05	7.90174e-05	0	0	0	0	0	0
k__Bacteria;p__Proteobacteria;c__Betaproteobacteria;o__Burkholderiales;f__Burkholderiaceae;g__Polynucleobacter;s__Polynucleobacter wuianus	8.82008e-05	0	0.000222798	0	0	5.9115e-05	0	0.000105997	6.36416e-05	5.38916e-05	3.35819e-05	0	0	0	0	0	0	0
k__Bacteria;p__Firmicutes;c__Bacilli;o__Bacillales;f__Planococcaceae;g__Sporosarcina;s__Sporosarcina psychrophila	3.43194e-05	0.000100689	6.40997e-05	9.20721e-05	0	3.39741e-05	4.43206e-05	0	0	5.38916e-05	0.000101081	9.82779e-05	0	0	0	0	0	0
k__Bacteria;p__Proteobacteria;c__Gammaproteobacteria;o__Oceanospirillales;f__Halomonadaceae;g__Kushneria;s__Unclassified_Kushneria	0.000123893	6.79449e-05	0	0	0	0	6.07193e-05	5.60832e-05	9.91624e-05	5.38916e-05	0.00010276	5.38306e-05	0	0	0	0	0	0
k__Bacteria;p__Proteobacteria;c__Alphaproteobacteria;o__Rhodospirillales;f__Acetobacteraceae;g__Komagataeibacter;s__Komagataeibacter nataicola	4.49584e-05	0	0	4.60361e-05	0	3.39741e-05	9.13005e-05	0.000137404	4.93346e-05	0.000107783	5.03728e-05	5.48183e-05	0	0	0	0	0	0
k__Eukaryota;p__Ascomycota;c__Eurotiomycetes;o__Eurotiales;f__Aspergillaceae;g__Aspergillus;s__Aspergillus steynii	6.41772e-05	4.09307e-05	9.20141e-05	0.000240308	0	6.31919e-05	0	5.88874e-05	0	0	0	0	0	0	5.47366e-05	0	0	0
k__Bacteria;p__Firmicutes;c__Clostridia;o__Clostridiales;f__Lachnospiraceae;g__Anaerostipes;s__Anaerostipes hadrus	3.43194e-05	0	0	0.000126139	0	0	4.43206e-05	6.0009e-05	0.000167244	0.000130418	0	4.93859e-05	0	0	0	0	0	0
k__Bacteria;p__Proteobacteria;c__Betaproteobacteria;o__unidentified;f__unidentified;g__Candidatus Kinetoplastibacterium;s__Candidatus Kinetoplastibacterium galatii	7.48162e-05	0	0	8.01028e-05	5.3266e-05	3.39741e-05	0	0	0	0	0	0	0	0	0.000212378	0	0.000157149	0
k__Bacteria;p__Proteobacteria;c__Gammaproteobacteria;o__Pseudomonadales;f__Pseudomonadaceae;g__Pseudomonas;s__Pseudomonas aeruginosa	7.41298e-05	0	5.16933e-05	0	0.000104934	0	7.40155e-05	6.95432e-05	9.86691e-05	5.38916e-05	3.35819e-05	4.93859e-05	0	0	0	0	0	0
k__Bacteria;p__Proteobacteria;c__Alphaproteobacteria;o__Rhodospirillales;f__Rhodospirillaceae;g__Candidatus Endolissoclinum;s__Candidatus Endolissoclinum faulkneri	9.19759e-05	0.000156765	5.16933e-05	0	0	6.55701e-05	0	0	0.000136163	0	3.35819e-05	7.40788e-05	0	0	0	0	0	0
k__Eukaryota;p__Bacillariophyta;c__Coscinodiscophyceae;o__Unclassified_Coscinodiscophyceae;f__Unclassified_Coscinodiscophyceae;g__Unclassified_Coscinodiscophyceae;s__Unclassified_Coscinodiscophyceae	0	0	0.00031016	6.7673e-05	0	7.54225e-05	0	0	0	0	0	0	0	0	0.000155452	0	0	0
k__Bacteria;p__Proteobacteria;c__Alphaproteobacteria;o__Rhizobiales;f__Rhizobiaceae;g__Sinorhizobium;s__Sinorhizobium meliloti	5.1479e-05	0	0.000233137	4.97189e-05	0	0.000141332	0	0	9.86691e-05	0	3.35819e-05	0	0	0	0	0	0	0
k__Bacteria;p__Proteobacteria;c__Epsilonproteobacteria;o__Campylobacterales;f__Campylobacteraceae;g__Arcobacter;s__Arcobacter sp. L	0.000125266	0	0	0.000184144	5.3266e-05	0	4.43206e-05	5.60832e-05	4.93346e-05	0	4.60071e-05	4.93859e-05	0	0	0	0	0	0
k__Bacteria;p__Actinobacteria;c__Actinobacteria;o__Micrococcales;f__Microbacteriaceae;g__Candidatus Aquiluna;s__Candidatus Aquiluna sp. UB-MaderosW2red	6.86387e-05	0	6.9786e-05	0	0	0	8.86413e-05	0.000231063	0	0	5.10444e-05	9.58086e-05	0	0	0	0	0	0
k__Bacteria;p__Firmicutes;c__Bacilli;o__Bacillales;f__Bacillaceae;g__Lysinibacillus;s__Lysinibacillus sp. 2017	9.84966e-05	0	0	8.79289e-05	8.3095e-05	4.11087e-05	4.47638e-05	7.6834e-05	0	5.38916e-05	4.97011e-05	6.71648e-05	0	0	0	0	0	0
k__Bacteria;p__Firmicutes;c__Bacilli;o__Bacillales;f__Staphylococcaceae;g__Staphylococcus;s__Staphylococcus saprophyticus	0	0	5.16933e-05	0	0	6.45508e-05	4.43206e-05	0.000112166	0	0	0	0	8.03393e-05	0	0.000114947	0	0.000134362	0
k__Bacteria;p__Cyanobacteria;c__unidentified;o__Nostocales;f__Rivulariaceae;g__Microchaete;s__Microchaete diplosiphon	0	0.000166179	0	0	0.000106532	9.03712e-05	4.43206e-05	0	0	0	0	0	0	0	0	0.000194107	0	0
k__Bacteria;p__Proteobacteria;c__Gammaproteobacteria;o__Oceanospirillales;f__Hahellaceae;g__Hahella;s__Hahella chejuensis	3.43194e-05	0	0.000103387	4.60361e-05	0	3.39741e-05	0.000107699	0	4.93346e-05	0	6.31339e-05	0.000161492	0	0	0	0	0	0
k__Bacteria;p__Firmicutes;c__Bacilli;o__Lactobacillales;f__Aerococcaceae;g__Aerococcus;s__Aerococcus urinaehominis	0	0	0	4.60361e-05	5.3266e-05	0.000124345	4.43206e-05	6.78607e-05	0.000147017	0	3.35819e-05	0	0	0	8.10102e-05	0	0	0
k__Bacteria;p__Bacteroidetes;c__Cytophagia;o__Cytophagales;f__Cytophagaceae;g__Spirosoma;s__Spirosoma montaniterrae	0	0	6.2032e-05	9.20721e-05	0	7.882e-05	0.000117006	0.000112166	0	0	8.39546e-05	4.93859e-05	0	0	0	0	0	0
k__Bacteria;p__Bacteroidetes;c__Flavobacteriia;o__Flavobacteriales;f__Flavobacteriaceae;g__Chryseobacterium;s__Chryseobacterium gallinarum	3.43194e-05	8.18614e-05	5.16933e-05	4.74171e-05	0	6.6929e-05	0	9.08548e-05	0	0	0.00012526	0	0	0	0	9.70536e-05	0	0
k__Bacteria;p__Firmicutes;c__Bacilli;o__Bacillales;f__Staphylococcaceae;g__Staphylococcus;s__Staphylococcus cohnii	9.12895e-05	0	0	0	0	0	0.000101494	7.57123e-05	0	0.000102933	0	9.58086e-05	0	0	0.000125347	0	0	0
k__Eukaryota;p__Ascomycota;c__Dothideomycetes;o__Pleosporales;f__Pleosporaceae;g__Alternaria;s__Unclassified_Alternaria	7.34434e-05	9.12754e-05	5.16933e-05	0.00020486	0	0.000168512	0	0	0	0	0	0	0	0	0	0	0	0
k__Bacteria;p__Bacteroidetes;c__Flavobacteriia;o__Flavobacteriales;f__Crocinitomicaceae;g__Fluviicola;s__Fluviicola taffensis	0.000102958	0	0	8.19442e-05	0.000106532	0.000134877	0	0	4.93346e-05	0	3.35819e-05	0	0	0	7.71786e-05	0	0	0
k__Bacteria;p__Proteobacteria;c__Gammaproteobacteria;o__Enterobacterales;f__Erwiniaceae;g__Unclassified_Erwiniaceae;s__Unclassified_Erwiniaceae	7.68754e-05	0	5.22103e-05	0	0	6.79482e-05	6.55946e-05	5.60832e-05	4.93346e-05	5.71251e-05	6.04473e-05	9.92656e-05	0	0	0	0	0	0
k__Bacteria;p__Proteobacteria;c__Gammaproteobacteria;o__Alteromonadales;f__Alteromonadaceae;g__Agarivorans;s__Agarivorans gilvus	0.000149976	0	0	7.82613e-05	5.4864e-05	4.41664e-05	0	0	0	0	3.35819e-05	4.93859e-05	0	0	0.000173515	0	0	0
k__Bacteria;p__Bacteroidetes;c__Flavobacteriia;o__Flavobacteriales;f__Flavobacteriaceae;g__Chryseobacterium;s__Chryseobacterium sp. T16E-39	3.43194e-05	0	5.16933e-05	5.75451e-05	0	6.89675e-05	4.60935e-05	0.000218724	0	0	0.00010444	0	0	0	0	0	0	0
k__Bacteria;p__Proteobacteria;c__Gammaproteobacteria;o__Pseudomonadales;f__Moraxellaceae;g__Moraxella;s__Moraxella sp.	0	0	9.61496e-05	0	0	3.39741e-05	0	0.000203582	0	0	0	0.000247917	0	0	0	0	0	0
k__Bacteria;p__Proteobacteria;c__Gammaproteobacteria;o__Vibrionales;f__Vibrionaceae;g__Vibrio;s__Vibrio breoganii	3.43194e-05	4.09307e-05	8.01246e-05	5.80054e-05	0	6.08137e-05	4.43206e-05	0.000112166	4.93346e-05	0	0	9.77841e-05	0	0	0	0	0	0
k__Bacteria;p__Planctomycetes;c__Planctomycetia;o__Planctomycetales;f__Planctomycetaceae;g__Pirellula;s__Pirellula sp. SH-Sr6A	6.48636e-05	0	0.000103387	9.62154e-05	0	3.39741e-05	0	0	4.93346e-05	9.5927e-05	8.42904e-05	4.93859e-05	0	0	0	0	0	0
k__Bacteria;p__Actinobacteria;c__Actinobacteria;o__Corynebacteriales;f__Nocardiaceae;g__Nocardia;s__Nocardia terpenica	0	0	0.000103387	0	0	0	0	0	0.000197338	0	0	0	0	0	0.000177347	9.70536e-05	0	0
k__Bacteria;p__Firmicutes;c__Clostridia;o__Clostridiales;f__Clostridiales Family XIII. Incertae Sedis;g__Unclassified_Clostridiales Family XIII. Incertae Sedis;s__Unclassified_Clostridiales Family XIII. Incertae Sedis	6.7266e-05	4.09307e-05	0	8.97703e-05	0	3.39741e-05	0	9.53414e-05	0	0	0	0	0	0	0.000246315	0	0	0
k__Bacteria;p__Firmicutes;c__Bacilli;o__Bacillales;f__Bacillaceae;g__Virgibacillus;s__Virgibacillus necropolis	0	0	0	8.47064e-05	0.00010813	4.48458e-05	0	0	0	0	0	0	0	0	0.000229346	0.000105788	0	0
k__Bacteria;p__Firmicutes;c__Bacilli;o__Lactobacillales;f__Carnobacteriaceae;g__Jeotgalibaca;s__Unclassified_Jeotgalibaca	6.45204e-05	0	0	4.60361e-05	0	3.39741e-05	0	0.000112166	0	7.43704e-05	3.35819e-05	0	0	0	0.000207999	0	0	0
k__Bacteria;p__Proteobacteria;c__Betaproteobacteria;o__Burkholderiales;f__Burkholderiaceae;g__Polynucleobacter;s__Polynucleobacter difficilis	9.19759e-05	0	0.000166969	0	0	5.60573e-05	4.43206e-05	0	4.93346e-05	0.000107783	0	5.53122e-05	0	0	0	0	0	0
k__Bacteria;p__Bacteroidetes;c__Flavobacteriia;o__Flavobacteriales;f__Flavobacteriaceae;g__Olleya;s__Olleya sp. Bg11-27	8.6828e-05	0	9.35649e-05	4.60361e-05	5.3266e-05	0	0	0	0.000102616	0	3.42535e-05	0.000154578	0	0	0	0	0	0
k__Bacteria;p__Proteobacteria;c__Gammaproteobacteria;o__Enterobacterales;f__Pectobacteriaceae;g__Sodalis;s__Sodalis glossinidius	3.43194e-05	5.7303e-05	0	8.51667e-05	0	6.14932e-05	4.43206e-05	5.60832e-05	9.17623e-05	5.38916e-05	3.72759e-05	4.93859e-05	0	0	0	0	0	0
k__Bacteria;p__Actinobacteria;c__Actinobacteria;o__Corynebacteriales;f__Mycobacteriaceae;g__Mycolicibacterium;s__Unclassified_Mycolicibacterium	6.86387e-05	0	0	0	0	3.39741e-05	0	0	0	0	3.35819e-05	0	0.000145019	0	0.000209641	0	7.85745e-05	0
k__Bacteria;p__Firmicutes;c__Bacilli;o__Lactobacillales;f__Aerococcaceae;g__Aerococcus;s__Aerococcus urinaeequi	0	0	0	0	0	0	0	0	0	0.00010455	0	0	0	0	0.000384251	0	7.85745e-05	0
k__Bacteria;p__Actinobacteria;c__Actinobacteria;o__Corynebacteriales;f__Mycobacteriaceae;g__Unclassified_Mycobacteriaceae;s__Unclassified_Mycobacteriaceae	0	0.000163723	0	0	0	0.000141332	8.86413e-05	0	0	0	0	0	0	0	0.000173515	0	0	0
k__Bacteria;p__Proteobacteria;c__Gammaproteobacteria;o__unidentified;f__unidentified;g__Candidatus Ruthia;s__Candidatus Ruthia magnifica	3.43194e-05	0.000100689	0.000103387	0	0.000125708	0	5.09687e-05	0	6.75883e-05	0	3.35819e-05	4.93859e-05	0	0	0	0	0	0
k__Viruses;p__unidentified;c__unidentified;o__Caudovirales;f__Siphoviridae;g__Unclassified_Siphoviridae;s__Unclassified_Siphoviridae	0	0	0	0	0	4.21279e-05	0	0	0	0	0	0.000197544	0	0	0.000325683	0	0	0
k__Eukaryota;p__Ascomycota;c__Dothideomycetes;o__Pleosporales;f__Didymellaceae;g__Phoma;s__Phoma sp. 1 OB-2014	5.59406e-05	0	6.51336e-05	0.000172635	0	0.000123326	0	0	9.86691e-05	0	0	4.93859e-05	0	0	0	0	0	0
k__Bacteria;p__Proteobacteria;c__Gammaproteobacteria;o__Vibrionales;f__Vibrionaceae;g__Vibrio;s__Vibrio mediterranei	0	0	5.16933e-05	0	0	3.39741e-05	0.000132962	0	0.000249633	9.64659e-05	0	0	0	0	0	0	0	0
k__Bacteria;p__Firmicutes;c__Bacilli;o__Bacillales;f__Bacillaceae;g__Bacillus;s__Bacillus horikoshii	0.000109822	5.48471e-05	0.000103387	0.000138108	0	0	4.43206e-05	0	0	0	6.38055e-05	4.93859e-05	0	0	0	0	0	0
k__Bacteria;p__Proteobacteria;c__Alphaproteobacteria;o__Rhizobiales;f__Aurantimonadaceae;g__Martelella;s__Martelella sp. AD-3	4.11832e-05	0	0	0	0.000102271	0.000212338	6.60378e-05	0	0	0	0.000140708	0	0	0	0	0	0	0
k__Bacteria;p__Proteobacteria;c__Betaproteobacteria;o__Burkholderiales;f__unidentified;g__Paucibacter;s__Paucibacter sp. KCTC 42545	0.000159242	0	0.000113725	4.87982e-05	0	0	0	0	5.92015e-05	9.32324e-05	0	8.7413e-05	0	0	0	0	0	0
k__Bacteria;p__Firmicutes;c__Clostridia;o__Clostridiales;f__Clostridiales Family XIII. Incertae Sedis;g__Mogibacterium;s__Unclassified_Mogibacterium	0.000100556	0	0	4.60361e-05	8.94869e-05	0	0	0	0	0	0	0	0	0	0.000322399	0	0	0
k__Bacteria;p__Bacteroidetes;c__Bacteroidia;o__Bacteroidales;f__Rikenellaceae;g__Alistipes;s__Unclassified_Alistipes	4.80471e-05	0	5.16933e-05	0	5.3266e-05	5.6397e-05	0	0.000121701	0	0	0	0	6.80841e-05	0	0.000158189	0	0	0
k__Bacteria;p__Firmicutes;c__Bacilli;o__Bacillales;f__Staphylococcaceae;g__Staphylococcus;s__Staphylococcus muscae	0	0	0	7.96424e-05	0	0	0.000132962	0	0	0	0	0	0.000108254	0	0.000236462	0	0	0
k__Bacteria;p__Actinobacteria;c__Actinobacteria;o__Pseudonocardiales;f__Pseudonocardiaceae;g__Saccharopolyspora;s__Saccharopolyspora erythraea	3.43194e-05	5.7303e-05	0	0	0	0.000111095	0	0	4.93346e-05	5.38916e-05	0	0	0	0	5.47366e-05	0	0	0.000195188
k__Bacteria;p__Proteobacteria;c__Gammaproteobacteria;o__Enterobacterales;f__Erwiniaceae;g__Pantoea;s__Pantoea sp. At-9b	6.7266e-05	0	5.16933e-05	0	0	3.39741e-05	9.08573e-05	0	4.93346e-05	0.000107783	7.99248e-05	7.3585e-05	0	0	0	0	0	0
k__Eukaryota;p__Ascomycota;c__Dothideomycetes;o__Pleosporales;f__Unclassified_Pleosporales;g__Unclassified_Pleosporales;s__Unclassified_Pleosporales	3.43194e-05	0	0	9.20721e-05	5.3266e-05	0.000149146	0	0	0	0	0	4.93859e-05	0	0	0	9.70536e-05	7.85745e-05	0
k__Bacteria;p__Proteobacteria;c__Gammaproteobacteria;o__Cellvibrionales;f__Cellvibrionaceae;g__Cellvibrio;s__Cellvibrio japonicus	0.000177774	0	0	9.20721e-05	0	0	0	8.0199e-05	4.93346e-05	0	0.000153469	0	0	0	0	0	0	0
k__Bacteria;p__Proteobacteria;c__Gammaproteobacteria;o__Legionellales;f__Legionellaceae;g__Legionella;s__Legionella waltersii	5.90293e-05	0	5.16933e-05	0.000156062	5.3266e-05	7.10059e-05	0	0	0	0	0.000105447	5.62999e-05	0	0	0	0	0	0
k__Bacteria;p__Bacteroidetes;c__Sphingobacteriia;o__Sphingobacteriales;f__Sphingobacteriaceae;g__Pseudopedobacter;s__Pseudopedobacter saltans	0.000131786	8.18614e-05	0	0	0	4.75638e-05	4.43206e-05	0	4.93346e-05	5.38916e-05	0.000143059	0	0	0	0	0	0	0
k__Bacteria;p__Firmicutes;c__Bacilli;o__Lactobacillales;f__Enterococcaceae;g__Melissococcus;s__Melissococcus plutonius	4.90767e-05	0	5.4278e-05	4.60361e-05	0.000151276	0	0	0	0	0	3.35819e-05	0	0	0	0.000217304	0	0	0
k__Bacteria;p__Proteobacteria;c__Betaproteobacteria;o__Burkholderiales;f__Burkholderiaceae;g__Polynucleobacter;s__Unclassified_Polynucleobacter	9.64374e-05	5.32099e-05	0	0	0	0	5.05255e-05	5.60832e-05	0	7.27536e-05	5.60817e-05	0.000164949	0	0	0	0	0	0
k__Bacteria;p__Proteobacteria;c__Gammaproteobacteria;o__Cellvibrionales;f__Cellvibrionaceae;g__Saccharophagus;s__Saccharophagus degradans	0	0.000112559	0	0	0	0	0	0	0.000118896	0	0.000157835	0.000159516	0	0	0	0	0	0
k__Bacteria;p__Bacteroidetes;c__unidentified;o__unidentified;f__unidentified;g__unidentified;s__unidentified	0	0	5.16933e-05	5.57036e-05	0	7.67815e-05	0	0	5.4268e-05	0.000161675	3.35819e-05	0	0	0	0.000113852	0	0	0
k__Bacteria;p__Firmicutes;c__Bacilli;o__Bacillales;f__Bacillaceae;g__Bacillus;s__Bacillus halodurans	0	0	0	0	0	0	0	0	0	0.00020371	0	0	6.80841e-05	0	0.000272041	0	0	0
k__Bacteria;p__Proteobacteria;c__Betaproteobacteria;o__Burkholderiales;f__Alcaligenaceae;g__Paenalcaligenes;s__Paenalcaligenes hominis	6.07453e-05	0	0	4.60361e-05	0	4.92625e-05	0	0.000130113	5.08146e-05	5.38916e-05	8.39546e-05	6.56832e-05	0	0	0	0	0	0
k__Bacteria;p__Firmicutes;c__Bacilli;o__Lactobacillales;f__Lactobacillaceae;g__Pediococcus;s__Pediococcus damnosus	0	0	0.000103387	7.68802e-05	0	4.7224e-05	0	0	0	0	0	4.93859e-05	0	0	0.000145599	0	0.00011629	0
k__Bacteria;p__Proteobacteria;c__Gammaproteobacteria;o__Alteromonadales;f__Pseudoalteromonadaceae;g__Pseudoalteromonas;s__Pseudoalteromonas issachenkonii	5.73133e-05	0	5.16933e-05	4.60361e-05	0	5.33394e-05	5.14119e-05	0	4.93346e-05	0.000146046	3.35819e-05	4.93859e-05	0	0	0	0	0	0
k__Bacteria;p__Spirochaetes;c__Spirochaetia;o__Spirochaetales;f__Spirochaetaceae;g__Sphaerochaeta;s__Sphaerochaeta pleomorpha	4.49584e-05	0	0.000103387	0	0.000111859	5.13009e-05	0	0	0	0.000107783	0.000116529	0	0	0	0	0	0	0
k__Bacteria;p__Bacteroidetes;c__Flavobacteriia;o__Flavobacteriales;f__Flavobacteriaceae;g__Apibacter;s__Apibacter adventoris	0	0	0.000103387	0	9.74768e-05	6.79482e-05	0	0	0	0	3.35819e-05	0	0	0	0.000231536	0	0	0
k__Bacteria;p__Proteobacteria;c__Betaproteobacteria;o__Nitrosomonadales;f__Methylophilaceae;g__Methylotenera;s__Methylotenera mobilis	0.000108106	8.06334e-05	5.16933e-05	4.60361e-05	5.3266e-05	6.31919e-05	0	0	0	0	8.12681e-05	4.93859e-05	0	0	0	0	0	0
k__Bacteria;p__Actinobacteria;c__Actinobacteria;o__Micrococcales;f__Dermabacteraceae;g__Brachybacterium;s__Brachybacterium ginsengisoli	0	0	0	0	0	6.79482e-05	0.000130303	0	0	0.000107783	0	0	6.80841e-05	0	0	0	0.000157149	0
k__Bacteria;p__Firmicutes;c__Bacilli;o__Lactobacillales;f__Enterococcaceae;g__Enterococcus;s__Enterococcus wangshanyuanii	3.84377e-05	0	0	0	0	0	0	0	4.93346e-05	0	0	0	0	0	0.000443366	0	0	0
k__Bacteria;p__Proteobacteria;c__Gammaproteobacteria;o__Aeromonadales;f__Aeromonadaceae;g__Aeromonas;s__Aeromonas hydrophila	0.000134189	4.09307e-05	7.7023e-05	0	0	9.81852e-05	0	0	0	0	0	0	0	7.80574e-05	0.000101263	0	0	0
k__Bacteria;p__Bacteroidetes;c__Flavobacteriia;o__Flavobacteriales;f__Flavobacteriaceae;g__Tenacibaculum;s__Tenacibaculum maritimum	0.000137277	0	5.16933e-05	0	5.3266e-05	0	0	0	0	0	0	0	0	0	0.000282441	0	0	0
k__Bacteria;p__Bacteroidetes;c__Bacteroidia;o__Bacteroidales;f__Bacteroidaceae;g__Bacteroides;s__Bacteroides thetaiotaomicron	0	0	5.16933e-05	0.000104962	0	0	0	0	0	0	0	0	0	0	9.08628e-05	0.000194107	0	8.27069e-05
k__Bacteria;p__Actinobacteria;c__Actinobacteria;o__Propionibacteriales;f__Propionibacteriaceae;g__Auraticoccus;s__Auraticoccus monumenti	0	0	0	0	0	6.79482e-05	0	0	0	0	0	0	0.000272337	0	0.000183915	0	0	0
k__Bacteria;p__Proteobacteria;c__Gammaproteobacteria;o__Enterobacterales;f__Yersiniaceae;g__Yersinia;s__Yersinia ruckeri	0.000124922	0	5.16933e-05	0	0	0	4.43206e-05	0	0	5.38916e-05	0.000148768	9.87718e-05	0	0	0	0	0	0
k__Bacteria;p__Proteobacteria;c__Gammaproteobacteria;o__Vibrionales;f__Vibrionaceae;g__Vibrio;s__Vibrio furnissii	3.43194e-05	4.09307e-05	0	6.90541e-05	8.20297e-05	3.39741e-05	0	0	8.1402e-05	0.000108322	7.2201e-05	0	0	0	0	0	0	0
k__Bacteria;p__Proteobacteria;c__Gammaproteobacteria;o__Pseudomonadales;f__Pseudomonadaceae;g__Pseudomonas;s__Pseudomonas stutzeri	3.77513e-05	0	5.16933e-05	4.60361e-05	0	3.39741e-05	9.6619e-05	0	0	0.000106166	0	4.93859e-05	0	0	0	0	9.90039e-05	0
k__Bacteria;p__Proteobacteria;c__Gammaproteobacteria;o__Alteromonadales;f__Alteromonadaceae;g__Glaciecola;s__Glaciecola nitratireducens	4.04968e-05	0	0	0	0.000137426	3.49933e-05	0	0	0.000102616	0.000107783	4.26489e-05	5.38306e-05	0	0	0	0	0	0
k__Bacteria;p__Actinobacteria;c__Actinobacteria;o__Micrococcales;f__Dermabacteraceae;g__Brachybacterium;s__Brachybacterium faecium	3.43194e-05	0	5.16933e-05	9.20721e-05	0	0.000233062	0	0	0	5.38916e-05	0	0	0	0	5.47366e-05	0	0	0
k__Bacteria;p__Proteobacteria;c__Betaproteobacteria;o__Burkholderiales;f__Burkholderiaceae;g__Polynucleobacter;s__uncultured Polynucleobacter sp.	0.000109479	0.000122792	0	6.58316e-05	0	3.90702e-05	4.43206e-05	0	4.93346e-05	5.38916e-05	3.35819e-05	0	0	0	0	0	0	0
k__Bacteria;p__Proteobacteria;c__Gammaproteobacteria;o__Pseudomonadales;f__Moraxellaceae;g__Acinetobacter;s__Acinetobacter parvus	8.75144e-05	4.09307e-05	5.16933e-05	4.60361e-05	0	0	0	0	4.93346e-05	0	0.000111156	0.000131366	0	0	0	0	0	0
k__Bacteria;p__Proteobacteria;c__Alphaproteobacteria;o__Rhodobacterales;f__Rhodobacteraceae;g__Unclassified_Rhodobacteraceae;s__Unclassified_Rhodobacteraceae	6.86387e-05	0	5.16933e-05	0	5.3266e-05	4.00895e-05	8.86413e-05	0	0	0.000215566	0	0	0	0	0	0	0	0
k__Bacteria;p__Actinobacteria;c__Actinobacteria;o__Corynebacteriales;f__Corynebacteriaceae;g__Corynebacterium;s__Corynebacterium ammoniagenes	0	0	0	0	0	0	0	0	0	0	3.35819e-05	0	8.91902e-05	0	0.000296672	9.70536e-05	0	0
k__Eukaryota;p__Ascomycota;c__Dothideomycetes;o__Capnodiales;f__Cladosporiaceae;g__Unclassified_Cladosporiaceae;s__Unclassified_Cladosporiaceae	6.86387e-05	8.18614e-05	9.82173e-05	6.90541e-05	0	0.00019705	0	0	0	0	0	0	0	0	0	0	0	0
k__Eukaryota;p__Ascomycota;c__Saccharomycetes;o__Saccharomycetales;f__Phaffomycetaceae;g__Wickerhamomyces;s__Wickerhamomyces anomalus	0	0	5.16933e-05	0	0.000147014	5.9115e-05	0	0	0	0	0	0	0	0	0.000256715	0	0	0
k__Bacteria;p__Firmicutes;c__Bacilli;o__Bacillales;f__Bacillaceae;g__Bacillus;s__Bacillus glycinifermentans	6.86387e-05	0	0	0	0	3.39741e-05	4.43206e-05	6.89823e-05	4.93346e-05	0	7.79099e-05	5.82753e-05	0	0	0.000109473	0	0	0
k__Bacteria;p__Proteobacteria;c__Gammaproteobacteria;o__Enterobacterales;f__Enterobacteriaceae;g__Citrobacter;s__Citrobacter farmeri	0	0	0	0	0	0	8.86413e-05	0	6.61083e-05	0.000161675	0.00010679	8.7413e-05	0	0	0	0	0	0
k__Bacteria;p__Proteobacteria;c__Betaproteobacteria;o__Nitrosomonadales;f__unidentified;g__unidentified;s__unidentified	7.92777e-05	0	0	0	0	3.77113e-05	8.28796e-05	5.60832e-05	9.71891e-05	0	0.000106119	5.13613e-05	0	0	0	0	0	0
k__Bacteria;p__Proteobacteria;c__Gammaproteobacteria;o__Pasteurellales;f__Pasteurellaceae;g__Haemophilus;s__Haemophilus paraphrohaemolyticus	0.000120118	9.3322e-05	0	0	0	0	0	0.000112166	0	0	0.000129962	5.43245e-05	0	0	0	0	0	0
k__Bacteria;p__Firmicutes;c__Bacilli;o__Bacillales;f__Bacillaceae;g__Bacillus;s__Bacillus methanolicus	3.43194e-05	0	5.16933e-05	0	0	0.000127403	0.000140053	0	0	6.30531e-05	4.0634e-05	4.93859e-05	0	0	0	0	0	0
k__Bacteria;p__Firmicutes;c__Bacilli;o__Bacillales;f__Staphylococcaceae;g__Staphylococcus;s__Staphylococcus epidermidis	5.97157e-05	0	0	5.84658e-05	0.000157135	0	0	0	4.93346e-05	0	0	0	0	0	0.000181178	0	0	0
k__Bacteria;p__Proteobacteria;c__Epsilonproteobacteria;o__Campylobacterales;f__Helicobacteraceae;g__Helicobacter;s__Helicobacter bilis	5.1479e-05	0	0	9.20721e-05	0	0	0	0	9.86691e-05	0	0	0	0	0	0.000262188	0	0	0
k__unidentified;p__unidentified;c__unidentified;o__unidentified;f__unidentified;g__unidentified;s__synthetic construct	3.43194e-05	0	0	0	0	0	0	5.60832e-05	0.000208685	0	4.4328e-05	0.000159516	0	0	0	0	0	0
k__Bacteria;p__Proteobacteria;c__Alphaproteobacteria;o__Magnetococcales;f__Magnetococcaceae;g__Magnetococcus;s__Magnetococcus marinus	0.000145857	0	0	0	0	3.39741e-05	0	0.000118336	4.93346e-05	0	0.000105783	4.93859e-05	0	0	0	0	0	0
k__Bacteria;p__Actinobacteria;c__Actinobacteria;o__Micrococcales;f__Micrococcaceae;g__Kocuria;s__Kocuria flava	0	8.18614e-05	0	0	0	0	4.43206e-05	5.60832e-05	0	0	0	0	0	0	0.000207452	0	0.000112362	0
k__Bacteria;p__Proteobacteria;c__Betaproteobacteria;o__Nitrosomonadales;f__Nitrosomonadaceae;g__Nitrosospira;s__Nitrosospira briensis	5.69701e-05	7.65404e-05	0	0	8.41603e-05	4.75638e-05	0	7.06648e-05	4.93346e-05	0	6.71637e-05	4.93859e-05	0	0	0	0	0	0
k__Bacteria;p__Proteobacteria;c__Gammaproteobacteria;o__Enterobacterales;f__Enterobacteriaceae;g__unidentified;s__Plautia stali symbiont	8.6828e-05	0	0.000156631	9.39136e-05	0	3.39741e-05	6.20489e-05	6.78607e-05	0	0	0	0	0	0	0	0	0	0
k__Bacteria;p__Actinobacteria;c__Actinobacteria;o__Streptomycetales;f__Streptomycetaceae;g__Streptomyces;s__Streptomyces laurentii	0	0	0	0.00016573	0	0	0	0	0	0	0	0	0.000122551	0	6.67787e-05	0	0.000146149	0
k__Bacteria;p__Proteobacteria;c__Alphaproteobacteria;o__Rhodobacterales;f__Rhodobacteraceae;g__Marivivens;s__Marivivens sp. JLT3646	7.99641e-05	4.50238e-05	0	0	0	0	0.000214512	7.3469e-05	0	5.38916e-05	3.35819e-05	0	0	0	0	0	0	0
k__Bacteria;p__Bacteroidetes;c__Cytophagia;o__Cytophagales;f__Cytophagaceae;g__Fibrella;s__Fibrella sp. ES10-3-2-2	0	0	0	0	0.000227979	7.882e-05	0.000108586	0	4.93346e-05	0	3.35819e-05	0	0	0	0	0	0	0
k__Bacteria;p__Firmicutes;c__Bacilli;o__Bacillales;f__Staphylococcaceae;g__Salinicoccus;s__Salinicoccus sp. BAB 3246	0	0	0	0	0	0	4.43206e-05	0	0	0.000286703	0	0	0	0	0.000166399	0	0	0
k__Bacteria;p__Proteobacteria;c__Gammaproteobacteria;o__Pseudomonadales;f__Pseudomonadaceae;g__Pseudomonas;s__Pseudomonas palleroniana	8.6828e-05	0	0	6.07676e-05	5.3266e-05	3.49933e-05	7.93339e-05	0	4.93346e-05	0	3.35819e-05	9.87718e-05	0	0	0	0	0	0
k__Bacteria;p__Bacteroidetes;c__Flavobacteriia;o__Flavobacteriales;f__Flavobacteriaceae;g__Polaribacter;s__Polaribacter sp. SA4-10	3.43194e-05	0	0	0	0	0.000102262	0	0.000210312	9.86691e-05	0	0	4.93859e-05	0	0	0	0	0	0
k__Bacteria;p__Firmicutes;c__Bacilli;o__Bacillales;f__Staphylococcaceae;g__Staphylococcus;s__Staphylococcus pseudintermedius	0	7.85869e-05	0	4.69568e-05	0	0	0	0	0	5.98196e-05	0	0	6.80841e-05	0	0.000158736	0	0	8.27069e-05
k__Bacteria;p__Proteobacteria;c__Gammaproteobacteria;o__Enterobacterales;f__Enterobacteriaceae;g__Candidatus Doolittlea;s__Candidatus Doolittlea endobia	3.43194e-05	0	0	4.60361e-05	0.000102803	0	0	0	5.18013e-05	0.000107783	0.000100074	4.93859e-05	0	0	0	0	0	0
k__Bacteria;p__Proteobacteria;c__Betaproteobacteria;o__Burkholderiales;f__Comamonadaceae;g__Verminephrobacter;s__Verminephrobacter eiseniae	0	4.21586e-05	0	0	0	6.55701e-05	0.000179942	0	7.54819e-05	0	0	0.000128897	0	0	0	0	0	0
k__Bacteria;p__Bacteroidetes;c__Cytophagia;o__Cytophagales;f__Hymenobacteraceae;g__Hymenobacter;s__Hymenobacter sp. PAMC 26554	0	0	0	0.000150998	0	6.6929e-05	0	0	0	0.000107783	6.71637e-05	9.87718e-05	0	0	0	0	0	0
k__Bacteria;p__Proteobacteria;c__Betaproteobacteria;o__Burkholderiales;f__Alcaligenaceae;g__Taylorella;s__Taylorella equigenitalis	0.000122177	0	5.16933e-05	4.60361e-05	0	0	0	8.3564e-05	4.93346e-05	0	6.01115e-05	7.7042e-05	0	0	0	0	0	0
k__Bacteria;p__Proteobacteria;c__Gammaproteobacteria;o__Enterobacterales;f__Enterobacteriaceae;g__Enterobacter;s__Unclassified_Enterobacter	3.43194e-05	0	5.47949e-05	7.13559e-05	0	9.64865e-05	0	0	0.000140603	0	4.23131e-05	4.93859e-05	0	0	0	0	0	0
k__Bacteria;p__Planctomycetes;c__Planctomycetia;o__Planctomycetales;f__Planctomycetaceae;g__Pirellula;s__Pirellula staleyi	0	0	0	0.000116011	0.00012411	0	0	0	9.86691e-05	0	3.82833e-05	0	0	0	0.000111663	0	0	0
k__Bacteria;p__Proteobacteria;c__Gammaproteobacteria;o__Oceanospirillales;f__Kangiellaceae;g__Kangiella;s__Kangiella koreensis	3.43194e-05	0	0	6.85937e-05	0	4.75638e-05	9.30733e-05	5.77657e-05	0	5.38916e-05	3.35819e-05	9.87718e-05	0	0	0	0	0	0
k__Bacteria;p__Firmicutes;c__Bacilli;o__Bacillales;f__Listeriaceae;g__Listeria;s__Listeria ivanovii	0.000164733	0	0	0	0	0	0	5.60832e-05	4.93346e-05	6.3592e-05	0	0	0	0.000151431	0	0	0	0
k__Bacteria;p__Firmicutes;c__Bacilli;o__Bacillales;f__Bacillaceae;g__Virgibacillus;s__Virgibacillus sp. 6R	0	0	0	9.20721e-05	0.000106532	6.79482e-05	0	0	0	0	8.76486e-05	0	0	0	0.00013082	0	0	0
k__Bacteria;p__Proteobacteria;c__Epsilonproteobacteria;o__Campylobacterales;f__Helicobacteraceae;g__Wolinella;s__Wolinella succinogenes	9.5751e-05	4.09307e-05	5.16933e-05	0	0	9.85249e-05	5.05255e-05	0	0	5.92807e-05	3.35819e-05	5.43245e-05	0	0	0	0	0	0
k__Bacteria;p__Proteobacteria;c__Gammaproteobacteria;o__Alteromonadales;f__Shewanellaceae;g__Shewanella;s__Shewanella denitrificans	4.97631e-05	0	0	4.60361e-05	5.3266e-05	6.79482e-05	0	5.60832e-05	5.32813e-05	0.000107783	5.03728e-05	0	0	0	0	0	0	0
k__Bacteria;p__Proteobacteria;c__Betaproteobacteria;o__unidentified;f__unidentified;g__unidentified;s__Betaproteobacteria bacterium UKL13-2	0	5.40285e-05	0	0	0.000106532	8.5275e-05	4.87527e-05	0.000135161	4.93346e-05	0	0	0	0	0	0	0	0	0
k__Bacteria;p__Proteobacteria;c__Gammaproteobacteria;o__Pseudomonadales;f__Pseudomonadaceae;g__Pseudomonas;s__Pseudomonas chlororaphis	8.78576e-05	0	9.71834e-05	4.60361e-05	0	3.6692e-05	0	0	0	0.000137423	0	7.3585e-05	0	0	0	0	0	0
k__Eukaryota;p__Ascomycota;c__Eurotiomycetes;o__Eurotiales;f__Trichocomaceae;g__Talaromyces;s__Talaromyces stipitatus	6.86387e-05	0	0.000191265	0.00011463	6.49846e-05	3.87305e-05	0	0	0	0	0	0	0	0	0	0	0	0
k__Bacteria;p__Firmicutes;c__Bacilli;o__Lactobacillales;f__Streptococcaceae;g__Streptococcus;s__Streptococcus dysgalactiae	4.97631e-05	0	0	0	0	8.28969e-05	0	7.51515e-05	0	7.81428e-05	0.000142051	4.93859e-05	0	0	0	0	0	0
k__Bacteria;p__Actinobacteria;c__Actinobacteria;o__Micrococcales;f__Micrococcaceae;g__Kocuria;s__Unclassified_Kocuria	0	0	0	0	0	0	0	0	9.86691e-05	0	0	0	0	7.80574e-05	0.000175157	0	0.000124934	0
k__Bacteria;p__Proteobacteria;c__Gammaproteobacteria;o__Chromatiales;f__Chromatiaceae;g__Allochromatium;s__Allochromatium vinosum	0.000187041	0	5.16933e-05	0	5.3266e-05	0	4.43206e-05	9.08548e-05	0	0	0	4.93859e-05	0	0	0	0	0	0
k__Eukaryota;p__Ascomycota;c__Eurotiomycetes;o__Eurotiales;f__Aspergillaceae;g__Penicillium;s__Penicillium expansum	5.18222e-05	6.01681e-05	0	4.60361e-05	0	0	8.86413e-05	8.24423e-05	4.93346e-05	0	4.83579e-05	4.93859e-05	0	0	0	0	0	0
k__Bacteria;p__Proteobacteria;c__Betaproteobacteria;o__Nitrosomonadales;f__Nitrosomonadaceae;g__Nitrosomonas;s__Nitrosomonas europaea	6.3834e-05	6.34426e-05	0	4.60361e-05	0.000120381	3.39741e-05	0	0	0.000101136	0	4.29848e-05	0	0	0	0	0	0	0
k__Bacteria;p__Proteobacteria;c__Gammaproteobacteria;o__Enterobacterales;f__Hafniaceae;g__Obesumbacterium;s__Obesumbacterium proteus	3.43194e-05	4.09307e-05	0	0	0	0	4.43206e-05	0.000112727	7.84419e-05	0	5.44026e-05	0.00010618	0	0	0	0	0	0
k__Bacteria;p__Proteobacteria;c__Epsilonproteobacteria;o__Campylobacterales;f__Campylobacteraceae;g__Sulfurospirillum;s__Sulfurospirillum cavolei	3.43194e-05	8.14521e-05	0	0	0	6.52303e-05	4.43206e-05	0	9.86691e-05	0	3.35819e-05	0.000113094	0	0	0	0	0	0
k__Bacteria;p__Proteobacteria;c__Gammaproteobacteria;o__Oceanospirillales;f__Oceanospirillaceae;g__Marinomonas;s__Marinomonas mediterranea	0	0	8.68448e-05	0	0	3.39741e-05	7.35723e-05	0.00012114	0	5.38916e-05	0.000100746	0	0	0	0	0	0	0
k__Bacteria;p__Actinobacteria;c__Actinobacteria;o__Micrococcales;f__Microbacteriaceae;g__Microbacterium;s__Microbacterium testaceum	0	0	0	0	0	0	0	5.60832e-05	0	7.6526e-05	0	0	0.000136168	0	0.000122063	0	7.85745e-05	0
k__Bacteria;p__Proteobacteria;c__Gammaproteobacteria;o__Alteromonadales;f__Pseudoalteromonadaceae;g__Pseudoalteromonas;s__Pseudoalteromonas arctica	3.43194e-05	0	0	8.60874e-05	0	3.39741e-05	6.6481e-05	0	0	0.00016383	3.35819e-05	4.93859e-05	0	0	0	0	0	0
k__Bacteria;p__Firmicutes;c__Bacilli;o__Lactobacillales;f__Streptococcaceae;g__Streptococcus;s__Streptococcus gallolyticus	9.19759e-05	0	0	0	0	4.51856e-05	0	0.000103754	4.93346e-05	0	3.35819e-05	0	0.000143658	0	0	0	0	0
k__Bacteria;p__Bacteroidetes;c__Flavobacteriia;o__Flavobacteriales;f__Flavobacteriaceae;g__Cellulophaga;s__Cellulophaga baltica	0	0	0	0	8.20297e-05	0.000127403	0	0	0	0	0	0	0	0	0.00025562	0	0	0
k__Bacteria;p__Proteobacteria;c__Gammaproteobacteria;o__Methylococcales;f__Methylococcaceae;g__Methylomonas;s__Methylomonas sp. 16a	0	0	7.39214e-05	0	0	3.39741e-05	5.27416e-05	7.06648e-05	0	5.38916e-05	8.02606e-05	9.87718e-05	0	0	0	0	0	0
k__Bacteria;p__Firmicutes;c__Bacilli;o__Bacillales;f__Paenibacillaceae;g__Brevibacillus;s__Brevibacillus laterosporus	9.16327e-05	0	0	0	0	5.23201e-05	7.22426e-05	5.60832e-05	4.93346e-05	0.000107783	3.35819e-05	0	0	0	0	0	0	0
k__Bacteria;p__Proteobacteria;c__Gammaproteobacteria;o__Alteromonadales;f__Alteromonadaceae;g__Marinobacter;s__Marinobacter sp. LQ44	9.02599e-05	0	0	0	0.000170451	0	6.42649e-05	6.84215e-05	0	0	6.74995e-05	0	0	0	0	0	0	0
k__Bacteria;p__Proteobacteria;c__Gammaproteobacteria;o__Enterobacterales;f__Enterobacteriaceae;g__Escherichia;s__Escherichia albertii	6.86387e-05	4.09307e-05	0	0.000131203	0	9.41083e-05	0	0	0	5.38916e-05	6.95144e-05	0	0	0	0	0	0	0
k__Bacteria;p__Actinobacteria;c__Actinobacteria;o__Micrococcales;f__Intrasporangiaceae;g__Arsenicicoccus;s__Arsenicicoccus sp. oral taxon 190	3.43194e-05	0	0	6.90541e-05	0	0	8.86413e-05	0	0	0	3.35819e-05	0	0	0.000156115	7.60839e-05	0	0	0
k__Bacteria;p__Bacteroidetes;c__Flavobacteriia;o__Flavobacteriales;f__Flavobacteriaceae;g__Chryseobacterium;s__Chryseobacterium indologenes	0	0	0	0	0	7.30444e-05	8.11068e-05	0	7.84419e-05	0	0.000174961	4.93859e-05	0	0	0	0	0	0
k__Bacteria;p__Firmicutes;c__Bacilli;o__Lactobacillales;f__Leuconostocaceae;g__Weissella;s__Weissella cibaria	0	0	0	0	0.000141155	4.04292e-05	4.43206e-05	0.000118336	0	0	6.21264e-05	4.93859e-05	0	0	0	0	0	0
k__Bacteria;p__Proteobacteria;c__Alphaproteobacteria;o__Rhizobiales;f__Methylobacteriaceae;g__Methylobacterium;s__Unclassified_Methylobacterium	8.5112e-05	0	6.2032e-05	0	0	4.9942e-05	0	0	4.93346e-05	0	0.000134327	0	0	0	7.49891e-05	0	0	0
k__Bacteria;p__Proteobacteria;c__Gammaproteobacteria;o__Alteromonadales;f__Unclassified_Alteromonadales;g__Unclassified_Alteromonadales;s__Unclassified_Alteromonadales	0	0	0	0	0	8.22174e-05	8.46524e-05	0.00012787	5.47614e-05	5.38916e-05	0	4.93859e-05	0	0	0	0	0	0
k__Bacteria;p__Proteobacteria;c__Gammaproteobacteria;o__Vibrionales;f__Vibrionaceae;g__Vibrio;s__Vibrio gazogenes	9.7467e-05	0	5.16933e-05	0	0	3.70318e-05	0.00011612	0	4.93346e-05	0	0.000100746	0	0	0	0	0	0	0
k__Bacteria;p__Firmicutes;c__Bacilli;o__Lactobacillales;f__Aerococcaceae;g__Aerococcus;s__Aerococcus viridans	0	0	0	0	0	0	5.89465e-05	0	0	5.38916e-05	0	0	0	0	0.000223325	0.000115494	0	0
k__Bacteria;p__Actinobacteria;c__Actinobacteria;o__Micrococcales;f__Microbacteriaceae;g__Microcella;s__Microcella alkaliphila	3.43194e-05	0	0	6.90541e-05	0	0	0.000182158	0.000112166	0	5.38916e-05	0	0	0	0	0	0	0	0
k__Bacteria;p__Proteobacteria;c__Gammaproteobacteria;o__Vibrionales;f__Vibrionaceae;g__Photobacterium;s__Photobacterium damselae	0	0	0	0.00011463	5.3266e-05	6.11534e-05	5.3628e-05	5.60832e-05	4.93346e-05	0	6.34697e-05	0	0	0	0	0	0	0
k__Bacteria;p__Actinobacteria;c__Actinobacteria;o__Corynebacteriales;f__Corynebacteriaceae;g__Corynebacterium;s__Corynebacterium casei	0	4.09307e-05	0	7.22766e-05	0	0	0	0	0	0	0	0	0	0	0.000336083	0	0	0
k__Bacteria;p__Proteobacteria;c__Gammaproteobacteria;o__Pseudomonadales;f__Moraxellaceae;g__Moraxella;s__Moraxella macacae	3.43194e-05	0.000152671	0.000103387	0.000104962	0	0	0	0	0	5.38916e-05	0	0	0	0	0	0	0	0
k__Bacteria;p__Proteobacteria;c__Gammaproteobacteria;o__Alteromonadales;f__Alteromonadaceae;g__Catenovulum;s__Catenovulum sp. CCB-QB4	4.49584e-05	4.09307e-05	0	4.60361e-05	0	7.94994e-05	0	0	4.93346e-05	5.38916e-05	3.45893e-05	9.87718e-05	0	0	0	0	0	0
k__Bacteria;p__Proteobacteria;c__Gammaproteobacteria;o__Pseudomonadales;f__Pseudomonadaceae;g__Pseudomonas;s__Pseudomonas segetis	0	0	0	0	0.000126773	5.67368e-05	7.13562e-05	0	0.000107549	0	3.55968e-05	4.93859e-05	0	0	0	0	0	0
k__Bacteria;p__Bacteroidetes;c__Flavobacteriia;o__Flavobacteriales;f__Flavobacteriaceae;g__Winogradskyella;s__Winogradskyella sp. PG-2	0	0	0	4.60361e-05	5.3266e-05	0.000112794	0	0	0	5.38916e-05	0	0	0	0	0.000181178	0	0	0
k__Bacteria;p__Proteobacteria;c__Gammaproteobacteria;o__Vibrionales;f__Vibrionaceae;g__Vibrio;s__Vibrio campbellii	5.97157e-05	0	0	9.20721e-05	0	3.39741e-05	8.73117e-05	0	8.38687e-05	0	8.96635e-05	0	0	0	0	0	0	0
k__Bacteria;p__Actinobacteria;c__Actinobacteria;o__Pseudonocardiales;f__Pseudonocardiaceae;g__Unclassified_Pseudonocardiaceae;s__Unclassified_Pseudonocardiaceae	0.000108106	0	0	0	0	0	0	0.000123944	0	5.38916e-05	0	0	0	0	7.71786e-05	0	0	8.27069e-05
k__Bacteria;p__Proteobacteria;c__Gammaproteobacteria;o__Thiotrichales;f__Francisellaceae;g__Francisella;s__Unclassified_Francisella	0.000117715	0	0.000103387	0	0	0	0.000111688	0	6.36416e-05	0	0	4.93859e-05	0	0	0	0	0	0
k__Bacteria;p__Bacteroidetes;c__Flavobacteriia;o__Flavobacteriales;f__Flavobacteriaceae;g__Flavobacterium;s__Flavobacterium psychrophilum	3.63785e-05	0	9.09802e-05	0	0	3.39741e-05	0	0.000112166	0	0	0	0	0	0	7.88207e-05	0	9.27179e-05	0
k__Bacteria;p__Proteobacteria;c__Gammaproteobacteria;o__Enterobacterales;f__Enterobacteriaceae;g__Kosakonia;s__Kosakonia cowanii	6.86387e-05	0	5.94473e-05	0	0	7.40636e-05	0	0	0	0.000107783	0.000134999	0	0	0	0	0	0	0
k__Bacteria;p__Firmicutes;c__Clostridia;o__Clostridiales;f__Peptostreptococcaceae;g__Acetoanaerobium;s__Acetoanaerobium sticklandii	0	0	0	5.89262e-05	8.52257e-05	0	4.43206e-05	0	0	0	0	0	0	0	0.00025562	0	0	0
k__Bacteria;p__Proteobacteria;c__Gammaproteobacteria;o__Pseudomonadales;f__Pseudomonadaceae;g__Pseudomonas;s__Pseudomonas sp. FDAARGOS_380	0	0	0	0	0	0.000140653	0	0.000112166	0	0	3.35819e-05	0	0	0	0	0	0.000157149	0
k__Bacteria;p__Proteobacteria;c__Gammaproteobacteria;o__Enterobacterales;f__Enterobacteriaceae;g__Cronobacter;s__Cronobacter sakazakii	0	4.09307e-05	5.16933e-05	4.60361e-05	0	6.79482e-05	0	6.05699e-05	9.32423e-05	0	3.35819e-05	4.93859e-05	0	0	0	0	0	0
k__Bacteria;p__Bacteroidetes;c__Sphingobacteriia;o__Sphingobacteriales;f__Sphingobacteriaceae;g__Pedobacter;s__Pedobacter sp. PACM 27299	0	0	0.000120962	8.05631e-05	0	3.39741e-05	0	0	0	0	0	0	0	0	0.000206904	0	0	0
k__Bacteria;p__Firmicutes;c__Bacilli;o__Bacillales;f__Staphylococcaceae;g__Staphylococcus;s__Staphylococcus lutrae	0.000133846	0	5.16933e-05	0	0	3.39741e-05	4.43206e-05	0	8.23887e-05	5.38916e-05	4.0634e-05	0	0	0	0	0	0	0
k__Bacteria;p__Proteobacteria;c__Alphaproteobacteria;o__Rhodobacterales;f__Rhodobacteraceae;g__Phaeobacter;s__Phaeobacter piscinae	0	7.04008e-05	0.000154046	0	0	3.39741e-05	4.43206e-05	0	0	0	8.29472e-05	5.48183e-05	0	0	0	0	0	0
k__Bacteria;p__Fusobacteria;c__Fusobacteriia;o__Fusobacteriales;f__Fusobacteriaceae;g__Fusobacterium;s__Fusobacterium ulcerans	0	0	0	0.00019151	9.05523e-05	0	0	0	0	0	0	0	0	0	0.000157641	0	0	0
k__Bacteria;p__Firmicutes;c__Clostridia;o__Thermoanaerobacterales;f__Thermoanaerobacteraceae;g__Carboxydothermus;s__Carboxydothermus hydrogenoformans	4.22128e-05	0.000222254	0	0	0	9.51275e-05	0	0	0	0	0	8.00051e-05	0	0	0	0	0	0
k__Bacteria;p__Proteobacteria;c__Betaproteobacteria;o__Burkholderiales;f__Oxalobacteraceae;g__Collimonas;s__Collimonas pratensis	7.92777e-05	0	0	4.60361e-05	0	3.39741e-05	4.43206e-05	6.56173e-05	7.15351e-05	0	4.90295e-05	4.93859e-05	0	0	0	0	0	0
k__Bacteria;p__Proteobacteria;c__Gammaproteobacteria;o__Enterobacterales;f__Enterobacteriaceae;g__Candidatus Tachikawaea;s__Candidatus Tachikawaea gelatinosa	4.35856e-05	5.11634e-05	0	0.000130742	0	0	0	0	6.31482e-05	5.38916e-05	4.39922e-05	4.93859e-05	0	0	0	0	0	0
k__Bacteria;p__Proteobacteria;c__Betaproteobacteria;o__Nitrosomonadales;f__Nitrosomonadaceae;g__Nitrosospira;s__Nitrosospira multiformis	7.20707e-05	0	5.16933e-05	4.60361e-05	0	0	4.65367e-05	0.000169371	4.93346e-05	0	0	0	0	0	0	0	0	0
k__Bacteria;p__Actinobacteria;c__Actinobacteria;o__Micrococcales;f__Micrococcaceae;g__Arthrobacter;s__Arthrobacter sp. Hiyo4	0	0	0	0	0	0	0	0	0	0	0	0	0	0	0.000180631	9.70536e-05	0.000157149	0
k__Bacteria;p__Cyanobacteria;c__unidentified;o__Nostocales;f__Aphanizomenonaceae;g__Nodularia;s__Nodularia spumigena	0	0	0	0	0	0.000135896	0	0	0	0	0	0	0.000136168	0	0.000162568	0	0	0
k__Bacteria;p__Proteobacteria;c__Gammaproteobacteria;o__Enterobacterales;f__Erwiniaceae;g__Pantoea;s__Pantoea sp. PSNIH1	3.43194e-05	8.18614e-05	0	9.20721e-05	0	0	0	7.3469e-05	0	0	6.34697e-05	8.79069e-05	0	0	0	0	0	0
k__Bacteria;p__Firmicutes;c__Bacilli;o__Lactobacillales;f__Carnobacteriaceae;g__Carnobacterium;s__Carnobacterium sp. CP1	0	0	0	0	0	0	0	0	0	0	3.35819e-05	0	0	0	0.000240294	0	0.000157149	0
k__Bacteria;p__Cyanobacteria;c__unidentified;o__Nostocales;f__Aphanizomenonaceae;g__Dolichospermum;s__Dolichospermum compactum	3.46626e-05	0	0	0.000145014	5.3266e-05	6.45508e-05	0	0	0	0	0	0	0	0	0.000131915	0	0	0
k__Bacteria;p__unidentified;c__unidentified;o__unidentified;f__unidentified;g__unidentified;s__uncultured bacterium AST2	0	0	0	0	0	0	0	0	0	0	0	0	0	0	0.000186104	0	0.000157149	8.60152e-05
k__Bacteria;p__Proteobacteria;c__Gammaproteobacteria;o__unidentified;f__unidentified;g__Candidatus Thioglobus;s__Candidatus Thioglobus singularis	0	0	0.000103387	0	0	8.01789e-05	0	0	0.000194378	0	4.97011e-05	0	0	0	0	0	0	0
k__Bacteria;p__Proteobacteria;c__Gammaproteobacteria;o__Enterobacterales;f__Morganellaceae;g__Providencia;s__Providencia alcalifaciens	3.43194e-05	0	7.85738e-05	0	0.000175778	4.00895e-05	0	0	0	0	0	9.87718e-05	0	0	0	0	0	0
k__Bacteria;p__Proteobacteria;c__Gammaproteobacteria;o__Alteromonadales;f__Idiomarinaceae;g__Idiomarina;s__Idiomarina sp. OT37-5b	7.72186e-05	0	0	0	0.000133698	0.000120268	4.43206e-05	0	0	0	0	4.93859e-05	0	0	0	0	0	0
k__Bacteria;p__Firmicutes;c__Bacilli;o__Bacillales;f__Bacillaceae;g__Fictibacillus;s__Fictibacillus phosphorivorans	0.000110508	0	0	0	0	0	0	0	0	0	0	0	0	0	0.000312546	0	0	0
k__Bacteria;p__Proteobacteria;c__Alphaproteobacteria;o__Holosporales;f__Candidatus Paracaedibacteraceae;g__Candidatus Paracaedibacter;s__Candidatus Paracaedibacter acanthamoebae	3.43194e-05	0	5.16933e-05	0	0	6.04739e-05	0	0	7.79486e-05	0	3.35819e-05	0.000164455	0	0	0	0	0	0
k__Bacteria;p__Aquificae;c__Aquificae;o__Aquificales;f__unidentified;g__Thermosulfidibacter;s__Thermosulfidibacter takaii	3.43194e-05	4.09307e-05	0	0	0	0	7.88907e-05	0	9.76824e-05	0	0	0.000169394	0	0	0	0	0	0
k__Bacteria;p__Elusimicrobia;c__Endomicrobia;o__Endomicrobiales;f__Endomicrobiaceae;g__Endomicrobium;s__Endomicrobium proavitum	7.34434e-05	0	0	0	0	7.54225e-05	0	5.60832e-05	8.04153e-05	0	6.14548e-05	7.25973e-05	0	0	0	0	0	0
k__Bacteria;p__Tenericutes;c__Mollicutes;o__Entomoplasmatales;f__Entomoplasmataceae;g__Mesoplasma;s__Mesoplasma florum	0	0	0	0	5.3266e-05	9.10506e-05	0	0	0	0	0	0	0	0	0.00027423	0	0	0
k__Bacteria;p__unidentified;c__unidentified;o__unidentified;f__unidentified;g__unidentified;s__uncultured rumen bacterium	0	0	0	4.60361e-05	0	0.000215736	8.86413e-05	0	0	0	6.71637e-05	0	0	0	0	0	0	0
k__Bacteria;p__Thermotogae;c__Thermotogae;o__Petrotogales;f__unidentified;g__Marinitoga;s__Unclassified_Marinitoga	0	0	0	7.96424e-05	0	0	0	0	0	9.5927e-05	0	0	0	0	0.000239199	0	0	0
k__Bacteria;p__Proteobacteria;c__Gammaproteobacteria;o__Enterobacterales;f__Erwiniaceae;g__Erwinia;s__Erwinia pyrifoliae	3.43194e-05	0	5.16933e-05	0	0.000127306	3.39741e-05	4.43206e-05	0	0.00012087	0	0	0	0	0	0	0	0	0
k__Bacteria;p__Bacteroidetes;c__Flavobacteriia;o__Flavobacteriales;f__Flavobacteriaceae;g__Elizabethkingia;s__Elizabethkingia meningoseptica	3.43194e-05	0	0	5.70847e-05	0	3.39741e-05	0	0	5.96948e-05	0	3.35819e-05	0	0	0	0.000192673	0	0	0
k__Bacteria;p__Firmicutes;c__Bacilli;o__Lactobacillales;f__Streptococcaceae;g__Streptococcus;s__Streptococcus pantholopis	0.000115999	0	0.000208841	0	0	8.42558e-05	0	0	0	0	0	0	0	0	0	0	0	0
k__Bacteria;p__Proteobacteria;c__Gammaproteobacteria;o__Enterobacterales;f__Enterobacteriaceae;g__Citrobacter;s__Citrobacter sp. FDAARGOS_156	9.88398e-05	4.09307e-05	0	0	0	7.30444e-05	5.93897e-05	0	0	0	5.30593e-05	8.34621e-05	0	0	0	0	0	0
k__Bacteria;p__Tenericutes;c__Mollicutes;o__Mycoplasmatales;f__Mycoplasmataceae;g__Mycoplasma;s__Mycoplasma hominis	0	0	0	0	0	3.39741e-05	0	0	0	0	0	9.53148e-05	0	0	0	0	0	0.000278722
k__Bacteria;p__Proteobacteria;c__Gammaproteobacteria;o__Enterobacterales;f__Enterobacteriaceae;g__Enterobacter;s__Enterobacter sp. Crenshaw	5.76565e-05	7.61311e-05	0	0	0	0	4.43206e-05	0	9.86691e-05	0	6.34697e-05	6.76587e-05	0	0	0	0	0	0
k__Bacteria;p__Proteobacteria;c__Gammaproteobacteria;o__Alteromonadales;f__Moritellaceae;g__Moritella;s__Moritella viscosa	0.000117029	0	0	0	0	3.43139e-05	0	5.60832e-05	8.23887e-05	8.24541e-05	3.55968e-05	0	0	0	0	0	0	0
k__Bacteria;p__Bacteroidetes;c__Chitinophagia;o__Chitinophagales;f__Chitinophagaceae;g__Niabella;s__Niabella ginsenosidivorans	0	0	0	5.01793e-05	5.3266e-05	0.000104301	0	0	0	0	0	8.59314e-05	0	0	0.000113305	0	0	0
k__Bacteria;p__Proteobacteria;c__Betaproteobacteria;o__Nitrosomonadales;f__Nitrosomonadaceae;g__Nitrosospira;s__Nitrosospira lacus	3.43194e-05	4.6661e-05	5.16933e-05	4.60361e-05	0	7.6102e-05	0	0	5.92015e-05	0	3.55968e-05	5.72876e-05	0	0	0	0	0	0
k__Viruses;p__unidentified;c__unidentified;o__Caudovirales;f__Siphoviridae;g__Sk1virus;s__Lactococcus phage 936 sensu lato	0	0	0	0	0	0	0	0	0	0	0	0	0	0	0.000116042	9.70536e-05	0.00011079	8.27069e-05
k__Bacteria;p__Proteobacteria;c__Gammaproteobacteria;o__Methylococcales;f__Methylococcaceae;g__Methylomonas;s__Methylomonas methanica	3.43194e-05	0	0	4.60361e-05	0	3.39741e-05	8.86413e-05	5.60832e-05	0	0	0	6.81525e-05	0	0	0	0	7.85745e-05	0
k__Bacteria;p__Proteobacteria;c__Epsilonproteobacteria;o__Campylobacterales;f__Campylobacteraceae;g__Unclassified_Campylobacteraceae;s__Unclassified_Campylobacteraceae	0	0	5.99642e-05	4.60361e-05	8.57583e-05	3.39741e-05	0	0	4.93346e-05	0	0	0.000130379	0	0	0	0	0	0
k__Bacteria;p__Proteobacteria;c__Gammaproteobacteria;o__Pasteurellales;f__Pasteurellaceae;g__Mannheimia;s__Mannheimia glucosida	0	0	0	0	0	0	0.000198113	5.60832e-05	6.01882e-05	0	3.35819e-05	5.2349e-05	0	0	0	0	0	0
k__Bacteria;p__Proteobacteria;c__Gammaproteobacteria;o__Acidiferrobacterales;f__Acidiferrobacteraceae;g__Sulfurifustis;s__Sulfurifustis variabilis	0	4.99354e-05	0	0	0	4.07689e-05	4.43206e-05	5.60832e-05	6.90684e-05	0	3.35819e-05	0.000105192	0	0	0	0	0	0
k__Bacteria;p__Proteobacteria;c__Gammaproteobacteria;o__Enterobacterales;f__Pectobacteriaceae;g__Dickeya;s__Dickeya dianthicola	0	0.000104783	0	0	5.3266e-05	0	0	0	9.86691e-05	0.000141196	0	0	0	0	0	0	0	0
k__Bacteria;p__Firmicutes;c__Bacilli;o__Lactobacillales;f__Leuconostocaceae;g__Weissella;s__Weissella ceti	3.43194e-05	0	0	0	0	8.08584e-05	0	5.60832e-05	4.93346e-05	0	9.57083e-05	8.09929e-05	0	0	0	0	0	0
k__Bacteria;p__Proteobacteria;c__Gammaproteobacteria;o__Xanthomonadales;f__Xanthomonadaceae;g__Xanthomonas;s__Unclassified_Xanthomonas	0	0	0	0.000158824	9.96075e-05	5.9115e-05	0	0	0	0	0	0	0	0	0	0	7.85745e-05	0
k__Bacteria;p__Firmicutes;c__Bacilli;o__Lactobacillales;f__Streptococcaceae;g__Streptococcus;s__Streptococcus himalayensis	6.76091e-05	0	0	0.000106343	5.3266e-05	3.39741e-05	0	0	6.7095e-05	0	6.71637e-05	0	0	0	0	0	0	0
k__Bacteria;p__Actinobacteria;c__Actinobacteria;o__Corynebacteriales;f__Corynebacteriaceae;g__Corynebacterium;s__Corynebacterium freneyi	0	0	0	8.70082e-05	0	0	8.86413e-05	0	0	5.38916e-05	0	0	0	0	0.000164757	0	0	0
k__Bacteria;p__Firmicutes;c__Bacilli;o__Bacillales;f__Bacillaceae;g__Geobacillus;s__Geobacillus genomosp. 3	3.56921e-05	0	0	0	7.45724e-05	0	0.000100608	0	0	0	3.35819e-05	0.000148158	0	0	0	0	0	0
k__Bacteria;p__Proteobacteria;c__Betaproteobacteria;o__Burkholderiales;f__Alcaligenaceae;g__Achromobacter;s__Achromobacter spanius	0	0	0	0	0	3.39741e-05	0.000144928	0.000112166	0	5.38916e-05	4.49997e-05	0	0	0	0	0	0	0
k__Bacteria;p__Bacteroidetes;c__Flavobacteriia;o__Flavobacteriales;f__Flavobacteriaceae;g__Winogradskyella;s__Winogradskyella sp. RHA_55	3.43194e-05	0	6.82352e-05	7.82613e-05	0	0	0	0	0.000124816	0	0	0	0	0	8.42944e-05	0	0	0
k__Bacteria;p__Proteobacteria;c__Gammaproteobacteria;o__Vibrionales;f__Vibrionaceae;g__Vibrio;s__Unclassified_Vibrio oreintalis group	4.22128e-05	0	5.73796e-05	0	6.07233e-05	5.40188e-05	0	0	5.22946e-05	0	5.94399e-05	6.32139e-05	0	0	0	0	0	0
k__Bacteria;p__Firmicutes;c__Bacilli;o__Lactobacillales;f__Streptococcaceae;g__Lactococcus;s__Lactococcus lactis	0	5.64843e-05	0	0	0	5.9115e-05	4.43206e-05	0	0	5.38916e-05	0	4.93859e-05	0	0	0.000125347	0	0	0
k__Bacteria;p__Actinobacteria;c__Actinobacteria;o__Actinomycetales;f__Unclassified_Actinomycetales;g__Unclassified_Actinomycetales;s__Unclassified_Actinomycetales	0	0	0	4.60361e-05	0	0	6.33785e-05	5.60832e-05	0	0	0	0	6.80841e-05	0	0.000154905	0	0	0
k__Bacteria;p__Firmicutes;c__Negativicutes;o__Selenomonadales;f__Sporomusaceae;g__Pelosinus;s__Pelosinus sp. UFO1	0	7.94055e-05	0	4.60361e-05	8.6291e-05	4.21279e-05	0	0	0	0	0.000134327	0	0	0	0	0	0	0
k__Bacteria;p__Proteobacteria;c__Gammaproteobacteria;o__Chromatiales;f__Chromatiaceae;g__Candidatus Nitrosoglobus;s__Candidatus Nitrosoglobus terrae	6.10885e-05	5.68936e-05	5.16933e-05	4.60361e-05	5.3266e-05	0	0	0	0	0	0	0.000118526	0	0	0	0	0	0
k__Bacteria;p__Deinococcus-Thermus;c__Deinococci;o__Deinococcales;f__Trueperaceae;g__Truepera;s__Truepera radiovictrix	0	0	0	0	0	0.00020962	6.6481e-05	0	0	0	0	0	0	0	0.000109473	0	0	0
k__Bacteria;p__Proteobacteria;c__Betaproteobacteria;o__Burkholderiales;f__Oxalobacteraceae;g__Oxalobacter;s__Oxalobacter formigenes	3.43194e-05	4.09307e-05	0.000103387	0	0	0	0	0	0	7.92206e-05	6.14548e-05	6.56832e-05	0	0	0	0	0	0
k__Bacteria;p__Proteobacteria;c__Alphaproteobacteria;o__unidentified;f__unidentified;g__unidentified;s__uncultured Alphaproteobacteria bacterium	0	4.09307e-05	0	6.72127e-05	0	3.39741e-05	6.95834e-05	0	5.22946e-05	0	3.35819e-05	8.64253e-05	0	0	0	0	0	0
k__Bacteria;p__Proteobacteria;c__Gammaproteobacteria;o__Alteromonadales;f__Alteromonadaceae;g__Alteromonas;s__Alteromonas naphthalenivorans	0	0	0	0	0.000108663	8.32366e-05	8.86413e-05	0	4.93346e-05	5.38916e-05	0	0	0	0	0	0	0	0
k__Bacteria;p__Actinobacteria;c__Actinobacteria;o__Propionibacteriales;f__Nocardioidaceae;g__Aeromicrobium;s__Aeromicrobium erythreum	0	0	0	0	0	9.24096e-05	0	0.000112166	0	0	0	0	0	0	9.90733e-05	0	7.85745e-05	0
k__Bacteria;p__Firmicutes;c__Bacilli;o__Lactobacillales;f__Streptococcaceae;g__Streptococcus;s__Streptococcus halotolerans	4.66743e-05	0	0	8.51667e-05	0	5.23201e-05	0	0	8.73222e-05	0	0	0	0	0	0.000109473	0	0	0
k__Eukaryota;p__Ascomycota;c__Dothideomycetes;o__Dothideales;f__Saccotheciaceae;g__Aureobasidium;s__Unclassified_Aureobasidium	3.43194e-05	0	0.000201604	9.20721e-05	0	5.23201e-05	0	0	0	0	0	0	0	0	0	0	0	0
k__Bacteria;p__Firmicutes;c__Negativicutes;o__Selenomonadales;f__Unclassified_Selenomonadales;g__Unclassified_Selenomonadales;s__Unclassified_Selenomonadales	0	0	0	0	0	0	0	0	0	0.000125028	3.42535e-05	0	6.80841e-05	0	5.63787e-05	0	9.58609e-05	0
k__Bacteria;p__Firmicutes;c__Clostridia;o__Clostridiales;f__Lachnospiraceae;g__Blautia;s__Unclassified_Blautia	6.86387e-05	0	0	7.50388e-05	0	7.13457e-05	0	0	0	0	0.000115186	4.93859e-05	0	0	0	0	0	0
k__Bacteria;p__Firmicutes;c__Bacilli;o__Bacillales;f__Bacillaceae;g__Bacillus;s__Bacillus krulwichiae	0	0	0	0	0	0	0	0	4.93346e-05	0	0	0	6.80841e-05	0	0.000181178	0	7.85745e-05	0
k__Bacteria;p__Firmicutes;c__Clostridia;o__Clostridiales;f__Lachnospiraceae;g__Lachnoclostridium;s__Lachnoclostridium phytofermentans	0	0	0	4.60361e-05	0	6.79482e-05	0	0	0	0	3.35819e-05	0	0	8.82048e-05	0.000140673	0	0	0
k__Bacteria;p__Proteobacteria;c__Epsilonproteobacteria;o__Campylobacterales;f__Campylobacteraceae;g__Campylobacter;s__Campylobacter jejuni	0	0	5.16933e-05	0	5.85926e-05	4.24676e-05	4.43206e-05	0	0	0	0.000108805	6.86464e-05	0	0	0	0	0	0
k__Bacteria;p__Firmicutes;c__Bacilli;o__Bacillales;f__Paenibacillaceae;g__Paenibacillus;s__Paenibacillus bovis	0	0	0	0	0	0	0	0	0	5.38916e-05	0	0	0	0	0.000318567	0	0	0
k__Bacteria;p__Proteobacteria;c__Gammaproteobacteria;o__Legionellales;f__Coxiellaceae;g__Coxiella;s__Coxiella endosymbiont of Amblyomma americanum	8.82008e-05	0	7.90908e-05	0	0	0	0	0	0.000154417	0	5.03728e-05	0	0	0	0	0	0	0
k__Eukaryota;p__Ascomycota;c__Dothideomycetes;o__Dothideales;f__Saccotheciaceae;g__Aureobasidium;s__Aureobasidium pullulans	6.86387e-05	0	7.54722e-05	0	0	8.73135e-05	0	5.60832e-05	0	0	0	0	0	0	0	0	0	8.27069e-05
k__Bacteria;p__Proteobacteria;c__Gammaproteobacteria;o__Alteromonadales;f__Shewanellaceae;g__Shewanella;s__Shewanella amazonensis	3.43194e-05	0	0	0.000139029	0	4.14484e-05	0	0	0	0	0.000152797	0	0	0	0	0	0	0
k__Bacteria;p__Proteobacteria;c__Gammaproteobacteria;o__Vibrionales;f__Vibrionaceae;g__Vibrio;s__Vibrio qinghaiensis	0.000106047	0	5.16933e-05	0	0	3.39741e-05	0	0	0.000118403	0	5.70891e-05	0	0	0	0	0	0	0
k__Bacteria;p__unidentified;c__unidentified;o__unidentified;f__unidentified;g__unidentified;s__uncultured bacterium Contig160	6.82955e-05	0	0	4.60361e-05	0	6.79482e-05	0	0	0	0	0	0	0	0	0.000183915	0	0	0
k__Bacteria;p__Cyanobacteria;c__unidentified;o__Chroococcales;f__Chroococcaceae;g__Geminocystis;s__Geminocystis sp. NIES-3709	0	0	0	0	0	3.39741e-05	0	8.46856e-05	0.000197338	0	0	4.93859e-05	0	0	0	0	0	0
k__Bacteria;p__Proteobacteria;c__Alphaproteobacteria;o__Rhodobacterales;f__Rhodobacteraceae;g__Sulfitobacter;s__Sulfitobacter sp. AM1-D1	4.70175e-05	0	8.99464e-05	6.7673e-05	0	3.39741e-05	0	0	0	0	7.45517e-05	4.93859e-05	0	0	0	0	0	0
k__Bacteria;p__Firmicutes;c__Bacilli;o__Lactobacillales;f__Enterococcaceae;g__Enterococcus;s__Enterococcus hirae	0	8.18614e-05	0	4.60361e-05	0	0	0	0	0	0	0	0	0	0	7.71786e-05	0	0.000157149	0
k__Bacteria;p__Proteobacteria;c__Gammaproteobacteria;o__Pseudomonadales;f__Pseudomonadaceae;g__Pseudomonas;s__Pseudomonas mandelii	3.43194e-05	0	0	0	0	4.9942e-05	0	0	0	0.000104011	0	0	0	0	0.000173515	0	0	0
k__Bacteria;p__Bacteroidetes;c__Flavobacteriia;o__Unclassified_Flavobacteriia;f__Unclassified_Flavobacteriia;g__Unclassified_Flavobacteriia;s__Unclassified_Flavobacteriia	3.43194e-05	0	0	0	0	0.000114833	0	0	7.94286e-05	0	8.3283e-05	4.93859e-05	0	0	0	0	0	0
k__Bacteria;p__Actinobacteria;c__Actinobacteria;o__Corynebacteriales;f__Nocardiaceae;g__Rhodococcus;s__Unclassified_Rhodococcus	0	0	0	0	0	0	0	5.88874e-05	0	0	0.000127947	0	0	0	0.000173515	0	0	0
k__Bacteria;p__Proteobacteria;c__Gammaproteobacteria;o__Aeromonadales;f__Aeromonadaceae;g__Oceanisphaera;s__Oceanisphaera avium	0	0	0	0	0	6.79482e-05	5.40712e-05	5.60832e-05	7.35085e-05	5.38916e-05	0	5.48183e-05	0	0	0	0	0	0
k__Bacteria;p__Bacteroidetes;c__Flavobacteriia;o__Flavobacteriales;f__Flavobacteriaceae;g__Lacinutrix;s__Lacinutrix venerupis	0	0	0	4.60361e-05	0	7.6102e-05	0	0	0	0	0	0	0	0	0.000237557	0	0	0
k__Bacteria;p__Proteobacteria;c__Gammaproteobacteria;o__Pseudomonadales;f__Pseudomonadaceae;g__Pseudomonas;s__Pseudomonas sp. S-6-2	3.43194e-05	0	0	0	0	3.39741e-05	0	0	9.86691e-05	0	0	0	0	0	0.000109473	0	0	8.27069e-05
k__Bacteria;p__Cyanobacteria;c__unidentified;o__Chroococcales;f__Microcystaceae;g__Microcystis;s__Unclassified_Microcystis	6.34908e-05	0	0	4.60361e-05	5.3266e-05	8.15379e-05	0	0	4.93346e-05	6.46699e-05	0	0	0	0	0	0	0	0
k__Bacteria;p__Proteobacteria;c__Gammaproteobacteria;o__Alteromonadales;f__Pseudoalteromonadaceae;g__Pseudoalteromonas;s__Pseudoalteromonas piratica	0	0	0	4.60361e-05	0.000106532	0.000123666	0	0	8.1402e-05	0	0	0	0	0	0	0	0	0
k__Bacteria;p__Proteobacteria;c__Gammaproteobacteria;o__Enterobacterales;f__Yersiniaceae;g__Serratia;s__Serratia marcescens	0.000161301	0	0	4.60361e-05	0	0.000149486	0	0	0	0	0	0	0	0	0	0	0	0
k__Bacteria;p__Actinobacteria;c__Actinobacteria;o__Micrococcales;f__Promicromonosporaceae;g__Isoptericola;s__Isoptericola variabilis	0	0	0	0.00012752	0	0	0	0	0	0	0	9.87718e-05	0	0	0.000130273	0	0	0
k__Bacteria;p__Proteobacteria;c__Gammaproteobacteria;o__Chromatiales;f__Ectothiorhodospiraceae;g__Spiribacter;s__Spiribacter curvatus	6.10885e-05	0	0	4.60361e-05	0	6.01342e-05	4.43206e-05	0	4.93346e-05	6.08975e-05	3.35819e-05	0	0	0	0	0	0	0
k__Bacteria;p__Actinobacteria;c__Actinobacteria;o__Corynebacteriales;f__Corynebacteriaceae;g__Corynebacterium;s__Corynebacterium aquilae	0	0	0	5.29415e-05	0	0	0	0	4.93346e-05	0	0	0	0	0	0.000250694	0	0	0
k__Bacteria;p__Proteobacteria;c__Gammaproteobacteria;o__Enterobacterales;f__Enterobacteriaceae;g__Candidatus Blochmannia;s__Blochmannia endosymbiont of Camponotus (Colobopsis) obliquus	7.20707e-05	0	0	0	0	3.39741e-05	4.43206e-05	0	7.10418e-05	0	0	0.000130873	0	0	0	0	0	0
k__Bacteria;p__Thermodesulfobacteria;c__Thermodesulfobacteria;o__Thermodesulfobacteriales;f__Thermodesulfobacteriaceae;g__Caldimicrobium;s__Caldimicrobium thiodismutans	0.000146887	0	0	4.60361e-05	0	0	0	0	4.93346e-05	0	0	0	0	0	0.000109473	0	0	0
k__Bacteria;p__Firmicutes;c__Bacilli;o__Bacillales;f__Planococcaceae;g__Sporosarcina;s__Unclassified_Sporosarcina	0	0	0	0	0	0	0	0	0	0.000215566	0	0	0	0	0.000135747	0	0	0
k__Bacteria;p__Proteobacteria;c__Gammaproteobacteria;o__Xanthomonadales;f__Xanthomonadaceae;g__Luteimonas;s__Luteimonas sp. JM171	0	0	0	0	0	0.000134877	0	0	4.93346e-05	0	4.02982e-05	0	0	0	0.000125894	0	0	0
k__Bacteria;p__Proteobacteria;c__Gammaproteobacteria;o__Alteromonadales;f__Alteromonadaceae;g__Marinobacter;s__Marinobacter similis	0	0	0	0	0	0	0	0	0	0	3.35819e-05	0	0	0.000234172	8.15575e-05	0	0	0
k__Bacteria;p__Firmicutes;c__Bacilli;o__Bacillales;f__Paenibacillaceae;g__Aneurinibacillus;s__Aneurinibacillus sp. XH2	0	0	0	4.60361e-05	0	0	0	0	0	0	3.35819e-05	0	0	0	0.000268757	0	0	0
k__Bacteria;p__Actinobacteria;c__Actinobacteria;o__Micrococcales;f__Micrococcaceae;g__Arthrobacter;s__Arthrobacter sp. FB24	0	0	0	0	0	0	0	8.6929e-05	0	0	0	0	0	7.80574e-05	0.00018282	0	0	0
k__Bacteria;p__Actinobacteria;c__Actinobacteria;o__Streptomycetales;f__Streptomycetaceae;g__Streptomyces;s__Streptomyces albulus	6.86387e-05	0	0	0	0	0.000147108	0	0	0	0	3.35819e-05	0	0	0	0	9.70536e-05	0	0
k__Bacteria;p__Proteobacteria;c__Gammaproteobacteria;o__Thiotrichales;f__Piscirickettsiaceae;g__Thiomicrospira;s__Thiomicrospira cyclica	3.43194e-05	0	0	0	0	0	8.86413e-05	0	4.93346e-05	0	0	0.000173344	0	0	0	0	0	0
k__Bacteria;p__Bacteroidetes;c__Sphingobacteriia;o__Sphingobacteriales;f__Sphingobacteriaceae;g__Sphingobacterium;s__Sphingobacterium sp. ML3W	6.86387e-05	0	0.000103387	4.60361e-05	0	0	0	0	0	0	0	0	0	0	0.000126989	0	0	0
k__Bacteria;p__Proteobacteria;c__Betaproteobacteria;o__Burkholderiales;f__Alcaligenaceae;g__Bordetella;s__Bordetella pseudohinzii	0	0	0	0	0	0	0	0	0	0	0	0	0	0	0.000186652	0	0.000157149	0
k__Bacteria;p__Proteobacteria;c__Gammaproteobacteria;o__Aeromonadales;f__Aeromonadaceae;g__Aeromonas;s__Aeromonas salmonicida	7.92777e-05	0	0	0	0	5.06214e-05	0	0	4.93346e-05	0	9.63799e-05	6.76587e-05	0	0	0	0	0	0
k__Bacteria;p__Actinobacteria;c__Actinobacteria;o__Propionibacteriales;f__Propionibacteriaceae;g__Propionibacterium;s__Propionibacterium freudenreichii	6.28044e-05	0	0	0	0	0.000180742	0	0	4.93346e-05	0	5.0037e-05	0	0	0	0	0	0	0
k__Bacteria;p__Proteobacteria;c__Betaproteobacteria;o__Nitrosomonadales;f__Gallionellaceae;g__Sideroxydans;s__Sideroxydans lithotrophicus	6.2118e-05	0	0	0	0	0	0.000119223	0	0	5.38916e-05	5.67533e-05	4.93859e-05	0	0	0	0	0	0
k__Bacteria;p__Proteobacteria;c__Deltaproteobacteria;o__Myxococcales;f__Archangiaceae;g__Cystobacter;s__Cystobacter fuscus	0	0.000163723	0	0	0	0.000116871	6.07193e-05	0	0	0	0	0	0	0	0	0	0	0
k__Bacteria;p__Proteobacteria;c__Gammaproteobacteria;o__Xanthomonadales;f__Unclassified_Xanthomonadales;g__Unclassified_Xanthomonadales;s__Unclassified_Xanthomonadales	0	0	0	0	0	6.79482e-05	0	0	0	0	0	0	0	0.000213097	5.74734e-05	0	0	0
k__Bacteria;p__Proteobacteria;c__Gammaproteobacteria;o__Alteromonadales;f__Pseudoalteromonadaceae;g__Pseudoalteromonas;s__Pseudoalteromonas sp. SM9913	7.75618e-05	0	0	0	0	0	8.86413e-05	0	0.00012235	0	0	4.93859e-05	0	0	0	0	0	0
k__Eukaryota;p__Apicomplexa;c__Aconoidasida;o__Haemosporida;f__Plasmodiidae;g__Plasmodium;s__Unclassified_Plasmodium (Laverania)	0	0	0	6.35298e-05	7.72357e-05	3.39741e-05	0	0	0	0	0	0	0	0	0.000162568	0	0	0
k__Bacteria;p__Firmicutes;c__Clostridia;o__Clostridiales;f__Clostridiaceae;g__Clostridium;s__Clostridium formicaceticum	4.73607e-05	0	0	0	0	4.7224e-05	4.43206e-05	0	0	0	4.97011e-05	0.000148158	0	0	0	0	0	0
k__Bacteria;p__Proteobacteria;c__Betaproteobacteria;o__Neisseriales;f__Neisseriaceae;g__Neisseria;s__Neisseria mucosa	8.27097e-05	0	0	0	0	6.76085e-05	0	0	9.07756e-05	5.92807e-05	3.59326e-05	0	0	0	0	0	0	0
k__Bacteria;p__Proteobacteria;c__Gammaproteobacteria;o__Oceanospirillales;f__Alcanivoracaceae;g__Alcanivorax;s__Alcanivorax pacificus	6.48636e-05	0	0	0	0	0	0	0	8.04153e-05	5.38916e-05	3.82833e-05	9.87718e-05	0	0	0	0	0	0
k__Bacteria;p__Firmicutes;c__Clostridia;o__Clostridiales;f__Symbiobacteriaceae;g__Symbiobacterium;s__Symbiobacterium thermophilum	3.43194e-05	0	0	4.60361e-05	0	0	0	0	0	0	6.71637e-05	0	0	0	0.000187199	0	0	0
k__Bacteria;p__Proteobacteria;c__Gammaproteobacteria;o__Enterobacterales;f__Morganellaceae;g__Xenorhabdus;s__Xenorhabdus poinarii	5.07927e-05	0	0	5.6164e-05	0	5.29996e-05	0	0	0	0	0.000119551	5.48183e-05	0	0	0	0	0	0
k__Bacteria;p__Proteobacteria;c__Betaproteobacteria;o__Rhodocyclales;f__Unclassified_Rhodocyclales;g__Unclassified_Rhodocyclales;s__Unclassified_Rhodocyclales	0	0	0	0.000118773	0	0	0	0.000112166	0	0	3.35819e-05	6.96341e-05	0	0	0	0	0	0
k__Bacteria;p__Actinobacteria;c__Actinobacteria;o__Micrococcales;f__Micrococcaceae;g__Arthrobacter;s__Arthrobacter sp. U41	0	0	0	0	0	0	0	0	9.86691e-05	0	0	0	0	0	0.000107284	0	0	0.000128196
k__Bacteria;p__Proteobacteria;c__Gammaproteobacteria;o__Chromatiales;f__Chromatiaceae;g__Candidatus Tenderia;s__Candidatus Tenderia electrophaga	8.03073e-05	0	0	4.60361e-05	0	0	0	0	0.000109523	6.46699e-05	3.35819e-05	0	0	0	0	0	0	0
k__Bacteria;p__Proteobacteria;c__Epsilonproteobacteria;o__Campylobacterales;f__Helicobacteraceae;g__Helicobacter;s__Helicobacter heilmannii	3.43194e-05	0	7.23706e-05	0	0	8.83327e-05	5.00823e-05	0	0	5.38916e-05	3.35819e-05	0	0	0	0	0	0	0
k__Bacteria;p__Proteobacteria;c__Gammaproteobacteria;o__Legionellales;f__Legionellaceae;g__Legionella;s__Legionella sainthelensi	6.555e-05	0	0	5.75451e-05	0	0	0	5.60832e-05	4.93346e-05	0	5.44026e-05	4.93859e-05	0	0	0	0	0	0
k__Bacteria;p__Proteobacteria;c__Gammaproteobacteria;o__Enterobacterales;f__Erwiniaceae;g__Pantoea;s__Pantoea alhagi	3.43194e-05	4.09307e-05	0	4.83379e-05	0	7.57623e-05	0	0	4.93346e-05	0	3.35819e-05	4.93859e-05	0	0	0	0	0	0
k__Bacteria;p__Proteobacteria;c__Gammaproteobacteria;o__Pseudomonadales;f__Pseudomonadaceae;g__Pseudomonas;s__Pseudomonas protegens	0	0	0	0	0.000230109	6.79482e-05	0	0	0	0	3.35819e-05	0	0	0	0	0	0	0
k__Bacteria;p__Bacteroidetes;c__Sphingobacteriia;o__Sphingobacteriales;f__Sphingobacteriaceae;g__Mucilaginibacter;s__Mucilaginibacter gotjawali	0	0	0	0	0	0.000172589	0	0	0	0	0	0	0	0	0	0	0.000157149	0
k__Bacteria;p__Bacteroidetes;c__Flavobacteriia;o__Flavobacteriales;f__Flavobacteriaceae;g__Flavobacterium;s__Flavobacterium sp. HYN0048	6.31476e-05	0	0	4.60361e-05	0	0	0	0	0	5.38916e-05	0.000116865	4.93859e-05	0	0	0	0	0	0
k__Bacteria;p__Bacteroidetes;c__Sphingobacteriia;o__Sphingobacteriales;f__Sphingobacteriaceae;g__Sphingobacterium;s__Sphingobacterium sp. G1-14	0	0	0.000151978	0	0	6.76085e-05	0	0	4.93346e-05	6.03586e-05	0	0	0	0	0	0	0	0
k__Bacteria;p__Tenericutes;c__Mollicutes;o__Entomoplasmatales;f__Spiroplasmataceae;g__Spiroplasma;s__Unclassified_Spiroplasma	0	0	0	0	0	4.21279e-05	0	0	0	0	0	0	0	0	0.00028682	0	0	0
k__Bacteria;p__Firmicutes;c__Clostridia;o__Clostridiales;f__Clostridiaceae;g__Mordavella;s__Mordavella sp. Marseille-P3756	0	0	0	0	0	3.941e-05	0	0	0	0	0	0	0	7.80574e-05	0.000210189	0	0	0
k__Bacteria;p__Proteobacteria;c__Betaproteobacteria;o__Nitrosomonadales;f__Sterolibacteriaceae;g__Sterolibacterium;s__Sterolibacterium denitrificans	0	4.09307e-05	0	0	0	0	4.43206e-05	0.000112166	7.89353e-05	0	4.93653e-05	0	0	0	0	0	0	0
k__Bacteria;p__Actinobacteria;c__Actinobacteria;o__Corynebacteriales;f__Corynebacteriaceae;g__Corynebacterium;s__Corynebacterium testudinoris	0	0	0	0	0	0	0	6.89823e-05	0	0.000107783	0	0	0	0	0.000147789	0	0	0
k__Bacteria;p__Cyanobacteria;c__unidentified;o__Nostocales;f__Nostocaceae;g__Trichormus;s__Unclassified_Trichormus	0	0	0.000113208	0	0	0	0	0	4.93346e-05	0.000161675	0	0	0	0	0	0	0	0
k__Bacteria;p__Bacteroidetes;c__Flavobacteriia;o__Flavobacteriales;f__Flavobacteriaceae;g__Capnocytophaga;s__Capnocytophaga sputigena	0	0	0	4.60361e-05	0	0	4.43206e-05	0	0	0	0	0	0	0	0.000232631	0	0	0
k__Bacteria;p__Proteobacteria;c__Gammaproteobacteria;o__Chromatiales;f__Halothiobacillaceae;g__Halothiobacillus;s__Halothiobacillus neapolitanus	0	0	0	0	0	7.23649e-05	0	0	5.5748e-05	0.000161136	3.35819e-05	0	0	0	0	0	0	0
k__Bacteria;p__Proteobacteria;c__Gammaproteobacteria;o__Alteromonadales;f__Idiomarinaceae;g__Idiomarina;s__Idiomarina sp. X4	3.53489e-05	4.09307e-05	0	0	0	0.000147787	0	0	0	5.38916e-05	4.23131e-05	0	0	0	0	0	0	0
k__Bacteria;p__Proteobacteria;c__Alphaproteobacteria;o__Sphingomonadales;f__Unclassified_Sphingomonadales;g__Unclassified_Sphingomonadales;s__Unclassified_Sphingomonadales	6.86387e-05	8.22707e-05	0	7.64199e-05	0	0	0	0	0	0	0	0	0	9.21077e-05	0	0	0	0
k__Bacteria;p__Proteobacteria;c__Epsilonproteobacteria;o__Campylobacterales;f__Campylobacteraceae;g__Arcobacter;s__Arcobacter mytili	0	0	0	0	0	0	0	0	0	0	0	0	0	0	0.000218399	0	0	0.000100902
k__Bacteria;p__Firmicutes;c__Bacilli;o__Bacillales;f__Bacillaceae;g__Bacillus;s__Bacillus safensis	0	0	0	5.75451e-05	0	0	5.54008e-05	0	0	0	0	0	0	0	0.00020581	0	0	0
k__Bacteria;p__Firmicutes;c__Bacilli;o__Lactobacillales;f__Streptococcaceae;g__Streptococcus;s__Streptococcus mutans	3.43194e-05	0	0.000196952	0	0	0	0	0	0	0	0	8.64253e-05	0	0	0	0	0	0
k__Bacteria;p__Firmicutes;c__Bacilli;o__Bacillales;f__Staphylococcaceae;g__Staphylococcus;s__Staphylococcus hominis	0	0	0	4.60361e-05	5.3266e-05	6.11534e-05	0	0	0	0	0	0	0	0	0.000156547	0	0	0
k__Eukaryota;p__Ascomycota;c__Sordariomycetes;o__Hypocreales;f__Hypocreaceae;g__Trichoderma;s__Unclassified_Trichoderma	0	0	0	0.000184144	0	9.92044e-05	0	0	0	0	3.35819e-05	0	0	0	0	0	0	0
k__Bacteria;p__Bacteroidetes;c__Bacteroidia;o__Marinilabiliales;f__Marinifilaceae;g__unidentified;s__Marinifilaceae bacterium SPP2	0	0	0	4.60361e-05	0	5.13009e-05	0	0	0	0	7.92532e-05	0	0	0	0.000140126	0	0	0
k__Bacteria;p__Actinobacteria;c__Actinobacteria;o__Propionibacteriales;f__Nocardioidaceae;g__Nocardioides;s__Nocardioides dokdonensis	0	0	0	4.60361e-05	0	0	0	0	0	0	6.71637e-05	0	0.000147062	0	5.47366e-05	0	0	0
k__Bacteria;p__Firmicutes;c__Bacilli;o__Bacillales;f__Bacillaceae;g__Bacillus;s__Bacillus thuringiensis	0	0	0	0	0	0	0	0	0	0	0	0	0	0	0.000157641	0	0.000157149	0
k__Bacteria;p__Proteobacteria;c__Gammaproteobacteria;o__Pseudomonadales;f__Pseudomonadaceae;g__Pseudomonas;s__Pseudomonas umsongensis	0	0	0	0	0	8.5275e-05	6.42649e-05	6.61782e-05	0	0	0	9.87718e-05	0	0	0	0	0	0
k__Bacteria;p__Proteobacteria;c__Gammaproteobacteria;o__Enterobacterales;f__Enterobacteriaceae;g__Shigella;s__Shigella dysenteriae	0.000102615	0	0	9.20721e-05	0	3.39741e-05	0	0	0	0	3.39177e-05	4.93859e-05	0	0	0	0	0	0
k__Bacteria;p__Actinobacteria;c__Actinobacteria;o__Micrococcales;f__Micrococcaceae;g__Arthrobacter;s__Arthrobacter sp. IHBB 11108	0	0	5.16933e-05	4.60361e-05	0	0	0	0	0	0	7.38801e-05	0.000140256	0	0	0	0	0	0
k__Bacteria;p__Proteobacteria;c__Gammaproteobacteria;o__Pseudomonadales;f__Pseudomonadaceae;g__Pseudomonas;s__Unclassified_Pseudomonas syringae group	0	0	0	9.20721e-05	0	9.00314e-05	7.93339e-05	0	0	0	0	4.93859e-05	0	0	0	0	0	0
k__Bacteria;p__Actinobacteria;c__Actinobacteria;o__Micrococcales;f__Micrococcaceae;g__Pseudarthrobacter;s__Unclassified_Pseudarthrobacter	3.43194e-05	0	0	0	0	6.79482e-05	0	0	0	0	0	0	0	0	0.000207452	0	0	0
k__Bacteria;p__Bacteroidetes;c__Flavobacteriia;o__Flavobacteriales;f__Flavobacteriaceae;g__Maribacter;s__Maribacter sp. 1_2014MBL_MicDiv	0	0	0	6.58316e-05	0	6.99867e-05	0	0	0	0	0	0	0	0	0.000173515	0	0	0
k__Bacteria;p__Proteobacteria;c__Gammaproteobacteria;o__Legionellales;f__Legionellaceae;g__Legionella;s__Legionella oakridgensis	0	4.09307e-05	5.99642e-05	0	5.3266e-05	0	0	0	0	9.32324e-05	6.14548e-05	0	0	0	0	0	0	0
k__Bacteria;p__Actinobacteria;c__Thermoleophilia;o__Solirubrobacterales;f__Conexibacteraceae;g__Conexibacter;s__Conexibacter woesei	0	0	0.000103387	0	0	0	0	0	9.86691e-05	0	0	0	0	0	0.000106189	0	0	0
k__Bacteria;p__Proteobacteria;c__Gammaproteobacteria;o__Cellvibrionales;f__Spongiibacteraceae;g__Oceanicoccus;s__Oceanicoccus sagamiensis	3.43194e-05	0	0	0	0	7.10059e-05	4.43206e-05	0	0	0.00012449	3.35819e-05	0	0	0	0	0	0	0
k__Bacteria;p__Bacteroidetes;c__Flavobacteriia;o__Flavobacteriales;f__Flavobacteriaceae;g__Nonlabens;s__Nonlabens spongiae	0	0	0	0	0	4.11087e-05	0	0	0	0	0	0	0	0	0.000187747	0	7.85745e-05	0
k__Bacteria;p__Actinobacteria;c__Actinobacteria;o__Micrococcales;f__Microbacteriaceae;g__Clavibacter;s__Unclassified_Clavibacter	0	0	0	0	0	0	0	0	0	0	0	0	0	0	0.000149978	0	0.000157149	0
k__Bacteria;p__Proteobacteria;c__Betaproteobacteria;o__Rhodocyclales;f__Zoogloeaceae;g__Thauera;s__Thauera sp. K11	0	0	0	4.60361e-05	6.23213e-05	6.04739e-05	4.43206e-05	0	0	0	0	0	0	0	9.30522e-05	0	0	0
k__Bacteria;p__Proteobacteria;c__Betaproteobacteria;o__Nitrosomonadales;f__Methylophilaceae;g__Methylotenera;s__Methylotenera versatilis	0	8.30893e-05	0	9.20721e-05	0	5.16407e-05	4.43206e-05	0	0	0	3.45893e-05	0	0	0	0	0	0	0
k__Bacteria;p__Bacteroidetes;c__Flavobacteriia;o__Flavobacteriales;f__Flavobacteriaceae;g__Muricauda;s__Muricauda ruestringensis	5.1479e-05	0	0	4.60361e-05	0	0.00011755	0	0	0	0	0	0	0	0	8.9768e-05	0	0	0
k__Bacteria;p__Proteobacteria;c__Gammaproteobacteria;o__Oceanospirillales;f__Kangiellaceae;g__Kangiella;s__Kangiella sediminilitoris	0	0	0	4.60361e-05	5.3266e-05	6.11534e-05	4.43206e-05	0	4.93346e-05	0	0	4.93859e-05	0	0	0	0	0	0
k__Eukaryota;p__Ascomycota;c__unidentified;o__unidentified;f__unidentified;g__unidentified;s__unidentified	5.42246e-05	0	9.45988e-05	0	0	5.53778e-05	0	0	0	0	0	9.87718e-05	0	0	0	0	0	0
k__Bacteria;p__Actinobacteria;c__Actinobacteria;o__Actinomycetales;f__Actinomycetaceae;g__Actinomyces;s__Unclassified_Actinomyces	0	0	0	0	0	0	0	0	0	0	0	0	0	0	0.000302693	0	0	0
k__Bacteria;p__Firmicutes;c__Clostridia;o__Clostridiales;f__Ruminococcaceae;g__Ruminococcus;s__Ruminococcus albus	3.84377e-05	0	0	6.44505e-05	0	3.39741e-05	0	0	0	0	0	0	0	0	0.000165305	0	0	0
k__Bacteria;p__Proteobacteria;c__Gammaproteobacteria;o__Oceanospirillales;f__Halomonadaceae;g__Halomonas;s__Halomonas campaniensis	0	0	0.000102353	0	0	3.39741e-05	8.86413e-05	0	0	0	0	7.7042e-05	0	0	0	0	0	0
k__Bacteria;p__Proteobacteria;c__Gammaproteobacteria;o__Xanthomonadales;f__Rhodanobacteraceae;g__Luteibacter;s__Luteibacter rhizovicinus	7.96209e-05	0	5.53119e-05	0	8.84216e-05	3.39741e-05	4.43206e-05	0	0	0	0	0	0	0	0	0	0	0
k__Bacteria;p__Firmicutes;c__Bacilli;o__Lactobacillales;f__Aerococcaceae;g__Aerococcus;s__Unclassified_Aerococcus	0	0	0	0	0	0	0	0	0	0	0	0	0	0	0.000301051	0	0	0
k__Bacteria;p__Dictyoglomi;c__Dictyoglomia;o__Dictyoglomales;f__Dictyoglomaceae;g__Dictyoglomus;s__Dictyoglomus turgidum	0	0	0	0	0.000104401	3.39741e-05	0	5.60832e-05	0	5.38916e-05	0	5.2349e-05	0	0	0	0	0	0
k__Eukaryota;p__unidentified;c__unidentified;o__unidentified;f__unidentified;g__unidentified;s__unidentified	0	0	0	0.000158364	0	3.39741e-05	0	0.00010768	0	0	0	0	0	0	0	0	0	0
k__Bacteria;p__Proteobacteria;c__Gammaproteobacteria;o__Pseudomonadales;f__Moraxellaceae;g__Psychrobacter;s__Psychrobacter okhotskensis	5.3195e-05	0	0	0	0	3.39741e-05	4.43206e-05	0	5.18013e-05	0	5.50742e-05	6.12385e-05	0	0	0	0	0	0
k__Bacteria;p__Bacteroidetes;c__Bacteroidia;o__Bacteroidales;f__Bacteroidaceae;g__Bacteroides;s__Bacteroides salanitronis	0	0	0	0	0	0	0	0	0	0	0	0	0	0	0.00018501	0	0.000113933	0
k__Bacteria;p__Proteobacteria;c__Alphaproteobacteria;o__Rhizobiales;f__Bartonellaceae;g__Bartonella;s__Bartonella australis	3.98105e-05	0	0	0	5.3266e-05	4.04292e-05	0	0	0	0	0.000114514	4.93859e-05	0	0	0	0	0	0
k__Eukaryota;p__Ascomycota;c__Saccharomycetes;o__Saccharomycetales;f__Debaryomycetaceae;g__Candida;s__Candida dubliniensis	0	0	5.16933e-05	0	0	6.79482e-05	0	0	0	0	0	0	0	0	0.000177347	0	0	0
k__Bacteria;p__Proteobacteria;c__Gammaproteobacteria;o__Alteromonadales;f__Shewanellaceae;g__Shewanella;s__Shewanella halifaxensis	0	0	0	0	0	3.39741e-05	0	0	0	0	0	0	0	0	7.44418e-05	0	9.97897e-05	8.84964e-05
k__Bacteria;p__Proteobacteria;c__Betaproteobacteria;o__Burkholderiales;f__Burkholderiaceae;g__Polynucleobacter;s__Polynucleobacter acidiphobus	8.6828e-05	4.09307e-05	0	0	0	6.79482e-05	4.96391e-05	0	4.93346e-05	0	0	0	0	0	0	0	0	0
k__Bacteria;p__Proteobacteria;c__Epsilonproteobacteria;o__Campylobacterales;f__Campylobacteraceae;g__Campylobacter;s__Campylobacter ureolyticus	0	0	7.80569e-05	0	7.88337e-05	4.79035e-05	0	0	0	0	3.39177e-05	5.38306e-05	0	0	0	0	0	0
k__Bacteria;p__Firmicutes;c__Bacilli;o__Lactobacillales;f__Lactobacillaceae;g__Lactobacillus;s__Lactobacillus oligofermentans	0	0	0	0	0	0	0	0	0	0	0	0	0	0	0.000125347	0	7.85745e-05	8.68422e-05
k__Bacteria;p__Proteobacteria;c__Alphaproteobacteria;o__Pelagibacterales;f__Pelagibacteraceae;g__unidentified;s__alpha proteobacterium HIMB59	3.43194e-05	0	0	0	0	7.16854e-05	0	5.60832e-05	4.93346e-05	0	7.85815e-05	0	0	0	0	0	0	0
k__Bacteria;p__Cyanobacteria;c__unidentified;o__Nostocales;f__Rivulariaceae;g__Calothrix;s__Calothrix brevissima	0	0	0	0	8.20297e-05	0.000153903	0	0	5.37747e-05	0	0	0	0	0	0	0	0	0
k__Viruses;p__unidentified;c__unidentified;o__Caudovirales;f__Siphoviridae;g__unidentified;s__Pasteurella phage PMP-GADVASU-IND	0	0	0	0	0	0	0	0	0	0	0	0	0	0	0.000289557	0	0	0
k__Bacteria;p__Proteobacteria;c__Betaproteobacteria;o__Burkholderiales;f__Alcaligenaceae;g__Achromobacter;s__Achromobacter xylosoxidans	0	0	0	0	0	9.00314e-05	0	0	0	0	6.71637e-05	0	0	0	0	0	0.000132005	0
k__Bacteria;p__Actinobacteria;c__Actinobacteria;o__Propionibacteriales;f__Nocardioidaceae;g__Nocardioides;s__Unclassified_Nocardioides	0	0	0	9.20721e-05	0	8.69737e-05	0	0	0	0	0	0	0	0	0.000109473	0	0	0
k__Bacteria;p__Actinobacteria;c__Actinobacteria;o__Streptosporangiales;f__Nocardiopsaceae;g__Nocardiopsis;s__Nocardiopsis gilva	0	0	0	0	0	0	0	0.000111606	4.93346e-05	0	0	0	0	0	0.000125894	0	0	0
k__Bacteria;p__Proteobacteria;c__Gammaproteobacteria;o__Pseudomonadales;f__Pseudomonadaceae;g__Pseudomonas;s__Pseudomonas rhizosphaerae	0	0	0	0.000202559	0	8.42558e-05	0	0	0	0	0	0	0	0	0	0	0	0
k__Bacteria;p__Cyanobacteria;c__unidentified;o__Oscillatoriales;f__Cyanothecaceae;g__Cyanothece;s__Cyanothece sp. PCC 8801	0	0	0	5.70847e-05	0	5.94547e-05	4.69799e-05	0	5.4268e-05	6.89812e-05	0	0	0	0	0	0	0	0
k__Bacteria;p__Firmicutes;c__Bacilli;o__Bacillales;f__Bacillaceae;g__Oceanobacillus;s__Oceanobacillus iheyensis	3.43194e-05	0	0	0	0	0	7.04698e-05	0	0	0	3.35819e-05	0.000148158	0	0	0	0	0	0
k__Bacteria;p__Firmicutes;c__Bacilli;o__Lactobacillales;f__Streptococcaceae;g__Streptococcus;s__Streptococcus respiraculi	9.7467e-05	0	0	0	0	8.05187e-05	0	0	0	0.000107783	0	0	0	0	0	0	0	0
k__Bacteria;p__Cyanobacteria;c__unidentified;o__Nostocales;f__Rivulariaceae;g__Calothrix;s__Calothrix parietina	7.48162e-05	0	0	0	0	0	6.51513e-05	0	0	8.2993e-05	6.27981e-05	0	0	0	0	0	0	0
k__Bacteria;p__Proteobacteria;c__Gammaproteobacteria;o__Pseudomonadales;f__Pseudomonadaceae;g__Pseudomonas;s__Unclassified_Pseudomonas fluorescens group	0	0	0	0.000116011	0	0	0.000169305	0	0	0	0	0	0	0	0	0	0	0
k__Bacteria;p__Firmicutes;c__Bacilli;o__Bacillales;f__Staphylococcaceae;g__Macrococcus;s__Macrococcus canis	0	0	0	0	0	6.79482e-05	0	0	0	0	0	0	0	0	0.000217304	0	0	0
k__Bacteria;p__Acidobacteria;c__Acidobacteriia;o__Acidobacteriales;f__Acidobacteriaceae;g__Terriglobus;s__Terriglobus roseus	0	0	0	0	0	0.000224909	0	0	0	0	5.87682e-05	0	0	0	0	0	0	0
k__Bacteria;p__Actinobacteria;c__Actinobacteria;o__Micrococcales;f__Dermabacteraceae;g__Brachybacterium;s__Unclassified_Brachybacterium	0	0	0	0	0	0	0	0	0	0	0	0	0	0	0.000118231	0	0	0.000165414
k__Bacteria;p__Proteobacteria;c__Gammaproteobacteria;o__Alteromonadales;f__Shewanellaceae;g__Shewanella;s__Shewanella oneidensis	0	0	0	0	0	6.48906e-05	4.96391e-05	0	7.9922e-05	5.38916e-05	3.35819e-05	0	0	0	0	0	0	0
k__Bacteria;p__Firmicutes;c__Bacilli;o__Lactobacillales;f__Lactobacillaceae;g__Lactobacillus;s__Lactobacillus backii	0	0	0	0	0	0	0	0	0	0	0	0	0	0	0.000185557	0	9.58609e-05	0
k__Bacteria;p__Actinobacteria;c__Actinobacteria;o__Actinomycetales;f__Actinomycetaceae;g__Actinomyces;s__Actinomyces radicidentis	0	0	0	9.20721e-05	0	0	0	0	0	0	0	9.87718e-05	0	0	9.03154e-05	0	0	0
k__Bacteria;p__Proteobacteria;c__Gammaproteobacteria;o__Enterobacterales;f__Enterobacteriaceae;g__Candidatus Hamiltonella;s__Candidatus Hamiltonella defensa	0	0	0	4.60361e-05	0	4.45061e-05	0	0	0.000104096	0	0	8.64253e-05	0	0	0	0	0	0
k__Bacteria;p__Proteobacteria;c__Betaproteobacteria;o__Burkholderiales;f__Burkholderiaceae;g__Pandoraea;s__Pandoraea apista	0	4.09307e-05	0	0	0	0	0	0	0	5.38916e-05	8.3283e-05	9.87718e-05	0	0	0	0	0	0
k__Bacteria;p__Proteobacteria;c__Alphaproteobacteria;o__Rhizobiales;f__Bartonellaceae;g__Bartonella;s__Bartonella vinsonii	4.22128e-05	0	0	0	5.43314e-05	0	0	0	0	0	0	0	0	0	0.000178441	0	0	0
k__Bacteria;p__Proteobacteria;c__Betaproteobacteria;o__Neisseriales;f__Neisseriaceae;g__Neisseria;s__Neisseria canis	0	0	0.00013647	0	0	3.39741e-05	0	0	6.80817e-05	0	3.62684e-05	0	0	0	0	0	0	0
k__Bacteria;p__Proteobacteria;c__Gammaproteobacteria;o__Pseudomonadales;f__Pseudomonadaceae;g__Pseudomonas;s__Pseudomonas fluorescens	0	0	0	0	0	0	5.806e-05	0	0	5.38916e-05	0	0.00016248	0	0	0	0	0	0
k__Viruses;p__unidentified;c__unidentified;o__Caudovirales;f__Myoviridae;g__Wphvirus;s__Bacillus phage HonestAbe	0	0	0	0	0	0	0	0	0	0	0	0	0	0	0.000177347	9.70536e-05	0	0
k__Bacteria;p__Proteobacteria;c__Gammaproteobacteria;o__Alteromonadales;f__Pseudoalteromonadaceae;g__Pseudoalteromonas;s__Pseudoalteromonas sp. 1_2015MBL_MicDiv	0.00014826	0	0	9.20721e-05	0	0	0	0	0	0	3.35819e-05	0	0	0	0	0	0	0
k__Bacteria;p__Bacteroidetes;c__Flavobacteriia;o__Flavobacteriales;f__Flavobacteriaceae;g__Flavobacterium;s__Flavobacterium crassostreae	6.07453e-05	0	0	4.60361e-05	0	6.35316e-05	0	0	4.93346e-05	5.38916e-05	0	0	0	0	0	0	0	0
k__Bacteria;p__Actinobacteria;c__Actinobacteria;o__Corynebacteriales;f__Corynebacteriaceae;g__Corynebacterium;s__Corynebacterium sp. 2184	0	0	0	6.7673e-05	0	0	0	0	0	5.38916e-05	0	0	0	0	5.47366e-05	9.70536e-05	0	0
k__Bacteria;p__Proteobacteria;c__Deltaproteobacteria;o__Desulfovibrionales;f__Desulfovibrionaceae;g__Desulfovibrio;s__Desulfovibrio ferrophilus	3.43194e-05	7.24473e-05	0	4.60361e-05	0	3.39741e-05	0	0	0	0	0	0	0	0	0	0	8.6432e-05	0
k__Bacteria;p__Bacteroidetes;c__Chitinophagia;o__Chitinophagales;f__Chitinophagaceae;g__Chitinophaga;s__Chitinophaga pinensis	0	0	0	0	0	7.50828e-05	0	0	0	0.000130418	6.71637e-05	0	0	0	0	0	0	0
k__Bacteria;p__Firmicutes;c__Bacilli;o__Bacillales;f__Staphylococcaceae;g__Staphylococcus;s__Staphylococcus delphini	0	0	0	5.34018e-05	0	0	0	0	0	0	0	0	0	0	0.00010181	0.000116464	0	0
k__Viruses;p__unidentified;c__unidentified;o__Caudovirales;f__Siphoviridae;g__unidentified;s__Moraxella phage Mcat8	0	0	0	0	6.49846e-05	5.9115e-05	4.43206e-05	0	0	0	5.33951e-05	4.93859e-05	0	0	0	0	0	0
k__Bacteria;p__Firmicutes;c__Bacilli;o__Lactobacillales;f__Lactobacillaceae;g__Lactobacillus;s__Lactobacillus fermentum	7.89345e-05	0	0	5.84658e-05	0	0	0	0	0	0	0	0	0	0	0.000133557	0	0	0
k__Bacteria;p__Bacteroidetes;c__Bacteroidia;o__Bacteroidales;f__Tannerellaceae;g__Parabacteroides;s__Parabacteroides sp. CT06	0	0	0	0	0	0	0	0	0	0	0	0	0.000270294	0	0	0	0	0
k__Bacteria;p__Actinobacteria;c__Actinobacteria;o__Candidatus Nanopelagicales;f__Candidatus Nanopelagicaceae;g__Candidatus Nanopelagicus;s__Candidatus Nanopelagicus limnes	4.49584e-05	0	0	0	0	0	0	0	0	0	4.97011e-05	0	0	0	0.00017461	0	0	0
k__Bacteria;p__Actinobacteria;c__Actinobacteria;o__Corynebacteriales;f__Corynebacteriaceae;g__Corynebacterium;s__Corynebacterium urealyticum	0.000137277	0	0	0	0	0	0	0	0	0	0	0	0	0	0.000131915	0	0	0
k__Bacteria;p__Actinobacteria;c__Actinobacteria;o__Corynebacteriales;f__Mycobacteriaceae;g__Mycobacterium;s__Mycobacterium avium	0	0	5.78965e-05	5.66244e-05	0	0	0	0	0	0	0	0	0	0	0.000153262	0	0	0
k__Archaea;p__Euryarchaeota;c__Methanobacteria;o__Methanobacteriales;f__Methanobacteriaceae;g__Methanobrevibacter;s__Methanobrevibacter ruminantium	0	0	0	6.39901e-05	0	4.41664e-05	0	0	0	0	0	0	0	0	0.000159284	0	0	0
k__Bacteria;p__Bacteroidetes;c__Bacteroidia;o__Bacteroidales;f__Bacteroidaceae;g__Bacteroides;s__Bacteroides heparinolyticus	0	0	0	0	0	0	0.000188363	0	0	0	0	0	0	0	0	0	7.85745e-05	0
k__Bacteria;p__Bacteroidetes;c__Chitinophagia;o__Chitinophagales;f__Chitinophagaceae;g__Chitinophaga;s__Unclassified_Chitinophaga	3.43194e-05	0	0	0	0	0	0	0	0	0	0.000100746	0	0	0	0.000129726	0	0	0
k__Bacteria;p__Aquificae;c__Aquificae;o__Desulfurobacteriales;f__Desulfurobacteriaceae;g__Desulfurobacterium;s__Desulfurobacterium thermolithotrophum	5.07927e-05	0	0	0	0	7.81405e-05	0	0	0	8.62265e-05	4.70146e-05	0	0	0	0	0	0	0
k__Bacteria;p__Actinobacteria;c__Actinobacteria;o__Streptomycetales;f__Streptomycetaceae;g__Streptomyces;s__Streptomyces reticuli	0	0	0	0	0	0	0	0	0	0	0	0	0	0	0.00018282	0	7.85745e-05	0
k__Bacteria;p__Proteobacteria;c__Alphaproteobacteria;o__Rhodospirillales;f__Rhodospirillaceae;g__Pararhodospirillum;s__Pararhodospirillum photometricum	3.43194e-05	0	0	0	0	0	0	0	9.86691e-05	8.24541e-05	4.39922e-05	0	0	0	0	0	0	0
k__Bacteria;p__Proteobacteria;c__Gammaproteobacteria;o__Enterobacterales;f__Morganellaceae;g__Xenorhabdus;s__Xenorhabdus hominickii	9.60942e-05	4.82982e-05	0	0	0	0	0	0	0	5.38916e-05	6.1119e-05	0	0	0	0	0	0	0
k__Bacteria;p__Proteobacteria;c__Betaproteobacteria;o__Burkholderiales;f__Comamonadaceae;g__Comamonas;s__Comamonas kerstersii	4.90767e-05	0	0	6.16883e-05	0	3.39741e-05	0	0	6.06815e-05	5.38916e-05	0	0	0	0	0	0	0	0
k__Bacteria;p__Candidatus Melainabacteria;c__unidentified;o__unidentified;f__unidentified;g__unidentified;s__Candidatus Melainabacteria bacterium MEL.A1	0	0	6.2032e-05	0	0	4.79035e-05	0	0	0	0	0	0	0	0	0	0	0.000148506	0
k__Bacteria;p__Proteobacteria;c__Gammaproteobacteria;o__Alteromonadales;f__Shewanellaceae;g__Shewanella;s__Shewanella violacea	0.000122863	0	0	0	0	3.56728e-05	0	0	0	0	0	9.87718e-05	0	0	0	0	0	0
k__Bacteria;p__Actinobacteria;c__Actinobacteria;o__Propionibacteriales;f__Nocardioidaceae;g__Nocardioides;s__Nocardioides sp. JS614	0	0	0	8.19442e-05	0	0.000174967	0	0	0	0	0	0	0	0	0	0	0	0
k__Bacteria;p__Proteobacteria;c__Gammaproteobacteria;o__Legionellales;f__Legionellaceae;g__Legionella;s__Unclassified_Legionella	7.2757e-05	0	5.16933e-05	0	0	0	0	0	0	0	3.35819e-05	9.87718e-05	0	0	0	0	0	0
k__Bacteria;p__Bacteroidetes;c__Flavobacteriia;o__Flavobacteriales;f__Flavobacteriaceae;g__Nonlabens;s__Nonlabens marinus	0	0	0	5.11e-05	0	6.11534e-05	0	0	0	0	0	0	0	0	0.000144505	0	0	0
k__Bacteria;p__Actinobacteria;c__Actinobacteria;o__Corynebacteriales;f__Corynebacteriaceae;g__Corynebacterium;s__Corynebacterium ureicelerivorans	0	0	0	8.97703e-05	0	0	7.80043e-05	0	0	0	0	0	0	0	8.86733e-05	0	0	0
k__Bacteria;p__Chrysiogenetes;c__Chrysiogenetes;o__Chrysiogenales;f__Chrysiogenaceae;g__Desulfurispirillum;s__Desulfurispirillum indicum	6.86387e-05	0	0	0	0	3.90702e-05	0	0	0.000114456	0	3.39177e-05	0	0	0	0	0	0	0
k__Bacteria;p__Proteobacteria;c__Gammaproteobacteria;o__Xanthomonadales;f__Xanthomonadaceae;g__Stenotrophomonas;s__Unclassified_Stenotrophomonas	3.43194e-05	0	0	0	0	0	0	7.0104e-05	0	5.38916e-05	9.77232e-05	0	0	0	0	0	0	0
k__Bacteria;p__Bacteroidetes;c__Flavobacteriia;o__Flavobacteriales;f__Flavobacteriaceae;g__Cellulophaga;s__Cellulophaga lytica	3.43194e-05	0	0	0	0	0	0	0	0	0	0	0	0	0	0.000221683	0	0	0
k__Bacteria;p__Proteobacteria;c__Betaproteobacteria;o__Burkholderiales;f__Comamonadaceae;g__Ottowia;s__Ottowia sp. oral taxon 894	0	0	7.08198e-05	0	0	0	0	0	6.7095e-05	0	0.000117536	0	0	0	0	0	0	0
k__Eukaryota;p__Ascomycota;c__Dothideomycetes;o__Pleosporales;f__Unclassified_Pleosporineae;g__Unclassified_Pleosporineae;s__Unclassified_Pleosporineae	4.90767e-05	4.09307e-05	5.16933e-05	7.96424e-05	0	3.39741e-05	0	0	0	0	0	0	0	0	0	0	0	0
k__Bacteria;p__Firmicutes;c__Bacilli;o__Bacillales;f__Paenibacillaceae;g__Paenibacillus;s__Paenibacillus sp. BIHB4019	0	0	0	0	0	0	0	0	0	0	0	0	0	0	8.21049e-05	0	0.000171292	0
k__Bacteria;p__Proteobacteria;c__Epsilonproteobacteria;o__Campylobacterales;f__Campylobacteraceae;g__Campylobacter;s__Unclassified_Campylobacter	3.43194e-05	0	0	0	0	7.33841e-05	0	0	0	0	0	0	0	0	0.000145599	0	0	0
k__Archaea;p__Thaumarchaeota;c__unidentified;o__unidentified;f__unidentified;g__unidentified;s__uncultured marine thaumarchaeote	0	0	0	0.000173556	7.93664e-05	0	0	0	0	0	0	0	0	0	0	0	0	0
k__Bacteria;p__Cyanobacteria;c__unidentified;o__Synechococcales;f__Synechococcaceae;g__Synechococcus;s__Synechococcus sp. PCC 73109	6.28044e-05	0	0	0	9.64115e-05	0	4.43206e-05	0	4.93346e-05	0	0	0	0	0	0	0	0	0
k__Bacteria;p__Tenericutes;c__Mollicutes;o__Mycoplasmatales;f__Mycoplasmataceae;g__Mycoplasma;s__Mycoplasma fermentans	0	0	0	0	0	3.39741e-05	0	0	0	0	0	0	0	0	0.000120968	9.70536e-05	0	0
k__Eukaryota;p__Ascomycota;c__Sordariomycetes;o__Glomerellales;f__Plectosphaerellaceae;g__Verticillium;s__Unclassified_Verticillium	0	0	0	0	0	0.000201806	0	0	4.93346e-05	0	0	0	0	0	0	0	0	0
k__Bacteria;p__Proteobacteria;c__Gammaproteobacteria;o__Alteromonadales;f__Shewanellaceae;g__Shewanella;s__Shewanella sp. MR-7	9.98693e-05	0	0	0	0	0	5.00823e-05	0	0	0	9.97381e-05	0	0	0	0	0	0	0
k__Bacteria;p__Tenericutes;c__Mollicutes;o__Mycoplasmatales;f__Mycoplasmataceae;g__Mycoplasma;s__Mycoplasma bovigenitalium	0	0	0	0	0	0	0	0	4.93346e-05	8.99989e-05	0	0	0	0	0.000109473	0	0	0
k__Bacteria;p__Proteobacteria;c__Gammaproteobacteria;o__Pseudomonadales;f__Pseudomonadaceae;g__Azotobacter;s__Azotobacter chroococcum	0	0.000180095	0	0	0	0	0	0	0	0	0	0	6.80841e-05	0	0	0	0	0
k__Bacteria;p__Bacteroidetes;c__Cytophagia;o__Cytophagales;f__Cytophagaceae;g__Fibrella;s__Fibrella aestuarina	0	0	0	0	0	3.941e-05	5.54008e-05	0	0	0	0	0	0	0	0.000153262	0	0	0
k__Bacteria;p__Proteobacteria;c__Gammaproteobacteria;o__Cellvibrionales;f__Cellvibrionaceae;g__Agarilytica;s__Agarilytica rhodophyticola	0	0	0	0	0	3.73715e-05	0	0	0	0	0	0	0	0	0.000210189	0	0	0
k__Bacteria;p__Actinobacteria;c__Actinobacteria;o__Corynebacteriales;f__Corynebacteriaceae;g__Corynebacterium;s__Corynebacterium simulans	6.86387e-05	0	0	9.20721e-05	0	8.6634e-05	0	0	0	0	0	0	0	0	0	0	0	0
k__Bacteria;p__Proteobacteria;c__Epsilonproteobacteria;o__Campylobacterales;f__Campylobacteraceae;g__Campylobacter;s__Campylobacter curvus	0	0	0	4.60361e-05	0	6.11534e-05	4.43206e-05	5.60832e-05	0	0	3.96266e-05	0	0	0	0	0	0	0
k__Viruses;p__unidentified;c__unidentified;o__Caudovirales;f__Myoviridae;g__unidentified;s__Lake Baikal phage Baikal-20-5m-C28	0	0	0	0.000185525	0	0	0	6.16915e-05	0	0	0	0	0	0	0	0	0	0
k__Bacteria;p__Proteobacteria;c__Deltaproteobacteria;o__Desulfuromonadales;f__Desulfuromonadaceae;g__Pelobacter;s__Pelobacter sp. SFB93	5.07927e-05	0	0	0	0	0	0	9.87064e-05	0	5.38916e-05	4.36564e-05	0	0	0	0	0	0	0
k__Bacteria;p__Bacteroidetes;c__Bacteroidia;o__Bacteroidales;f__Tannerellaceae;g__Tannerella;s__Tannerella sp. oral taxon HOT-286	0	0	0	0	0	0	0	0	0	0	0	0	0	0	8.10102e-05	0	0	0.000165414
k__Bacteria;p__Proteobacteria;c__Gammaproteobacteria;o__Oceanospirillales;f__Alcanivoracaceae;g__Alcanivorax;s__Alcanivorax dieselolei	7.34434e-05	8.18614e-05	0	0	0	3.39741e-05	0	0	0	0	5.70891e-05	0	0	0	0	0	0	0
k__Bacteria;p__Cyanobacteria;c__unidentified;o__Nostocales;f__Nostocaceae;g__Trichormus;s__Trichormus variabilis	0	0	0	0	0	6.52303e-05	0	9.70239e-05	0	0	3.35819e-05	4.93859e-05	0	0	0	0	0	0
k__Bacteria;p__Actinobacteria;c__Unclassified_Actinobacteria;o__Unclassified_Actinobacteria;f__Unclassified_Actinobacteria;g__Unclassified_Actinobacteria;s__Unclassified_Actinobacteria	3.43194e-05	0	0	0	0	0	0	0	0	0	0	4.93859e-05	0	0	0.000158736	0	0	0
k__Bacteria;p__Proteobacteria;c__Gammaproteobacteria;o__Enterobacterales;f__Enterobacteriaceae;g__Klebsiella;s__Unclassified_Klebsiella	0	0	0	4.60361e-05	0.000195486	0	0	0	0	0	0	0	0	0	0	0	0	0
k__Bacteria;p__Tenericutes;c__Mollicutes;o__Mycoplasmatales;f__Mycoplasmataceae;g__Mycoplasma;s__Mycoplasma capricolum	0	0	0	0	0	0	0	0	0	0	0	0	0	0	0.00016202	0	7.85745e-05	0
k__Bacteria;p__Firmicutes;c__Bacilli;o__Lactobacillales;f__Enterococcaceae;g__Tetragenococcus;s__Tetragenococcus halophilus	0	0	0	9.16118e-05	0	0	0	0	0	0.000148741	0	0	0	0	0	0	0	0
k__Eukaryota;p__Ascomycota;c__Saccharomycetes;o__Saccharomycetales;f__Saccharomycetaceae;g__Zygosaccharomyces;s__Unclassified_Zygosaccharomyces	3.43194e-05	0	0	4.60361e-05	0	0	0	0.000159837	0	0	0	0	0	0	0	0	0	0
k__Bacteria;p__Firmicutes;c__Bacilli;o__Bacillales;f__Paenibacillaceae;g__Paenibacillus;s__Paenibacillus sp. RUD330	0	0	0	9.20721e-05	5.3266e-05	0	0	0	0	0	0	0	0	0	9.46943e-05	0	0	0
k__Bacteria;p__Bacteroidetes;c__Cytophagia;o__Cytophagales;f__Flammeovirgaceae;g__Marivirga;s__Marivirga tractuosa	0	0	0	8.28649e-05	0	0	0	0	0	0	0	0	0	0	0.000157094	0	0	0
k__Bacteria;p__Proteobacteria;c__Betaproteobacteria;o__Burkholderiales;f__Burkholderiaceae;g__Cupriavidus;s__Cupriavidus basilensis	0	0	0.000103387	4.60361e-05	0	4.62048e-05	4.43206e-05	0	0	0	0	0	0	0	0	0	0	0
k__Bacteria;p__Proteobacteria;c__Gammaproteobacteria;o__Oceanospirillales;f__Oceanospirillaceae;g__Marinomonas;s__Marinomonas sp. MWYL1	6.14317e-05	0	0	0	0	6.79482e-05	4.43206e-05	0	0	0	6.54846e-05	0	0	0	0	0	0	0
k__Bacteria;p__Proteobacteria;c__Gammaproteobacteria;o__Vibrionales;f__Vibrionaceae;g__Vibrio;s__Vibrio sp. 2521-89	0.000104331	0	0	0	0	0	0	0	0	9.91605e-05	3.35819e-05	0	0	0	0	0	0	0
k__Bacteria;p__Cyanobacteria;c__Unclassified_Cyanobacteria;o__Unclassified_Cyanobacteria;f__Unclassified_Cyanobacteria;g__Unclassified_Cyanobacteria;s__Unclassified_Cyanobacteria	0	0	0.000103387	0	0	0	0	0	0	0	0	0.000132848	0	0	0	0	0	0
k__Eukaryota;p__Ascomycota;c__Dothideomycetes;o__Pleosporales;f__Pleosporaceae;g__Pyrenophora;s__Pyrenophora tritici-repentis	0	0	0	0.000180001	0	0	0	5.60832e-05	0	0	0	0	0	0	0	0	0	0
k__Bacteria;p__Bacteroidetes;c__Bacteroidia;o__Bacteroidales;f__Paludibacteraceae;g__Paludibacter;s__Paludibacter propionicigenes	0	0	6.56505e-05	0	0	0	0	0	0	0	0	0	0	0	0.000170231	0	0	0
k__Bacteria;p__unidentified;c__unidentified;o__unidentified;f__unidentified;g__unidentified;s__bacterium 2013Arg42i	0	0	0.000113208	0	0	0	0	0	0	0.000122334	0	0	0	0	0	0	0	0
k__Bacteria;p__Actinobacteria;c__Actinobacteria;o__Bifidobacteriales;f__Bifidobacteriaceae;g__Bifidobacterium;s__Bifidobacterium thermophilum	0	0	0	9.20721e-05	0	6.79482e-05	0	0	0	0	0	0	0	0	7.44418e-05	0	0	0
k__Bacteria;p__Bacteroidetes;c__Bacteroidia;o__Bacteroidales;f__Prevotellaceae;g__Prevotella;s__Prevotella sp. oral taxon 299	3.43194e-05	0	0	0	0	0	0	5.60832e-05	4.93346e-05	0	9.4365e-05	0	0	0	0	0	0	0
k__Bacteria;p__Bacteroidetes;c__Flavobacteriia;o__Flavobacteriales;f__Flavobacteriaceae;g__Salegentibacter;s__Salegentibacter sp. T436	0	0	0	0	0	4.51856e-05	0	0	0	0	0	0	0	0	0.000188841	0	0	0
k__Bacteria;p__Proteobacteria;c__Alphaproteobacteria;o__Rhizobiales;f__Rhizobiaceae;g__Rhizobium;s__Unclassified_Rhizobium	0.000128354	0	0	0	0	0	4.91959e-05	5.60832e-05	0	0	0	0	0	0	0	0	0	0
k__Bacteria;p__Firmicutes;c__Bacilli;o__Lactobacillales;f__Lactobacillaceae;g__Lactobacillus;s__Lactobacillus helveticus	0	0	0	4.69568e-05	0	0	0	0	0	0	0	0	0	0	8.92207e-05	9.70536e-05	0	0
k__Bacteria;p__Proteobacteria;c__Betaproteobacteria;o__Rhodocyclales;f__Zoogloeaceae;g__Unclassified_Zoogloeaceae;s__Unclassified_Zoogloeaceae	0	0	0.000103387	0	0	0	0	0	0	0	0	0	0	0	0.000129726	0	0	0
k__Bacteria;p__Aquificae;c__Aquificae;o__Aquificales;f__Aquificaceae;g__unidentified;s__uncultured Aquificaceae bacterium	4.11832e-05	0	0	0	0	4.89227e-05	0	0	0	0.000102933	3.99624e-05	0	0	0	0	0	0	0
k__Bacteria;p__Firmicutes;c__Bacilli;o__Lactobacillales;f__Streptococcaceae;g__Streptococcus;s__Streptococcus pneumoniae	0	0	0	0	0	0	6.78106e-05	0	0	0	0	0	0	0	0.000164757	0	0	0
k__Bacteria;p__Proteobacteria;c__Gammaproteobacteria;o__Enterobacterales;f__Erwiniaceae;g__Pantoea;s__Candidatus Pantoea carbekii	8.82008e-05	0	0	0	0	3.39741e-05	0	0	0	0	0	0	0	0	0.000109473	0	0	0
k__Bacteria;p__Bacteroidetes;c__Flavobacteriia;o__Flavobacteriales;f__Flavobacteriaceae;g__Polaribacter;s__Polaribacter sp. KT25b	0	0	0	5.24811e-05	5.3266e-05	0	0	0	0	0	0	0	0	0	0.000125894	0	0	0
k__Bacteria;p__unidentified;c__unidentified;o__unidentified;f__unidentified;g__unidentified;s__uncultured bacterium HERMI11	6.10885e-05	0	0	0	0	0	0	0	6.51216e-05	0	0.000103768	0	0	0	0	0	0	0
k__Bacteria;p__Proteobacteria;c__Gammaproteobacteria;o__Aeromonadales;f__Aeromonadaceae;g__Unclassified_Aeromonadaceae;s__Unclassified_Aeromonadaceae	3.43194e-05	6.79449e-05	0	0	0	4.79035e-05	0	0	0	0	7.89173e-05	0	0	0	0	0	0	0
k__Bacteria;p__Bacteroidetes;c__Flavobacteriia;o__Flavobacteriales;f__Flavobacteriaceae;g__Tenacibaculum;s__Tenacibaculum sp. SZ-18	0	0	0	4.60361e-05	0	3.39741e-05	0	0	0	0	0	0	0	0	0.000148884	0	0	0
k__Bacteria;p__Firmicutes;c__Bacilli;o__Bacillales;f__Bacillaceae;g__Bacillus;s__Bacillus jeotgali	0	0	0.000103387	0	0	0	0	0	0	0	0	0	0	0	0.000124799	0	0	0
k__Bacteria;p__Firmicutes;c__Bacilli;o__Lactobacillales;f__Leuconostocaceae;g__Leuconostoc;s__Leuconostoc gelidum	0	0	0	0	0	5.7756e-05	0	0	0.000170204	0	0	0	0	0	0	0	0	0
k__Bacteria;p__Actinobacteria;c__Actinobacteria;o__Corynebacteriales;f__Corynebacteriaceae;g__Corynebacterium;s__Corynebacterium doosanense	0	0	0	0	0	0	0	0.000143012	0	0	0	0	0	0	8.3747e-05	0	0	0
[truncated: 303 more rows]
