# Supplementary material for: Metagenomics Reveals That Proper Placement After Long-Distance Transportation Significantly Affects Calf Nasopharyngeal Microbiota and Is Critical for the Prevention of Respiratory Diseases
Source: Front Microbiol. 2021 Sep 20;12:700704. doi: 10.3389/fmicb.2021.700704 (PMC8488368; doi:10.3389/fmicb.2021.700704)
Supplement: Supplementary Table 4 — The detailed information of 17,120 KEGG orthologs (KOs) and their abundance. [file Table_4.XLS]

#ProteinID	A1	A2	A3	A4	A5	A6	B1	B2	B3	B4	B5	B6	C1	C2	C3	C4	C5	C6	taxonomy
Protein_2	2.18	1.18	0	0	1.61	0	0	1.00	1.16	1.93	1.00	0	0	0	0	0	0	0	K02553
Protein_4	2.00	0	1.00	0	0	0	1.00	1.00	0	0	0	1.00	0	0	0	0	0	0	K02986
Protein_8	1.68	0	0	0	0	0	0	0	0	0	0	1.00	0	0	0	0	0	0	K03526
Protein_9	3.17	1.70	1.00	0	1.00	1.00	0	1.00	1.00	0	1.38	0	0	0	0	0	0	0	K00134
Protein_10	2.83	0	0	0	0	1.00	3.94	1.00	0	0	0	0	0	0	0	0	0	0	K02040
Protein_11	1.99	0	0	1.06	0	0	0	1.00	0	1.02	0	1.57	0	0	1.00	0	0	0	K03695
Protein_12	2.09	0	0	0	1.00	1.00	0	1.00	0	0	2.76	0	0	0	0	0	0	0	K08309
Protein_13	2.84	0	0	1.00	0	1.00	1.00	0	2.00	1.94	2.00	1.41	0	0	0	0	0	0	K14260
Protein_16	2.76	1.02	0	0	0	1.48	0	0	1.01	0	0	2.94	0	0	0	0	0	0	K01916
Protein_24	3.57	0	0	0	0	0	0	0	1.00	0	0	0	0	0	0	0	2.00	0	K06911
Protein_25	1.32	0	0	0	0	0	1.00	1.00	0	2.00	0	0	0	0	0	0	0	0	K00666
Protein_28	1.96	1.77	1.00	1.00	1.43	1.78	0	0	0	0	0	0	0	0	0	0	0	0	K02519
Protein_30	1.14	0	0	0	0	0	0	0	0	0	1.00	0	0	0	0	0	0	0	K00925
Protein_31	1.55	0	0	0	0	1.00	0	0	0	0	0	0	0	0	0	0	0	0	K03303
Protein_39	1.74	0	0	0	0	1.00	0	0	0	0	1.00	0	0	0	0	0	0	0	K06178
Protein_40	1.00	1.05	0	0	0	0	0	0	1.00	0	0	0	0	0	0	0	0	0	K11749
Protein_42	2.27	0	2.00	0	1.05	0	0	0	0	0	0	1.00	0	0	0	0	0	0	K03569
Protein_43	3.75	1.16	1.00	1.51	1.00	1.81	1.00	1.00	0	1.70	1.79	0	0	0	0	0	0	0	K01876
Protein_45	1.45	0	1.00	0	0	1.39	2.00	1.33	0	0	0	0	0	0	0	0	0	0	K03578
Protein_48	3.29	0	1.00	0	0	1.00	1.27	0	0	0	1.26	0	0	0	0	0	0	0	K03075
Protein_50	3.20	3.60	2.33	1.00	1.00	1.20	1.78	1.49	0	0	1.63	0	0	0	0	0	0	0	K06158
Protein_51	3.66	0	0	1.00	2.10	1.00	0	0	0	0	0	0	0	0	0	2.00	0	0	K03657
Protein_58	4.18	0	0	0	0	0	0	0	0	1.01	0	0	0	0	0	0	0	0	K03701
Protein_59	3.64	0	1.44	2.00	1.59	3.65	1.00	1.00	0	1.00	2.91	1.00	0	0	0	0	0	0	K00990
Protein_60	2.88	0	0	2.25	0	2.72	0	0	0	0	0	0	0	0	0	0	0	0	K06177
Protein_61	2.71	0	0	1.36	0	2.26	0	0	0	1.00	0	1.00	0	0	0	0	0	0	K03806
Protein_62	1.86	0	0	0	0	0	0	1.00	0	0	0	1.00	0	0	0	0	0	0	K00528
Protein_65	6.66	0	0	1.55	1.00	0	2.00	3.01	1.67	2.81	1.09	1.00	0	0	0	1.00	0	0	K03499
Protein_72	5.12	0	0	0	0	0	0	1.24	0	0	0	1.27	0	0	0	0	0	0	K04096
Protein_82	2.01	0	1.00	0	0	1.00	1.00	0	2.02	1.00	2.00	0	0	0	0	0	0	0	K01058
Protein_84	1.74	0	0	0	0	0	0	1.58	0	0	0	1.84	0	0	0	0	0	0	K03655
Protein_94	2.47	0	0	1.31	0	2.00	0	1.86	1.70	0	0	0	0	0	0	0	0	0	K04072
Protein_96	1.67	0	0	1.94	0	0	0	1.00	0	0	0	0	0	0	0	0	0	0	K03072
Protein_97	1.55	0	0	0	0	0	0	0	1.00	0	2.00	0	0	0	0	0	0	0	K06942
Protein_106	2.17	0	1.50	1.72	0	0	0	1.17	0	1.00	0	1.05	0	0	0	0	0	0	K22468
Protein_107	1.28	0	0	0	0	0	0	0	0	0	0	0	0	0	1.97	0	0	0	K01923
Protein_108	1.39	0	0	2.07	0	0	1.36	2.31	2.00	1.00	2.00	0	0	0	0	0	0	0	K01733
Protein_109	1.92	0	0	0	0	4.94	0	2.61	0	0	5.92	0	0	0	0	0	0	0	K06179
Protein_112	2.99	0	0	0	0	1.36	0	2.12	1.14	0	2.31	1.50	0	0	0	0	0	0	K07552
Protein_114	1.62	0	0	1.00	0	0	0	0	0	2.58	1.94	1.00	0	0	0	0	0	0	K03462
Protein_115	2.55	1.26	1.06	0	0	1.48	1.08	0	0	0	1.12	2.00	0	0	0	0	0	0	K11893
Protein_118	2.48	0	1.05	1.37	0	0	0	0	1.92	0	2.92	0	0	0	0	0	0	0	K15371
Protein_120	2.35	1.09	0	0	1.20	1.26	0	0	1.00	0	1.00	1.00	0	0	0	0	0	0	K02567
Protein_121	2.73	0	0	0	0	0	0	1.00	1.00	0	0	0	0	0	0	0	0	0	K06183
Protein_126	1.93	0	0	1.23	0	0	0	0	0	0	0	0	0	0	0	0	0	0	K14652
Protein_129	2.98	0	0	1.04	0	0	1.27	0	0	0	1.00	1.00	0	0	0	0	0	0	K02108
Protein_132	3.05	0	0	0	1.01	0	0	0	0	1.26	0	1.52	0	0	0	0	0	0	K03980
Protein_133	2.36	0	0	0	0	0	0	2.00	0	0	1.00	1.00	0	0	0	0	0	0	K03684
Protein_135	2.44	0	1.04	1.00	1.16	1.55	1.79	1.08	0	0	3.71	1.00	0	0	0	0	0	0	K01089
Protein_137	3.26	1.63	1.35	0	1.00	1.02	2.52	0	1.00	0	0	0	0	0	0	0	0	0	K00384
Protein_139	4.74	2.37	0	1.36	0	2.23	1.29	1.35	1.20	1.00	1.86	1.71	0	0	0	0	0	0	K01755
Protein_140	1.59	1.00	0	0	2.77	1.00	0	1.00	1.29	1.00	2.53	0	0	0	0	0	0	0	K08998
Protein_146	2.90	0	1.00	0	0	1.95	1.17	0	0	2.00	1.28	0	0	0	0	0	0	0	K18828
Protein_152	3.97	0	0	1.00	0	0	1.08	1.00	1.07	0	0	0	0	0	0	0	0	0	K21449
Protein_156	2.98	2.38	0	1.10	0	2.50	1.77	1.07	1.00	0	2.16	1.40	0	0	0	0	0	0	K22214
Protein_158	3.54	0	0	0	0	0	0	0	0	0	1.00	0	0	0	0	0	0	0	K01256
Protein_162	3.34	0	0	0	1.00	1.44	1.00	3.78	2.30	1.21	1.94	1.02	0	0	0	0	0	0	K03563
Protein_163	3.35	0	0	0	1.00	0	1.45	0	0	0	0	0	0	0	0	0	0	0	K20973
Protein_164	1.19	0	0	1.00	0	1.00	0	0	0	0	0	0	0	0	0	0	0	0	K00566
Protein_165	2.76	0	2.39	0	0	0	0	0	0	0	0	0	0	0	0	0	0	0	K01818
Protein_166	2.08	0	0	0	0	0	0	1.00	0	0	4.97	1.00	0	0	0	0	0	0	K03466
Protein_173	2.93	0	0	0	0	0	0	0	2.00	0	1.00	1.00	0	0	0	0	0	0	K00990
Protein_176	3.10	0	2.00	1.60	0	0	0	0	0	2.01	2.75	1.24	0	0	0	0	0	0	K02470
Protein_178	2.67	1.11	2.00	1.00	1.15	0	1.00	1.00	1.00	0	0	1.64	0	0	0	0	0	0	K03183
Protein_179	2.84	0	2.00	0	0	1.36	2.00	1.95	1.00	0	1.00	1.76	0	0	0	0	0	0	K00525
Protein_182	1.95	0	0	0	0	1.00	0	0	1.00	0	2.00	1.25	0	0	0	0	0	0	K02836
Protein_183	2.73	1.05	1.66	0	0	0	0	0	0	0	0	0	0	0	0	0	0	0	K03555
Protein_187	1.43	0	0	0	1.00	0	1.00	1.00	2.00	0	0	0	0	0	0	0	0	0	K07098
Protein_188	1.83	0	1.00	2.55	1.00	1.14	2.65	1.00	1.33	2.00	2.23	1.00	0	0	0	0	0	0	K03797
Protein_191	5.40	0	1.09	2.95	1.00	3.08	1.00	1.94	1.00	1.00	0	0	0	0	0	0	0	0	K03629
Protein_193	1.51	0	0	1.00	0	0	0	1.00	2.60	0	1.62	1.00	0	0	1.00	0	0	0	K00526
Protein_195	1.77	5.15	0	0	0	0	1.99	1.03	0	1.39	0	0	0	0	0	0	0	0	K04096
Protein_196	2.40	1.32	1.26	1.91	1.00	0	1.00	0	1.00	0	0	1.64	0	0	0	0	0	0	K04079
Protein_200	1.32	0	0	0	0	0	0	0	0	0	0	0	0	0	0	0	0	0	K03671
Protein_211	1.36	0	0	0	0	0	0	0	1.65	0	1.43	0	0	0	0	0	0	0	K02535
Protein_214	5.03	0	2.00	0	0	2.00	0	1.03	1.00	2.00	1.12	1.50	0	0	0	0	0	0	K05365
Protein_215	1.40	0	0	0	0	0	0	0	0	2.00	0	0	0	0	0	0	0	0	K02355
Protein_220	5.52	1.41	0	0	0	2.00	0	0	0	0	2.00	1.97	0	0	0	0	0	0	K00941
Protein_223	1.69	0	0	2.00	0	1.99	0	1.00	4.00	0	0	0	0	0	0	0	0	0	K07735
Protein_225	2.59	0	1.00	0	0	0	1.03	3.68	0	0	0	1.00	0	0	0	0	0	0	K03527
Protein_227	4.13	0	1.00	1.00	1.22	1.71	1.00	2.18	1.69	0	1.00	0	0	0	0	0	0	0	K02445
Protein_231	2.49	0	1.00	1.51	1.64	1.33	1.02	2.66	0	0	1.88	1.07	0	0	0	0	0	0	K04568
Protein_236	2.88	0	0	0	0	0	0	0	0	0	0	0	0	0	0	0	0	0	K03212
Protein_239	1.90	0	2.00	2.58	0	1.00	0	0	0	1.00	2.17	0	0	0	0	0	0	0	K02658
Protein_240	1.62	0	0	0	0	1.00	0	0	0	0	0	0	0	0	0	0	0	0	K02470
Protein_241	2.10	0	0	0	0	0	0	1.00	1.18	1.56	0	1.02	0	0	0	0	0	0	K02470
Protein_249	2.11	0	0	0	0	1.67	0	1.00	0	0	1.41	2.00	0	0	0	0	0	0	K02372
Protein_250	2.39	0	1.38	0	0	0	0	0	0	2.00	0	0	0	0	0	0	0	0	K17686
Protein_258	3.18	1.09	0	0	0	1.00	1.83	1.00	0	0	0	0	0	0	0	0	0	0	K03686
Protein_261	2.82	0	0	1.00	0	0	0	1.00	1.28	0	0	0	0	0	0	0	0	0	K07444
Protein_266	4.09	0	1.00	1.00	0	1.00	0	1.00	1.53	0	1.58	0	0	0	0	0	0	0	K06194
Protein_272	1.62	1.04	0	0	0	0	0	4.24	0	1.00	2.17	0	0	0	0	0	0	0	K00311
Protein_274	1.31	0	1.00	1.00	1.00	1.39	1.20	0	0	0	1.62	0	0	0	0	0	0	0	K03594
Protein_275	4.24	0	0	1.46	0	1.00	1.00	1.48	0	0	1.39	1.45	0	0	0	0	0	0	K03594
Protein_280	3.26	0	0	1.00	0	1.00	1.22	0	0	0	1.00	0	0	0	0	0	0	0	K02563
Protein_282	3.24	0	2.00	0	1.27	0	2.58	0	0	0	1.00	0	0	0	0	0	0	0	K02316
Protein_284	2.42	0	0	0	0	2.08	1.00	0	0	1.00	1.00	1.00	0	0	0	0	0	0	K19166
Protein_288	3.35	0	0	0	0	0	1.34	1.00	0	0	1.00	0	0	0	0	0	0	0	K07812
Protein_293	3.68	0	0	1.06	0	0	0	0	1.42	1.00	1.23	0	0	0	0	0	0	0	K02072
Protein_301	3.28	0	0	1.39	0	1.92	1.96	0	1.28	1.55	1.64	0	0	0	0	0	0	0	K03641
Protein_304	1.27	2.66	0	1.08	0	1.62	0	0	1.27	1.00	0	0	0	0	0	0	0	0	K03981
Protein_306	1.36	0	0	0	0	0	0	1.00	0	0	1.46	0	0	0	0	0	0	0	K00381
Protein_309	1.63	0	0	0	0	0	1.55	0	1.00	0	0	0	0	0	0	0	0	0	K00088
Protein_318	2.46	0	1.15	1.00	0	1.26	0	0	1.89	2.36	0	1.00	0	0	0	0	0	0	K00817
Protein_327	4.43	0	0	1.00	0	0	1.90	1.08	2.00	0	2.32	1.00	0	0	0	0	0	0	K00053
Protein_329	2.58	1.22	0	1.68	1.00	0	2.48	1.00	0	1.00	1.00	0	0	0	2.00	0	0	0	K01929
Protein_331	3.79	0	2.00	0	0	0	0	2.00	0	0	0	0	0	0	0	0	0	0	K03272
Protein_334	2.54	0	0	0	0	0	1.93	0	2.50	1.00	0	1.02	0	0	0	0	0	0	K14170
Protein_341	2.10	0	0	0	0	0	0	0	0	1.76	0	0	0	0	0	0	0	0	K03581
Protein_345	2.25	1.41	0	1.00	1.00	0	1.00	1.35	1.00	2.00	0	0	0	0	0	0	0	0	K01338
Protein_346	1.45	0	0	0	0	0	0	1.00	0	0	0	0	0	0	0	0	0	0	K03284
Protein_347	2.49	0	0	0	0	0	0	0	0	0	0	0	0	0	0	0	0	0	K12591
Protein_348	3.29	0	1.48	1.00	1.00	1.27	0	0	0	1.00	2.14	0	0	0	0	0	0	0	K01626
Protein_355	1.95	0	0	1.00	0	2.00	0	0	0	1.00	2.00	0	0	0	0	0	0	0	K00549
Protein_356	2.50	1.00	0	2.00	2.17	1.00	0	0	1.00	0	1.00	0	0	0	0	0	0	0	K01338
Protein_363	2.07	0	1.00	1.11	0	1.00	0	1.00	1.99	1.23	1.87	0	0	0	0	0	0	0	K00819
Protein_364	1.98	0	0	0	0	0	0	0	0	0	0	0	0	0	0	0	0	0	K08992
Protein_365	2.17	0	1.00	0	0	0	0	0	0	0	0	0	0	0	0	0	0	0	K05788
Protein_370	1.33	0	0	0	0	0	0	0	0	0	0	0	1.00	0	1.00	0	0	1.00	K00864
Protein_371	1.85	0	0	0	0	0	2.00	1.43	0	1.00	0	1.60	0	0	0	0	0	0	K03655
Protein_372	1.97	0	0	0	0	0	0	0	0	0	0	0	0	0	0	0	0	0	K02003
Protein_373	1.59	0	0	0	0	0	0	0	0	0	0	0	0	0	0	0	0	0	K05685
Protein_378	3.77	0	1.21	0	0	1.95	1.17	1.09	1.51	1.00	1.00	1.10	0	0	0	0	0	0	K03119
Protein_379	2.10	2.00	0	0	0	0	0	1.11	1.00	0	0	0	0	0	0	0	0	0	K01139
Protein_380	2.16	0	3.64	0	0	1.00	0	0	0	0	0	0	0	0	0	0	0	0	K05540
Protein_389	1.75	1.00	0	0	1.41	0	0	2.44	1.73	0	1.58	0	0	0	0	0	0	0	K00912
Protein_390	2.53	0	1.10	0	0	0	1.08	0	1.00	1.08	1.67	0	0	0	0	0	0	0	K02029
Protein_392	2.54	0	1.00	0	0	0	1.44	1.01	0	1.26	1.00	0	0	0	0	0	0	0	K07320
Protein_393	1.69	0	0	1.01	1.00	1.17	1.00	1.15	1.65	1.00	0	0	0	0	0	0	0	0	K01407
Protein_394	2.34	0	0	0	0	0	0	1.00	0	1.00	0	0	0	0	0	0	0	0	K03427
Protein_396	2.27	3.67	1.00	0	1.00	1.55	1.03	0	0	1.00	0	0	0	0	0	0	0	0	K11928
Protein_401	2.34	0	0	1.62	0	1.07	2.00	0	0	3.00	1.00	1.09	0	0	0	0	0	0	K04077
Protein_402	2.27	0	0	0	1.00	1.00	1.00	0	2.19	0	1.00	0	0	0	0	0	0	0	K01147
Protein_407	2.93	2.64	0	0	0	3.15	1.00	0	1.00	1.30	2.00	1.00	0	0	0	0	0	0	K00605
Protein_408	2.29	0	0	1.00	0	0	1.06	2.04	0	0	1.00	0	0	0	0	0	0	0	K03979
Protein_409	2.29	0	0	1.00	0	0	1.00	0	0	1.00	0	2.07	0	0	0	0	0	0	K05365
Protein_410	1.41	0	0	0	0	1.83	1.00	0	0	2.48	1.00	1.00	0	0	0	0	0	0	K02078
Protein_411	2.21	0	0	0	0	0	0	0	0	1.36	0	0	0	0	0	0	0	0	K02010
Protein_413	2.42	0	0	1.30	0	2.55	0	1.23	1.33	0	2.00	1.00	0	0	0	0	0	0	K02470
Protein_414	1.75	0	0	1.00	1.00	0	1.31	2.12	1.00	0	1.47	1.06	0	0	0	0	0	0	K02469
Protein_416	1.77	0	0	0	1.00	0	0	0	0	0	0	1.46	0	0	0	0	0	0	K02018
Protein_417	3.63	0	0	1.00	0	1.00	0	0	0	0	0	0	0	0	0	0	0	0	K11105
Protein_418	2.10	0	0	0	0	0	0	2.00	2.00	0	1.00	4.35	0	0	0	0	0	0	K03600
Protein_424	2.95	0	0	1.06	0	0	0	0	1.52	2.00	1.00	0	0	0	2.00	0	0	0	K01962
Protein_429	3.94	1.74	0	0	0	1.30	0	0	0	1.00	0	1.00	0	0	0	0	0	0	K12297
Protein_431	3.65	0	4.00	0	1.00	0	0	1.00	0	0	0	2.92	0	0	0	0	0	0	K00981
Protein_442	2.72	2.00	0	0	1.01	1.05	1.50	0	1.88	1.00	2.84	0	0	0	0	0	0	0	K02454
Protein_446	2.29	0	0	0	0	0	0	1.00	1.22	0	1.19	0	0	0	0	0	0	0	K06194
Protein_447	4.29	0	1.00	0	0	1.00	1.00	2.85	2.53	0	1.53	1.00	0	0	0	0	0	0	K06194
Protein_451	1.54	0	0	0	0	0	0	0	0	0	1.00	0	0	0	0	0	0	0	K03580
Protein_453	1.38	0	0	0	1.00	0	1.67	1.00	0	1.00	0	0	0	0	0	0	0	0	K01874
Protein_458	1.28	0	0	0	0	0	0	0	2.00	0	2.05	1.00	0	0	0	0	0	0	K06925
Protein_461	2.36	0	0	0	0	1.00	0	0	1.15	0	0	1.00	0	0	0	0	0	0	K05366
Protein_464	1.29	0	0	0	0	0	0	2.14	1.00	2.87	0	0	0	0	0	0	0	0	K00036
Protein_468	1.97	0	1.43	0	0	1.00	0	1.00	1.88	1.00	0	0	0	0	0	0	0	0	K03119
Protein_469	1.21	0	2.01	0	0	1.00	0	0	0	0	0	1.40	0	0	0	0	0	0	K04075
Protein_471	2.76	0	0	0	0	0	0	0	1.41	0	1.04	1.24	0	0	1.00	0	1.00	0	K00428
Protein_472	4.54	5.00	0	0	0	0	2.69	1.00	0	1.39	1.00	0	0	0	0	0	0	0	K02015
Protein_478	4.65	1.00	0	1.30	1.60	1.26	1.71	1.00	1.15	1.54	1.00	1.00	0	0	0	0	0	0	K03321
Protein_481	1.77	0	6.00	0	0	0	0	0	0	1.00	0	0	0	0	0	0	0	0	K00821
Protein_483	2.10	0	0	0	0	2.03	1.00	0	2.00	0	0	1.22	0	0	0	0	0	0	K05832
Protein_487	3.29	0	0	1.00	0	2.58	2.00	1.61	2.00	0	2.33	0	0	0	2.00	0	0	2.00	K01153
Protein_488	2.03	0	0	0	0	0	0	0	0	0	0	0	0	0	0	0	0	0	K07639
Protein_489	1.18	0	1.00	0	0	0	1.00	0	2.00	0	1.00	1.00	0	0	0	0	0	0	K06872
Protein_490	3.40	0	1.25	1.56	1.08	2.09	1.66	1.09	1.82	1.07	1.29	1.50	0	0	0	0	0	0	K03723
Protein_491	2.71	0	1.12	2.22	1.13	0	0	1.00	3.03	1.15	0	0	0	0	0	0	0	0	K01338
Protein_495	4.49	2.45	1.64	1.51	1.85	3.47	1.71	3.44	1.68	1.00	1.95	1.55	0	0	0	0	0	0	K02433
Protein_499	2.27	0	1.01	0	0	2.00	1.50	1.00	1.00	1.06	1.82	2.01	0	0	0	0	0	0	K00631
Protein_501	1.84	0	1.00	0	0	0	0	1.69	0	0	4.47	1.83	0	0	0	0	0	0	K11175
Protein_511	1.35	0	0	1.00	0	1.26	1.09	1.00	1.27	0	2.27	0	0	0	0	0	0	0	K00705
Protein_512	2.55	0	0	2.00	0	0	0	0	0	0	0	0	0	0	0	0	0	0	K06147
Protein_513	2.07	0	0	1.00	1.32	1.31	0	1.30	0	0	0	0	0	0	0	0	0	0	K13288
Protein_519	2.91	0	0	0	0	1.25	0	1.00	0	0	0	1.00	0	0	0	0	0	0	K04567
Protein_521	2.20	0	0	0	0	0	1.97	0	0	0	2.00	0	0	0	0	0	0	0	K03043
Protein_526	2.68	0	0	0	0	0	2.00	0	0	0	1.00	1.00	0	0	0	0	0	0	K14445
Protein_528	2.26	1.00	0	1.17	0	1.00	0	2.67	0	0	0	0	0	0	0	0	0	0	K02879
Protein_529	1.49	0	0	0	4.00	0	0	0	1.00	0	0	0	0	0	0	0	0	0	K03088
Protein_532	2.69	2.06	0	0	0	1.00	0	0	0	0	2.35	1.00	0	0	0	0	0	0	K00763
Protein_533	1.49	0	0	0	1.00	1.00	0	0	2.00	0	1.00	2.00	0	0	0	0	0	0	K03723
Protein_536	2.58	0	0	1.00	0	1.55	3.11	0	1.11	1.00	1.67	1.00	0	0	0	0	0	0	K04079
Protein_538	2.50	0	0	1.00	0	3.78	1.65	0	1.25	1.11	1.00	0	0	0	0	0	0	0	K06915
Protein_540	2.20	0	0	0	0	0	0	1.00	0	0	0	0	0	0	0	0	0	0	K12690
Protein_543	2.53	1.14	0	0	0	1.20	0	0	2.00	0	0	1.00	0	0	0	0	0	0	K02337
Protein_557	3.05	1.64	0	0	2.15	2.00	1.13	1.00	2.00	2.00	0	1.07	0	0	0	0	0	0	K12340
Protein_558	3.07	0	0	1.00	0	2.15	0	1.24	1.00	1.00	0	0	0	0	0	0	0	0	K03427
Protein_561	3.69	0	0	0	1.00	1.48	2.00	1.09	1.00	1.11	3.02	1.00	0	0	0	0	0	0	K01479
Protein_562	3.62	0	0	0	0	0	0	0	0	0	0	1.25	0	0	0	0	0	0	K01791
Protein_563	1.65	0	0	0	0	0	0	0	2.00	0	0	1.00	0	0	0	0	0	0	K02472
Protein_569	1.80	0	0	0	0	0	0	0	1.00	1.06	1.00	0	0	0	0	0	0	0	K02837
Protein_570	3.26	0	0	1.00	0	0	0	1.10	1.42	0	1.34	0	0	0	0	0	0	0	K03215
Protein_574	1.97	0	0	0	0	2.09	2.01	0	1.00	3.49	1.77	3.73	0	0	0	0	0	0	K01886
Protein_576	3.41	0	1.00	1.15	0	1.57	1.29	0	0	0	2.63	0	0	0	0	0	0	0	K02168
Protein_580	1.67	0	0	0	1.00	0	0	0	0	0	0	1.00	0	0	0	0	0	0	K08303
Protein_582	4.33	0	1.00	2.14	0	0	1.27	0	0	1.00	1.48	0	0	0	0	0	0	0	K03286
Protein_593	2.19	0	1.00	0	0	1.00	0	0	0	0	0	0	0	0	0	0	0	0	K00311
Protein_605	1.60	0	0	0	0	0	0	0	1.77	0	1.00	0	0	0	0	0	0	0	K00645
Protein_608	2.44	0	0	2.00	0	2.16	1.85	0	1.03	0	0	1.08	0	0	0	0	0	0	K15580
Protein_609	1.49	1.52	0	0	0	0	0	0	0	0	1.72	1.05	0	0	0	0	0	0	K00990
Protein_611	2.43	0	2.00	2.00	1.00	0	1.00	0	0	0	0	0	0	0	0	0	0	0	K21449
Protein_612	2.24	1.04	0	1.58	0	2.36	1.00	0	0	2.96	1.19	0	0	0	0	0	0	0	K01524
Protein_616	1.92	0	1.00	0	0	0	0	0	0	0	0	2.00	0	0	0	0	0	0	K00796
Protein_623	2.53	1.13	0	0	1.80	1.29	1.77	0	0	1.00	1.14	1.00	0	0	1.00	0	0	0	K03043
Protein_624	2.09	0	1.00	0	0	0	1.00	0	0	0	0	0	0	0	0	0	0	0	K03547
Protein_626	1.59	0	0	0	1.80	0	1.01	0	0	0	0	0	0	0	0	0	0	0	K03797
Protein_629	2.43	0	0	2.00	1.00	1.34	1.92	0	1.89	0	1.00	1.00	0	0	0	0	0	0	K18138
Protein_630	1.35	0	1.00	0	0	0	0	1.00	0	0	1.98	0	0	0	0	0	0	0	K03657
Protein_631	1.52	0	0	1.10	0	1.51	0	1.00	0	0	2.34	1.00	0	0	0	0	0	0	K01770
Protein_634	2.48	0	1.03	1.51	1.23	1.57	1.18	4.35	0	0	2.05	1.20	0	0	0	0	0	0	K01749
Protein_636	2.98	0	1.00	2.00	1.22	1.00	1.66	2.48	0	1.00	0	0	0	0	0	0	0	0	K00525
Protein_638	2.66	0	0	1.00	1.09	4.15	2.23	0	1.00	1.00	3.15	1.00	0	0	0	0	0	0	K01265
Protein_640	2.75	0	0	0	0	0	0	1.00	2.54	0	0	0	0	0	0	0	0	0	K01881
Protein_643	2.18	0	0	0	1.28	1.45	3.00	0	1.00	0	0	0	0	0	0	0	0	2.00	K10441
Protein_654	3.80	1.00	0	0	0	2.29	0	0	0	0	0	0	0	0	0	0	0	0	K00806
Protein_657	2.31	0	0	0	0	0	1.00	0	0	0	1.00	1.00	0	0	0	0	0	0	K02650
Protein_664	3.67	0	0	0	2.48	1.23	0	0	0	0	0	0	0	0	0	0	0	0	K16013
Protein_666	4.91	0	0	0	0	2.00	1.60	0	1.66	1.00	1.96	0	0	0	0	0	0	0	K03106
Protein_672	2.53	2.00	1.71	3.53	0	0	1.80	0	0	1.28	1.00	0	0	0	0	0	0	0	K19157
Protein_674	2.81	0	0	1.00	0	1.43	0	0	0	2.00	0	2.00	0	0	0	0	0	0	K01000
Protein_677	1.52	0	0	0	0	1.00	2.21	0	0	2.73	0	0	0	0	0	0	0	0	K02337
Protein_680	2.26	1.62	1.75	0	0	2.29	0	1.22	1.00	1.38	0	2.00	0	0	0	0	0	0	K00658
Protein_686	1.63	0	0	0	0	0	0	0	0	0	1.00	0	0	0	0	0	0	0	K02169
Protein_691	3.66	0	0	1.13	0	0	1.00	0	0	1.00	0	1.00	0	0	0	0	0	0	K02197
Protein_694	3.68	0	1.00	0	0	0	0	0	0	0	0	1.00	0	0	0	0	0	0	K02847
Protein_701	2.92	0	0	0	0	1.76	0	0	0	0	1.00	0	0	0	0	0	0	0	K03683
Protein_702	1.00	0	0	1.00	0	0	3.89	0	0	0	1.00	0	0	0	0	0	0	0	K01462
Protein_705	2.74	0	0	0	0	0	2.00	0	0	0	0	0	0	0	0	0	1.03	0	K02111
Protein_712	1.35	0	0	1.58	1.00	0	0	2.76	1.35	2.35	1.00	2.70	0	0	0	0	0	0	K01897
Protein_715	2.30	0	0	0	0	0	0	0	0	1.00	0	0	0	0	0	0	0	0	K03072
Protein_716	2.80	0	0	0	1.00	1.00	0	2.81	0	1.00	1.44	1.00	0	0	0	0	0	0	K03808
Protein_717	3.43	0	0	1.45	0	0	0	0	1.00	1.14	0	2.13	0	0	0	0	0	0	K07305
Protein_722	4.30	0	0	1.05	0	1.25	2.07	1.16	2.35	0	2.82	1.86	0	0	0	0	0	0	K01703
Protein_726	2.95	0	0	0	0	0	0	0	0	0	0	0	0	0	0	0	0	0	K03217
Protein_727	1.73	2.00	0	0	0	1.00	0	0	1.00	0	2.22	2.03	0	0	0	0	0	0	K01935
Protein_729	2.06	0	1.72	0	0	0	0	0	1.74	0	0	0	0	0	0	0	2.00	0	K06596
Protein_731	1.92	1.29	0	0	0	0	0	1.00	0	0	0	2.16	0	0	0	0	0	0	K13288
Protein_734	1.00	0	0	1.00	0	0	2.00	0	0	0	0	0	0	0	0	0	0	0	K15633
Protein_740	2.17	1.00	1.00	1.00	1.00	1.46	1.00	0	1.00	1.41	2.00	1.18	0	0	0	0	0	0	K03046
Protein_743	2.09	0	0	0	0	0	0	1.00	0	0	2.00	0	0	0	0	0	0	0	K02335
Protein_748	3.77	1.31	0	1.00	0	1.00	2.90	1.00	1.00	0	1.98	0	0	0	0	0	0	0	K00382
Protein_751	1.41	0	0	0	0	0	0	0	0	1.00	0	1.00	0	0	0	0	0	0	K00817
Protein_753	2.00	0	0	0	0	0	0	0	0	0	2.07	0	0	0	0	0	0	0	K06975
Protein_758	2.21	0	4.00	0	0	0	1.00	1.14	0	1.00	0	1.05	0	0	0	0	0	0	K00382
Protein_760	2.14	0	0	0	0	0	0	0	0	2.00	0	0	0	0	0	0	0	0	K00849
Protein_764	2.18	0	0	0	0	0	1.00	0	0	0	0	0	0	0	0	0	0	0	K00951
Protein_770	2.55	0	0	0	0	1.00	1.00	0	0	0	0	0	0	0	0	0	0	0	K01692
Protein_773	2.39	1.00	0	0	0	1.68	0	1.00	0	0	0	0	0	0	0	0	0	0	K03798
Protein_777	3.10	0	0	0	0	2.00	1.47	0	0	0	1.00	1.00	0	0	0	0	0	0	K00133
Protein_778	1.64	0	1.20	0	0	1.00	1.15	0	0	0	0	0	0	0	0	0	0	0	K14394
Protein_783	2.43	0	0	1.00	0	0	1.13	1.19	0	0	0	1.00	0	0	0	0	0	0	K00839
Protein_784	2.64	0	1.00	0	0	1.39	0	0	0	0	0	0	0	0	0	0	0	0	K07058
Protein_791	3.26	0	0	0	0	0	0	1.00	0	0	0	0	0	0	0	1.00	0	0	K19267
Protein_792	2.23	1.06	0	0	0	1.00	1.89	1.11	1.25	0	1.00	0	0	0	0	0	0	0	K03043
Protein_793	1.00	0	0	0	0	0	0	0	0	0	0	1.00	0	0	0	0	0	0	K00631
Protein_795	1.51	0	0	0	0	0	1.26	0	0	0	0	0	0	0	0	0	0	0	K00052
Protein_798	1.66	0	0	4.04	2.00	0	0	1.00	2.00	0	1.67	0	0	0	0	0	0	0	K07316
Protein_799	1.89	0	0	3.88	0	2.00	1.89	1.18	0	0	1.00	0	0	0	0	0	0	0	K02115
Protein_801	2.32	0	0	0	0	1.01	1.29	1.00	0	1.00	1.00	1.00	0	0	0	0	0	0	K07300
Protein_807	2.21	0	1.00	0	0	0	0	0	0	0	0	0	0	0	0	0	0	0	K01322
Protein_811	2.42	0	0	0	0	0	0	2.59	0	1.09	0	1.00	0	0	0	0	0	0	K05939
Protein_817	2.92	0	0	0	1.09	1.06	0	2.61	1.00	1.05	1.00	0	0	0	0	0	0	0	K01155
Protein_819	2.45	0	0	0	0	1.47	1.02	3.61	0	1.00	0	1.00	0	0	0	0	0	0	K03615
Protein_822	1.52	0	0	0	0	0	0	0	0	0	0	0	0	0	0	0	0	0	K01928
Protein_827	4.00	0	1.00	0	0	1.17	0	0	0	2.00	0	2.51	0	0	0	0	0	0	K03216
Protein_828	2.48	0	0	0	0	1.00	0	0	0	0	0	0	0	0	0	0	0	0	K01803
Protein_835	2.00	0	0	0	1.00	1.00	0	0	0	0	1.00	1.10	0	0	0	0	0	0	K03092
Protein_836	3.62	0	0	1.00	0	0	0	0	1.30	2.00	1.00	1.00	0	0	0	0	0	0	K01533
Protein_840	4.45	0	1.00	0	0	0	1.67	1.59	0	1.65	3.19	1.59	0	0	0	0	0	0	K00605
Protein_843	2.26	1.00	2.21	0	1.82	1.00	0	1.00	1.53	0	1.00	0	0	0	0	0	0	0	K04517
Protein_849	1.50	0	0	0	0	1.31	0	0	0	1.00	1.00	0	0	0	0	0	0	0	K00943
Protein_851	2.01	1.59	0	1.54	0	2.00	0	0	0	1.40	0	0	0	0	0	0	0	0	K00931
Protein_858	2.67	0	2.00	0	0	0	0	0	1.97	0	0	0	0	0	0	0	0	0	K02358
Protein_860	1.66	0	0	0	0	1.00	1.00	0	0	0	0	0	0	0	1.12	0	0	0	K02115
Protein_862	2.18	0	0	1.20	1.76	3.14	1.12	1.16	0	0	1.60	2.00	0	0	0	0	0	0	K00571
Protein_863	2.01	0	0	1.00	0	1.01	1.62	0	0	0	0	0	0	0	0	0	0	0	K01155
Protein_866	1.48	0	2.70	0	1.00	0	0	0	1.69	1.00	0	1.09	0	0	0	0	0	0	K00620
Protein_867	2.85	0	2.31	0	0	1.00	3.43	1.48	0	1.74	1.80	0	0	0	0	0	0	0	K00615
Protein_869	3.06	0	0	0	0	0	0	1.00	0	0	0	0	0	0	0	0	0	0	K01738
Protein_884	2.00	0	0	0	0	0	1.00	1.00	0	0	0	0	0	0	2.00	0	0	0	K03110
Protein_892	3.68	1.00	2.93	0	1.38	1.00	0	0	0	0	0	1.00	0	0	0	0	0	0	K03686
Protein_895	3.39	2.91	0	0	0	1.00	0	0	1.00	1.67	0	2.00	0	0	0	0	0	0	K01491
Protein_908	1.31	2.48	0	0	0	1.08	1.00	0	3.45	0	1.08	0	0	0	0	0	0	0	K05366
Protein_909	1.53	0	1.00	1.76	0	2.00	0	1.00	0	1.71	0	0	0	0	0	0	0	0	K02931
Protein_910	2.09	0	0	2.43	1.02	1.63	1.52	1.08	1.00	1.46	1.36	1.02	0	0	0	0	0	0	K03654
Protein_912	2.43	0	1.01	0	0	0	2.71	1.10	1.00	1.99	1.24	1.00	0	0	0	0	0	0	K03977
Protein_913	2.45	0	0	0	0	1.52	0	0	0	1.00	1.45	0	0	0	0	0	0	0	K01738
Protein_917	1.00	0	0	0	0	0	0	0	0	0	0	0	0	0	0	0	0	0	K08998
Protein_923	1.34	0	0	0	0	0	1.57	2.11	0	0	3.00	0	0	0	0	0	0	0	K03723
Protein_924	2.68	0	1.40	1.00	0	0	0	0	1.26	1.03	1.14	2.00	0	0	0	0	0	0	K00928
Protein_926	2.70	0	0	1.12	1.00	1.00	1.56	1.47	0	0	2.75	0	0	0	0	0	0	0	K03667
Protein_931	2.78	0	1.00	1.00	0	1.07	1.85	1.67	0	0	1.89	3.59	0	0	0	0	0	0	K07447
Protein_935	4.05	0	1.42	2.49	0	1.00	1.19	1.51	0	0	1.15	0	0	0	0	0	0	0	K07270
Protein_940	2.51	0	0	0	0	0	1.00	0	0	0	0	0	0	0	0	0	0	0	K01902
Protein_941	2.46	0	0	0	0	0	0	0	0	0	0	0	0	0	0	0	0	0	K01903
Protein_943	1.55	0	0	3.04	0	4.36	0	0	0	0	0	0	1.00	0	1.43	0	0	0	K03043
Protein_947	1.76	0	0	0	0	0	0	0	1.20	2.00	0	1.00	0	0	2.00	0	0	0	K08218
Protein_950	2.86	0	0	0	0	1.77	1.70	0	3.00	1.00	0	0	0	0	0	0	0	0	K03070
Protein_955	1.11	0	0	0	0	1.05	0	0	2.00	2.00	0	1.00	0	0	0	0	0	0	K01270
Protein_956	2.15	0	1.07	0	0	0	1.30	0	0	1.00	1.00	3.03	0	0	0	0	0	0	K07098
Protein_958	2.64	0	0	0	0	2.00	1.00	0	0	0	1.00	0	0	0	0	0	0	0	K00609
Protein_960	3.74	0	1.08	1.61	2.15	1.02	1.00	0	1.00	0	1.90	1.19	0	0	0	0	0	0	K01928
Protein_964	3.53	0	0	0	1.22	1.06	0	1.70	0	0	1.00	0	0	0	0	0	0	0	K00658
Protein_968	1.62	0	0	0	0	1.00	0	1.00	2.13	0	1.00	0	0	0	0	0	0	0	K03271
Protein_972	2.71	0	0	1.00	0	0	0	1.42	0	0	1.00	1.00	2.00	0	2.00	0	0	0	K00228
Protein_979	1.73	0	1.54	0	0	0	0	0	0	0	0	0	0	0	0	0	0	0	K03925
Protein_981	2.20	0	1.18	0	2.00	1.97	1.26	0	0	0	1.33	0	0	0	2.00	0	0	0	K00138
Protein_984	2.25	1.05	0	0	0	0	1.00	0	0	0	0	0	0	0	0	0	0	0	K03977
Protein_985	1.36	0	0	0	0	1.00	1.00	0	0	0	1.00	0	0	0	0	0	0	0	K01126
Protein_987	2.29	2.00	0	1.00	0	0	0	1.00	2.79	0	0	1.00	0	0	0	0	0	0	K03184
Protein_992	2.03	0	0	0	0	0	0	0	0	0	0	0	0	0	0	0	0	0	K05592
Protein_996	3.39	0	0	0	1.40	1.35	1.00	0	0	0	1.00	1.02	0	0	0	1.00	0	0	K03475
Protein_999	1.68	0	0	1.00	0	1.72	1.00	1.00	0	1.30	1.21	1.00	0	0	0	0	0	0	K02198
Protein_1001	1.63	0	0	2.11	0	0	2.37	1.00	0	1.00	0	0	0	0	0	0	0	0	K05813
Protein_1004	1.51	0	1.57	1.00	0	1.00	0	0	1.00	1.00	1.72	1.52	0	0	0	0	0	0	K03664
Protein_1007	2.52	0	0	0	0	1.66	0	0	0	1.00	0	0	0	0	0	0	0	0	K03580
Protein_1011	3.90	0	0	1.00	0	1.50	0	0	0	1.00	1.62	0	0	0	0	0	0	0	K05844
Protein_1013	2.65	0	0	0	0	0	0	0	3.80	0	0	1.00	0	0	0	0	0	0	K15724
Protein_1023	2.55	1.28	0	0	0	1.00	0	0	1.00	0	0	1.47	0	0	0	0	0	0	K06949
Protein_1027	3.82	0	0	0	0	0	0	0	0	0	1.00	2.00	0	0	0	0	0	0	K01887
Protein_1030	1.85	0	0	2.00	1.80	0	1.00	0	0	2.00	2.00	0	0	0	0	0	0	0	K11892
Protein_1033	1.79	0	1.05	1.00	0	1.99	0	1.00	1.28	0	1.00	1.09	0	0	0	0	0	0	K02316
Protein_1043	2.82	0	0	1.12	0	0	0	0	0	0	0	0	0	0	0	0	0	0	K01755
Protein_1045	1.97	0	0	0	0	0	0	1.42	1.15	0	0	0	0	0	0	0	0	0	K02682
Protein_1052	2.77	0	0	2.00	1.05	2.21	0	0	1.10	0	3.53	0	0	0	0	0	0	0	K01507
Protein_1055	1.14	0	0	0	0	1.00	0	0	3.15	0	1.00	1.88	0	0	0	0	0	0	K03116
Protein_1060	1.96	0	1.29	0	1.00	0	1.15	0	0	0	0	0	0	0	0	0	0	0	K02381
Protein_1061	1.96	1.00	0	0	0	1.00	0	1.97	1.01	0	0	0	0	0	0	0	0	0	K07391
Protein_1066	3.28	2.45	1.22	1.00	2.02	2.22	1.59	1.00	1.22	1.91	2.00	1.00	0	0	0	0	0	0	K06959
Protein_1067	1.46	0	1.00	0	1.27	1.45	1.93	1.00	0	0	0	0	0	0	2.00	0	0	0	K11690
Protein_1074	2.24	0	0	0	0	0	0	1.12	0	0	1.36	1.00	0	0	0	0	0	0	K02031
Protein_1077	2.57	0	0	0	1.01	2.00	1.03	1.00	0	0	1.00	1.63	0	0	0	0	0	0	K00133
Protein_1082	2.26	0	1.46	0	0	0	0	2.00	0	1.00	0	0	0	0	0	0	0	0	K00647
Protein_1085	1.73	0	0	0	1.00	0	1.00	0	0	0	0	1.55	0	0	0	0	0	0	K03733
Protein_1088	2.58	0	0	0	1.19	0	1.49	0	0	0	2.00	0	0	0	0	0	0	0	K03695
Protein_1090	2.12	0	0	2.00	0	0	0	0	0	1.02	0	0	0	0	0	0	0	0	K03551
Protein_1091	1.44	2.67	2.10	0	1.00	0	0	0	2.07	0	1.00	0	0	0	0	0	0	0	K03702
Protein_1093	3.41	0	1.36	1.68	2.20	2.67	2.17	1.00	1.00	0	1.92	0	0	0	0	0	0	0	K18138
Protein_1094	3.66	1.69	1.00	0	2.00	2.30	1.58	0	1.25	1.00	0	0	0	0	0	0	0	0	K00674
Protein_1097	1.50	0	0	0	0	0	1.00	0	4.00	0	0	1.00	0	0	0	0	0	0	K01752
Protein_1103	2.29	0	0	0	0	0	0	0	0	0	0	0	0	0	0	0	0	0	K01962
Protein_1104	1.73	0	0	1.09	0	2.55	0	1.00	0	0	0	0	0	0	0	0	0	0	K05365
Protein_1105	1.79	0	1.00	1.00	0	1.29	0	0	0	0	0	0	0	0	0	0	0	0	K02860
Protein_1106	3.21	2.00	0	0	0	0	1.00	0	1.11	0	1.10	0	0	0	0	0	0	0	K03580
Protein_1107	1.67	0	0	2.57	0	0	1.00	1.97	0	0	0	0	0	0	0	0	0	0	K05838
Protein_1118	2.88	0	0	0	0	1.00	1.00	0	0	0	0	0	0	0	0	0	0	0	K07661
Protein_1119	1.48	0	0	0	0	0	1.00	0	1.00	0	0	0	0	0	0	0	0	0	K01756
Protein_1126	3.29	1.18	0	1.84	0	0	0	0	0	2.00	1.11	0	0	0	0	0	0	0	K02012
Protein_1131	0	2.00	0	0	0	0	1.66	0	0	0	1.24	0	0	0	0	0	0	0	K03310
Protein_1134	2.63	0	0	0	0	0	0	2.74	0	0	0	0	0	0	0	0	0	0	K05836
Protein_1142	2.95	1.11	0	1.00	1.00	1.00	0	0	1.16	0	0	2.18	0	0	0	0	0	0	K03787
Protein_1144	3.54	0	0	0	0	1.15	1.24	0	2.00	0	1.43	1.59	0	0	0	0	0	0	K03313
Protein_1148	1.98	0	0	2.50	1.00	1.92	1.37	0	0	2.97	0	1.00	0	0	0	0	0	0	K00281
Protein_1160	2.73	0	0	0	0	0	0	0	0	1.99	1.25	0	0	0	0	0	0	0	K03312
Protein_1161	2.07	0	1.00	0	0	0	1.00	0	0	0	0	0	0	0	0	0	0	0	K14540
Protein_1164	1.64	0	0	0	0	1.98	1.00	0	0	0	1.72	0	0	0	0	0	0	0	K00558
Protein_1168	1.54	0	1.04	1.00	2.00	2.16	1.83	1.93	2.18	0	1.00	2.00	0	0	0	0	0	0	K19222
Protein_1173	1.66	0	0	0	0	0	0	0	0	0	0	0	0	0	0	0	0	0	K02428
Protein_1175	2.88	0	0	1.54	2.03	1.54	1.44	1.70	1.00	1.88	1.37	2.12	0	0	0	0	0	0	K03782
Protein_1176	1.47	0	0	0	0	0	0	0	0	0	0	0	0	0	0	0	0	0	K02498
Protein_1190	1.58	0	0	0	1.38	0	0	0	0	0	0	1.64	0	0	0	0	0	0	K05515
Protein_1192	1.85	0	0	0	0	1.00	0	0	0	1.00	2.00	0	0	0	0	0	0	0	K03977
Protein_1195	3.15	1.55	0	0	1.50	0	1.00	0	0	0	1.55	2.00	0	0	0	0	0	0	K02563
Protein_1211	2.57	0	1.53	0	0	0	0	0	3.13	0	1.50	0	0	0	0	0	0	0	K03043
Protein_1214	4.79	0	0	0	0	0	0	0	0	0	1.13	0	0	0	0	0	0	0	K03704
Protein_1215	2.33	0	0	0	0	1.97	0	0	1.00	0	1.00	0	0	0	0	0	0	0	K06159
Protein_1216	4.23	0	1.45	2.00	1.00	1.58	0	1.00	0	0	1.00	0	0	0	0	0	0	0	K03656
Protein_1218	3.13	0	2.22	1.00	1.63	1.05	3.62	1.10	2.00	1.34	2.13	0	0	0	0	0	0	0	K07090
Protein_1220	2.41	0	0	0	0	0	0	0	0	0	2.00	0	0	0	0	0	0	0	K01990
Protein_1229	2.62	0	0	0	0	1.00	0	2.00	0	0	0	0	0	0	0	0	0	0	K00658
Protein_1231	2.63	0	0	0	0	2.67	1.00	1.67	2.00	1.83	0	0	0	0	0	0	0	0	K06901
Protein_1232	2.05	0	1.00	0	1.00	2.00	0	2.00	1.17	0	0	0	0	0	2.00	0	0	0	K01807
Protein_1233	2.99	0	0	0	0	2.00	2.58	1.05	0	1.38	1.76	0	0	0	0	0	0	0	K16087
Protein_1242	2.58	0	0	1.12	0	0	1.77	0	1.10	1.96	1.00	1.00	0	0	0	0	0	0	K14682
Protein_1245	3.66	0	1.00	0	0	0	0	0	1.20	1.00	4.00	0	0	0	0	0	0	0	K00287
Protein_1246	1.25	0	0	0	1.04	0	0	1.00	0	0	0	0	0	0	0	0	0	0	K00163
Protein_1250	1.88	0	0	0	0	2.00	0	0	0	0	1.00	1.00	0	0	0	0	0	0	K00990
Protein_1251	2.35	0	0	1.28	0	0	1.41	0	1.37	1.00	1.90	2.00	0	0	0	0	0	0	K03313
Protein_1252	2.15	0	0	1.00	0	0	0	0	1.83	0	1.00	0	0	0	0	0	0	0	K03046
Protein_1258	1.74	0	0	2.00	0	0	1.00	0	0	0	0	0	0	0	0	0	0	0	K14441
Protein_1260	1.90	1.51	0	0	0	0	1.00	0	0	0	1.00	2.00	0	0	0	0	0	0	K03522
Protein_1261	2.53	1.35	0	0	1.00	0	0	0	1.00	1.00	3.27	2.00	0	0	0	0	0	0	K03521
Protein_1263	1.38	0	0	2.00	0	0	2.00	0	0	1.00	3.00	0	0	0	0	0	0	0	K00602
Protein_1266	2.77	0	0	0	0	1.04	1.33	1.00	1.00	0	0	0	0	0	0	0	0	0	K01053
Protein_1269	2.32	1.00	1.48	2.28	0	1.00	2.42	0	1.76	1.75	1.00	1.32	0	0	0	0	0	0	K06207
Protein_1272	2.63	0	0	0	0	1.00	1.00	1.03	2.00	0	0	1.25	0	0	0	0	0	0	K01495
Protein_1275	4.62	0	0	0	0	0	0	0	0	1.00	0	1.00	0	0	0	0	0	0	K02010
Protein_1276	2.65	0	1.00	1.54	1.00	1.10	2.00	1.00	0	1.00	1.00	1.58	0	0	0	0	0	0	K00939
Protein_1277	1.56	0	0	0	0	1.57	1.00	0	0	0	1.39	0	0	0	0	0	0	0	K00339
Protein_1279	2.88	0	0	0	0	0	1.00	1.00	0	0	0	0	0	0	0	0	0	0	K01876
Protein_1290	4.80	0	1.09	1.14	0	1.46	1.31	1.47	0	0	1.75	1.00	0	0	0	0	0	0	K03190
Protein_1310	2.28	0	0	0	0	0	0	0	0	0	0	0	0	0	0	0	0	0	K01752
Protein_1313	4.59	2.00	1.00	1.02	0	1.48	0	1.81	1.59	0	2.15	1.00	0	0	0	0	0	0	K06992
Protein_1317	1.70	0	0	0	0	0	1.00	0	0	0	0	1.00	1.00	0	3.43	0	1.00	1.00	K00627
Protein_1319	3.05	0	0	1.03	1.51	1.00	1.59	0	1.51	1.03	1.54	1.00	0	0	0	0	0	0	K02503
Protein_1322	2.15	0	0	0	0	1.00	0	0	1.14	1.21	1.65	0	0	0	0	0	0	0	K01875
Protein_1323	1.61	0	0	0	0	0	0	0	0	0	0	0	0	0	0	0	0	0	K03071
Protein_1324	1.32	0	0	0	0	0	1.26	1.00	3.05	1.05	1.00	0	0	0	0	0	0	0	K18118
Protein_1329	3.79	0	0	0	0	1.00	1.16	0	0	2.00	0	1.28	0	0	0	0	0	0	K01262
Protein_1335	3.94	0	0	1.00	2.45	0	0	0	0	0	1.00	1.00	0	0	0	0	0	0	K06903
Protein_1337	2.08	0	0	1.00	0	2.02	1.17	1.90	0	0	0	1.00	0	0	0	0	0	0	K01885
Protein_1338	1.69	0	0	0	1.22	0	1.00	0	0	0	0	0	0	0	0	0	0	0	K03217
Protein_1339	2.81	0	0	1.00	0	0	0	0	1.46	0	1.00	1.00	0	0	1.00	0	0	0	K15396
Protein_1344	2.92	0	1.51	0	1.60	1.78	1.00	1.24	0	2.34	1.82	0	0	0	0	0	0	0	K02906
Protein_1350	2.58	4.93	1.06	0	1.93	1.83	1.29	1.00	1.00	1.18	1.10	1.00	0	0	0	0	0	0	K01647
Protein_1351	2.59	0	1.07	0	1.00	0	1.00	0	1.04	0	4.21	1.21	0	0	0	0	0	0	K03634
Protein_1353	1.69	0	0	0	0	0	0	0	0	0	1.03	0	0	0	0	0	0	0	K03979
Protein_1360	3.47	0	0	0	3.99	1.99	1.81	1.00	0	0	1.00	3.29	0	0	0	0	0	0	K01945
Protein_1366	2.33	1.23	0	1.00	0	1.88	3.33	0	3.16	1.00	1.00	0	0	0	0	0	0	0	K03642
Protein_1368	2.08	3.97	0	1.00	0	0	1.25	1.06	2.00	1.00	0	1.65	0	0	0	0	0	0	K07478
Protein_1371	2.81	0	0	1.00	0	1.00	0	1.00	1.26	0	1.02	0	0	0	0	0	0	0	K03980
Protein_1382	3.67	0	0	0	0	0	0	1.00	1.89	0	1.00	1.20	0	0	0	0	0	0	K03299
Protein_1384	1.51	0	0	0	0	0	0	0	0	1.00	0	0	0	0	0	0	0	0	K16087
Protein_1386	3.82	1.12	1.00	0	1.00	1.42	0	2.57	1.99	3.32	1.65	1.55	0	0	0	0	0	0	K17247
Protein_1394	3.90	0	1.93	1.68	1.77	1.46	0	1.32	1.02	2.00	1.60	1.65	0	0	0	0	0	0	K00099
Protein_1396	2.25	0	0	2.36	0	0	1.65	2.60	2.00	0	2.24	0	0	0	0	0	0	0	K02115
Protein_1400	1.27	0	0	1.00	0	0	0	0	0	0	1.92	0	0	0	0	0	0	0	K01696
Protein_1405	2.96	0	0	0	0	0	1.38	1.03	1.00	1.59	0	1.15	0	0	0	0	0	0	K11605
Protein_1407	5.21	0	0	0	0	0	0	2.88	0	0	1.00	2.00	0	0	0	0	0	0	K02343
Protein_1408	1.55	0	0	0	0	1.79	0	2.00	0	0	1.00	2.00	0	0	0	0	0	0	K00759
Protein_1413	1.19	0	0	0	0	1.41	0	0	0	0	0	0	0	0	0	0	0	0	K02959
Protein_1414	2.53	0	0	1.00	0	0	1.00	1.00	1.00	0	0	0	0	0	0	0	0	0	K01007
Protein_1417	2.08	0	0	1.13	0	1.00	0	0	0	0	1.28	0	0	0	0	0	0	0	K06916
Protein_1418	1.71	0	0	0	0	2.00	0	0	0	0	0	0	0	0	1.00	0	0	0	K00525
Protein_1421	3.16	3.23	0	1.12	2.00	1.31	1.87	0	1.93	0	1.69	0	0	0	0	0	0	0	K03438
Protein_1424	4.06	0	1.00	1.14	1.00	1.72	0	0	0	1.00	1.56	1.00	0	0	0	1.06	0	0	K01507
Protein_1425	2.58	0	0	1.00	1.00	1.95	1.45	1.00	0	0	0	0	0	0	0	0	0	0	K06916
Protein_1426	2.25	0	0	0	1.00	1.00	1.53	0	1.00	0	0	0	0	0	0	0	0	0	K02909
Protein_1429	1.44	0	2.00	1.01	0	0	0	0	1.25	0	1.44	0	0	0	0	0	0	0	K15396
Protein_1431	2.24	0	1.96	0	0	0	0	0	0	0	0	0	0	0	0	0	0	0	K01872
Protein_1433	3.12	0	3.19	0	0	2.26	0	1.40	1.08	1.00	2.84	1.00	0	0	0	0	0	0	K03529
Protein_1437	2.94	0	0	2.02	0	1.00	0	0	0	0	0	0	0	0	0	0	0	0	K03572
Protein_1438	1.69	1.00	0	0	0	0	0	0	0	0	0	0	0	0	0	0	0	0	K01840
Protein_1439	3.26	2.00	1.30	1.52	0	1.57	0	2.11	1.09	0	1.12	1.00	0	0	0	0	0	0	K00885
Protein_1450	1.78	0	1.00	0	0	2.06	1.14	2.37	0	0	1.00	1.00	0	0	0	0	0	0	K02071
Protein_1456	4.04	0	0	1.68	2.00	2.00	1.13	0	1.51	1.05	1.39	1.11	0	0	0	0	0	0	K14441
Protein_1457	2.51	1.36	0	0	1.00	1.31	0	1.78	1.00	3.01	0	0	0	0	0	0	0	0	K02338
Protein_1467	1.75	0	0	0	0	1.00	1.00	0	0	1.13	0	2.00	0	0	0	0	0	0	K02876
Protein_1468	4.59	0	0	0	0	0	3.20	0	0	0	0	2.00	0	0	0	0	0	0	K03076
Protein_1472	2.91	0	0	0	0	1.00	0	0	0	0	1.00	0	0	0	0	0	0	0	K02199
Protein_1473	2.20	0	0	0	0	1.00	0	1.00	0	0	1.00	0	0	0	0	0	0	0	K02198
Protein_1475	1.89	0	1.00	0	0	0	0	3.10	0	0	0	0	0	0	0	0	0	0	K21394
Protein_1476	2.94	0	0	1.16	1.00	1.92	0	1.45	1.00	1.00	1.00	0	0	0	0	0	0	0	K03695
Protein_1477	2.38	0	0	0	0	2.24	1.01	0	1.00	0	2.97	2.35	0	0	0	0	0	0	K03758
Protein_1478	1.30	0	2.00	1.00	0	1.56	1.22	1.14	2.23	0	1.00	0	0	0	0	0	0	0	K00850
Protein_1480	2.74	0	1.35	0	1.00	3.35	0	0	0	0	1.54	0	0	0	0	0	0	0	K09817
Protein_1481	2.02	1.30	2.00	0	1.00	0	1.00	1.00	0	0	1.00	0	0	0	0	0	0	0	K01972
Protein_1482	1.41	0	0	2.10	0	1.00	0	2.79	0	3.00	3.21	0	0	2.00	0	0	0	0	K02340
Protein_1488	2.08	0	0	1.00	0	3.00	0	0	0	0	1.00	0	0	0	0	0	0	0	K11754
Protein_1489	1.00	2.00	1.61	0	1.99	0	0	0	0	0	0	0	0	0	0	0	0	0	K02986
Protein_1492	3.04	0	0	2.85	1.86	2.14	1.20	1.00	1.00	0	2.23	0	0	0	0	0	0	0	K03702
Protein_1496	2.05	0	1.00	0	0	0	0	1.00	1.00	1.55	2.00	0	0	0	0	0	0	0	K00945
Protein_1502	3.04	1.00	2.39	1.04	1.66	0	1.00	2.03	0	1.00	1.00	0	0	0	0	0	0	0	K01952
Protein_1504	1.00	0	0	0	0	1.00	0	0	0	0	1.00	1.00	0	0	0	0	0	0	K18453
Protein_1507	2.04	0	0	0	0	4.03	0	0	0	2.00	1.00	0	0	0	0	0	0	0	K22292
Protein_1510	1.49	0	0	0	0	0	0	0	2.48	0	0	0	0	0	0	0	0	0	K12339
Protein_1517	2.15	0	1.28	1.80	1.11	1.58	1.42	1.00	0	0	2.16	1.48	0	0	0	0	0	0	K03732
Protein_1532	1.11	0	0	0	0	0	0	0	1.00	0	0	0	0	0	0	0	0	0	K01270
Protein_1534	3.17	0	0	0	0	0	0	0	0	0	0	0	0	0	0	0	0	0	K07042
Protein_1535	1.62	1.47	0	0	0	1.23	1.00	1.97	0	0	0	0	0	0	0	0	0	0	K01525
Protein_1539	2.31	0	0	0	0	1.00	0	1.00	1.00	0	0	0	0	0	0	0	0	0	K01069
Protein_1540	1.70	1.00	1.52	0	2.32	0	1.00	2.00	0	1.00	0	0	0	0	2.00	0	0	0	K00615
Protein_1545	2.02	0	0	1.00	1.39	1.00	0	0	1.13	0	1.00	1.00	0	0	0	0	0	0	K00123
Protein_1549	2.29	0	0	0	0	0	2.00	1.00	0	0	1.00	0	0	0	0	0	0	0	K01338
Protein_1552	2.04	0	0	0	0	0	0	0	0	0	2.00	0	0	0	0	0	0	0	K06168
Protein_1558	2.28	0	0	1.00	0	1.48	1.00	0	0	0	1.00	0	0	0	0	0	0	0	K00962
Protein_1561	2.03	0	0	0	0	0	0	1.00	0	1.00	0	1.00	0	0	0	0	0	0	K04762
Protein_1562	2.06	2.78	1.65	1.10	0	0	2.00	0	1.94	0	1.51	0	0	0	1.00	0	0	0	K01937
Protein_1564	4.92	0	0	0	0	2.49	3.22	3.92	0	1.00	1.28	1.55	0	0	0	0	0	0	K00101
Protein_1572	5.76	0	1.07	1.55	1.79	0	1.56	2.00	0	0	2.63	0	0	0	0	0	0	0	K03282
Protein_1579	1.38	0	0	2.25	0	1.00	2.77	2.00	3.00	1.00	1.70	0	0	0	0	0	0	0	K04771
Protein_1584	1.45	0	0	1.25	1.00	2.00	1.65	0	1.00	0	1.83	1.05	0	0	0	0	0	0	K02935
Protein_1585	3.06	0	1.00	1.88	1.03	0	1.01	1.02	0	1.00	2.55	0	0	0	0	0	0	0	K02864
Protein_1588	1.94	0	2.00	1.00	0	1.00	2.29	0	1.00	0	0	1.00	0	0	0	0	0	0	K01872
Protein_1590	2.51	0	0	0	1.03	1.39	0	1.74	0	1.05	1.00	1.00	0	0	2.00	0	0	0	K07056
Protein_1594	1.75	1.00	0	1.00	0	3.54	0	1.44	0	0	1.00	1.17	0	0	0	0	0	2.00	K00147
Protein_1600	2.65	2.53	1.00	1.00	1.23	2.55	1.04	0	1.00	0	1.00	1.27	0	0	0	0	0	0	K00558
Protein_1608	2.41	0	3.18	1.07	1.18	1.71	1.02	1.46	0	0	1.89	1.00	0	0	0	0	0	0	K01338
Protein_1612	1.67	0	0	1.00	2.00	1.00	0	1.23	0	1.00	1.84	1.00	0	0	0	0	0	0	K14393
Protein_1614	5.88	0	0	0	0	1.86	0	0	1.09	0	2.00	1.33	0	0	0	0	0	0	K01840
Protein_1615	1.76	0	0	1.00	0	1.01	1.74	1.00	2.54	1.07	2.00	0	0	0	0	0	0	0	K01347
Protein_1619	3.25	0	1.00	1.00	1.00	0	1.00	0	0	0	1.49	3.31	0	0	0	0	0	0	K15257
Protein_1623	4.03	2.68	0	1.00	0	1.15	1.00	0	2.00	6.00	1.00	1.44	0	0	0	0	0	0	K01950
Protein_1630	1.78	0	0	4.00	0	0	0	2.04	1.10	0	1.00	0	0	0	0	0	0	0	K00930
Protein_1635	2.77	2.00	0	1.27	1.12	1.24	2.80	0	0	0	0	0	0	0	0	0	0	0	K00558
Protein_1638	2.54	1.00	0	0	0	2.00	1.12	0	1.00	0	0	0	0	0	0	0	0	0	K01255
Protein_1648	4.57	0	0	1.00	0	0	1.00	0	1.02	2.00	0	0	0	0	0	0	0	0	K03217
Protein_1652	5.28	0	0	2.00	0	1.00	3.17	1.06	1.00	0	0	0	0	0	0	0	0	0	K00847
Protein_1653	2.46	0	0	1.04	1.00	0	0	2.00	1.68	2.03	0	1.12	0	0	0	0	0	0	K08309
Protein_1655	1.36	0	1.00	0	0	0	0	1.00	0	0	0	0	0	0	0	0	0	0	K01775
Protein_1660	1.89	1.00	0	0	0	0	1.00	0	1.00	0	0	0	0	0	0	0	2.00	0	K01840
Protein_1668	1.49	1.20	0	0	1.11	0	0	1.00	3.00	0	0	0	0	0	0	0	0	0	K07258
Protein_1672	3.39	1.00	0	1.97	0	2.00	0	0	0	0	1.00	0	0	0	4.00	0	0	0	K03555
Protein_1673	2.21	0	2.00	1.05	0	0	0	0	0	0	1.00	0	0	0	0	0	0	0	K00962
Protein_1681	2.27	0	0	4.56	0	0	1.34	1.00	2.04	0	0	1.21	0	0	0	0	0	0	K06173
Protein_1686	2.50	0	0	0	0	1.70	1.47	0	1.76	0	1.26	1.00	0	0	2.00	0	0	0	K00631
Protein_1693	1.75	0	0	1.35	0	3.13	0	0	0	0	0	0	0	0	0	0	0	0	K05541
Protein_1694	1.91	0	1.34	1.00	0	1.35	0	0	0	1.60	1.53	1.00	0	0	0	0	0	0	K19810
Protein_1699	1.69	1.00	0	0	0	1.00	0	0	1.00	0	1.00	0	0	0	0	0	0	0	K01869
Protein_1700	1.73	0	0	0	0	0	0	0	0	0	1.64	0	0	0	0	0	0	0	K03694
Protein_1704	1.78	0	0	1.04	1.46	1.00	2.00	0	0	0	1.00	0	0	0	0	0	0	0	K03581
Protein_1705	3.47	0	0	2.00	0	1.00	1.51	0	1.00	0	2.93	0	0	0	0	0	0	0	K03580
Protein_1706	1.95	0	0	0	0	1.00	2.92	0	2.22	1.00	2.81	2.00	0	0	0	0	0	0	K02939
Protein_1708	2.54	0	0	0	1.50	1.71	4.00	1.45	0	0	2.22	1.00	0	0	0	0	0	0	K03466
Protein_1709	3.37	0	0	1.03	1.00	0	1.25	0	0	1.71	1.00	0	0	0	0	0	0	0	K14260
Protein_1710	1.42	0	0	0	0	0	0	0	0	0	0	0	0	0	0	0	0	0	K16087
Protein_1711	3.01	0	1.00	1.00	0	1.13	2.67	0	0	1.00	3.00	1.35	0	0	0	0	0	0	K02500
Protein_1714	1.77	0	0	1.54	3.23	1.00	1.11	0	2.63	0	1.31	0	0	0	0	0	0	0	K02427
Protein_1715	3.57	1.33	0	1.15	1.00	1.64	1.99	1.42	0	1.66	1.59	1.15	0	0	0	0	0	0	K03798
Protein_1716	2.30	0	0	1.48	1.09	0	2.00	1.65	1.00	0	2.00	0	0	0	0	0	0	0	K03215
Protein_1719	3.22	0	1.15	1.00	0	2.50	1.00	0	1.00	0	2.72	1.00	0	0	0	0	0	0	K01952
Protein_1721	2.77	0	1.00	0	2.00	1.33	1.60	0	1.82	2.81	1.92	4.12	0	0	0	0	0	0	K01028
Protein_1722	1.12	0	0	0	2.00	1.00	0	0	0	0	1.38	1.00	0	0	0	0	0	0	K00019
Protein_1723	2.08	0	0	0	0	2.00	1.00	0	0	0	1.93	0	0	0	0	0	0	0	K01886
Protein_1724	2.99	0	0	0	0	0	1.14	0	1.00	1.80	0	1.00	0	0	0	0	0	0	K01778
Protein_1732	3.07	0	0	1.29	1.75	2.31	0	1.07	2.23	2.37	2.33	1.71	0	0	0	0	2.00	0	K00012
Protein_1733	1.72	0	0	1.00	0	2.35	1.16	0	0	0	1.00	0	0	0	0	0	0	0	K03750
Protein_1735	5.94	0	0	1.00	0	1.06	0	0	1.00	0	0	0	0	0	0	0	0	0	K03671
Protein_1742	2.44	0	0	0	0	0	0	0	1.00	1.00	1.10	0	0	0	0	0	0	0	K13634
Protein_1744	1.00	0	0	0	2.00	2.38	1.65	1.00	1.00	0	0	0	0	0	0	0	0	0	K17686
Protein_1746	2.90	0	1.00	2.14	0	2.01	1.21	1.24	0	2.00	1.54	0	0	0	0	0	0	0	K05795
Protein_1749	4.45	0	0	1.21	0	1.28	1.00	1.72	0	3.28	1.00	1.08	0	0	0	0	0	0	K07235
Protein_1750	2.01	1.06	0	1.14	1.67	2.78	0	0	1.17	0	2.89	3.00	0	0	0	0	0	0	K05837
Protein_1755	4.92	0	0	0	0	0	1.65	1.22	1.00	0	1.24	1.00	0	0	0	0	0	0	K01126
Protein_1757	2.49	1.00	0	1.00	0	1.56	0	0	0	1.74	2.00	0	0	0	0	0	0	0	K03531
Protein_1759	1.56	0	1.20	0	0	0	0	0	0	0	0	0	0	0	0	0	0	0	K01347
Protein_1760	3.45	0	1.00	0	0	0	1.34	1.67	1.00	4.41	0	1.00	0	0	0	0	0	0	K00346
Protein_1761	1.43	0	0	0	0	1.01	1.00	0	0	0	0	0	0	0	0	0	0	0	K03703
Protein_1762	3.06	0	0	1.16	0	1.99	2.00	0	0	1.00	0	1.05	0	0	0	0	0	0	K02535
Protein_1763	2.41	0	0	1.00	0	0	0	1.00	0	0	0	0	0	0	0	0	0	0	K07636
Protein_1765	2.14	0	1.86	1.78	1.00	1.00	0	0	1.33	1.06	2.39	2.00	0	0	0	0	0	0	K03733
Protein_1785	3.44	0	0	0	1.00	1.25	1.00	1.95	2.02	0	1.00	0	0	0	0	0	0	0	K00239
Protein_1786	1.64	0	0	0	0	3.01	0	0	2.00	0	0	1.00	0	0	0	0	0	0	K07090
Protein_1789	3.13	0	0	0	0	0	1.00	0	0	0	0	0	0	0	2.00	0	0	0	K03046
Protein_1793	2.84	0	0	0	0	0	1.00	0	1.09	0	0	0	0	0	0	0	0	0	K06941
Protein_1794	1.93	0	1.00	1.60	0	2.00	1.13	2.00	0	1.97	2.00	2.23	0	0	0	0	0	0	K15738
Protein_1797	1.84	0	0	0	0	1.91	2.00	0	0	1.05	0	0	0	0	0	0	0	0	K02198
Protein_1799	2.59	0	2.00	0	1.00	0	1.00	1.00	1.00	1.00	0	1.00	0	0	0	0	0	0	K04017
Protein_1801	3.97	2.00	0	1.00	0	0	0	0	1.62	0	2.79	1.89	0	0	0	0	0	0	K11720
Protein_1802	2.34	0	0	0	0	0	0	0	0	0	0	1.00	0	0	0	0	0	0	K14441
Protein_1804	2.57	0	1.00	0	0	1.00	0	0	0	0	0	0	0	0	0	0	0	0	K00097
Protein_1809	1.72	0	0	0	0	0	0	1.00	0	0	0	0	0	0	0	0	0	0	K00982
Protein_1811	3.70	0	0	2.27	0	1.00	1.41	2.58	0	0	2.13	2.74	0	0	0	0	0	0	K01347
Protein_1822	3.78	0	0	1.00	1.00	1.47	2.11	1.00	2.10	1.00	1.00	1.54	0	0	0	0	0	0	K00962
Protein_1823	2.10	1.42	0	1.00	0	1.00	0	1.00	0	0	1.34	0	0	0	0	0	0	0	K01089
Protein_1824	2.02	4.00	0	1.00	0	2.89	0	0	0	0	0	0	0	0	0	0	0	0	K01089
Protein_1825	2.00	0	0	0	0	0	1.00	0	0	0	3.00	1.00	0	0	0	0	0	0	K01890
Protein_1827	1.97	0	1.18	0	0	0	2.29	0	0	0	1.00	0	0	0	0	0	0	0	K02371
Protein_1835	4.64	0	0	1.73	0	0	0	1.21	0	0	1.00	0	0	0	0	0	0	0	K06907
Protein_1836	1.24	0	0	0	0	0	0	1.52	0	0	0	0	0	0	0	0	0	0	K06908
Protein_1841	2.17	1.00	0	0	0	0	0	0	1.00	0	1.00	1.00	0	0	0	0	0	0	K09689
Protein_1842	3.65	0	2.00	0	0	3.00	0	0	0	1.00	0	0	0	0	0	0	0	0	K02071
Protein_1848	1.49	0	1.00	0	0	0	0	0	1.00	1.00	0	0	0	0	0	0	0	0	K03475
Protein_1851	3.61	1.88	0	0	1.00	1.30	1.00	2.41	0	0	1.00	0	0	0	0	0	0	0	K02536
Protein_1852	2.54	0	1.00	1.74	1.76	1.00	0	0	2.00	0	1.00	1.41	0	0	0	0	0	0	K06168
Protein_1853	3.62	0	0	0	0	1.00	0	0	0	0	2.00	0	0	0	0	0	0	0	K02572
Protein_1859	1.99	0	1.00	1.00	0	1.47	0	1.00	0	1.46	1.00	1.00	0	0	0	0	0	0	K06176
Protein_1870	2.13	0	1.48	0	2.83	1.17	1.03	1.12	3.00	0	1.00	2.00	0	0	0	0	0	0	K08681
Protein_1875	1.89	0	0	1.00	0	0	0	0	0	1.47	2.00	0	0	0	0	0	0	0	K03177
Protein_1879	2.66	2.78	0	1.00	0	0	0	0	3.13	2.37	2.00	0	0	0	0	0	0	0	K01749
Protein_1880	2.38	0	1.17	0	0	1.11	0	1.00	0	0	0	1.00	0	0	0	0	0	0	K03106
Protein_1886	2.71	0	0	0	0	0	1.00	1.00	0	1.84	2.13	1.54	0	0	0	0	0	0	K21029
Protein_1887	2.29	0	0	0	0	2.02	0	0	1.00	0	1.03	1.00	0	0	0	0	0	0	K04043
Protein_1888	1.67	0	0	4.00	0	1.13	0	0	0	0	0	0	0	0	0	0	0	0	K03470
Protein_1892	3.15	0	1.00	0	0	1.00	0	0	2.42	0	1.73	0	0	0	0	0	0	0	K00404
Protein_1895	1.33	0	0	0	0	2.14	0	0	1.00	1.18	1.64	0	0	0	0	2.00	0	0	K15598
Protein_1897	1.32	0	1.00	0	0	1.00	0	0	0	3.34	1.00	1.65	0	0	0	0	0	0	K00611
Protein_1905	1.15	0	1.00	0	0	1.00	0	1.00	0	0	2.00	0	0	0	0	0	0	0	K09808
Protein_1911	2.37	0	0	0	0	1.26	1.00	0	0	1.00	1.30	1.36	0	0	0	0	0	0	K02314
Protein_1921	2.01	0	0	0	1.07	0	1.00	0	0	0	0	1.00	0	0	0	0	0	0	K02621
Protein_1928	2.91	0	2.00	1.00	0	1.58	0	0	0	0	1.29	0	0	0	0	0	0	0	K02907
Protein_1929	3.00	0	2.59	1.52	2.67	1.40	1.51	2.00	0	0	3.06	1.00	0	0	0	0	0	0	K02988
Protein_1930	2.16	0	0	1.37	1.82	1.37	1.00	0	0	0	2.01	0	0	0	0	0	0	0	K02881
Protein_1931	4.44	0	0	2.39	1.34	2.46	0	1.16	1.00	0	1.99	0	0	0	0	0	0	0	K02933
Protein_1941	1.32	0	1.00	0	0	0	1.94	0	0	0	0	0	0	0	0	0	0	0	K01810
Protein_1942	2.02	0	0	0	0	0	0	0	0	0	0	0	0	0	0	0	0	0	K03588
Protein_1949	2.26	0	0	1.00	0	0	1.00	1.00	0	0	0	2.97	0	0	0	0	0	0	K06919
Protein_1961	1.87	0	0	0	0	0	1.00	1.00	0	0	1.20	0	0	0	0	0	0	0	K09458
Protein_1962	2.38	0	1.00	0	1.00	0	1.00	0	0	0	1.50	1.32	0	0	0	0	0	0	K09136
Protein_1963	1.85	0	0	1.38	0	0	2.00	0	1.03	1.30	0	1.66	0	0	0	0	0	0	K04096
Protein_1965	6.98	1.26	0	0	0	1.37	1.84	1.00	1.15	0	1.00	0	0	0	0	0	0	0	K03774
Protein_1967	2.86	0	0	0	0	1.00	0	0	0	0	2.00	0	0	0	0	0	0	0	K07053
Protein_1969	2.87	0	0	0	0	0	0	1.39	0	0	1.17	0	0	0	0	0	0	0	K06949
Protein_1975	2.37	2.00	1.00	0	0	2.09	2.00	1.00	1.00	0	1.00	1.00	0	0	0	0	0	0	K15580
Protein_1976	3.03	0	0	1.08	0	0	1.00	0	1.25	0	1.90	0	0	0	0	0	0	0	K01992
Protein_1979	2.22	0	2.00	0	1.00	0	1.00	1.31	1.00	0	0	0	0	0	0	0	0	0	K06956
Protein_1983	3.34	0	0	0	0	1.00	0	0	0	1.16	1.00	0	0	0	0	0	0	0	K01696
Protein_1987	1.32	0	0	0	0	3.72	3.23	1.95	1.00	0	0	0	0	0	0	0	0	0	K01682
Protein_1989	3.85	0	0	0	0	1.00	0	0	1.00	1.74	1.13	0	0	0	0	0	0	0	K00073
Protein_1990	2.41	0	0	0	0	2.54	1.86	1.00	1.00	2.42	2.02	0	0	0	0	0	0	0	K02906
Protein_1993	3.04	0	0	0	0	1.50	2.51	0	0	0	1.00	1.00	0	0	0	0	0	0	K01524
Protein_1997	1.43	0	1.00	0	0	0	1.00	0	1.00	0	0	0	0	0	0	0	0	0	K07636
Protein_2005	1.96	1.08	0	0	0	0	1.78	1.86	0	0	2.03	0	0	0	0	0	0	0	K15738
Protein_2007	3.44	0	0	0	0	4.38	1.96	0	0	0	5.14	0	0	0	0	0	0	0	K00058
Protein_2009	3.48	0	0	3.00	1.00	1.00	0	1.01	0	2.00	3.18	4.00	0	0	0	0	0	0	K09761
Protein_2010	1.72	0	0	1.00	0	0	1.00	1.00	2.00	0	1.00	1.00	0	0	0	0	0	0	K04485
Protein_2017	2.71	0	0	0	0	0	0	0	0	0	0	0	0	0	0	0	0	0	K05549
Protein_2021	1.57	0	0	2.00	0	1.00	0	0	2.00	1.00	2.97	0	0	0	0	0	0	0	K07258
Protein_2022	3.90	0	0	1.42	0	1.30	1.56	0	1.00	1.43	2.21	2.26	0	0	0	0	0	0	K02835
Protein_2023	1.88	0	0	0	0	1.00	2.00	2.00	2.05	0	1.00	1.10	0	0	0	0	0	0	K19166
Protein_2029	2.31	0	0	1.81	0	0	0	0	0	1.00	1.00	0	0	0	0	0	0	0	K00684
Protein_2031	2.02	0	0	1.00	1.97	0	1.00	0	3.74	1.00	1.00	0	0	0	0	0	0	0	K03462
Protein_2037	2.73	1.75	1.00	0	1.00	1.91	0	1.19	0	1.00	0	1.00	0	0	0	0	0	0	K00335
Protein_2040	1.57	0	0	0	0	0	0	1.00	0	0	2.52	1.00	0	0	0	0	0	0	K09794
Protein_2044	2.68	0	0	1.00	0	0	0	0	0	0	0	0	0	0	0	0	0	0	K02454
Protein_2050	2.74	0	0	0	1.34	1.79	0	0	0	4.36	0	0	0	0	2.00	0	0	0	K07640
Protein_2056	1.47	0	0	1.00	0	1.00	0	1.31	0	0	1.30	1.00	0	0	0	0	0	0	K01610
Protein_2063	2.38	0	0	1.00	0	2.91	0	1.99	0	1.00	0	0	0	0	0	0	0	0	K02569
Protein_2066	1.89	1.00	0	1.30	0	1.33	1.00	1.95	0	0	2.00	1.45	0	0	0	0	0	0	K18850
Protein_2067	2.24	0	0	0	0	0	1.49	0	0	1.58	1.87	0	0	0	0	0	0	0	K01689
Protein_2068	3.78	0	0	0	1.00	0	0	1.18	0	2.62	1.00	1.00	0	0	0	0	0	0	K03768
Protein_2073	3.18	1.00	1.21	0	0	0	1.45	1.00	0	0	0	0	0	0	0	0	0	0	K00641
Protein_2074	2.50	0	0	2.40	0	0	0	1.11	1.12	0	1.26	1.10	0	0	0	0	0	0	K01139
Protein_2081	2.05	0	0	0	0	0	0	1.00	0	5.15	0	0	0	0	0	0	0	0	K03168
Protein_2083	2.03	0	1.39	0	1.00	0	0	0	0	0	0	0	0	0	0	0	0	0	K03106
Protein_2085	2.39	0	1.00	0	1.00	1.00	3.60	0	2.47	1.00	1.14	0	0	0	0	0	0	0	K03312
Protein_2086	1.73	0	1.00	0	0	0	0	0	0	0	0	2.00	0	0	0	0	0	0	K01714
Protein_2087	1.51	0	0	0	0	0	1.00	0	0	0	1.00	1.00	0	0	0	0	0	0	K03569
Protein_2090	2.47	0	0	1.16	0	0	0	2.34	0	0	2.47	0	0	0	0	0	0	0	K19076
Protein_2095	1.63	0	0	0	0	1.00	0	0	0	0	0	0	0	0	0	0	0	0	K02665
Protein_2096	1.78	0	0	0	0	0	0	0	1.32	0	3.11	0	0	0	0	0	0	0	K04042
Protein_2099	2.02	0	0	1.75	1.00	0	0	1.19	1.00	0	0	1.00	0	0	1.44	0	0	0	K01081
Protein_2100	2.22	0	0	0	0	0	1.38	1.00	0	1.10	1.20	1.70	0	0	0	0	0	0	K00484
Protein_2104	1.00	0	0	1.30	1.00	1.00	0	0	0	1.00	0	0	0	0	0	0	0	0	K01358
Protein_2109	1.00	1.00	0	0	0	0	0	0	0	0	0	0	0	0	0	0	0	0	K00928
Protein_2110	1.82	0	0	0	0	1.00	0	0	1.00	1.00	0	1.88	0	0	0	0	0	0	K03557
Protein_2115	2.78	0	0	0	0	0	0	0	0	0	0	0	0	0	0	0	0	0	K01744
Protein_2118	1.63	0	2.00	0	0	1.00	0	0	2.00	0	0	1.00	0	0	0	0	0	0	K01870
Protein_2121	2.11	0	0	0	0	0	0	0	0	0	0	0	0	0	0	0	0	0	K06207
Protein_2125	1.76	0	0	0	0	0	0	0	1.12	0	0	0	0	0	0	0	0	0	K15125
Protein_2127	1.58	0	0	1.00	1.00	0	0	0	3.00	0	1.00	1.25	0	0	0	0	0	0	K02037
Protein_2128	2.11	0	1.00	0	0	0	0	1.51	0	0	1.62	0	0	0	0	0	0	0	K07126
Protein_2130	1.22	0	0	0	0	0	0	0	0	0	0	0	0	0	0	0	0	0	K08218
Protein_2134	2.00	1.00	0	1.00	0	0	0	1.00	1.79	0	1.00	1.00	0	0	0	0	0	0	K01968
Protein_2136	3.73	0	1.00	0	1.57	0	0	0	0	0	1.00	0	0	0	0	0	0	0	K00013
Protein_2139	2.93	0	3.15	0	0	1.00	0	1.00	0	0	0	0	0	0	0	0	0	0	K02871
Protein_2142	1.00	0	0	0	0	2.39	1.00	0	1.00	0	1.28	0	0	0	0	0	0	0	K01933
Protein_2150	2.57	0	0	0	0	0	0	0	0	2.00	0	0	0	0	0	0	0	0	K05515
Protein_2154	2.94	0	0	1.08	0	1.00	0	0	0	1.00	0	0	0	0	0	0	0	0	K16087
Protein_2164	3.53	0	0	0	0	1.00	1.76	0	0	0	0	1.15	0	0	0	0	0	0	K13896
Protein_2165	2.84	0	0	1.00	1.41	1.00	3.23	0	0	0	1.66	0	0	0	0	0	0	0	K01897
Protein_2166	4.86	1.00	0	1.08	1.51	1.03	1.11	1.00	0	1.03	2.05	1.33	0	0	0	0	0	0	K13038
Protein_2169	2.35	1.02	0	0	1.00	2.00	1.29	2.74	1.19	0	1.24	0	0	0	0	0	0	0	K00076
Protein_2184	2.30	0	0	0	0	2.16	0	0	0	1.05	1.00	0	0	0	0	0	0	0	K03424
Protein_2187	4.62	0	0	0	2.86	2.83	1.52	1.15	0	1.16	2.06	2.94	0	0	0	0	0	0	K01428
Protein_2189	2.25	0	1.00	0	0	0	2.00	1.11	0	0	2.00	0	0	0	0	0	0	0	K02470
Protein_2191	3.53	0	1.11	1.00	1.70	1.59	0	0	1.00	1.00	1.77	0	0	0	0	0	0	0	K11891
Protein_2192	4.23	0	1.67	0	1.00	2.09	0	0	0	1.05	1.00	0	0	0	0	0	0	0	K11892
Protein_2202	2.50	0	0	0	1.00	0	2.75	1.34	3.11	0	2.55	1.00	0	0	0	0	0	0	K11749
Protein_2216	2.30	0	0	1.00	0	1.00	2.78	1.55	1.00	1.54	1.00	1.11	0	0	0	0	0	0	K15580
Protein_2217	2.21	0	0	0	0	0	0	0	0	0	0	1.00	0	0	0	0	0	0	K04485
Protein_2226	3.05	0	2.21	1.49	0	1.00	1.00	0	0	0	1.39	1.41	0	0	0	0	0	0	K12339
Protein_2227	1.81	0	0	0	0	0	0	0	0	0	2.09	0	0	0	0	0	0	0	K12371
Protein_2231	2.76	0	0	1.33	0	1.00	1.18	0	0	0	1.70	0	0	0	0	0	0	0	K04079
Protein_2232	2.48	0	0	1.00	0	2.57	0	0	0	0	0	1.00	0	0	0	0	0	0	K04069
Protein_2233	1.32	1.04	0	0	0	1.00	1.00	0	0	2.00	0	2.00	0	0	0	0	0	0	K00013
Protein_2236	1.30	0	0	0	1.70	1.23	1.00	0	1.50	0	1.16	1.00	0	0	0	0	0	0	K00979
Protein_2241	1.57	0	0	0	0	1.00	0	0	0	1.00	0	0	0	0	0	0	0	0	K07102
Protein_2242	1.22	0	0	0	0	0	0	0	0	0	0	0	0	0	2.88	0	0	0	K03427
Protein_2243	1.53	0	1.00	0	1.00	0	0	0	0	0	3.92	1.39	0	0	0	0	0	0	K03284
Protein_2248	2.18	1.00	0	0	1.00	2.00	1.00	0	1.00	1.00	0	0	0	0	0	0	0	0	K02114
Protein_2251	3.99	2.26	1.08	1.00	1.80	1.54	2.03	2.55	0	0	1.00	2.00	0	0	0	0	0	0	K03701
Protein_2255	2.44	0	0	4.31	0	1.60	0	1.60	0	0	1.00	0	0	0	0	0	0	0	K09808
Protein_2260	3.37	0	0	0	1.00	1.68	1.00	1.00	1.33	0	0	0	0	0	0	0	0	0	K03270
Protein_2261	2.58	2.00	0	1.75	0	1.16	1.80	0	1.48	1.76	1.00	1.03	0	0	0	0	0	0	K00133
Protein_2262	2.64	0	0	1.15	0	1.47	0	1.00	0	1.00	0	0	0	0	0	0	0	0	K03327
Protein_2263	2.69	0	0	2.00	0	0	1.00	0	1.10	2.00	0	0	0	0	0	0	0	0	K01653
Protein_2265	1.66	0	0	0	0	2.98	1.00	1.00	0	0	1.47	1.00	0	0	0	0	0	0	K07738
Protein_2266	1.93	0	0	0	0	0	0	0	0	0	0	0	0	0	0	0	0	0	K01775
Protein_2267	2.26	0	0	1.00	1.19	1.39	1.08	0	1.00	0	1.92	0	0	0	0	0	0	0	K16087
Protein_2280	1.56	0	0	0	1.00	1.00	0	0	0	0	1.52	0	0	0	0	0	0	0	K02621
Protein_2281	1.86	0	0	1.00	0	0	1.62	0	1.54	1.48	0	1.40	0	0	0	0	0	0	K03981
Protein_2288	2.07	0	0	2.87	1.61	1.16	2.92	1.17	0	0	0	2.84	0	0	0	0	0	0	K07258
Protein_2291	3.42	0	0	0	0	0	0	0	0	0	0	1.00	0	0	0	0	0	0	K06879
Protein_2292	3.99	0	0	0	0	1.00	0	0	0	0	1.00	1.00	0	0	0	0	0	0	K03648
Protein_2294	1.46	1.50	0	1.09	0	3.50	0	0	1.00	0	1.00	1.00	0	0	0	0	0	0	K01870
Protein_2308	2.88	0	1.00	0	0	0	0	0	0	0	0	0	0	0	0	0	0	0	K15738
Protein_2309	1.48	0	1.77	0	0	1.00	2.40	0	1.03	1.00	0	0	0	0	0	0	0	0	K00557
Protein_2314	3.53	0	1.27	0	0	0	0	0	1.00	0	1.39	1.98	0	0	0	0	0	0	K01679
Protein_2316	4.11	0	0	1.53	0	1.36	1.46	2.83	1.00	2.70	1.00	1.19	0	0	0	0	0	0	K14652
Protein_2322	2.99	0	0	1.25	0	2.32	1.00	0	2.00	1.49	1.38	1.00	0	0	0	0	0	0	K15580
Protein_2323	2.95	0	0	1.00	0	1.00	1.22	1.00	0	0	1.00	1.60	0	0	0	0	0	0	K00919
Protein_2324	1.73	0	1.00	0	0	0	1.00	1.00	1.66	1.00	0	0	0	0	0	0	0	0	K09748
Protein_2328	1.84	0	0	0	0	1.00	0	0	1.67	1.00	1.21	0	0	0	0	0	0	0	K00819
Protein_2332	5.36	1.00	1.00	1.51	0	2.15	1.00	0	1.00	0	1.70	0	0	0	0	0	0	0	K06949
Protein_2354	3.52	0	0	0	0	0	0	0	1.00	0	0	0	0	0	0	0	0	0	K00123
Protein_2355	2.17	0	0	0	0	0	0	0	1.00	0	0	0	0	0	0	0	0	0	K00135
Protein_2357	3.19	0	1.00	1.30	1.49	0	1.00	1.47	1.16	1.00	1.00	1.02	1.13	0	0	0	0	0	K01338
Protein_2361	1.95	0	1.00	1.16	0	1.04	1.00	2.45	0	1.53	0	0	0	0	0	0	0	0	K00615
Protein_2362	1.97	0	0	2.00	0	0	1.00	1.31	1.69	2.00	0	1.94	0	0	0	0	0	0	K10004
Protein_2365	2.54	0	1.00	1.92	0	0	0	0	0	0	0	1.87	0	0	0	0	0	0	K04764
Protein_2366	8.00	0	0	0	0	1.07	0	0	0	0	1.83	0	0	0	0	0	0	0	K09768
Protein_2367	2.17	1.07	0	2.00	0	2.00	1.24	0	2.41	0	0	0	0	0	0	0	0	0	K03475
Protein_2381	3.43	0	0	1.00	0	1.69	0	1.00	0	0	2.46	0	0	0	0	0	0	0	K09765
Protein_2382	2.91	0	0	0	0	0	0	0	0	0	0	0	0	0	0	4.39	0	0	K00880
Protein_2384	1.42	0	0	0	0	0	0	0	1.00	1.12	2.00	0	0	0	1.00	0	0	2.00	K03702
Protein_2386	1.80	0	0	0	0	0	0	0	0	0	0	1.00	0	0	0	0	0	0	K15256
Protein_2391	1.74	0	0	0	0	0	0	0	0	0	0	0	0	0	0	0	0	0	K04043
Protein_2393	4.87	1.25	0	1.49	0	2.37	1.32	1.38	1.50	1.51	1.94	1.42	0	0	0	0	0	0	K01754
Protein_2399	1.25	0	0	0	0	1.57	0	0	0	0	0	0	0	0	0	0	0	0	K01810
Protein_2402	2.26	0	0	0	0	1.13	0	1.00	1.97	0	4.16	1.08	0	0	0	0	0	0	K03551
Protein_2409	3.86	0	0	1.35	0	2.76	1.00	0	2.00	1.00	1.94	0	0	0	0	0	0	0	K00571
Protein_2418	3.41	0	0	2.00	0	0	1.08	1.00	0	0	0	2.08	0	0	0	0	0	0	K02662
Protein_2420	2.37	0	0	0	1.24	0	0	0	0	0	0	1.00	0	0	0	0	0	0	K03186
Protein_2421	2.05	0	0	0	1.00	2.79	1.53	0	1.62	0	1.00	1.03	0	0	0	0	0	0	K03496
Protein_2429	2.53	0	1.38	0	1.00	3.03	1.97	0	0	0	2.54	1.44	0	0	0	0	0	0	K13893
Protein_2430	2.57	0	0	1.46	0	0	2.01	0	0	0	2.93	1.00	0	0	0	0	0	0	K03624
Protein_2440	3.17	0	1.00	2.14	0	1.60	1.07	0	2.12	0	2.97	1.00	0	0	0	0	0	0	K01937
Protein_2443	1.44	0	0	0	0	1.75	1.84	0	1.00	1.00	1.67	1.02	0	0	0	0	0	0	K00382
Protein_2446	2.99	0	0	0	0	0	0	0	0	0	1.00	0	0	0	0	0	0	0	K01448
Protein_2448	1.28	0	0	0	0	0	0	0	1.91	0	0	1.30	0	0	0	0	0	0	K06975
Protein_2452	2.14	0	0	0	0	0	0	2.00	0	1.06	1.00	1.23	0	0	0	0	0	0	K01736
Protein_2457	6.60	2.41	1.08	2.09	2.51	2.86	5.09	1.02	1.94	1.09	7.70	0	0	0	0	0	0	0	K07494
Protein_2460	2.18	2.61	0	0	1.00	1.00	1.00	1.00	1.49	0	1.00	0	0	0	0	0	0	0	K22132
Protein_2463	2.24	0	0	0	0	0	0	1.28	1.06	0	1.04	0	0	0	0	0	0	0	K02803
Protein_2465	1.75	0	1.00	1.00	0	1.00	2.00	0	0	0	0	1.00	0	0	1.00	0	0	0	K01652
Protein_2466	2.44	0	1.72	0	0	2.00	0	0	0	0	0	0	0	0	0	0	0	0	K03587
Protein_2468	3.18	0	0	1.30	1.00	1.18	1.00	1.00	1.00	0	2.03	2.00	0	0	0	0	0	0	K10300
Protein_2470	3.32	0	0	0	0	1.06	0	1.67	1.31	0	2.17	1.03	0	0	0	0	0	0	K02316
Protein_2471	2.68	0	0	0	0	0	0	0	0	0	0	0	0	0	0	0	0	0	K01664
Protein_2475	1.49	0	0	0	0	0	0	0	1.00	0	0	0	0	0	0	0	0	0	K03624
Protein_2476	3.31	0	0	0	1.00	0	4.00	1.00	1.53	0	1.00	0	0	0	0	0	0	0	K11175
Protein_2487	4.42	1.00	0	1.00	0	0	1.47	1.18	0	0	1.25	0	0	0	0	0	0	0	K02963
Protein_2488	5.05	0	2.00	1.07	0	0	2.17	1.00	0	1.00	0	1.07	0	0	0	0	0	0	K02990
Protein_2498	2.17	0	1.00	0	1.57	0	0	1.00	2.00	1.00	1.00	0	0	0	0	0	0	0	K06901
Protein_2501	3.04	1.00	0	0	0	0	1.30	1.44	1.00	0	0	0	0	0	0	0	0	0	K02108
Protein_2505	2.18	1.06	0	1.00	0	0	0	2.71	0	0	0	0	0	0	0	0	0	0	K00525
Protein_2506	3.66	1.00	0	1.00	0	1.91	0	2.42	1.00	3.00	0	0	0	0	0	0	0	0	K00525
Protein_2507	2.98	0	0	0	0	0	0	0	0	0	0	0	0	0	1.00	0	0	0	K03040
Protein_2508	1.09	0	1.00	0	0	0	1.95	1.00	1.00	0	1.00	0	0	0	0	0	0	0	K01657
Protein_2512	1.61	0	0	1.73	0	0	1.15	0	1.12	1.49	1.00	0	0	0	0	0	0	0	K01989
Protein_2523	2.26	0	0	0	0	1.84	0	1.65	0	0	1.00	0	0	0	0	0	0	0	K02380
Protein_2524	1.95	0	0	1.39	0	1.90	1.00	1.00	0	0	0	0	0	0	0	0	0	0	K14392
Protein_2526	3.36	0	0	0	0	2.06	1.17	1.64	1.47	1.00	1.49	2.00	0	0	0	0	0	0	K01872
Protein_2534	4.10	0	0	1.48	0	1.00	0	0	1.00	0	4.75	0	0	0	2.22	0	0	0	K06145
Protein_2536	1.02	0	0	0	0	0	1.00	1.00	0	0	0	1.00	0	0	0	0	0	0	K01881
Protein_2538	1.37	0	0	0	0	0	0	0	0	0	0	0	0	0	0	0	0	0	K02622
Protein_2539	2.26	1.15	0	0	0	1.00	1.38	0	1.00	0	2.00	0	0	0	0	0	0	0	K03089
Protein_2542	2.49	0	0	1.00	0	0	1.20	0	0	0	1.00	1.15	0	0	0	0	0	0	K07090
Protein_2543	2.51	0	0	0	0	0	1.00	0	0	0	1.12	0	0	0	0	0	0	0	K00133
Protein_2546	4.24	0	0	0	0	0	0	2.00	0	0	1.16	0	0	0	0	0	0	0	K01778
Protein_2547	2.55	0	0	0	0	2.00	1.00	2.00	0	0	1.00	0	0	0	0	0	0	0	K01586
Protein_2548	2.04	0	1.02	0	1.32	1.03	0	0	1.23	0	1.00	0	0	0	0	0	0	0	K01665
Protein_2552	2.10	0	1.00	0	0	0	0	0	2.08	0	1.86	1.00	0	0	0	0	0	0	K07039
Protein_2556	1.76	0	0	0	0	0	0	0	1.00	0	0	0	0	0	0	0	0	0	K06041
Protein_2557	1.28	0	0	0	0	2.41	0	0	0	0	0	0	0	0	0	0	0	0	K09788
Protein_2559	3.02	0	0	1.00	1.00	0	1.42	0	0	2.22	2.45	0	0	0	0	0	1.06	0	K00336
Protein_2564	4.41	0	0	1.00	1.00	0	1.10	1.00	0	0	1.33	1.02	0	0	0	0	0	0	K10805
Protein_2568	3.30	0	0	2.50	1.52	1.54	0	0	1.15	1.00	0	1.00	0	0	0	0	0	0	K03657
Protein_2569	3.56	0	1.00	1.73	0	3.88	1.26	1.21	1.00	0	2.83	3.73	0	0	0	0	0	0	K01256
Protein_2575	3.03	0	0	0	0	0	0	1.00	0	0	0	0	0	0	0	0	0	0	K00981
Protein_2577	3.64	0	2.00	0	0	0	0	0	0	0	0	1.00	0	0	0	0	0	0	K03776
Protein_2578	1.34	0	0	1.34	2.83	2.08	1.14	0	0	0	1.54	0	0	0	0	0	0	0	K13292
Protein_2580	2.11	0	0	2.00	1.00	0	0	0	0	0	0	0	0	0	0	0	0	0	K01962
Protein_2581	1.92	0	0	0	0	0	0	0	0	0	0	1.00	0	0	0	0	0	0	K03559
Protein_2583	1.12	2.67	0	0	0	0	0	2.00	2.00	2.00	0	1.00	0	0	0	0	0	0	K13634
Protein_2589	2.58	0	0	0	0	1.44	2.28	1.37	0	0	1.81	0	0	0	0	0	0	0	K08357
Protein_2591	2.21	0	0	0	0	0	2.29	0	1.00	1.27	1.43	2.00	0	0	0	0	0	0	K02895
Protein_2604	3.11	0	0	0	0	0	0	0	0	2.00	1.00	0	0	0	0	0	0	0	K01895
Protein_2609	7.67	0	1.46	0	0	1.00	1.00	0	1.42	1.00	1.30	0	0	0	0	0	0	0	K03474
Protein_2611	3.71	0	0	0	0	0	0	0	0	0	0	0	0	0	0	0	0	0	K00163
Protein_2614	1.66	0	2.27	0	1.00	0	2.67	1.68	0	0	1.00	2.00	0	0	0	0	0	0	K00962
Protein_2617	2.37	0	0	0	3.52	0	1.63	0	0	0	1.00	1.32	0	0	0	0	0	0	K00989
Protein_2620	1.79	0	0	0	1.00	0	0	0	0	0	0	0	0	0	0	0	0	0	K03386
Protein_2621	2.52	0	0	0	0	1.90	0	0	0	1.86	0	0	0	0	0	0	0	0	K01881
Protein_2622	2.49	2.34	1.68	0	0	2.00	0	1.00	0	1.29	1.00	0	0	0	0	0	0	0	K00602
Protein_2631	1.82	0	2.04	2.28	0	0	0	0	0	0	0	0	0	0	0	0	0	0	K06596
Protein_2632	2.34	0	0	0	0	3.00	0	1.00	1.12	2.22	1.00	1.00	0	0	0	0	0	0	K00788
Protein_2637	3.44	0	1.63	1.00	1.74	1.00	0	0	0	0	1.00	0	0	0	0	0	0	0	K06596
Protein_2639	4.64	0	0	0	1.40	2.40	1.24	1.00	1.00	0	1.40	1.50	0	0	0	0	0	0	K01465
Protein_2641	2.00	2.00	1.37	0	1.59	3.01	2.09	1.00	0	0	2.83	1.00	0	0	0	0	0	0	K02031
Protein_2644	2.31	0	0	0	0	0	3.49	0	0	0	0	0	0	0	0	0	0	0	K05685
Protein_2645	1.79	0	0	4.00	0	0	1.00	0	0	1.30	1.00	1.00	0	0	0	0	0	0	K04765
Protein_2651	2.48	0	0	0	2.68	1.54	2.00	2.20	0	0	0	2.00	0	0	0	1.00	0	0	K14187
Protein_2653	1.11	0	0	0	0	0	1.00	0	1.15	0	0	2.00	0	0	0	0	0	0	K01952
Protein_2659	1.62	0	0	0	0	0	0	0	1.00	0	0	0	0	0	0	0	0	0	K10300
Protein_2661	5.43	0	1.16	1.00	2.35	3.92	1.37	0	1.00	0	1.99	1.73	0	0	0	0	0	0	K03110
Protein_2666	1.70	1.00	0	0	0	1.00	0	2.38	0	0	0	1.00	0	0	0	0	0	0	K02879
Protein_2672	1.91	0	0	1.00	0	0	1.28	0	2.00	1.94	1.50	0	0	0	0	0	0	0	K13292
Protein_2676	3.19	1.04	0	0	0	1.09	2.00	0	1.13	0	1.37	0	0	0	0	0	0	0	K02469
Protein_2677	3.17	0	0	0	2.27	1.00	2.57	0	0	0	0	0	0	0	0	0	0	0	K00992
Protein_2681	2.79	0	0	0	0	1.00	1.00	1.00	0	0	2.00	1.37	0	0	0	0	0	0	K02073
Protein_2684	1.06	0	0	0	1.00	0	0	0	0	1.00	1.09	0	0	0	0	0	0	0	K10094
Protein_2685	2.17	1.00	0	1.00	1.28	1.00	1.81	0	0	1.00	1.78	1.40	0	0	0	0	0	0	K10094
Protein_2689	2.15	0	0	1.00	0	0	0	0	0	1.00	1.00	1.00	0	0	0	0	0	0	K00383
Protein_2690	4.76	0	1.00	0	0	1.00	0	0	0	1.92	0	1.99	0	0	0	0	0	0	K03551
Protein_2691	0	0	0	1.30	1.00	1.00	1.00	1.32	1.00	0	2.20	2.00	0	0	0	0	0	0	K00382
Protein_2692	2.39	0	1.00	0	0	1.00	0	0	1.00	0	0	0	0	0	0	0	0	0	K01887
Protein_2697	2.12	0	0	1.14	0	1.00	0	0	0	1.05	1.00	1.16	0	0	0	0	0	0	K00219
Protein_2701	3.00	0	0	1.33	0	1.58	0	2.57	0	1.00	2.06	0	0	0	0	0	0	0	K06911
Protein_2703	2.90	0	0	1.00	0	1.24	1.00	0	0	1.14	1.80	0	0	0	0	0	0	0	K02470
Protein_2708	4.15	0	1.08	1.00	1.61	1.59	2.92	2.00	1.00	3.00	2.57	1.19	0	0	0	0	0	0	K03286
Protein_2710	2.39	1.00	0	0	0	0	0	0	0	0	0	0	1.00	0	0	0	0	0	K01872
Protein_2713	1.47	0	0	0	0	1.00	0	1.00	0	0	1.00	1.01	0	0	0	0	0	0	K12297
Protein_2715	2.66	0	0	0	0	0	0	0	0	0	0	0	0	0	0	0	0	0	K02379
Protein_2719	1.92	0	0	0	0	0	0	2.00	1.00	0	0	0	0	0	0	0	0	0	K03179
Protein_2722	1.99	0	0	0	0	0	0	1.20	1.17	0	2.00	0	0	0	0	0	0	0	K03797
Protein_2724	1.62	0	0	0	1.51	1.11	1.37	0	1.79	0	1.44	0	0	0	0	0	0	0	K00761
Protein_2731	2.08	0	0	1.00	0	0	0	0	0	0	0	0	0	0	0	0	0	0	K01119
Protein_2735	3.19	0	0	1.00	0	3.00	1.00	1.00	0	0	0	0	0	0	0	0	0	0	K02560
Protein_2740	4.02	0	0	0	0	0	3.77	2.17	0	0	0	1.95	0	0	0	0	0	0	K04564
Protein_2742	1.72	0	0	0	0	2.00	0	0	5.00	4.00	0	2.00	0	0	0	0	0	0	K01154
Protein_2750	2.95	1.13	0	1.20	0	1.16	1.25	1.00	1.00	1.00	2.19	0	0	0	0	0	0	1.28	K02454
Protein_2751	3.54	1.02	0	4.44	1.00	0	1.87	1.00	0	1.00	1.55	0	0	0	0	0	0	0	K03799
Protein_2752	1.91	0	0	0	0	1.98	0	1.10	0	0	0	1.64	0	0	0	0	0	0	K01089
Protein_2755	1.57	0	0	0	0	0	1.00	1.06	1.00	0	0	0	0	0	0	0	0	0	K02558
Protein_2756	5.38	0	0	2.00	0	0	1.00	1.00	0	0	0	0	0	0	0	0	0	0	K02046
Protein_2762	1.53	0	0	0	0	0	0	1.00	0	0	0	1.00	0	0	0	0	0	0	K01735
Protein_2763	3.25	2.00	0	0	0	1.17	1.57	1.00	1.00	0	2.07	1.68	0	0	0	0	0	0	K00658
Protein_2764	2.22	0	1.00	2.01	0	1.00	1.00	1.87	2.00	1.45	3.00	1.44	0	0	0	0	0	0	K02455
Protein_2770	2.56	0	0	0	2.22	0	1.00	0	0	0	1.00	0	0	0	0	0	0	0	K00558
Protein_2772	3.28	0	1.50	1.00	0	2.50	1.00	1.00	2.70	1.42	0	1.14	0	0	0	0	0	0	K18893
Protein_2775	2.14	0	1.96	0	0	0	0	1.14	0	0	0	0	0	0	0	0	0	0	K00930
Protein_2778	1.51	0	1.55	0	0	0	0	0	1.00	2.00	1.00	0	0	0	0	0	0	0	K03106
Protein_2779	2.81	0	0	0	0	1.00	2.00	1.00	0	0	1.01	1.09	0	0	0	0	0	0	K00820
Protein_2781	1.77	0	2.88	1.22	0	0	1.19	0	1.87	1.00	1.54	1.23	0	0	0	0	0	0	K15580
Protein_2788	3.52	0	1.00	1.42	0	1.30	0	0	0	0	1.53	1.00	0	0	0	0	0	0	K03316
Protein_2790	1.60	0	0	0	0	0	2.52	0	1.70	0	2.23	1.00	0	0	0	0	0	0	K00031
Protein_2791	2.72	1.00	0	1.00	0	3.35	1.00	1.58	0	0	1.00	2.00	0	0	0	0	0	0	K04761
Protein_2793	2.00	1.00	1.00	1.00	2.58	1.00	0	1.17	0	0	0	1.00	0	0	0	0	0	0	K03470
Protein_2795	2.03	0	0	0	0	0	1.00	0	1.20	1.00	0	0	0	0	0	0	0	0	K00275
Protein_2800	1.64	1.44	0	0	1.07	1.00	1.85	1.00	1.00	0	2.00	1.39	0	0	0	0	0	0	K03685
Protein_2803	2.65	0	0	2.00	0	2.00	1.41	0	0	1.00	0	1.55	0	0	0	0	0	0	K03686
Protein_2807	2.44	0	0	1.00	0	1.26	1.36	0	1.00	0	1.66	0	0	0	0	0	0	0	K12372
Protein_2808	2.29	0	0	0	0	0	0	0	0	0	0	0	0	0	0	0	0	0	K03313
Protein_2812	1.44	1.00	1.00	1.00	0	0	2.65	0	0	2.00	1.69	3.44	0	0	0	0	0	0	K00833
Protein_2813	2.82	0	1.00	0	0	2.00	0	0	0	1.12	2.99	0	0	0	0	0	0	0	K01689
Protein_2819	3.99	0	1.38	1.00	0	1.00	0	0	2.56	0	0	1.00	0	0	0	0	0	0	K18991
Protein_2820	1.92	0	0	0	0	0	1.53	0	1.14	1.00	2.18	0	0	0	0	0	0	0	K11085
Protein_2824	2.22	0	0	0	0	0	0	0	0	0	1.00	0	0	0	0	0	0	0	K01079
Protein_2825	4.03	0	1.00	0	0	0	0	0	0	1.74	0	1.08	0	0	0	0	0	0	K02022
Protein_2826	4.05	0	0	1.00	3.05	0	1.00	0	0	1.00	2.04	1.05	0	0	0	0	0	0	K02535
Protein_2830	2.70	1.00	1.00	1.97	0	1.14	0	1.00	0	1.00	1.60	1.00	0	0	0	0	0	0	K03046
Protein_2833	5.86	2.00	2.08	2.00	2.26	3.94	0	2.72	6.00	3.92	4.01	2.00	0	3.27	2.21	0	2.00	13.84	K09996
Protein_2836	1.48	0	0	2.00	0	0	0	0	0	0	0	0	0	0	0	0	0	0	K05349
Protein_2844	4.27	2.73	1.47	1.61	1.06	2.24	2.01	2.51	1.37	1.00	2.02	1.00	0	0	0	0	0	0	K06207
Protein_2846	1.45	0	0	0	1.00	2.49	0	0	0	0	0	0	0	0	0	0	0	1.35	K02010
Protein_2847	4.28	0	0	1.69	2.10	1.36	0	1.00	0	0	0	1.00	0	0	0	0	0	0	K07306
Protein_2848	3.51	0	0	1.92	0	2.29	1.53	1.00	0	0	3.01	1.00	0	0	1.73	0	0	0	K02992
Protein_2860	2.12	0	0	1.00	0	1.00	0	1.00	0	0	1.56	1.00	0	0	0	0	0	0	K02108
Protein_2862	2.00	1.00	0	0	1.34	0	1.00	0	2.00	1.20	1.00	1.06	0	0	0	0	0	0	K00335
Protein_2868	1.35	1.04	0	0	0	1.25	0	2.00	1.87	1.00	3.17	0	0	0	0	0	0	0	K01067
Protein_2872	3.36	0	0	1.00	0	0	0	0	0	0	1.00	0	0	0	0	0	0	0	K19166
Protein_2873	2.07	0	0	1.30	0	2.11	0	1.03	1.76	0	1.00	0	0	0	0	0	0	0	K03723
Protein_2876	4.47	0	0	1.12	0	1.75	1.38	1.00	1.85	0	0	0	0	0	0	0	0	0	K01647
Protein_2881	1.82	0	0	1.00	0	0	1.00	0	0	0	2.94	0	0	0	0	0	0	0	K01129
Protein_2890	2.26	0	0	0	0	0	0	0	1.00	0	0	1.00	0	0	0	0	0	0	K14260
Protein_2891	2.54	1.00	1.55	1.00	1.00	1.00	1.00	1.54	1.03	0	1.31	0	0	0	0	0	0	0	K03387
Protein_2892	2.02	0	0	0	0	0	1.00	0	1.00	0	1.00	0	0	0	0	0	0	0	K02834
Protein_2896	1.31	0	0	0	0	0	1.00	1.00	0	0	0	0	0	0	0	0	0	0	K01347
Protein_2899	1.73	0	0	0	0	1.34	0	0	0	2.00	0	1.09	0	0	0	0	0	0	K04066
Protein_2900	3.33	0	0	0	0	0	1.31	0	1.02	2.00	0	3.47	0	0	0	0	0	0	K03529
Protein_2902	2.78	0	0	2.19	0	1.00	2.84	0	0	0	1.91	0	0	0	0	0	0	0	K03216
Protein_2903	2.35	0	0	0	0	0	0	0	0	0	0	0	0	0	0	2.04	0	0	K09136
Protein_2904	2.44	0	0	0	0	0	0	0	0	1.19	0	0	0	0	0	0	0	0	K08300
Protein_2908	2.44	1.47	0	1.00	0	1.00	0	0	1.34	1.00	0	0	0	0	0	0	0	0	K00928
Protein_2909	2.22	0	0	1.08	0	1.77	0	4.78	1.00	0	1.00	1.00	0	0	0	0	0	0	K01961
Protein_2911	2.61	1.00	0	1.00	0	2.39	0	1.00	1.00	0	1.45	0	0	0	0	0	0	0	K07568
Protein_2915	1.79	0	1.09	1.00	0	1.00	0	1.00	0	0	0	0	0	0	0	0	0	0	K02355
Protein_2923	2.31	0	2.85	0	0	0	1.62	1.00	1.00	1.20	1.35	0	0	0	0	0	0	0	K09016
Protein_2924	2.68	0	1.33	1.19	0	2.57	1.12	0	1.22	0	0	1.43	0	0	0	0	0	0	K08869
Protein_2926	1.51	2.98	1.00	0	1.04	2.29	0	0	0	1.81	0	1.00	0	0	0	0	0	0	K01883
Protein_2935	2.60	0	0	0	0	0	0	1.00	1.39	2.69	0	1.00	0	0	0	0	0	0	K04771
Protein_2937	2.82	0	0	1.08	5.04	1.24	0	1.00	1.43	1.60	1.00	2.13	0	0	0	0	0	0	K03476
Protein_2938	1.69	0	0	1.31	0	1.13	1.00	0	0	0	2.00	2.00	0	0	0	0	0	0	K01414
Protein_2953	2.15	0	0	0	0	1.00	0	0	0	0	1.67	0	0	0	0	0	0	0	K00349
Protein_2960	3.37	0	0	1.22	0	1.00	0	1.05	0	0	1.00	0	0	0	0	0	0	0	K16087
Protein_2961	2.71	0	1.00	0	0	1.00	1.00	0	0	0	0	0	0	0	0	0	0	0	K07304
Protein_2971	1.94	0	0	0	0	0	0	0	1.00	0	2.79	2.10	0	0	0	0	0	0	K02065
Protein_2975	2.33	0	0	0	0	2.00	0	0	0	1.00	0	1.00	0	0	0	0	0	0	K02344
Protein_2977	2.01	0	0	0	0	0	0	0	0	0	1.45	2.00	0	0	0	0	0	0	K07574
Protein_2982	1.31	2.00	0	0	1.40	1.00	1.00	0	0	0	0	0	0	2.00	0	0	0	0	K00558
Protein_3000	1.74	0	1.62	0	0	0	0	0	1.00	0	0	0	0	0	0	0	0	0	K00013
Protein_3003	2.78	0	0	1.00	0	0	1.00	0	0	0	0	1.00	0	0	0	0	0	0	K03648
Protein_3007	1.46	0	0	2.00	0	1.00	0	0	0	0	0	0	0	0	0	0	0	0	K01347
Protein_3014	2.21	0	1.00	2.10	1.49	1.11	2.17	0	0	0	1.81	0	0	0	0	0	0	0	K00609
Protein_3015	3.27	0	0	0	0	1.00	0	0	0	0	0	0	0	0	0	0	0	0	K01890
Protein_3022	2.05	2.08	0	0	0	2.00	1.19	1.51	0	0	1.00	1.95	0	0	0	0	0	0	K01491
Protein_3024	2.64	0	0	0	1.11	3.06	1.24	0	1.16	1.03	1.46	0	0	0	0	0	0	0	K06999
Protein_3025	2.03	1.00	0	0	0	0	1.00	0	0	0	0	0	0	0	0	0	0	0	K00029
Protein_3026	4.25	0	0	0	0	0	0	0	1.29	3.11	1.41	0	0	0	0	0	0	0	K03216
Protein_3027	3.63	0	0	0	0	0	0	0	0	0	1.00	0	0	0	0	0	0	0	K11179
Protein_3028	2.46	0	0	2.00	1.00	0	0	1.52	2.67	0	0	0	0	0	0	0	0	0	K01735
Protein_3029	1.92	0	0	0	0	1.25	1.03	0	1.97	2.00	2.09	4.00	0	0	0	0	0	0	K03269
Protein_3030	2.24	0	1.00	0	0	0	0	0	0	0	0	1.00	0	0	0	0	0	0	K02956
Protein_3032	1.79	0	0	0	0	2.15	0	1.00	1.00	0	0	0	0	0	0	0	0	0	K01716
Protein_3034	3.00	0	0	0	1.00	1.00	1.00	0	0	0	1.55	3.00	0	0	0	0	0	0	K02520
Protein_3036	1.73	0	0	0	0	2.00	0	0	1.97	0	1.00	1.00	0	0	0	0	0	0	K06972
Protein_3037	3.42	1.14	0	0	2.48	0	2.11	1.00	1.38	1.00	2.94	1.45	0	0	0	0	0	0	K04042
Protein_3041	6.44	0	0	1.00	0	1.27	3.00	1.53	0	0	2.00	1.17	0	0	0	0	0	0	K03559
Protein_3043	2.39	1.04	0	0	0	1.78	0	1.40	2.11	1.00	1.70	2.00	0	0	0	0	0	0	K00626
Protein_3045	2.78	0	0	0	1.00	1.70	0	0	1.01	0	2.00	2.00	0	0	0	1.08	0	0	K01879
Protein_3046	2.67	0	0	0	1.00	2.38	1.66	0	0	1.00	2.21	1.00	0	0	0	0	0	0	K01916
Protein_3057	2.14	1.00	0	4.00	0	1.00	0	0	1.26	0	1.58	1.00	0	0	0	0	0	0	K05541
Protein_3058	2.60	2.00	0	0	0	2.00	2.00	3.20	2.00	0	1.58	1.00	0	0	0	0	0	0	K01624
Protein_3067	2.22	1.65	1.00	2.85	1.30	1.00	0	0	1.44	0	1.00	1.00	0	0	0	0	0	0	K01919
Protein_3068	3.10	0	0	0	0	0	1.00	0	0	0	0	0	0	0	0	0	0	0	K00311
Protein_3069	1.74	0	0	2.00	0	0	1.13	0	0	0	0	0	0	0	0	0	0	0	K00311
Protein_3076	4.36	0	1.00	0	1.38	1.00	0	0	2.00	1.00	1.00	3.26	0	0	0	0	0	0	K02518
Protein_3077	3.35	0	1.00	0	1.00	0	0	0	0	0	0	0	0	0	0	0	0	0	K07462
Protein_3078	2.31	0	0	0	0	0	1.00	0	0	1.54	2.13	0	0	0	0	0	0	0	K01775
Protein_3080	3.60	1.29	1.00	0	0	3.32	1.00	1.17	0	1.85	1.00	1.00	0	0	0	0	0	0	K11103
Protein_3081	1.68	0	0	0	0	0	1.88	0	0	1.00	0	0	0	0	0	0	0	0	K05365
Protein_3084	2.44	1.00	1.79	1.04	1.26	0	1.00	1.01	1.88	0	1.35	0	0	0	0	0	0	0	K00990
Protein_3091	1.02	0	0	2.10	0	0	0	0	0	0	0	0	0	0	0	0	0	0	K02906
Protein_3092	2.53	0	0	0	0	1.28	0	0	1.00	1.19	1.50	0	0	0	0	0	0	0	K02316
Protein_3094	2.36	0	0	0	0	0	1.00	1.00	2.48	1.41	1.35	1.00	0	0	0	0	0	0	K12265
Protein_3096	2.00	3.44	1.00	0	0	1.00	0	1.00	0	0	1.00	0	0	0	0	0	0	0	K01814
Protein_3097	1.45	0	0	0	1.00	1.08	1.08	0	0	0	1.41	0	0	0	0	0	0	0	K00382
Protein_3105	3.31	0	0	1.26	1.00	1.00	0	1.44	1.00	0	0	3.61	0	0	0	0	0	0	K02911
Protein_3109	2.64	0	0	0	0	0	0	1.44	0	0	1.00	0	0	0	0	0	0	0	K13038
Protein_3116	4.84	0	0	0	1.28	1.99	0	1.37	0	1.00	0	0	0	0	0	0	0	0	K01246
Protein_3118	2.63	0	0	1.00	0	1.00	0	0	0	0	0	0	0	0	0	0	0	0	K02337
Protein_3121	1.24	0	0	0	0	1.00	0	0	0	1.00	0	1.00	0	0	0	0	0	0	K00762
Protein_3126	2.92	0	0	0	0	1.00	1.47	0	1.55	0	1.73	1.11	0	0	0	0	0	0	K03088
Protein_3130	3.87	0	1.55	1.71	1.00	3.82	1.13	0	0	1.00	2.00	1.16	0	0	0	0	0	0	K05605
Protein_3134	3.10	0	0	0	0	1.83	1.00	0	1.00	2.00	0	1.23	0	0	0	0	0	0	K00014
Protein_3137	2.67	0	0	2.81	0	1.00	0	0	1.00	0	1.33	0	0	0	0	0	0	0	K03046
Protein_3138	2.39	0	0	1.00	0	1.54	0	0	0	0	1.00	1.99	0	0	0	0	0	0	K01752
Protein_3139	2.97	0	1.93	0	2.54	2.23	0	0	1.00	0	1.00	1.07	0	0	0	0	0	0	K02945
Protein_3140	2.24	0	0	1.34	0	0	1.00	0	1.18	0	1.00	0	0	0	0	0	0	0	K03310
Protein_3148	3.92	0	1.00	0	0	0	1.17	0	0	0	0	0	0	0	2.00	0	0	0	K03110
Protein_3149	1.50	0	0	0	0	0	1.00	0	0	1.00	0	1.00	0	0	0	0	0	0	K02344
Protein_3150	3.60	0	0	0	0	0	1.00	1.00	0	1.00	0	1.00	0	0	0	0	0	0	K03789
Protein_3151	3.47	0	1.00	1.00	0	0	2.79	0	1.00	1.00	1.00	1.00	0	0	0	0	0	0	K13788
Protein_3152	2.56	0	1.00	0	0	1.00	2.92	0	0	0	0	0	0	0	0	0	0	0	K10441
Protein_3158	1.64	0	0	0	0	0	0	0	0	0	0	0	0	0	0	0	0	0	K07658
Protein_3159	1.75	0	0	0	0	0	1.00	0	1.00	0	1.47	2.00	0	0	0	0	0	0	K02492
Protein_3164	1.56	0	0	0	0	0	0	0	2.61	1.00	1.62	2.13	0	0	0	0	0	0	K03650
Protein_3174	4.28	0	2.23	1.08	1.07	0	1.96	1.00	2.22	1.00	0	1.00	0	0	0	0	0	0	K09788
Protein_3175	2.24	0	0	0	0	0	0	0	1.00	0	0	1.00	0	0	0	0	0	0	K09788
Protein_3176	1.82	0	0	0	0	0	0	1.00	1.56	0	1.00	1.00	0	0	0	0	0	0	K02527
Protein_3177	2.13	0	2.00	1.00	1.00	1.71	0	0	0	5.00	1.00	1.00	0	0	0	0	0	0	K00852
Protein_3178	2.62	0	0	0	0	1.11	0	0	0	0	1.00	0	0	0	0	0	0	0	K03723
Protein_3186	2.81	0	1.98	0	0	1.19	0	1.00	0	0	0	0	0	0	0	0	0	0	K03424
Protein_3190	1.97	0	0	0	0	0	0	0	0	0	0	0	0	0	0	0	0	0	K01681
Protein_3191	2.05	0	0	2.00	1.73	0	1.93	2.29	0	0	0	4.58	0	0	0	0	0	0	K01627
Protein_3193	1.91	1.10	2.08	1.00	1.00	2.00	2.12	0	1.40	1.48	1.00	1.00	0	0	0	1.00	0	0	K07685
Protein_3197	4.58	0	2.00	1.00	0	0	1.00	0	0	1.00	1.24	3.58	0	0	0	0	0	0	K03563
Protein_3211	3.58	0	1.00	1.39	0	1.00	0	0	0	3.02	1.72	1.35	0	0	0	0	0	0	K00138
Protein_3214	1.67	0	0	2.00	1.00	1.00	0	0	2.58	1.00	0	0	0	0	0	0	0	0	K07751
Protein_3217	2.25	0	0	0	0	0	0	0	0	0	0	0	0	0	0	0	0	0	K07806
Protein_3218	2.90	0	0	0	0	0	0	1.00	0	0	1.00	0	0	0	4.00	0	0	0	K00253
Protein_3219	2.14	0	2.00	1.38	1.26	1.35	1.03	0	1.45	1.00	1.49	0	0	0	0	0	0	0	K00133
Protein_3225	2.41	0	0	0	1.00	2.07	0	0	0	1.00	0	1.99	0	0	0	0	0	0	K01873
Protein_3226	2.84	2.00	0	0	0	1.00	0	0	0	0	0	1.00	0	0	0	0	0	0	K03086
Protein_3230	0	0	0	1.00	2.90	1.45	1.00	0	0	1.05	2.74	1.27	0	0	0	0	0	0	K02878
Protein_3234	4.97	0	0	8.00	0	1.00	1.00	0	0	1.00	1.20	2.10	0	0	0	0	0	0	K04765
Protein_3235	3.62	0	0	0	0	1.00	1.56	1.39	0	1.00	0	1.85	0	0	0	0	0	0	K01738
Protein_3239	3.26	0	0	1.00	2.00	1.77	1.05	1.65	2.74	0	1.00	1.36	0	0	0	0	0	0	K03596
Protein_3242	3.64	0	0	1.19	1.00	0	0	0	0	0	0	0	0	0	0	0	0	0	K07062
Protein_3246	3.03	0	0	0	0	1.18	1.00	2.00	1.41	1.00	0	0	0	0	0	0	0	0	K00164
Protein_3249	3.11	0	1.94	0	0	1.00	0	1.99	1.06	0	1.00	1.16	0	0	0	0	0	0	K21449
Protein_3250	2.68	0	1.00	0	0	1.81	2.00	1.25	1.19	0	0	0	0	0	0	0	0	0	K02502
Protein_3255	1.50	0	1.52	0	0	0	1.00	0	0	0	0	0	0	0	0	0	0	0	K04568
Protein_3256	1.32	0	0	0	0	0	0	0	0	0	0	0	0	0	0	0	0	0	K00793
Protein_3257	2.71	0	0	0	0	0	0	0	0	0	0	0	0	0	0	0	0	0	K14652
Protein_3259	3.70	0	1.22	0	1.00	1.00	1.13	1.00	0	0	1.44	0	0	0	0	0	0	0	K14260
Protein_3261	3.50	0	0	1.00	0	0	0	1.14	0	0	1.00	0	0	0	0	0	0	0	K09861
Protein_3263	5.77	3.74	0	1.00	0	1.00	0	1.00	0	2.99	1.00	1.00	0	0	0	0	0	0	K01887
Protein_3265	2.62	0	0	0	0	1.00	2.47	0	1.00	0	1.00	0	0	0	0	0	0	0	K10805
Protein_3267	4.63	1.07	0	1.02	1.00	1.18	1.00	1.04	0	0	1.35	0	0	0	0	0	0	0	K01091
Protein_3270	1.60	1.77	1.43	0	0	1.00	0	0	0	1.00	1.00	0	0	0	0	0	0	0	K04077
Protein_3272	3.15	0	1.00	1.00	1.00	0	1.28	0	2.00	2.00	1.89	1.00	0	0	0	0	0	0	K03426
Protein_3282	1.18	0	0	0	0	0	1.87	0	0	1.00	1.27	3.00	0	0	0	0	0	0	K00413
Protein_3285	1.37	0	0	0	0	0	0	0	0	0	0	0	0	0	0	0	0	0	K01696
Protein_3287	3.29	0	1.00	0	0	0	0	0	1.00	0	0	0	0	0	0	0	0	0	K18138
Protein_3291	4.20	0	1.00	1.26	1.18	1.68	1.29	1.21	1.11	0	1.38	0	0	0	0	0	2.00	0	K01745
Protein_3293	2.67	0	0	0	0	0	0	0	0	0	0	0	0	0	0	0	0	0	K00979
Protein_3294	2.25	2.30	1.00	0	0	1.90	1.11	1.01	0	1.08	2.47	0	0	0	0	0	0	0	K00163
Protein_3295	2.08	0	1.10	0	0	1.00	1.24	0	1.00	1.00	1.70	0	0	0	0	0	0	0	K00790
Protein_3296	2.51	0	0	1.00	0	1.67	0	1.00	0	0	0	0	0	0	0	0	0	0	K21393
Protein_3297	2.56	0	0	0	0	1.00	0	0	1.00	0	1.97	1.00	0	0	0	0	0	0	K02113
Protein_3305	2.44	0	1.39	0	0	0	0	0	0	0	0	0	0	0	0	0	0	0	K22214
Protein_3309	2.01	0	1.68	0	0	0	0	1.00	1.00	1.24	1.00	0	0	0	0	0	0	0	K03270
Protein_3315	3.39	0	0	1.21	0	0	1.00	1.00	0	2.38	1.00	0	0	0	0	0	0	0	K02016
Protein_3316	1.69	0	0	1.00	0	0	1.03	0	0	0	1.00	0	0	0	0	0	0	0	K02015
Protein_3317	1.51	0	0	1.00	0	1.00	0	1.74	1.41	1.16	1.14	2.39	0	0	0	0	0	0	K07751
Protein_3318	2.52	0	0	2.19	0	0	0	0	0	1.00	0	1.00	0	0	0	0	0	0	K13038
Protein_3324	1.98	0	1.00	1.74	1.00	1.00	1.14	2.38	0	0	3.13	1.00	0	0	0	0	0	0	K04485
Protein_3327	1.46	0	0	0	0	0	0	0	0	0	0	0	0	0	0	0	0	0	K03308
Protein_3330	1.73	0	0	1.00	0	0	0	0	0	1.00	1.00	1.00	0	0	0	0	0	0	K01662
Protein_3331	1.65	0	0	0	1.00	2.15	0	0	0	0	2.00	0	0	0	0	0	0	0	K03695
Protein_3336	3.10	0	1.00	2.32	1.19	1.19	1.23	1.18	1.83	1.05	1.68	1.02	0	0	0	0	0	0	K00627
Protein_3338	1.44	0	1.00	0	0	0	0	0	0	0	2.00	0	0	0	0	0	0	0	K00405
Protein_3341	2.53	2.00	0	1.30	1.07	2.92	1.20	0	1.00	1.00	1.53	1.61	0	0	0	0	0	0	K03551
Protein_3342	1.93	0	0	0	0	2.76	1.29	0	4.28	0	0	0	0	0	0	0	0	0	K03833
Protein_3345	2.02	1.90	0	0	0	0	0	0	1.17	0	0	0	0	0	0	1.00	0	0	K00147
Protein_3351	2.50	0	0	1.00	0	0	1.27	1.00	0	1.16	0	1.00	0	0	0	0	0	0	K00134
Protein_3354	2.00	0	0	1.54	0	0	1.20	0	0	1.50	0	1.00	0	0	0	0	0	0	K00059
Protein_3358	1.14	0	0	0	0	0	0	0	1.62	0	0	0	0	0	0	0	0	0	K03424
Protein_3359	3.07	0	0	0	0	0	1.00	1.00	0	0	0	0	0	0	0	0	0	0	K13745
Protein_3367	2.30	0	0	1.11	2.00	1.66	0	0	0	0	1.65	1.00	0	0	0	0	0	0	K08990
Protein_3369	3.90	0	1.04	1.00	5.06	3.00	1.47	0	0	1.26	1.00	0	0	0	0	0	0	0	K03077
Protein_3372	2.56	2.05	0	0	0	1.00	0	0	2.00	0	0	1.00	0	0	0	0	0	0	K00925
Protein_3374	2.61	0	0	0	0	0	0	0	0	0	0	0	0	0	0	0	0	0	K01426
Protein_3376	3.51	0	0	1.00	1.00	2.52	3.19	0	0	0	1.02	0	0	0	0	0	0	0	K07082
Protein_3378	2.55	1.10	0	1.42	0	1.86	1.00	2.78	1.01	0	1.71	0	0	0	0	0	0	0	K03576
Protein_3379	2.23	0	0	0	0	0	1.00	1.31	0	1.00	0	0	0	0	0	0	0	0	K03526
Protein_3387	2.62	0	0	1.00	0	0	0	2.00	1.00	1.23	2.31	0	0	0	0	0	0	0	K10763
Protein_3390	3.65	0	0	1.13	0	1.00	1.00	0	1.19	0	2.57	0	0	0	0	0	0	0	K01952
Protein_3395	5.92	0	1.00	1.24	1.07	0	1.45	0	0	0	1.70	1.33	0	0	0	0	0	0	K04751
Protein_3397	2.18	0	0	0	0	0	0	0	0	1.89	1.90	1.00	0	0	0	0	0	0	K00101
Protein_3406	2.97	0	1.21	0	0	1.72	0	0	0	0	0	0	0	0	0	0	0	0	K13788
Protein_3408	2.38	0	1.28	0	0	0	0	1.14	0	0	0	1.15	0	0	0	0	0	0	K03338
Protein_3411	1.76	0	0	0	0	1.00	1.26	1.67	0	0	1.00	1.00	0	0	0	0	0	0	K01736
Protein_3427	3.41	1.00	0	1.00	0	1.09	0	1.00	0	0	3.28	0	0	0	0	0	0	0	K03596
Protein_3429	1.96	0	0	0	0	1.95	1.21	1.00	0	1.00	0	0	0	0	0	0	0	0	K05526
Protein_3437	3.37	1.00	2.99	1.62	0	1.00	0	3.00	0	2.16	1.65	0	0	0	0	0	0	0	K00558
Protein_3440	2.21	1.15	0	0	0	0	0	0	1.00	0	1.00	0	0	0	0	0	0	0	K19304
Protein_3450	2.51	1.56	0	0	0	1.27	0	2.00	1.97	2.00	1.50	1.00	0	0	0	0	0	0	K01873
Protein_3452	1.30	0	0	2.00	0	0	1.55	0	0	1.00	0	0	1.00	0	0	0	0	0	K03596
Protein_3453	2.14	1.22	0	0	1.24	1.00	0	1.07	0	2.45	1.18	1.00	0	0	0	0	0	0	K00600
Protein_3456	1.47	0	0	1.00	0	1.26	1.26	1.00	1.00	1.00	1.12	0	0	0	0	0	0	0	K03183
Protein_3463	2.17	1.30	0	1.00	0	1.23	1.19	0	0	0	1.01	1.00	0	0	0	0	0	0	K00821
Protein_3470	1.65	0	0	0	0	1.22	0	0	0	0	0	0	0	0	3.19	0	0	0	K04773
Protein_3471	3.20	0	0	1.00	0	3.00	1.34	2.21	3.94	1.00	2.00	2.00	0	0	0	3.00	0	0	K01875
Protein_3473	2.57	0	0	0	0	1.00	1.64	1.62	0	1.00	1.00	1.10	0	0	0	0	0	0	K11752
Protein_3474	2.31	0	0	0	0	0	0	1.00	0	0	0	1.00	0	0	0	0	0	0	K01270
Protein_3475	2.17	0	0	0	0	1.54	0	1.00	0	2.00	0	0	0	0	0	0	0	0	K02523
Protein_3476	2.87	0	0	0	0	0	1.63	1.00	1.00	2.00	1.00	0	0	0	0	0	0	0	K03657
Protein_3477	2.60	0	0	0	0	0	1.44	0	0	1.00	1.39	0	0	0	0	0	0	0	K07661
Protein_3484	2.12	0	0	1.00	0	0	0	3.82	1.00	2.43	2.18	1.00	0	0	2.00	0	0	0	K01142
Protein_3488	1.85	0	0	0	0	0	0	1.00	1.85	0	1.00	2.00	0	0	0	0	0	0	K02302
Protein_3489	2.68	1.00	0	1.00	0	1.55	2.30	0	1.27	1.09	3.03	2.79	0	0	0	0	0	0	K00164
Protein_3490	1.54	0	1.75	1.00	0	0	0	0	1.00	0	1.26	0	0	0	0	0	0	0	K01679
Protein_3499	2.67	0	0	0	0	1.51	1.00	1.50	1.03	1.00	1.62	2.00	0	0	0	0	0	0	K00219
Protein_3502	2.95	0	0	0	0	2.65	0	2.63	0	0	0	0	0	0	0	0	0	0	K06596
Protein_3505	2.56	2.00	0	1.00	0	1.00	2.18	1.00	1.55	0	1.00	0	0	0	0	0	0	0	K00330
Protein_3510	3.51	0	0	0	0	1.37	0	0	1.02	0	2.19	1.93	0	0	0	0	0	0	K03562
Protein_3513	1.08	0	0	0	0	0	0	0	2.00	0	4.00	1.00	0	0	0	0	0	0	K04077
Protein_3514	4.99	0	0	0	0	1.00	1.34	2.18	0	0	0	0	0	0	2.00	0	0	2.00	K01689
Protein_3515	1.36	1.00	0	0	0	1.60	1.62	2.00	0	0	2.49	1.02	0	0	0	0	0	0	K00970
Protein_3517	1.31	0	0	0	0	2.00	0	0	0	0	0	0	0	0	0	0	0	0	K11749
Protein_3519	3.57	0	0	2.00	0	1.00	1.00	0	1.00	0	2.00	0	0	0	0	0	0	0	K00097
Protein_3521	1.20	1.55	1.00	0	0	0	1.00	0	2.00	0	1.00	0	0	0	0	0	0	0	K03106
Protein_3522	1.38	0	1.00	0	1.00	2.26	0	0	1.08	0	1.18	0	0	0	0	0	0	0	K08357
Protein_3523	2.53	0	0	0	0	0	1.00	0	0	0	0	0	0	0	0	0	0	0	K06596
Protein_3525	4.78	2.00	0	0	1.03	0	1.00	0	3.30	1.23	1.00	0	0	0	0	0	0	0	K14682
Protein_3526	2.14	0	1.37	0	0	0	1.00	3.05	1.00	0	1.00	0	0	0	0	0	0	0	K07391
Protein_3530	3.96	0	1.63	0	1.08	1.73	1.00	2.08	2.00	0	1.00	1.00	0	0	0	0	0	0	K03310
Protein_3532	2.84	0	1.03	0	0	0	0	0	0	0	2.00	1.00	0	0	0	0	0	0	K03216
Protein_3537	1.41	0	0	0	0	0	0	0	0	0	0	1.48	0	0	0	1.00	0	0	K03316
Protein_3539	2.20	0	1.00	0	0	0	0	0	0	1.35	0	0	0	0	0	0	0	0	K03185
Protein_3543	3.65	0	1.00	0	1.00	1.78	1.04	1.00	0	0	1.00	0	0	0	1.00	0	0	0	K02495
Protein_3544	1.73	1.01	1.00	1.00	1.00	1.96	1.35	1.02	0	0	1.73	0	0	0	0	0	0	0	K02495
Protein_3547	1.98	0	0	0	0	1.80	1.97	0	2.00	0	2.49	1.00	0	0	0	0	0	0	K02876
Protein_3550	2.61	0	0	1.00	0	1.01	0	1.14	0	1.00	1.00	1.02	0	0	0	0	0	0	K06187
Protein_3563	2.78	0	1.32	0	0	0	1.00	1.32	0	1.62	1.00	2.00	0	0	0	0	0	0	K10678
Protein_3567	2.12	6.00	0	1.39	0	0	1.25	1.40	2.00	0	1.84	0	0	0	0	0	0	0	K02342
Protein_3568	2.54	0	0	0	0	0	0	0	0	1.59	0	0	0	0	0	0	0	0	K02003
Protein_3573	2.21	0	2.00	0	1.81	1.80	0	1.58	0	0	1.00	1.00	0	0	0	0	0	0	K00097
Protein_3574	2.71	0	0	0	0	2.00	0	0	0	0	1.46	3.69	0	0	0	0	0	0	K02314
Protein_3577	2.41	0	1.19	1.00	0	1.41	1.03	2.78	1.59	1.54	1.83	1.71	0	0	0	1.00	0	0	K01840
Protein_3584	2.39	0	0	0	0	1.00	0	2.00	0	3.04	0	0	0	0	0	0	0	0	K00053
Protein_3592	2.72	0	0	1.00	0	1.49	1.41	1.02	0	0	0	0	0	0	0	0	0	0	K15342
Protein_3594	4.86	0	1.00	1.07	1.00	1.35	1.00	2.95	0	0	2.80	1.00	0	0	0	0	0	0	K02860
Protein_3601	3.29	0	0	1.00	0	0	1.04	2.50	1.63	0	2.38	0	0	0	0	0	0	0	K00108
Protein_3604	2.72	0	1.01	0	0	0	1.57	1.40	3.53	3.14	0	0	0	0	0	0	0	0	K09458
Protein_3605	3.26	0	0	0	0	0	0	0	0	0	0	0	0	0	0	0	0	0	K00526
Protein_3606	2.10	0	0	0	0	0	0	0	0	0	0	0	0	0	0	0	0	0	K13292
Protein_3608	3.63	1.00	0	1.00	0	0	2.32	1.00	1.00	1.03	1.95	0	0	0	0	0	0	0	K16052
Protein_3611	3.23	0	0	1.00	0	0	1.00	0	1.00	1.19	2.59	0	0	0	0	0	0	0	K16087
Protein_3613	2.71	0	0	0	0	0	0	0	0	0	0	0	0	0	0	0	0	0	K03770
Protein_3617	3.17	0	0	0	0	1.00	0	1.36	0	0	0	0	0	0	0	0	0	0	K01919
Protein_3618	1.65	0	0	0	0	0	1.00	0	0	0	1.21	1.00	0	0	0	0	0	0	K07862
Protein_3622	1.32	0	0	0	0	0	0	0	0	0	1.00	0	0	0	0	0	0	0	K01885
Protein_3625	2.46	0	0	0	1.42	0	1.20	0	0	0	1.00	0	0	0	0	0	0	0	K03664
Protein_3627	2.70	0	0	0	0	0	0	0	0	0	0	0	0	0	0	0	0	0	K04084
Protein_3628	4.19	2.00	0	0	1.63	3.34	3.36	1.13	0	2.02	1.16	0	0	0	0	0	0	0	K02014
Protein_3633	1.49	0	0	0	0	0	0	0	0	0	1.00	0	0	0	0	0	0	1.00	K00832
Protein_3635	2.57	0	0	0	0	0	0	0	1.00	0	0	0	0	0	0	0	0	0	K12368
Protein_3638	2.72	0	1.00	0	0	0	0	0	0	0	1.95	2.00	0	0	0	0	0	0	K11071
Protein_3640	1.80	1.47	0	1.73	2.20	1.00	1.00	1.39	0	0	1.05	0	0	0	0	0	0	0	K00820
Protein_3641	1.57	1.31	0	0	1.00	2.09	0	0	0	1.00	0	1.13	0	0	0	0	0	0	K07560
Protein_3642	3.98	2.00	1.86	0	0	1.06	0	1.00	2.17	2.00	1.00	1.00	0	0	0	0	0	0	K02453
Protein_3646	2.39	0	0	2.00	0	1.57	1.00	0	1.04	0	1.00	0	0	0	0	0	0	0	K02496
Protein_3653	2.43	0	0	0	1.00	0	1.00	0	0	0	1.00	0	0	0	0	0	0	0	K09136
Protein_3657	2.40	0	1.00	0	0	0	0	1.00	0	0	1.47	1.00	0	0	0	0	0	0	K04755
Protein_3662	2.22	0	0	0	1.00	2.00	0	1.09	4.12	0	0	0	0	0	1.00	0	0	0	K02965
Protein_3674	3.39	3.15	1.00	0	1.00	1.40	1.15	6.37	2.08	0	1.28	0	0	0	0	0	0	0	K00335
Protein_3677	2.08	0	0	1.00	0	0	1.15	1.00	0	0	0	1.00	0	0	0	0	0	0	K04761
Protein_3678	2.48	0	0	2.00	0	0	1.00	0	1.27	0	1.52	0	0	0	0	0	0	0	K03497
Protein_3681	2.73	0	0	0	0	0	1.00	0	0	1.00	1.00	1.00	0	0	0	0	0	0	K04084
Protein_3683	3.00	0	0	0	0	1.00	2.67	0	1.00	0	0	1.00	0	0	0	0	0	0	K02199
Protein_3687	1.47	0	0	2.00	0	0	0	0	1.00	0	1.04	1.00	0	0	2.00	0	0	0	K02073
Protein_3690	2.38	0	0	0	0	1.29	1.26	0	0	1.03	1.00	0	0	0	0	0	0	0	K02909
Protein_3691	1.00	0	0	0	0	0	0	3.29	0	2.00	2.60	2.50	0	0	2.00	0	0	0	K03701
Protein_3692	1.44	0	0	0	0	0	0	0	0	0	0	0	0	0	0	0	0	0	K06871
Protein_3695	2.61	0	0	0	0	0	1.28	0	0	1.00	0	1.00	0	0	0	0	0	0	K00928
Protein_3697	3.29	0	0	1.00	1.00	1.00	1.22	0	0	0	1.00	0	0	0	0	0	0	0	K03089
Protein_3698	2.92	0	0	0	0	2.00	0	0	0	1.00	3.27	2.00	0	0	0	0	0	0	K05833
Protein_3703	1.89	0	0	0	0	0	0	0	0	0	0	0	0	0	0	0	0	0	K02667
Protein_3704	3.60	0	1.00	1.00	0	0	1.00	1.00	0	0	1.49	1.00	0	0	0	0	0	0	K01869
Protein_3705	3.03	0	1.00	1.06	0	2.16	1.00	1.13	0	0	1.82	1.00	0	0	0	0	0	0	K01869
Protein_3706	3.16	0	0	0	0	1.36	0	0	0	0	0	0	0	0	0	0	0	0	K01939
Protein_3707	1.41	0	0	0	0	1.60	0	2.68	1.37	0	1.72	1.97	0	0	0	0	0	0	K02168
Protein_3711	1.41	0	0	0	1.26	2.77	2.86	0	0	0	2.45	1.00	0	0	0	0	0	0	K03306
Protein_3712	2.64	0	0	0	0	0	0	0	0	0	2.18	0	0	0	0	0	0	0	K06916
Protein_3714	3.07	0	0	0	1.58	0	1.14	0	0	0	2.00	0	0	0	0	0	0	0	K02030
Protein_3719	4.29	0	0	0	0	4.60	1.13	0	0	0	0	0	0	0	0	0	0	0	K03116
Protein_3724	1.71	0	1.00	0	0	1.00	2.00	1.00	0	0	0	1.00	0	0	0	0	0	0	K01874
Protein_3726	1.98	0	0	0	0	0	0	0	1.00	0	0	0	0	0	0	0	0	0	K11719
Protein_3728	1.62	0	0	1.56	1.00	1.18	0	0	0	0	1.61	2.00	0	0	0	0	0	0	K22900
Protein_3741	4.36	0	0	2.16	0	3.39	0	2.00	1.71	0	0	1.00	0	0	0	0	0	0	K01007
Protein_3746	2.61	0	1.00	0	0	1.00	1.00	1.00	0	0	1.11	0	0	0	0	0	0	0	K00891
Protein_3748	2.23	0	0	1.21	1.00	1.00	1.00	0	1.00	0	0	0	0	0	0	0	0	0	K03413
Protein_3749	2.00	0	0	0	0	0	0	0	0	0	0	0	0	1.00	0	0	0	0	K00928
Protein_3751	1.43	0	2.00	0	0	2.00	1.67	1.00	0	1.00	0	0	0	0	0	0	0	0	K13038
Protein_3753	3.74	0	0	1.59	0	1.78	0	2.00	0	4.00	0	0	0	0	0	0	0	0	K02469
Protein_3757	4.95	0	2.00	2.00	3.68	3.24	0	0	0	0	1.00	1.73	0	0	0	0	0	0	K12524
Protein_3759	1.45	0	0	0	0	1.00	0	0	0	0	0	0	0	0	0	0	0	0	K18136
Protein_3760	2.64	1.16	0	1.00	1.00	0	0	0	1.13	0	1.40	1.00	0	0	0	0	0	0	K00331
Protein_3761	2.97	0	1.34	1.00	1.00	2.72	1.00	0	0	1.00	1.00	0	0	0	0	0	0	0	K07678
Protein_3762	1.79	0	1.22	1.33	0	1.00	3.00	0	0	0	0	2.00	0	0	0	0	0	0	K01873
Protein_3763	2.63	0	0	1.23	1.00	1.23	1.09	1.00	0	0	1.00	1.35	0	0	0	0	0	0	K13788
Protein_3764	4.63	0	0	0	0	1.77	1.00	1.00	1.45	0	0	0	0	0	0	0	0	0	K03315
Protein_3770	2.68	0	0	0	0	1.00	0	0	0	0	0	0	0	0	0	0	0	0	K02520
Protein_3773	3.20	0	1.00	0	1.39	1.61	1.47	1.31	1.23	2.00	0	2.50	0	0	1.00	0	0	0	K02195
Protein_3774	2.63	0	0	0	0	0	0	0	1.00	0	0	0	0	0	0	0	0	0	K07467
Protein_3775	1.22	0	0	0	0	1.00	0	0	0	0	1.00	0	0	0	0	0	0	0	K03475
Protein_3776	2.38	0	0	0	0	1.29	0	0	0	0	1.16	0	0	0	0	0	0	0	K02822
Protein_3777	2.57	2.00	1.11	1.54	0	1.04	0	0	0	1.00	0	2.00	0	0	0	0	0	0	K02687
Protein_3778	2.22	0	0	1.64	0	0	1.29	1.00	0	1.00	0	0	0	0	0	0	0	0	K07478
Protein_3780	2.00	1.00	0	0	0	2.90	1.05	2.42	1.00	1.54	0	2.00	0	0	0	0	0	0	K06073
Protein_3787	3.49	0	0	1.00	0	2.66	1.96	1.00	1.34	0	1.00	1.00	0	0	0	0	0	0	K00925
Protein_3788	2.50	0	0	0	0	1.49	0	1.28	1.73	0	1.34	1.05	0	0	0	1.08	0	0	K13788
Protein_3789	1.47	2.00	1.00	0	0	3.11	1.07	0	0	0	1.00	1.00	0	0	0	0	0	0	K11901
Protein_3790	1.10	0	0	0	0	1.56	3.22	0	1.00	0	0	0	0	0	0	0	0	0	K03980
Protein_3791	2.78	0	0	0	0	0	0	0	0	0	0	0	0	0	0	0	0	0	K18691
Protein_3800	1.83	0	1.00	0	0	0	1.00	0	2.00	1.18	0	0	0	0	0	0	0	0	K02520
Protein_3824	1.27	0	0	0	0	0	2.03	4.46	0	1.00	1.52	1.00	0	0	0	0	0	0	K01689
Protein_3829	1.98	1.12	0	0	0	0	0	0	0	1.12	0	0	0	0	0	0	0	0	K01662
Protein_3833	3.78	1.09	2.83	1.00	1.01	1.00	0	2.00	0	0	2.89	2.00	0	0	0	0	0	0	K07320
Protein_3838	3.76	0	0	0	0	0	1.30	3.43	0	0	1.11	0	0	0	0	0	0	0	K07184
Protein_3850	2.24	0	0	1.26	0	2.03	2.00	1.13	1.00	0	1.00	0	0	0	0	0	0	0	K01652
Protein_3859	2.77	0	0	0	1.51	0	0	1.00	1.22	1.25	1.07	0	0	0	0	0	0	0	K10015
Protein_3860	1.38	0	0	0	0	0	0	0	0	0	0	0	0	0	0	0	0	0	K02600
Protein_3862	4.08	0	1.86	0	0	2.00	0	1.44	0	0	0	0	0	0	0	0	0	0	K22452
Protein_3863	1.61	0	0	1.12	0	3.00	0	1.00	0	1.00	2.06	0	0	0	0	0	0	0	K01869
Protein_3865	3.96	0	0	0	0	0	0	0	1.00	1.50	0	0	0	0	0	0	0	0	K03315
Protein_3867	2.27	0	1.00	2.00	0	0	0	0	1.16	1.00	1.00	0	0	0	0	0	0	0	K16087
Protein_3869	1.68	0	0	0	0	0	0	0	0	1.00	0	0	0	0	0	0	0	0	K03124
Protein_3875	2.76	0	0	0	0	1.00	1.00	0	1.00	1.00	1.00	1.00	0	0	0	0	0	0	K04485
Protein_3888	2.22	0	0	0	0	1.31	1.25	0	1.00	1.07	1.45	1.00	0	0	0	0	0	0	K18893
Protein_3889	1.92	0	2.00	1.00	0	1.00	1.05	0	1.00	0	1.00	2.56	0	0	0	0	0	0	K00351
Protein_3894	1.62	3.05	0	1.00	0	2.00	0	1.17	0	0	2.12	0	0	0	0	0	0	0	K02535
Protein_3896	4.15	1.00	0	1.50	0	1.48	2.57	1.50	0	0	1.00	0	0	0	0	0	0	0	K02916
Protein_3904	2.92	0	0	1.00	0	0	0	0	0	1.00	1.00	0	0	0	0	0	0	0	K01886
Protein_3907	1.73	0	1.35	0	0	0	1.30	0	1.41	1.48	2.00	0	0	0	0	0	0	0	K06959
Protein_3908	2.51	0	0	0	0	0	1.49	2.00	1.00	1.00	1.00	2.00	0	0	0	0	0	0	K03580
Protein_3910	3.23	0	1.00	2.08	1.00	1.46	1.00	1.00	0	1.00	1.73	1.10	0	0	0	0	0	1.00	K03781
Protein_3911	1.66	0	1.31	0	0	0	0	0	0	0	0	0	0	0	0	0	0	0	K03655
Protein_3917	1.21	0	0	0	0	4.00	0	0	0	0	0	0	0	0	0	0	0	0	K11206
Protein_3923	1.68	0	0	0	1.00	1.81	1.48	0	1.00	2.00	0	2.00	0	0	0	0	0	0	K00631
Protein_3928	2.46	0	0	1.00	1.00	0	1.00	0	1.40	0	1.00	0	0	0	0	0	0	0	K02337
Protein_3930	2.00	0	1.00	0	0	0	0	0	0	0	0	1.00	0	0	0	0	0	0	K05366
Protein_3931	2.97	1.66	0	0	0	1.00	0	0	1.13	1.00	1.83	1.00	0	0	0	0	0	0	K03839
Protein_3932	2.86	0	1.56	0	0	0	1.00	0	2.00	2.00	1.66	1.00	0	0	0	0	0	0	K01627
Protein_3933	2.19	0	0	1.23	0	0	0	2.00	2.00	2.00	0	0	0	0	0	0	2.00	0	K03578
Protein_3939	2.70	0	0	1.00	0	1.42	0	1.00	0	1.00	2.47	1.10	0	0	0	0	0	0	K01007
Protein_3943	2.82	0	0	0	0	0	0	0	1.00	0	0	1.21	0	0	0	0	0	0	K03073
Protein_3951	1.00	0	1.00	0	0	1.00	0	0	0	0	0	2.06	0	0	0	0	0	0	K01525
Protein_3952	3.22	1.35	1.10	1.66	1.04	0	1.95	2.00	0	0	1.00	1.18	0	0	0	0	0	0	K02342
Protein_3956	1.35	0	0	0	1.99	0	0	0	0	0	0	0	0	0	0	0	0	0	K03308
Protein_3960	2.03	0	0	0	1.00	1.00	2.00	1.00	1.54	3.29	2.00	1.33	0	0	0	0	0	0	K02600
Protein_3964	1.31	0	0	0	0	0	1.84	0	0	0	0	0	0	0	0	0	0	0	K13821
Protein_3971	3.20	0	0	0	0	1.72	0	1.00	0	0	2.00	1.00	0	0	0	0	0	0	K14652
Protein_3976	1.00	0	1.00	0	0	0	0	0	0	0	0	1.00	0	0	0	0	0	0	K02666
Protein_3982	2.59	0	0	1.30	0	0	2.83	1.00	0	0	1.73	2.00	0	0	0	0	0	0	K03305
Protein_3987	2.40	0	1.66	1.00	2.98	0	2.34	1.00	2.59	1.00	1.83	1.63	0	0	0	0	0	0	K06596
Protein_3988	2.46	0	0	0	0	1.00	1.40	0	1.00	1.97	1.00	1.07	0	0	0	0	0	0	K03501
Protein_3989	4.36	0	0	1.00	0	1.27	1.00	0	1.00	0	1.00	0	0	0	0	0	0	0	K03667
Protein_3990	3.43	0	0	0	0	1.00	0	3.23	1.14	0	1.93	1.00	0	0	0	0	0	0	K01419
Protein_3991	1.35	0	0	0	1.00	0	0	0	0	1.69	0	0	0	0	0	0	0	0	K00974
Protein_3994	1.96	0	1.10	0	0	1.23	0	0	0	1.73	1.00	0	0	0	0	0	0	0	K21025
Protein_4009	2.74	0	0	0	1.00	0	1.00	0	0	0	1.86	1.00	0	0	0	0	0	0	K03311
Protein_4014	2.67	0	2.34	0	0	1.00	2.00	1.00	0	0	1.63	0	0	0	0	0	0	0	K06183
Protein_4029	5.41	1.27	1.08	1.13	2.04	1.14	2.34	0	0	0	2.89	2.05	0	0	0	0	0	0	K00003
Protein_4031	1.63	0	0	0	0	0	0	3.07	0	1.00	1.00	0	0	0	0	0	0	0	K03732
Protein_4036	1.48	0	0	0	0	0	0	0	0	0	1.00	0	0	0	0	0	0	0	K06596
Protein_4042	2.56	0	0	2.86	0	1.00	1.43	1.36	0	2.00	1.45	1.00	0	0	0	0	0	0	K00793
Protein_4045	1.38	0	0	2.40	1.00	0	0	0	0	1.00	2.00	0	0	0	1.00	0	0	0	K03046
Protein_4046	1.99	0	0	0	0	1.34	1.60	1.48	0	0	1.00	0	0	0	0	0	0	0	K05595
Protein_4050	1.78	0	1.21	1.00	0	1.00	1.69	0	0	1.00	1.19	1.16	0	0	0	0	0	0	K01624
Protein_4064	1.95	0	1.00	0	0	0	0	0	0	0	0	1.00	0	0	0	0	0	0	K00009
Protein_4067	1.62	0	0	0	0	0	0	0	0	0	0	2.00	0	0	0	0	0	0	K08218
Protein_4072	4.51	0	1.00	0	1.00	0	0	0	0	1.00	1.08	0	0	0	0	0	0	0	K01639
Protein_4080	2.67	0	0	1.73	0	1.49	1.48	2.26	0	1.00	1.00	2.50	0	0	0	0	1.00	0	K01873
Protein_4081	2.97	0	0	1.33	1.27	0	1.00	0	1.00	0	1.72	1.25	0	0	0	0	0	0	K01649
Protein_4084	2.32	0	0	0	0	0	0	1.00	0	2.36	1.00	0	0	0	0	0	0	0	K01008
Protein_4092	2.42	0	0	0	0	0	0	0	0	1.00	1.00	0	0	0	0	0	0	0	K06959
Protein_4094	2.17	1.00	0	0	0	1.00	0	2.00	0	0	0	0	0	0	0	0	0	0	K02558
Protein_4095	1.46	0	0	0	0	0	0	0	0	0	0	0	0	0	0	0	0	0	K01883
Protein_4104	2.07	0	0	0	1.00	1.12	0	1.00	0	0	1.00	1.40	0	0	0	0	0	0	K03303
Protein_4106	3.19	0	0	1.00	0	1.00	0	0	1.00	1.96	1.91	2.00	0	0	0	0	0	0	K01104
Protein_4107	3.16	0	1.45	0	0	0	1.02	1.00	0	0	0	0	0	0	0	0	0	0	K13821
Protein_4113	2.59	0	0	0	8.00	2.52	2.00	0	0	1.26	5.93	1.00	0	0	4.00	0	0	0	K00290
Protein_4115	1.00	0	0	0	0	0	0	0	0	0	0	0	0	0	0	0	0	0	K02470
Protein_4116	3.99	0	0	0	0	0	0	0	0	0	1.54	1.67	0	0	0	0	0	0	K02470
Protein_4120	3.10	0	2.40	1.05	2.06	2.74	1.00	2.37	0	1.01	1.00	0	0	0	0	0	0	0	K08311
Protein_4122	2.69	0	1.00	0	1.39	0	1.00	1.00	2.29	0	0	0	0	0	0	0	0	0	K01963
Protein_4128	1.80	0	0	0	0	1.00	0	0	0	0	0	0	0	0	0	0	0	0	K01923
Protein_4139	2.19	0	0	1.00	0	0	1.22	0	1.66	0	0	0	0	0	0	0	0	0	K02372
Protein_4140	3.49	0	0	2.00	0	1.00	0	0	2.00	0	1.26	4.33	0	0	0	0	0	0	K09898
Protein_4144	1.95	0	0	0	0	1.14	0	0	2.00	0	2.00	0	0	0	0	0	0	0	K03596
Protein_4149	2.10	0	0	0	0	1.37	0	0	1.00	0	2.51	0	0	0	0	0	0	0	K06200
Protein_4150	1.37	0	0	0	0	0	0	2.35	0	0	0	0	0	0	0	0	0	0	K07636
Protein_4155	2.53	0	0	4.00	0	0	1.99	1.25	0	1.00	2.00	2.07	0	0	0	0	0	0	K06891
Protein_4158	1.60	0	0	0	0	1.39	0	0	1.00	0	0	0	0	0	0	0	0	0	K01955
Protein_4159	1.84	2.00	0	0	1.00	3.15	0	1.42	0	0	1.47	1.00	0	0	0	0	0	0	K01818
Protein_4161	1.90	1.33	1.00	0	0	2.01	2.42	1.00	1.00	0	1.00	1.00	0	0	0	0	0	0	K01703
Protein_4164	3.58	0	1.00	1.00	0	0	0	0	0	0	0	2.88	0	0	0	0	0	0	K00558
Protein_4168	2.06	5.62	1.00	0	1.00	0	4.07	2.98	2.71	1.07	1.00	0	0	0	0	0	0	0	K04082
Protein_4174	2.21	0	0	2.16	0	1.76	0	0	0	0	1.00	0	0	0	0	0	0	0	K02666
Protein_4177	1.35	0	0	0	0	0	0	0	0	0	1.00	0	0	0	0	0	0	0	K00208
Protein_4178	1.31	0	0	1.00	0	1.00	2.73	0	1.17	1.00	0	0	0	0	0	0	0	0	K00951
Protein_4179	2.92	0	0	0	1.00	1.04	1.05	1.00	0	0	0	0	0	0	0	0	0	0	K06204
Protein_4182	2.02	0	1.00	1.00	0	0	0	1.63	1.00	0	1.70	0	0	0	0	1.00	0	0	K01347
Protein_4183	2.37	0	0	1.00	0	0	0	0	2.22	1.24	1.00	0	0	0	0	0	0	0	K03100
Protein_4193	4.90	0	2.61	1.00	1.00	1.33	1.98	0	0	1.17	1.44	1.00	2.00	4.00	0	0	0	0	K18139
Protein_4195	1.46	0	0	0	0	2.00	0	1.00	0	1.00	1.27	0	0	0	0	0	0	0	K01682
Protein_4196	2.54	0	1.66	1.00	0	1.00	0	0	0	0	0	1.11	0	0	0	0	0	0	K04075
Protein_4197	2.90	0	0	0	0	1.00	1.00	0	1.73	1.00	2.39	1.00	0	0	0	0	0	0	K00647
Protein_4199	4.05	0	0	0	0	3.56	1.16	0	1.47	1.00	1.00	0	0	0	0	0	0	0	K02967
Protein_4203	2.68	0	0	0	1.00	0	0	0	4.00	0	1.00	2.29	0	0	0	0	0	0	K00111
Protein_4204	2.68	1.02	0	2.26	1.00	1.41	2.00	1.00	0	1.23	1.22	2.33	0	0	0	0	0	0	K01890
Protein_4211	1.94	0	0	0	0	4.05	2.00	0	0	0	1.00	0	0	0	0	0	0	0	K15738
Protein_4215	3.49	0	1.31	0	0	0	0	0	0	2.00	0	0	0	0	0	0	0	0	K15580
Protein_4219	3.12	0	0	0	1.00	0	2.08	0	0	0	1.51	1.12	0	0	0	0	0	0	K05592
Protein_4220	2.67	0	0	0	0	1.00	0	1.00	3.00	0	0	0	0	0	0	0	0	0	K00831
Protein_4227	3.26	0	2.00	0	0	2.00	0	1.53	0	0	1.00	0	0	0	0	0	0	0	K02040
Protein_4228	1.58	0	0	0	0	0	0	0	1.06	1.00	1.00	0	0	0	0	0	0	0	K01525
Protein_4229	1.24	0	0	0	0	0	0	0	2.63	0	0	0	0	0	0	0	0	0	K01940
Protein_4233	3.93	0	0	0	0	0	2.91	0	1.00	2.00	1.05	0	0	0	0	0	0	0	K18850
Protein_4234	1.99	0	0	1.00	1.90	2.34	0	0	0	1.00	0	0	0	0	0	0	0	0	K03673
Protein_4237	1.99	0	0	1.00	0	0	1.00	3.90	1.42	0	1.82	1.00	0	0	0	0	0	0	K02500
Protein_4240	2.12	0	1.00	0	0	0	0	3.47	0	0	0	3.27	0	0	1.16	0	0	0	K01515
Protein_4241	1.78	1.00	0	0	1.07	0	1.14	0	0	1.08	1.00	0	0	0	0	0	0	0	K01990
Protein_4246	2.45	0	0	2.52	1.00	1.12	1.00	0	1.00	0	1.37	1.11	0	0	0	0	0	0	K01465
Protein_4250	2.00	0	0	0	0	1.00	0	2.97	1.00	0	1.00	0	0	0	0	0	0	0	K07794
Protein_4252	1.91	0	0	1.00	0	1.00	0	1.69	1.00	0	0	1.00	0	0	0	0	0	0	K00865
Protein_4256	1.94	0	0	1.00	0	0	0	0	1.00	0	0	0	0	0	0	0	0	0	K15125
Protein_4257	2.06	0	1.31	1.00	0	1.00	1.18	2.00	1.42	1.00	1.80	0	0	0	0	0	0	0	K00817
Protein_4260	1.69	0	0	0	0	1.00	0	1.00	0	0	0	0	0	0	0	0	0	0	K13498
Protein_4267	2.84	0	1.00	0	0	1.09	2.62	0	1.00	0	3.00	0	0	0	0	0	0	0	K03070
Protein_4270	4.09	0	0	1.00	0	1.00	2.31	0	0	0	0	1.12	0	0	0	0	0	0	K08591
Protein_4277	1.88	0	2.00	0	0	1.00	0	0	0	0	1.00	0	0	0	0	0	0	0	K04763
Protein_4280	3.28	0	2.06	1.38	0	0	0	0	2.15	1.48	0	0	0	0	0	0	0	0	K01929
Protein_4281	1.31	0	0	0	0	0	0	0	1.45	0	0	1.03	0	0	0	0	0	0	K01466
Protein_4283	2.06	0	1.40	0	0	2.97	1.01	2.00	0	0	2.78	0	0	0	0	0	0	0	K03609
Protein_4293	2.81	0	0	0	0	0	1.93	0	0	1.00	1.82	1.67	0	0	0	0	0	0	K04485
Protein_4296	3.95	1.00	1.22	0	1.54	1.00	0	0	1.84	2.76	1.00	0	0	0	0	0	0	0	K01207
Protein_4301	3.47	0	0	1.57	0	0	0	0	0	0	1.14	0	0	0	0	0	0	0	K06187
Protein_4303	2.65	0	0	0	0	2.72	1.97	0	1.00	0	1.00	0	0	0	0	0	0	0	K18893
Protein_4307	1.51	3.00	0	0	0	0	1.89	0	0	0	3.14	0	0	0	0	0	0	0	K01681
Protein_4317	4.39	0	1.00	1.57	1.51	1.74	1.85	1.11	1.64	1.00	1.96	1.00	0	0	0	0	0	0	K02519
Protein_4322	2.09	0	0	1.00	0	0	1.96	1.46	0	0	2.63	1.00	0	0	0	0	0	0	K03576
Protein_4324	2.11	0	0	1.00	0	0	0	0	1.00	0	1.00	2.00	0	0	0	0	0	0	K05524
Protein_4325	1.37	0	0	0	0	0	0	2.49	1.95	2.86	0	1.17	0	0	0	0	0	0	K03310
Protein_4327	1.46	0	0	0	0	0	0	0	0	0	0	1.11	0	0	0	0	0	0	K02012
Protein_4328	2.16	0	0	0	0	1.39	0	1.28	0	0	0	0	0	0	0	0	0	0	K00948
Protein_4335	3.75	0	0	0	0	0	1.00	0	1.67	0	1.53	1.00	0	0	0	0	0	0	K23055
Protein_4339	2.50	1.03	0	1.00	0	1.00	1.00	4.00	2.00	0	1.00	0	0	0	0	0	0	0	K07173
Protein_4340	3.32	0	0	0	0	0	0	0	0	0	0	0	0	0	0	0	0	0	K01991
Protein_4341	2.57	0	0	0	0	0	1.22	0	0	0	1.17	1.00	0	0	0	0	0	0	K06916
Protein_4344	1.44	0	0	0	0	2.24	0	1.00	1.00	0	1.00	1.12	0	0	0	0	0	0	K05541
Protein_4349	3.21	0	0	0	0	3.73	1.00	0	0	0	0	1.34	0	0	0	0	0	0	K03664
Protein_4350	1.76	0	0	0	0	0	0	0	1.00	2.00	0	0	0	0	0	0	0	0	K22468
Protein_4354	2.31	0	1.80	0	1.33	0	0	0	0	0	0	0	0	1.71	1.38	0	0	0	K07030
Protein_4357	1.45	0	0	0	0	0	1.57	1.00	1.36	6.00	1.00	3.59	0	0	0	0	0	0	K08311
Protein_4363	2.44	0	2.49	1.00	0	1.08	0	0	1.26	0	1.49	1.00	0	0	0	0	0	0	K00820
Protein_4365	1.70	0	1.00	0	0	0	0	0	0	0	0	0	0	0	0	0	0	0	K03439
Protein_4371	5.57	0	1.35	1.14	0	1.00	1.00	1.00	0	1.00	1.89	0	0	0	0	0	0	0	K01695
Protein_4373	3.11	0	1.18	2.02	1.00	1.33	0	0	0	1.00	1.03	0	0	0	0	0	0	0	K03217
Protein_4375	1.77	1.08	0	0	0	1.00	1.70	0	0	0	0	0	0	0	0	0	0	0	K15125
Protein_4377	2.53	0	3.16	0	0	0	0	0	1.14	0	1.00	0	0	0	0	0	0	0	K00568
Protein_4386	1.81	0	0	0	1.00	0	0	0	0	0	0	1.02	0	0	0	0	0	0	K01611
Protein_4388	1.62	0	1.96	0	0	0	0	1.00	0	0	0	0	0	0	0	0	0	0	K03522
Protein_4389	1.68	1.00	2.10	1.12	1.00	0	0	0	0	1.00	0	1.10	0	0	0	0	0	0	K00793
Protein_4394	2.77	0	0	0	0	2.57	0	0	0	1.97	0	1.00	0	0	0	0	0	0	K03544
Protein_4398	2.70	0	0	2.00	1.00	0	1.00	0	1.00	0	1.48	0	0	0	0	0	0	0	K01676
Protein_4404	1.40	0	0	1.41	0	2.00	4.55	5.05	0	1.14	1.03	0	0	0	0	0	0	0	K00879
Protein_4405	1.32	0	0	1.18	0	1.00	0	1.00	0	2.00	1.00	0	0	0	0	0	0	0	K08306
Protein_4406	2.28	0	0	0	0	0	0	1.23	2.00	0	2.00	0	0	0	0	0	0	0	K16087
Protein_4408	1.48	0	0	0	0	4.00	0	0	1.00	0	2.15	1.00	0	0	0	0	0	0	K02890
Protein_4409	2.05	0	0	0	0	2.16	2.71	0	1.55	0	1.91	0	0	0	0	0	0	0	K00334
Protein_4419	3.97	0	1.74	0	0	1.76	0	1.39	1.32	0	1.78	0	0	0	0	0	0	0	K03695
Protein_4422	2.14	0	0	1.58	0	1.77	2.00	0	2.31	0	1.00	0	0	0	0	0	0	0	K04084
Protein_4438	2.61	0	0	0	0	0	1.00	1.06	0	0	0	0	0	0	0	0	0	0	K14170
Protein_4440	3.10	0	4.06	0	0	1.83	0	0	0	1.00	0	2.00	0	0	0	0	0	0	K01772
Protein_4441	2.58	0	0	0	0	1.97	0	3.00	3.06	1.41	0	0	0	0	0	0	0	0	K00262
Protein_4442	2.25	0	0	0	0	1.00	0	0	3.35	1.00	0	1.00	0	0	0	0	0	0	K00262
Protein_4444	3.04	0	0	0	1.05	0	0	0	0	1.00	0	0	0	0	0	0	0	0	K07056
Protein_4447	2.45	0	0	0	0	1.17	0	1.41	0	0	1.00	0	0	0	0	0	0	0	K12340
Protein_4453	3.31	0	0	0	1.32	1.00	0	0	1.00	0	0	2.00	0	0	0	0	0	0	K02343
Protein_4457	2.07	0	1.02	1.02	0	1.20	1.54	1.13	0	0	1.94	1.04	0	0	0	0	0	0	K18118
Protein_4462	2.33	0	0	0	0	0	0	0	0	0	0	0	0	0	0	0	0	0	K01338
Protein_4464	1.63	0	0	0	0	0	0	0	0	0	0	0	0	0	0	0	0	0	K02860
Protein_4465	2.71	0	0	1.00	0	0	0	1.00	0	1.00	0	2.00	0	0	0	0	0	0	K03650
Protein_4466	2.19	0	1.00	1.12	0	0	0	0	1.78	1.00	0	1.00	0	0	0	0	0	0	K00832
Protein_4469	2.15	0	0	0	0	0	1.87	0	0	0	0	0	0	0	0	0	0	0	K14441
Protein_4472	3.34	0	0	1.32	0	2.57	1.52	1.00	0	1.00	1.60	0	0	0	0	0	0	0	K02424
Protein_4481	1.70	0	0	0	0	1.37	0	0	0	0	0	0	0	0	0	0	0	0	K00865
Protein_4483	1.89	0	1.45	1.00	1.00	1.00	1.00	1.00	0	1.26	1.81	0	0	0	1.93	0	0	0	K00951
Protein_4488	3.30	0	1.00	2.55	0	0	1.00	0	2.00	0	1.18	1.18	0	0	0	0	0	0	K00537
Protein_4498	1.85	0	1.25	1.00	0	1.00	1.00	0	0	1.00	1.00	1.00	0	0	0	0	0	0	K01892
Protein_4499	2.44	0	0	0	0	0	3.42	2.43	0	0	1.36	1.00	0	0	0	0	0	0	K03650
Protein_4506	2.38	0	0	0	0	2.22	0	0	0	0	0	0	0	0	0	0	0	0	K03616
Protein_4524	2.26	0	0	0	0	0	2.00	0	2.49	0	0	1.00	0	0	0	0	0	0	K01710
Protein_4525	1.97	0	0	0	0	0	0	0	0	1.00	0	0	0	0	0	0	0	0	K00940
Protein_4533	1.71	0	0	2.00	0	0	1.15	0	1.00	0	0	1.00	0	0	0	0	0	0	K01262
Protein_4535	3.64	0	0	0	0	1.00	0	0	0	0	0	2.00	0	0	0	0	0	0	K00992
Protein_4536	2.75	0	0	0	0	0	1.00	0	0	0	1.00	1.79	0	0	0	0	0	0	K06181
Protein_4537	3.72	1.10	1.00	0	0	1.00	0	1.53	1.02	2.00	2.72	1.00	0	0	0	0	0	0	K00351
Protein_4541	2.73	0	0	0	0	0	1.00	0	0	0	2.00	2.00	0	0	0	0	0	0	K00145
Protein_4543	3.50	1.00	2.24	1.00	0	0	1.00	0	0	0	0	0	0	0	0	0	0	0	K16087
Protein_4544	2.29	0	0	0	0	1.00	1.00	0	0	2.00	1.00	1.00	0	0	0	0	0	0	K00954
Protein_4549	4.14	0	2.00	0	1.65	1.52	1.00	1.10	1.00	0	1.52	0	0	0	0	0	0	0	K00405
Protein_4556	2.51	0	0	1.00	0	2.00	0	0	0	0	0	0	0	0	0	0	0	0	K01613
Protein_4558	1.73	0	0	0	0	0	0	0	0	0	1.45	0	0	0	0	0	0	0	K00677
Protein_4559	2.78	0	0	0	0	1.00	1.00	2.00	1.19	1.01	1.00	1.24	0	0	0	0	0	0	K02198
Protein_4561	2.92	5.31	0	0	0	0	1.86	1.00	0	0	1.00	0	0	0	0	0	0	0	K02015
Protein_4563	1.27	0	0	1.01	0	0	2.00	0	0	1.00	2.62	0	0	0	0	0	0	0	K09016
Protein_4564	3.42	0	1.00	0	0	0	1.44	0	0	1.00	1.00	1.00	0	0	0	0	0	0	K16301
Protein_4572	1.39	1.54	0	1.00	0	0	0	0	1.00	0	1.41	0	0	0	0	0	0	0	K03079
Protein_4578	1.82	0	0	0	0	0	1.48	0	0	0	1.05	0	0	0	0	0	0	0	K00615
Protein_4580	1.42	0	0	2.00	0	0	0	0	0	0	2.04	1.00	0	0	0	0	0	0	K01916
Protein_4582	1.91	1.00	0	0	1.00	0	1.00	0	0	1.06	0	1.00	0	0	0	0	0	0	K00813
Protein_4583	3.03	0	0	0	0	1.00	0	0	0	0	0	2.00	0	0	0	1.00	0	0	K03593
Protein_4585	1.25	1.16	1.00	0	1.35	1.00	0	0	1.00	0	1.00	0	0	0	0	0	0	0	K00164
Protein_4588	1.92	0	0	0	0	1.49	1.00	1.00	0	0	1.85	0	0	0	0	0	0	0	K01658
Protein_4591	2.97	0	0	0	0	1.00	0	1.79	0	0	0	2.00	0	0	0	0	0	0	K00948
Protein_4598	2.48	0	0	0	0	0	0	0	1.00	0	4.00	0	0	0	0	0	0	0	K02337
Protein_4600	1.64	0	0	1.00	1.06	0	1.49	0	1.00	1.00	1.00	3.02	0	0	0	0	0	0	K03182
Protein_4603	1.93	0	2.52	2.43	2.00	0	0	1.82	1.00	0	1.00	0	0	0	0	0	0	0	K03466
Protein_4604	2.61	0	0	0	0	1.00	0	2.00	0	0	1.02	1.00	0	0	0	0	0	0	K15461
Protein_4605	3.80	0	0	0	0	0	0	0	0	0	0	0	0	0	0	0	0	0	K07462
Protein_4606	2.15	0	0	0	0	1.00	0	0	1.00	0	0	0	0	0	0	0	0	0	K09800
Protein_4607	2.83	0	0	0	0	0	0	0	0	0	0	0	0	0	0	0	0	0	K05541
Protein_4609	2.26	0	0	2.00	0	1.00	0	0	0	0	0	1.00	0	0	0	0	0	0	K09930
Protein_4610	2.89	0	0	0	0	0	2.00	0	1.00	0	1.57	0	0	0	0	0	0	0	K06024
Protein_4619	2.10	2.27	0	1.75	1.38	1.39	0	1.28	1.22	0	3.77	1.00	0	0	0	0	0	0	K02558
Protein_4622	1.67	0	0	0	0	1.05	1.53	0	1.46	0	1.00	1.00	0	0	0	0	0	0	K07225
Protein_4628	3.62	0	0	1.85	0	0	0	1.56	0	0	0	1.00	0	0	0	0	0	0	K03744
Protein_4631	2.57	2.59	1.76	1.00	0	0	0	1.35	1.00	1.00	1.00	0	0	0	0	0	0	0	K06958
Protein_4637	1.58	0	0	0	0	0	0	1.00	1.37	0	1.65	0	0	0	0	0	0	0	K04043
Protein_4642	3.31	0	1.49	1.00	1.00	0	0	1.00	0	0	1.00	7.95	0	0	0	0	0	0	K03564
Protein_4649	2.40	0	0	1.00	1.08	0	1.00	0	1.00	0	1.45	1.00	0	0	0	0	0	0	K03215
Protein_4650	2.02	0	0	0	0	0	0	0	0	0	0	0	0	0	0	0	0	0	K01338
Protein_4651	1.75	0	0	0	2.00	2.54	0	0	0	0	0	0	0	0	0	0	0	0	K00242
Protein_4655	1.26	0	1.18	1.00	1.23	0	1.00	0	1.00	0	1.75	0	0	0	0	0	0	0	K02770
Protein_4657	1.66	0	1.14	1.66	0	0	0	1.87	0	0	1.70	0	0	0	0	0	0	0	K03776
Protein_4661	1.99	0	1.00	0	0	0	1.00	1.00	1.07	1.55	1.00	1.00	0	0	0	0	0	0	K00262
Protein_4668	1.53	0	0	1.93	0	1.00	1.00	0	0	0	0	0	0	0	0	0	0	0	K02335
Protein_4670	2.02	0	0	2.00	0	0	0	0	1.40	1.60	1.19	1.00	0	0	0	0	0	0	K01989
Protein_4674	2.83	0	1.00	0	0	1.00	1.00	0	0	1.47	2.00	1.00	0	0	0	0	0	0	K00285
Protein_4675	2.16	0	0	0	0	0	0	0	0	0	0	0	0	0	0	0	0	0	K03723
Protein_4679	2.26	0	1.14	0	0	1.00	0	0	0	0	1.00	0	0	0	0	0	0	0	K01665
Protein_4680	3.33	0	0	0	0	0	1.95	1.04	0	2.06	0	1.45	0	0	0	0	0	0	K01438
Protein_4686	1.14	0	1.00	0	1.13	1.00	0	0	0	0	1.00	0	0	0	0	0	0	0	K11755
Protein_4688	1.42	0	0	0	0	0	0	0	0	0	2.00	0	0	0	0	0	0	0	K04763
Protein_4691	1.97	0	0	1.00	2.38	0	0	0	0	0	0	0	0	0	0	0	0	0	K06966
Protein_4694	3.05	0	0	0	0	2.42	1.00	1.82	1.00	1.02	1.53	1.00	2.00	0	0	0	0	0	K02030
Protein_4695	3.78	0	1.21	1.00	0	0	1.37	1.00	1.19	2.62	2.30	1.41	0	0	0	0	0	0	K01657
Protein_4697	2.06	0	4.24	0	0	0	0	0	0	0	0	0	0	0	0	0	0	0	K02003
Protein_4699	3.48	0	0	1.77	1.00	1.28	0	1.21	0	0	1.21	0	0	0	0	0	0	0	K02847
Protein_4703	1.74	1.88	0	0	0	0	0	0	1.00	0	0	1.00	0	0	0	0	0	0	K01890
Protein_4708	1.80	0	1.00	0	0	0	1.00	0	0	0	3.44	0	0	0	0	0	0	0	K11604
Protein_4715	2.46	0	0	0	0	0	2.68	0	0	0	0	1.00	0	0	0	0	0	0	K07270
Protein_4729	4.06	2.63	0	0	1.00	2.05	1.00	1.00	1.00	1.00	1.00	1.30	0	0	0	0	0	0	K02982
Protein_4734	3.24	0	2.00	1.00	0	0	0	3.94	0	0	1.00	0	0	0	0	0	0	0	K07862
Protein_4735	2.27	0	1.21	1.00	1.25	1.00	1.00	0	1.00	0	1.45	2.28	0	0	0	0	0	0	K00982
Protein_4740	1.83	0	0	1.58	0	2.00	0	0	0	0	1.00	0	0	0	0	0	0	0	K09001
Protein_4749	2.80	1.38	0	1.02	0	1.00	0	1.00	1.00	0	1.95	1.00	0	0	0	0	0	0	K01886
Protein_4756	2.75	0	0	0	0	3.00	1.04	0	0	2.00	1.00	1.00	0	0	0	0	0	0	K03316
Protein_4757	2.76	0	0	0	0	0	0	0	1.52	0	0	0	1.00	0	0	0	0	0	K01599
Protein_4762	2.54	0	0	1.05	0	1.00	1.42	0	0	0	2.00	1.01	0	0	0	0	0	0	K00635
Protein_4763	1.90	0	0	0	0	0	0	0	0	0	0	0	0	0	0	0	0	0	K02899
Protein_4764	2.17	0	1.66	0	0	1.00	0	0	0	1.00	0	1.07	0	0	0	0	0	0	K02337
Protein_4767	3.56	0	1.00	1.29	1.00	1.77	1.07	0	0	0	1.33	0	0	0	0	0	0	0	K07263
Protein_4768	2.29	0	0	0	0	0	0	0	0	1.00	1.00	0	0	0	0	0	0	0	K01270
Protein_4776	2.10	0	1.00	0	0	0	0	0	0	1.00	0	0	0	0	0	0	0	0	K03072
Protein_4780	2.80	0	0	0	0	0	0	0	0	0	0	0	0	0	0	0	0	0	K16087
Protein_4795	2.59	0	0	1.00	0	3.61	0	2.00	1.23	0	0	0	0	0	0	0	0	0	K03046
Protein_4796	1.78	0	0	0	0	2.40	0	0	1.00	0	0	1.39	0	0	0	0	0	0	K00839
Protein_4803	2.27	1.47	1.14	0	1.16	1.40	0	0	0	0	1.98	1.00	0	0	0	0	0	0	K05592
Protein_4804	1.53	0	0	0	0	0	0	0	1.00	1.00	1.00	0	0	0	0	0	0	0	K00285
Protein_4805	1.60	0	0	0	1.00	2.23	1.99	1.46	0	0	2.00	1.00	0	0	0	0	0	0	K00928
Protein_4808	1.46	0	0	0	0	0	0	0	1.03	1.28	1.00	1.98	0	0	0	0	0	0	K00281
Protein_4813	1.69	0	1.45	1.00	0	1.89	1.00	0	1.00	1.00	0	1.56	0	0	0	0	0	0	K00748
Protein_4815	1.26	0	0	0	0	0	0	0	0	0	2.00	0	0	0	0	0	0	0	K15581
Protein_4816	5.37	1.00	0	1.88	2.15	3.57	2.66	0	1.42	0	3.25	1.61	0	0	1.00	0	0	0	K00549
Protein_4817	3.17	0	0	1.00	0	1.00	1.16	2.61	1.91	0	1.05	0	0	0	0	0	0	0	K09024
Protein_4822	1.37	0	0	0	0	0	0	0	1.00	0	0	1.00	0	0	0	0	0	0	K01347
Protein_4824	1.59	2.00	0	0	0	0	0	0	0	0	1.32	0	0	0	0	0	0	0	K02437
Protein_4826	1.37	0	0	0	0	0	0	1.00	0	0	0	1.15	0	0	1.20	0	0	0	K03077
Protein_4831	1.81	0	0	0	0	1.49	0	1.42	0	0	1.28	0	0	0	0	0	0	0	K03571
Protein_4834	4.12	0	1.51	1.17	0	2.15	1.01	0	1.03	0	0	0	0	0	0	0	0	0	K00658
Protein_4835	2.40	0	0	1.00	0	1.96	0	0	1.91	0	1.48	0	0	0	0	0	0	0	K12984
Protein_4836	2.60	0	0	0	0	0	1.00	0	1.64	0	0	1.00	0	0	0	0	0	0	K22132
Protein_4837	3.46	0	1.00	0	0	0	0	1.00	0	0	0	1.07	0	0	0	0	0	0	K03722
Protein_4841	4.96	0	0	0	0	0	1.00	0	0	0	0	1.20	0	0	0	0	0	0	K02968
Protein_4842	1.95	0	1.00	2.14	1.00	2.12	1.00	0	0	2.40	0	2.03	0	0	0	0	0	0	K06168
Protein_4848	2.43	0	0	1.79	0	1.00	0	0	0	1.23	0	0	2.00	0	0	0	0	0	K00351
Protein_4855	1.61	0	0	0	0	0	0	0	0	1.36	0	0	0	0	0	0	0	0	K03496
Protein_4858	1.57	0	0	1.00	0	0	0	0	0	0	1.45	0	0	0	0	0	0	0	K11004
Protein_4861	2.39	0	0	0	0	0	0	0	0	0	0	0	0	0	0	0	0	0	K02652
Protein_4862	2.98	0	0	1.76	0	1.00	0	0	2.52	0	2.98	0	0	0	0	0	0	0	K02073
Protein_4873	3.30	0	1.32	1.00	1.00	1.00	1.00	0	0	0	0	3.03	0	0	0	0	0	0	K07488
Protein_4876	1.84	0	0	0	0	0	0	1.73	1.12	1.00	0	0	0	0	0	0	0	0	K07497
Protein_4881	1.94	0	1.19	0	0	1.00	1.00	1.31	2.00	0	1.03	2.00	0	0	0	0	0	0	K07661
Protein_4883	1.38	0	0	1.00	0	0	0	1.06	0	0	0	0	0	0	2.00	0	0	0	K00998
Protein_4884	1.90	0	0	0	0	0	1.15	0	1.30	1.04	0	0	0	0	0	0	0	0	K01890
Protein_4886	3.10	0	0	1.02	0	1.00	0	0	0	3.24	1.00	1.54	0	0	0	0	0	0	K02193
Protein_4892	3.75	0	0	0	0	1.00	0	0	0	1.00	0	2.00	0	0	0	0	0	0	K06179
Protein_4894	2.99	1.32	1.95	0	0	0	1.00	1.03	1.45	0	0	0	0	0	0	0	0	0	K01735
Protein_4896	2.64	0	0	0	0	0	1.22	0	0	1.00	1.45	0	0	0	0	0	0	0	K07107
Protein_4905	1.78	0	0	0	0	1.00	0	0	1.62	0	0	0	0	0	0	0	0	0	K03570
Protein_4907	1.95	0	0	0	0	0	1.78	1.18	2.00	2.50	1.00	2.00	0	0	0	0	0	0	K00088
Protein_4909	2.80	1.00	0	0	2.74	0	3.00	0	2.12	0	1.00	0	0	0	0	0	0	0	K03072
Protein_4911	1.44	0	1.00	0	0	1.00	2.00	0	0	0	0	1.47	0	0	0	0	0	0	K15583
Protein_4914	1.69	0	0	0	1.20	1.00	0	0	1.18	1.93	1.00	0	0	0	0	0	0	0	K00031
Protein_4925	1.80	1.68	4.00	1.34	0	2.41	1.82	1.04	2.19	1.00	1.95	1.00	0	0	0	0	0	0	K00164
Protein_4933	1.71	0	0	0	0	0	0	0	1.00	0	1.69	2.00	0	0	0	0	0	0	K07277
Protein_4937	1.02	0	0	0	1.00	1.85	0	1.41	0	1.87	0	1.00	0	0	0	0	0	0	K00962
Protein_4938	2.00	0	0	0	0	1.11	1.00	0	0	0	0	0	0	0	0	0	0	0	K03424
Protein_4939	2.25	0	3.00	0	0	1.00	2.46	1.31	1.00	1.49	1.21	2.03	0	0	0	0	0	0	K01874
Protein_4941	1.54	0	0	0	0	0	1.00	1.94	1.00	0	0	0	0	0	0	0	0	0	K02015
Protein_4944	2.48	0	0	0	0	2.23	0	0	0	0	0	1.00	0	0	0	0	0	0	K00677
Protein_4950	1.67	0	0	0	0	0	0	0	0	0	0	1.00	0	0	0	0	0	0	K00564
Protein_4953	2.53	1.00	1.00	1.00	0	1.00	0	1.03	1.00	1.00	0	0	0	0	0	0	0	0	K01679
Protein_4955	4.13	0	1.20	1.83	1.40	1.50	1.35	1.00	1.21	1.22	2.18	2.94	0	0	0	0	0	0	K00336
Protein_4957	4.84	0	1.45	1.52	0	2.01	1.00	1.20	0	1.00	1.00	0	0	0	0	0	0	0	K00338
Protein_4958	4.47	1.28	1.83	1.04	1.99	3.50	1.24	1.66	1.00	1.00	1.27	0	0	0	0	0	0	0	K00339
Protein_4964	3.46	0	0	0	2.00	1.19	1.95	0	0	0	0	1.00	0	0	0	0	0	0	K09893
Protein_4966	1.54	0	0	1.00	0	0	0	1.00	0	1.10	1.00	2.00	0	0	0	0	0	0	K06925
Protein_4968	3.49	0	1.00	0	0	0	0	1.28	0	0	0	0	0	0	0	0	0	0	K04770
Protein_4973	2.29	0	1.00	0	0	1.00	2.42	1.00	0	1.00	0	0	0	0	0	0	0	0	K00791
Protein_4974	1.65	1.23	0	0	0	1.79	1.00	1.00	0	0	0	0	0	0	0	0	0	0	K01625
Protein_4975	2.27	0	3.43	0	0	1.65	0	0	0	0	1.00	0	0	0	0	0	0	0	K01840
Protein_4978	1.93	0	0	0	2.42	1.00	1.10	0	1.36	0	1.07	0	0	0	0	0	0	0	K02621
Protein_4980	1.36	7.30	1.00	1.52	0	2.43	2.48	1.54	0	1.00	1.64	1.00	3.94	3.84	0	4.00	0	0	K02965
Protein_4981	3.88	0	1.00	1.71	1.00	4.05	2.14	2.05	1.00	1.48	3.15	1.00	0	0	0	0	0	0	K02890
Protein_4984	1.34	0	0	0	0	0	0	0	0	0	2.00	0	0	0	0	0	0	0	K05290
Protein_4988	2.48	0	0	1.61	0	1.61	0	0	0	0	3.00	1.86	0	0	0	0	0	0	K23058
Protein_4990	2.62	0	0	0	1.00	1.69	0	0	0	0	1.00	1.00	0	0	0	0	0	0	K07462
Protein_4992	1.47	0	0	0	0	1.43	1.56	0	0	0	1.00	1.00	0	0	0	2.00	0	0	K03799
Protein_4997	1.49	0	0	0	0	1.88	1.00	1.00	0	0	1.06	0	0	0	0	1.00	0	0	K00773
Protein_4998	4.35	0	0	1.00	1.36	1.34	1.90	0	0	0	3.03	0	0	0	0	0	0	0	K01952
Protein_5002	1.77	0	0	0	0	0	0	1.80	0	0	0	0	0	0	2.00	0	1.94	2.00	K02031
Protein_5011	2.92	0	0	1.38	0	2.77	0	0	0	0	1.47	1.42	0	0	0	0	0	0	K07341
Protein_5012	4.08	0	7.79	1.96	0	2.10	2.94	0	0	3.17	2.08	1.00	0	0	0	0	0	0	K05896
Protein_5016	1.59	0	1.17	0	1.00	0	0	0	1.00	0	2.00	1.00	0	0	0	0	0	0	K07501
Protein_5023	2.60	0	1.05	0	0	1.91	0	0	0	0	1.00	0	0	0	0	0	0	0	K00627
Protein_5025	2.53	0	1.32	2.11	0	0	0	0	0	1.82	0	0	1.00	0	3.01	0	1.00	1.53	K02355
Protein_5027	3.23	0	0	1.43	0	0	1.00	0	0	0	1.00	1.15	0	0	0	0	0	0	K16087
Protein_5028	2.50	0	0	0	0	0	0	0	0	1.00	0	0	0	0	0	0	0	0	K01810
Protein_5029	3.79	0	1.22	0	2.03	1.00	0	0	0	0	0	1.07	0	0	0	0	0	0	K07277
Protein_5034	2.23	0	0	1.00	0	0	0	0	0	0	1.00	0	0	0	0	0	0	0	K01916
Protein_5038	2.54	0	0	0	0	0	0	0	1.00	0	1.00	0	0	0	0	0	0	0	K00568
Protein_5043	3.77	0	0	0	0	0	1.00	0	1.03	1.00	0	2.00	0	0	0	0	0	0	K03118
Protein_5048	2.57	0	0	2.65	1.57	1.06	1.00	0	1.00	0	1.00	0	0	0	0	0	0	0	K04077
Protein_5050	2.68	0	0	0	0	0	0	0	0	0	1.00	0	0	0	0	0	0	0	K00133
Protein_5051	2.11	0	0	0	0	2.00	0	0	1.29	1.00	1.00	2.92	0	0	0	0	0	0	K03407
Protein_5053	2.62	0	0	1.01	0	1.00	1.00	0	1.44	1.00	1.82	0	0	0	0	0	0	0	K06972
Protein_5059	3.87	0	0	1.33	0	0	2.16	0	0	0	1.59	0	0	0	0	0	0	0	K11206
Protein_5064	4.80	0	0	0	0	0	0	0	8.30	0	0	0	0	0	0	0	0	0	K07494
Protein_5069	1.18	0	0	0	1.06	1.00	1.29	1.00	0	0	2.00	1.61	0	0	0	0	0	0	K03168
Protein_5070	3.65	0	1.00	1.51	1.15	1.00	1.58	1.40	0	0	1.54	1.15	0	0	0	0	0	0	K03366
Protein_5073	3.08	0	0	1.51	0	1.00	0	0	0	0	0	1.00	0	0	0	0	0	0	K06907
Protein_5076	2.80	0	0	0	0	1.00	0	0	0	0	0	0	0	0	0	0	0	0	K07215
Protein_5082	4.02	0	0	1.05	0	0	0	0	0	1.00	0	0	0	0	0	0	0	0	K01775
Protein_5094	2.77	0	0	1.69	0	0	1.00	0	0	1.00	1.62	0	0	0	0	0	0	0	K01845
Protein_5110	1.65	0	0	1.00	0	2.57	0	0	0	0	0	0	0	1.82	2.00	0	0	0	K02904
Protein_5111	1.62	0	0	4.99	0	2.00	0	0	0	0	0	0	0	1.00	0	0	0	0	K02961
Protein_5115	2.68	0	0	0	0	1.00	0	0	1.00	1.00	1.82	1.69	2.00	0	0	0	0	0	K01749
Protein_5118	2.96	0	0	0	0	0	0	0	1.00	0	0	0	0	0	0	0	0	0	K03732
Protein_5123	2.86	1.23	0	0	0	0	1.61	0	0	0	3.05	0	0	0	0	0	0	0	K03609
Protein_5128	7.74	0	0	0	2.06	1.00	1.95	0	0	0	3.51	0	0	0	1.00	0	0	0	K02954
Protein_5133	1.89	0	0	0	1.00	0	0	0	0	0	0	0	0	0	0	2.00	0	0	K03799
Protein_5135	4.21	0	0	0	0	1.00	1.49	1.19	1.00	0	0	0	0	2.00	0	0	0	0	K00764
Protein_5143	3.04	0	0	0	0	1.00	1.00	0	0	0	1.00	0	0	0	0	0	0	0	K02040
Protein_5161	1.45	0	1.00	1.00	2.14	1.98	0	1.60	2.87	1.71	2.00	0	0	0	0	0	0	0	K02455
Protein_5164	1.56	0	1.00	1.44	0	1.09	0	0	0	2.48	1.00	1.44	0	0	0	0	0	0	K02335
Protein_5165	2.77	1.38	0	0	1.00	2.31	1.00	1.00	0	1.67	0	1.25	0	0	0	1.00	0	0	K01881
Protein_5166	1.83	0	1.94	1.00	0	2.41	1.62	0	0	0	0	0	0	0	0	0	0	0	K03631
Protein_5170	1.92	0	0	0	1.00	0	0	0	0	0	0	0	0	0	0	0	0	0	K00457
Protein_5176	2.34	0	0	1.33	0	1.00	0	0	1.20	0	0	1.93	0	0	0	0	0	0	K07812
Protein_5180	4.53	2.21	0	0	1.00	1.66	1.33	1.07	0	1.00	1.28	1.00	0	0	0	0	0	0	K00954
Protein_5185	2.92	0	1.00	1.12	0	1.00	0	0	1.00	0	0	2.00	0	0	0	0	0	0	K08309
Protein_5186	2.79	0	2.37	1.24	1.91	1.00	1.00	1.01	1.00	1.06	1.51	1.53	0	0	0	0	0	0	K00024
Protein_5189	2.39	1.00	0	1.00	0	1.00	0	3.00	0	1.00	1.00	1.00	0	0	0	0	0	0	K02881
Protein_5191	3.58	0	0	0	1.00	0	1.09	1.00	0	0	2.84	0	0	0	0	0	0	0	K21739
Protein_5193	3.74	0	1.00	0	0	1.29	1.00	0	0	0	0	0	0	0	0	0	0	0	K01624
Protein_5200	1.80	0	2.96	0	1.00	1.07	0	0	0	1.31	0	1.28	0	0	0	0	0	0	K06872
Protein_5204	1.38	0	1.62	0	0	0	0	0	0	0	0	0	0	0	0	0	0	0	K09930
Protein_5208	1.66	0	0	0	0	0	1.00	0	0	1.00	2.16	0	0	0	0	0	0	0	K03801
Protein_5213	4.06	0	1.11	0	0	0	1.47	0	0	3.02	0	0	0	0	0	0	0	0	K00163
Protein_5214	1.59	0	0	1.00	0	0	0	0	0	0	2.24	0	0	0	0	0	0	0	K01825
Protein_5215	1.85	0	0	0	0	0	0	0	0	0	0	0	0	0	0	0	0	0	K07126
Protein_5222	2.83	0	0	2.16	0	0	0	0	0	0	1.04	0	0	0	0	0	0	0	K00941
Protein_5225	2.00	0	0	0	0	1.00	1.00	1.23	1.00	0	2.32	1.18	0	0	2.00	0	0	0	K00666
Protein_5226	1.27	0	0	0	0	0	0	0	0	0	2.33	1.02	0	0	0	0	0	0	K01347
Protein_5233	3.30	0	1.00	1.25	0	1.05	1.74	0	1.00	1.00	2.10	2.00	0	0	0	0	0	0	K02661
Protein_5239	2.41	0	2.26	0	0	0	1.62	1.21	0	0	0	1.00	0	0	0	0	0	0	K01451
Protein_5246	1.85	0	0	0	0	0	2.48	2.00	1.00	1.00	0	0	0	0	0	0	0	0	K01155
Protein_5257	1.87	0	1.54	0	0	0	1.31	0	1.19	0	1.72	1.00	0	0	0	0	0	2.00	K01270
Protein_5259	2.57	0	3.00	0	0	0	0	0	0	0	2.53	1.00	0	0	0	0	0	0	K03521
Protein_5267	2.64	0	0	0	0	0	0	1.17	1.04	1.00	3.47	1.00	0	0	0	0	0	0	K00793
Protein_5270	2.27	0	0	2.00	1.00	1.59	0	0	2.00	1.28	1.10	1.00	0	0	0	0	0	0	K01599
Protein_5272	2.00	0	0	0	0	0	0	0	0	0	0	0	0	0	0	0	0	0	K05784
Protein_5281	1.86	0	1.00	0	0	0	0	0	1.00	0	1.96	0	0	0	0	0	0	0	K00990
Protein_5289	1.95	0	1.00	0	0	0	0	1.00	0	0	0	0	0	0	0	0	0	0	K15738
Protein_5299	2.47	0	0	0	0	1.67	0	1.77	0	0	0	0	0	0	0	0	0	0	K02469
Protein_5300	1.96	0	0	1.45	0	4.00	0	0	0	1.00	1.00	0	0	0	0	0	0	0	K07300
Protein_5302	1.91	0	0	0	0	0	0	0	0	1.00	1.00	0	0	0	0	0	0	0	K01885
Protein_5307	3.82	0	0	0	0	0	0	0	0	0	0	0	0	0	0	0	0	0	K03665
Protein_5312	2.44	0	0	1.00	0	0	2.00	2.25	0	2.00	1.00	0	0	0	0	0	0	0	K00563
Protein_5318	3.10	0	0	1.00	0	0	0	0	0	1.00	1.00	0	0	0	0	0	0	0	K01596
Protein_5319	1.54	0	0	0	0	0	1.00	0	1.00	1.00	0	0	0	0	0	0	0	0	K00163
Protein_5320	2.19	1.95	0	0	0	4.64	1.50	1.26	3.00	0	1.20	1.15	0	0	0	0	0	0	K04043
Protein_5321	1.96	0	0	0	0	0	0	0	0	0	0	0	0	0	0	0	0	0	K02316
Protein_5325	2.81	3.82	0	0	0	0	0	1.00	1.10	0	2.22	0	0	0	0	0	0	0	K03168
Protein_5327	2.14	0	1.63	0	0	0	0	0	0	0	0	0	0	0	0	0	0	0	K00003
Protein_5330	2.85	0	0	0	0	0	0	1.00	2.95	0	1.00	1.00	0	0	0	0	0	0	K03723
Protein_5332	2.36	1.20	0	0	1.00	2.06	1.90	2.36	1.00	1.00	1.31	0	0	0	0	1.54	0	0	K03797
Protein_5333	1.94	0	1.58	0	0	2.52	0	0	1.00	1.22	1.00	1.34	0	0	0	0	0	0	K03438
Protein_5337	2.29	0	0	1.25	0	0	1.00	0	1.69	2.16	0	0	0	0	0	0	0	0	K06132
Protein_5340	3.78	1.12	1.26	1.58	1.98	1.38	1.94	2.48	1.00	0	2.45	1.00	0	0	0	0	0	0	K06942
Protein_5344	2.72	0	0	0	0	1.00	1.00	0	2.24	2.00	0	1.78	0	0	0	0	0	0	K02428
Protein_5346	2.29	0	0	0	0	1.03	0	0	0	2.93	0	1.00	0	0	0	0	0	0	K03977
Protein_5348	3.06	0	1.12	1.00	0	0	0	0	0	1.00	0	0	0	0	0	0	0	0	K00773
Protein_5356	2.41	0	0	0	0	0	0	0	0	0	0	0	0	0	0	0	0	0	K05832
Protein_5357	2.82	0	0	1.00	0	1.11	1.00	1.11	1.00	0	2.61	0	0	0	0	0	0	0	K03701
Protein_5358	1.58	0	0	0	0	0	0	0	0	0	0	0	0	0	0	0	0	0	K00965
Protein_5361	2.90	0	1.00	0	0	1.38	0	1.09	0	0	0	0	0	0	0	0	0	0	K03695
Protein_5368	2.36	0	1.00	0	4.17	4.91	0	1.00	1.42	1.37	8.76	1.55	0	0	0	0	0	0	K07483
Protein_5369	3.05	1.00	1.00	0	1.00	1.98	1.00	1.44	5.65	1.00	0	1.00	0	0	0	0	0	0	K13292
Protein_5375	1.78	0	0	0	0	2.00	0	2.84	1.04	1.00	1.00	0	0	0	0	0	0	0	K03801
Protein_5376	1.53	0	0	1.00	0	1.72	0	1.00	0	0	0	0	0	0	0	0	0	0	K00124
Protein_5377	2.13	1.00	0	1.00	1.96	1.25	0	1.00	0	0	0	0	0	0	0	0	0	0	K00127
Protein_5379	2.37	0	1.65	0	0	0	0	0	0	1.29	1.22	0	0	0	0	0	0	0	K00950
Protein_5384	1.85	0	0	0	0	1.45	1.00	1.00	2.00	0	1.70	0	0	0	0	0	0	0	K00998
Protein_5386	1.84	0	1.00	1.00	0	1.00	1.00	0	0	1.00	2.87	0	0	0	0	0	0	0	K03781
Protein_5389	5.63	0	1.00	1.05	0	0	4.72	1.01	0	1.00	1.21	2.00	0	0	0	0	0	0	K11752
Protein_5399	1.32	1.00	0	0	1.74	1.00	0	0	1.00	0	1.00	1.00	0	0	0	0	0	0	K04568
Protein_5402	2.59	0	0	0	2.00	0	0	0	0	2.00	0	0	0	0	0	0	0	0	K03556
Protein_5403	1.63	0	0	0	0	0	0	0	0	1.00	0	0	0	0	0	0	0	0	K03685
Protein_5407	2.20	0	0	0	2.38	0	0	0	2.00	3.00	0	0	0	0	0	0	0	0	K16165
Protein_5409	3.35	0	0	0	1.97	1.00	0	1.00	0	0	0	0	0	0	0	0	0	0	K01338
Protein_5412	4.44	0	2.00	2.82	0	4.35	1.83	0	1.00	1.67	0	0	0	0	0	0	0	0	K19719
Protein_5416	1.15	0	0	0	1.21	1.00	1.53	1.00	0	1.00	2.31	1.25	0	0	0	0	0	0	K00688
Protein_5423	2.25	0	0	0	0	0	1.00	1.39	1.00	0	1.90	2.00	0	0	0	0	0	0	K03641
Protein_5426	3.14	0	0	0	0	0	1.04	0	2.67	0	1.34	1.28	0	0	0	0	0	0	K03703
Protein_5432	1.16	0	1.00	0	0	1.00	0	2.00	0	0	0	0	0	0	0	0	0	0	K06207
Protein_5435	3.09	0	1.99	0	0	0	1.19	3.92	0	0	2.05	0	0	0	0	0	0	0	K15984
Protein_5437	2.57	0	0	0	0	2.46	2.00	1.00	1.00	1.11	0	0	0	0	0	0	0	0	K01610
Protein_5443	2.61	0	1.00	1.24	0	0	0	0	0	0	1.00	0	0	0	0	0	0	0	K02032
Protein_5452	1.63	0	0	0	1.00	1.18	0	1.00	1.00	0	1.00	0	0	0	0	0	0	0	K07277
Protein_5455	1.39	0	0	0	1.00	0	0	0	0	0	1.00	0	0	0	0	0	0	0	K14652
Protein_5457	2.14	0	0	1.57	0	2.40	1.20	0	1.15	0	0	2.00	0	0	0	0	0	0	K07014
Protein_5460	3.54	0	0	0	0	1.00	0	0	0	0	0	1.00	0	0	0	0	0	0	K03046
Protein_5461	2.40	0	0	0	1.00	0	0	1.90	0	1.00	0	1.19	0	0	0	0	0	0	K03046
Protein_5463	1.81	0	1.95	0	2.88	0	0	0	1.00	0	0	0	0	0	0	0	0	0	K03070
Protein_5464	3.06	0	0	0	0	0	0	0	0	1.00	1.33	0	0	0	0	0	0	0	K01890
Protein_5465	1.54	0	0	0	0	0	4.87	1.11	3.90	2.00	0	0	0	0	0	0	0	0	K03438
Protein_5466	3.76	0	0	1.13	0	0	0	0	1.42	0	0	0	0	0	0	0	0	0	K09811
Protein_5473	2.96	0	0	1.00	0	0	3.71	0	1.27	0	1.34	1.00	0	0	0	0	0	0	K02168
Protein_5475	7.18	0	0	1.12	0	1.41	1.00	1.00	0	0	1.00	0	0	0	0	0	0	0	K01870
Protein_5476	3.33	1.59	0	0	0	0	1.23	0	2.71	0	2.00	0	0	0	0	0	0	0	K04771
Protein_5477	2.98	0	1.00	1.44	0	1.52	1.00	1.06	1.00	0	1.71	0	0	0	0	0	0	0	K03587
Protein_5479	3.24	0	0	0	0	1.93	0	0	2.00	0	0	1.15	0	0	0	0	0	0	K10300
Protein_5486	2.69	0	0	0	0	0	0	0	0	0	0	2.69	0	0	0	0	0	0	K08234
Protein_5490	2.44	0	0	0	0	1.00	1.20	1.21	0	1.18	1.41	0	0	0	0	0	0	0	K00821
Protein_5491	2.82	0	0	0	0	1.00	0	0	0	0	0	2.68	0	0	0	0	0	0	K01262
Protein_5492	2.69	0	0	1.00	0	0	0	0	0	0	0	0	0	0	0	0	0	0	K09895
Protein_5493	1.30	1.00	0	0	0	1.00	0	0	1.99	0	1.00	0	0	0	0	0	0	0	K01972
Protein_5496	1.82	0	0	1.83	0	1.99	1.23	0	0	0	1.00	1.00	0	0	0	0	0	0	K09808
Protein_5498	2.23	0	0	1.05	0	1.15	0	0	1.00	0	0	1.00	0	0	0	0	0	0	K11904
Protein_5500	4.13	0	0	0	0	0	0	2.01	0	0	0	0	0	0	0	0	0	0	K03215
Protein_5503	1.59	0	0	0	0	0	0	1.00	0	0	0	0	0	0	0	0	0	0	K05685
Protein_5508	2.67	0	1.40	1.00	0	1.29	0	0	2.14	1.77	1.36	0	0	0	0	0	0	0	K00790
Protein_5512	1.86	0	0	0	0	1.23	0	0	0	1.07	1.00	1.00	0	0	0	0	0	0	K01695
Protein_5513	2.33	0	0	1.00	0	1.18	1.00	0	2.00	1.00	0	1.06	0	0	0	0	0	0	K01696
Protein_5514	2.87	0	0	0	1.00	1.04	0	3.00	1.00	0	1.00	0	0	0	0	0	0	0	K07478
Protein_5515	2.44	0	0	0	1.00	1.00	0	0	1.00	0	0	2.00	0	0	0	0	0	0	K18893
Protein_5517	1.75	0	0	0	1.47	0	1.18	1.32	0	0	1.38	0	0	0	0	0	0	0	K02888
Protein_5518	1.86	0	0	0	0	1.77	0	1.00	0	2.00	1.00	0	0	0	0	0	0	0	K03808
Protein_5522	1.42	0	0	0	0	0	2.29	0	1.74	0	1.16	0	0	0	0	0	0	0	K07481
Protein_5525	1.68	0	0	0	0	0	1.00	3.00	0	1.00	2.60	1.00	0	0	0	0	0	0	K01689
Protein_5529	3.27	0	1.24	1.29	0	0	2.00	0	1.00	0	0	0	0	0	0	0	0	0	K03595
Protein_5531	1.81	0	1.00	0	0	0	0	0	0	0	0	0	0	0	0	0	0	0	K00925
Protein_5532	1.97	1.00	0	0	0	0	0	1.12	0	0	0	0	0	0	0	0	0	0	K03798
Protein_5534	2.40	0	1.49	0	0	1.02	0	0	0	0	0	0	0	0	0	0	0	0	K03570
Protein_5535	1.87	0	0	1.28	1.00	2.68	1.00	0	0	0	0	0	0	0	0	0	0	0	K05814
Protein_5540	2.69	0	0	0	0	0	0	1.50	0	0	0	1.00	0	0	0	0	0	0	K03588
Protein_5545	4.93	1.11	0	0	0	0	1.61	0	1.06	1.00	1.26	1.01	0	0	0	0	0	0	K01657
Protein_5554	2.84	2.73	0	0	0	1.21	1.43	1.00	1.00	0	0	0	0	0	0	0	0	0	K08301
Protein_5557	2.76	0	1.16	1.00	0	1.00	1.00	1.00	0	0	0	0	0	0	0	0	0	0	K00641
Protein_5559	3.38	0	0	0	0	0	1.00	0	0	1.00	0	0	0	0	0	0	0	0	K03616
Protein_5560	1.68	0	1.00	1.05	0	0	3.06	2.23	0	0	1.19	1.00	0	0	0	0	0	0	K01489
Protein_5561	2.88	0	1.00	1.00	0	1.07	1.20	0	1.00	2.45	2.01	0	0	0	0	0	0	0	K01928
Protein_5562	3.41	0	1.20	0	1.08	1.15	2.40	0	0	2.00	0	0	0	0	0	0	0	0	K07636
Protein_5565	2.14	2.00	0	0	0	1.00	0	0	0	0	1.70	0	0	0	0	0	0	0	K01476
Protein_5571	2.12	0	0	1.00	0	1.00	0	0	0	1.00	0	0	0	0	0	0	0	0	K01338
Protein_5573	5.20	1.00	0	1.60	0	0	2.12	1.05	1.00	0	5.26	0	0	0	0	0	0	0	K06903
Protein_5576	2.96	0	0	0	0	0	1.00	0	0	1.03	0	1.00	0	0	0	0	0	0	K07391
Protein_5582	2.38	0	0	0	1.00	1.00	1.00	1.29	0	1.00	2.00	0	0	0	0	0	0	0	K03214
Protein_5583	3.65	0	0	0	0	0	0	2.00	0	0	0	0	0	0	0	0	0	0	K02424
Protein_5586	3.84	1.30	0	0	0	1.31	1.49	1.00	0	1.00	1.00	1.55	0	0	0	0	0	0	K00677
Protein_5589	3.70	0	2.66	1.00	1.00	2.00	0	0	0	0	3.09	0	0	0	0	0	0	0	K10805
Protein_5590	2.31	0	0	2.52	1.16	1.37	2.33	2.00	1.00	0	2.59	1.00	0	0	0	0	0	0	K07090
Protein_5591	1.38	1.00	0	0	0	1.78	1.00	0	1.23	0	1.00	0	0	0	0	0	0	0	K02670
Protein_5594	2.95	1.00	0	0	1.19	0	1.47	3.00	2.54	1.16	0	0	0	0	0	0	0	0	K07225
Protein_5595	2.26	0	1.35	1.00	1.00	1.08	0	1.19	0	0	0	1.95	0	0	0	0	0	0	K01079
Protein_5596	1.99	0	0	0	0	0	0	0	0	0	0	2.00	0	0	0	0	0	0	K10026
Protein_5612	1.85	0	0	0	1.00	1.57	1.22	0	1.27	1.00	1.26	0	0	0	0	0	0	0	K03177
Protein_5618	2.38	0	0	0	0	0	0	0	0	0	3.10	1.06	0	0	0	0	0	0	K01870
Protein_5626	2.11	0	1.00	0	0	1.00	1.00	0	1.00	0	0	1.00	0	0	0	0	0	0	K00833
Protein_5627	1.58	0	0	0	0	1.07	1.86	0	1.25	0	0	0	0	0	0	0	0	0	K10010
Protein_5628	1.75	1.99	0	2.00	0	1.00	1.38	1.01	0	0	1.01	1.01	0	0	0	0	0	0	K07483
Protein_5629	1.56	0	0	0	1.00	0	0	2.00	0	0	0	0	0	0	0	0	0	0	K07497
Protein_5635	5.26	0	1.02	2.47	0	0	2.62	0	1.00	0	2.54	0	0	2.00	0	0	0	2.00	K03664
Protein_5636	1.69	1.04	0	1.95	0	1.00	1.00	1.00	1.00	1.13	1.51	3.00	0	0	0	0	0	0	K00220
Protein_5638	1.00	0	2.23	0	1.97	0	1.22	0	0	1.00	1.00	0	0	0	0	0	4.00	0	K03527
Protein_5656	3.22	0	1.00	2.00	0	2.00	3.00	1.00	2.86	0	1.00	1.02	0	0	0	0	0	0	K01347
Protein_5662	2.08	0	0	0	1.16	1.05	0	0	0	0	0	0	0	0	0	0	0	0	K03311
Protein_5664	1.93	0	0	0	1.00	0	1.00	0	1.75	2.16	3.00	0	0	0	0	0	0	0	K06891
Protein_5668	5.15	0	0	1.00	0	0	1.52	1.06	0	0	2.67	0	0	0	0	0	0	0	K02013
Protein_5669	1.18	0	1.00	1.00	0	0	1.53	1.00	0	0	2.00	1.00	0	0	0	0	0	0	K02469
Protein_5670	1.15	0	0	1.35	0	2.00	4.66	1.00	0	0	1.00	2.00	0	0	0	0	0	0	K01735
Protein_5671	2.57	0	1.57	0	0	1.74	0	1.89	1.29	1.00	1.00	0	0	0	0	0	0	0	K02314
Protein_5672	1.95	0	0	0	1.00	1.49	1.97	1.00	2.00	0	2.57	0	0	0	0	0	0	0	K02770
Protein_5675	2.35	0	1.00	1.00	0	0	0	0	0	2.00	1.21	0	0	0	0	0	0	0	K07258
Protein_5676	1.83	0	0	0	0	1.00	1.00	1.50	1.49	0	1.37	0	0	0	0	0	0	0	K16087
Protein_5678	1.32	0	0	0	0	0	0	0	0	0	2.62	0	0	0	0	0	0	0	K07574
Protein_5682	3.86	0	1.94	1.62	2.29	1.06	3.31	0	1.12	1.00	1.31	3.25	0	0	0	0	0	0	K10026
Protein_5684	3.58	0	0	1.21	1.32	1.23	1.12	2.10	0	0	2.00	1.00	0	0	0	0	0	0	K01778
Protein_5687	2.43	0	0	0	0	0	1.60	0	1.00	1.84	1.87	0	0	0	0	0	0	0	K06158
Protein_5689	4.50	0	1.00	1.86	0	1.00	1.29	1.70	1.00	1.17	1.16	1.13	0	0	0	0	0	0	K01951
Protein_5692	2.85	0	0	0	0	0	0	0	0	0	0	0	0	0	0	0	0	0	K00789
Protein_5693	5.51	0	0	0	1.00	1.75	1.97	2.91	2.00	0	0	1.00	0	0	0	0	0	0	K02358
Protein_5695	1.00	0	0	0	0	0	0	0	0	0	0	0	0	0	0	0	0	0	K01591
Protein_5698	2.57	1.00	0	0	0	0	0	0	0	0	1.00	0	0	0	0	0	0	0	K00560
Protein_5700	1.86	0	0	0	0	0	0	0	0	0	1.00	0	0	0	0	0	0	0	K00626
Protein_5708	2.01	0	0	0	0	1.00	1.00	1.00	0	5.58	1.36	1.60	0	0	0	0	0	0	K12267
Protein_5712	3.39	0	0	0	0	1.00	1.21	0	0	0	1.00	0	0	0	0	0	0	0	K03625
Protein_5721	2.04	0	0	2.44	0	0	1.86	0	0	1.00	1.49	0	0	0	0	0	0	0	K02073
Protein_5725	1.80	0	2.00	0	0	2.00	0	0	0	0	1.21	0	0	0	0	0	0	0	K00382
Protein_5726	1.69	0	1.00	0	0	3.22	0	0	0	0	1.70	0	0	0	0	0	0	0	K00382
Protein_5728	4.17	0	0	0	1.00	1.00	1.60	1.04	1.00	1.16	1.00	0	0	0	1.00	0	0	0	K02986
Protein_5729	3.95	0	1.84	0	0	1.13	0	0	2.18	2.00	1.00	0	0	0	0	0	0	0	K00568
Protein_5730	1.42	0	0	3.98	0	0	1.00	0	0	0	0	0	0	0	0	2.00	0	0	K01338
Protein_5732	1.97	0	0	1.66	1.48	0	0	0	0	1.23	1.00	0	0	0	0	0	0	0	K03797
Protein_5736	1.59	0	0	0	0	0	0	0	0	0	0	0	0	0	0	0	0	0	K07494
Protein_5741	3.42	0	1.00	2.98	1.00	2.43	3.41	1.00	0	1.45	2.58	0	0	0	0	0	0	0	K10003
Protein_5742	3.17	0	1.00	1.00	0	2.24	1.77	1.00	0	0	3.07	1.00	0	0	0	0	0	0	K10002
Protein_5746	2.68	0	0	0	0	0	0	0	1.02	0	1.00	0	0	0	0	0	0	0	K02048
Protein_5748	1.67	1.15	0	2.87	1.00	1.23	1.72	0	0	0	0	1.33	0	0	0	0	0	0	K03547
Protein_5749	4.16	0	0	1.00	0	2.00	1.45	1.68	1.00	0	1.75	0	0	2.00	0	0	0	0	K00757
Protein_5754	1.19	0	0	1.00	0	1.05	1.30	0	0	1.19	0	0	0	0	0	0	0	0	K03572
Protein_5756	2.71	1.00	0	1.16	1.00	1.00	1.00	1.21	1.00	0	2.69	1.00	0	0	2.00	0	0	0	K00219
Protein_5764	1.85	0	0	0	0	0	0	0	0	1.00	1.00	0	0	0	0	0	0	0	K01892
Protein_5768	3.09	0	0	1.00	0	3.36	0	0	0	0	0	1.55	0	0	0	0	0	0	K01665
Protein_5770	3.42	0	0	1.14	1.39	1.24	2.37	1.82	0	0	3.57	1.67	0	0	0	0	0	0	K02536
Protein_5775	3.08	0	2.00	0	0	2.17	1.00	1.31	1.00	1.91	1.00	2.29	0	0	0	0	0	0	K02945
Protein_5779	2.07	0	0	0	0	0	0	0	0	0	0	0	0	0	0	0	0	0	K16012
Protein_5780	2.35	1.58	0	1.00	1.08	2.85	1.00	0	1.00	0	1.54	1.53	0	0	0	0	0	0	K01676
Protein_5781	1.56	0	0	0	1.30	1.00	1.16	2.00	1.00	0	1.05	1.03	0	0	0	0	0	0	K00764
Protein_5783	2.38	0	0	0	0	1.16	0	1.02	0	1.00	4.00	2.81	0	0	0	0	0	0	K09748
Protein_5787	0	0	0	0	0	0	0	1.00	1.00	0	1.00	0	0	0	0	0	0	0	K03703
Protein_5788	1.58	0	0	3.56	0	3.33	1.00	2.00	0	1.00	1.00	0	0	0	0	0	0	0	K03583
Protein_5791	2.72	0	1.49	0	0	0	0	0	0	4.56	0	0	0	0	0	0	0	0	K06041
Protein_5792	1.72	0	0	0	0	0	0	0	0	3.00	0	0	0	0	0	0	0	0	K06041
Protein_5793	3.20	0	3.99	0	0	1.30	3.05	1.12	3.00	1.00	2.34	0	0	0	0	0	0	0	K01007
Protein_5794	1.49	0	0	0	0	0	0	0	0	0	0	0	0	0	0	0	0	0	K15461
Protein_5799	3.39	0	1.78	1.07	1.00	1.54	0	0	1.59	1.00	1.00	0	0	0	0	0	0	0	K03321
Protein_5802	1.67	0	0	0	0	1.78	0	1.00	0	0	4.36	2.00	0	0	0	0	0	0	K02237
Protein_5804	3.51	0	0	1.38	1.00	1.17	2.07	1.00	0	0	2.05	0	0	0	0	0	0	0	K00346
Protein_5806	3.38	1.61	0	2.14	0	1.82	2.30	1.11	1.00	1.41	1.00	1.32	0	0	0	0	0	0	K00347
Protein_5808	1.82	0	0	1.31	1.84	3.29	0	1.70	2.60	1.20	3.04	1.31	0	0	0	0	0	0	K00349
Protein_5812	2.35	1.19	1.00	1.93	0	1.53	1.00	0	1.69	0	1.00	1.00	0	0	0	0	0	0	K03530
Protein_5813	1.75	0	0	0	1.00	0	0	1.00	1.00	1.00	1.00	2.33	0	0	0	0	0	0	K11605
Protein_5817	2.80	0	0	0	0	1.84	0	0	0	1.00	0	1.37	0	0	0	0	0	0	K01937
Protein_5819	4.48	0	0	1.00	0	2.12	1.00	2.00	0	2.14	0	0	0	0	0	0	0	0	K01952
Protein_5821	2.05	0	0	0	0	1.00	1.00	0	1.18	0	0	0	0	0	0	0	0	0	K03312
Protein_5825	1.93	0	0	1.00	1.00	1.04	1.00	1.20	0	1.00	1.24	0	0	0	0	0	0	0	K03321
Protein_5826	2.76	0	0	0	0	1.00	1.95	1.00	0	0	0	1.00	0	0	0	0	0	0	K03555
Protein_5831	2.08	0	0	1.00	0	0	2.00	0	0	0	0	2.00	0	0	0	0	0	0	K07678
Protein_5832	2.25	0	1.00	0	0	2.29	2.00	0	0	1.78	1.92	1.00	0	0	0	0	0	0	K01338
Protein_5836	2.54	2.00	0	0	2.00	0	1.00	0	0	0	1.36	2.00	0	0	0	0	0	0	K12573
Protein_5839	1.94	0	0	0	0	2.05	0	0	3.09	2.00	1.00	0	0	0	0	0	0	0	K01749
Protein_5840	1.79	0	0	0	0	1.97	0	0	0	0	0	0	0	0	0	0	0	0	K07126
Protein_5842	3.66	0	0	0	0	2.41	0	0	0	0	0	0	0	0	0	0	0	0	K00756
Protein_5848	2.96	0	0	0	0	1.28	1.86	0	1.08	1.00	0	1.00	0	0	0	0	0	0	K11072
Protein_5850	2.51	0	0	0	0	0	0	1.00	1.32	0	1.00	0	0	0	0	0	0	0	K03586
Protein_5853	2.12	0	0	0	0	0	0	0	1.00	1.00	1.00	0	0	0	0	0	0	0	K07400
Protein_5856	1.43	0	0	0	0	2.40	1.00	0	0	0	0	0	0	0	0	0	0	0	K01637
Protein_5857	4.19	0	0	0	1.02	0	0	1.82	2.86	1.88	1.00	1.12	0	0	0	0	0	0	K03495
Protein_5861	3.43	0	0	0	0	4.00	0	0	0	0	1.00	0	0	0	0	0	0	0	K05365
Protein_5867	1.43	0	1.00	1.66	0	2.00	0	0	0	1.84	0	0	0	0	0	0	0	0	K03183
Protein_5876	1.82	0	0	1.00	0	0	1.86	1.76	2.19	3.18	0	0	0	0	0	0	0	0	K03771
Protein_5878	2.53	1.16	1.00	0	0	1.47	2.00	0	1.00	0	1.00	0	0	0	0	0	0	0	K14441
Protein_5879	2.21	0	1.00	0	0	1.00	0	0	0	0	0	1.24	0	0	0	0	0	0	K23055
Protein_5880	1.67	0	0	0	0	0	1.00	0	2.59	1.00	1.67	0	0	0	0	0	0	0	K00606
Protein_5884	2.40	0	0	0	0	0	0	0	0	0	0	1.00	0	0	0	0	0	0	K04084
Protein_5890	1.31	1.00	0	2.17	1.00	0	0	1.25	1.48	1.00	1.00	0	0	0	0	0	0	0	K01803
Protein_5891	4.46	0	0	2.00	1.26	2.46	1.53	1.24	0	1.26	1.69	1.51	0	0	0	0	0	0	K01873
Protein_5892	2.38	0	0	0	0	1.32	0	0	0	0	0	1.97	0	0	0	0	0	0	K14268
Protein_5893	3.66	2.14	1.22	1.19	1.00	1.61	2.04	0	1.17	1.00	1.74	2.48	0	0	0	0	0	0	K15461
Protein_5896	3.41	0	1.00	2.25	1.00	2.40	1.00	2.00	0	0	2.30	1.49	0	0	0	0	0	0	K02617
Protein_5898	3.23	0	0	1.95	1.25	0	1.00	1.21	0	0	1.62	0	0	0	0	0	0	0	K03386
Protein_5899	1.36	0	0	1.00	0	0	0	0	0	0	1.00	0	0	0	0	0	0	0	K12267
Protein_5909	3.14	0	1.01	0	1.93	0	0	0	0	0	1.00	0	0	0	0	0	0	0	K01665
Protein_5912	3.76	0	2.00	1.50	0	2.00	1.00	1.06	0	0	1.37	0	0	0	0	0	0	0	K04744
Protein_5913	1.68	1.10	0	0	0	0	0	0	1.00	3.09	0	1.02	0	0	0	0	0	0	K14441
Protein_5914	1.46	1.16	1.00	1.42	1.00	1.00	0	0	1.72	1.00	1.00	2.07	0	0	0	0	0	0	K01752
Protein_5915	2.48	0	0	0	0	1.34	1.00	0	2.30	0	1.00	0	0	0	0	0	0	0	K01889
Protein_5916	2.27	0	0	0	0	0	0	0	0	0	0	0	0	2.00	0	0	0	0	K07486
Protein_5918	3.30	0	0	0	0	1.15	1.22	2.00	1.04	1.00	1.00	1.00	0	0	0	0	0	0	K09823
Protein_5919	1.98	0	0	0	0	1.00	0	2.00	1.59	1.00	1.03	1.00	0	0	0	0	0	0	K09817
Protein_5920	1.49	0	0	1.37	0	0	0	0	1.28	0	0	0	0	0	0	0	0	0	K03327
Protein_5922	2.51	0	0	1.45	1.00	1.10	1.00	2.00	0	0	1.14	2.48	0	0	0	0	0	0	K01652
Protein_5925	1.22	0	0	1.12	0	0	0	1.15	1.00	0	0	1.00	0	0	0	0	0	0	K18928
Protein_5927	3.55	0	0	0	0	0	0	0	0	0	0	0	0	0	0	1.00	0	0	K01662
Protein_5930	1.71	0	0	0	0	1.00	0	0	0	0	2.00	1.00	0	0	1.00	0	0	0	K09016
Protein_5936	2.66	0	0	0	0	1.00	0	0	0	1.06	1.00	0	0	0	0	0	0	0	K00927
Protein_5948	2.66	0	1.00	0	1.04	1.21	1.66	0	0	0	3.53	0	0	0	0	0	0	0	K01139
Protein_5957	2.02	1.26	0	0	0	0	1.16	1.00	1.00	1.33	0	0	0	0	0	0	0	0	K03185
Protein_5960	4.32	0	2.67	1.82	1.00	1.61	1.51	1.68	0	0	2.27	1.07	0	0	0	0	0	0	K00835
Protein_5973	2.88	0	0	0	2.58	0	1.95	1.74	1.00	1.35	0	0	0	0	0	0	0	0	K22105
Protein_5974	3.64	1.45	0	1.00	0	1.48	1.00	1.83	1.16	0	0	1.00	0	0	0	0	0	0	K01255
Protein_5979	2.71	0	1.63	0	0	2.00	1.00	1.15	1.10	1.30	1.03	1.00	0	0	0	0	0	0	K00658
Protein_5982	3.55	0	0	0	0	1.00	0	0	0	2.00	1.95	0	0	0	0	0	0	0	K00891
Protein_5990	1.41	0	0	0	0	1.02	0	0	0	0	2.10	0	0	0	0	0	0	0	K01270
Protein_5991	1.96	0	0	3.77	0	0	0	0	0	0	0	0	0	0	0	0	0	0	K00821
Protein_5994	1.98	1.97	1.51	1.36	1.00	0	1.70	0	1.00	0	1.70	1.10	0	0	0	0	0	0	K18138
Protein_6000	1.84	3.89	0	1.00	0	0	0	1.00	0	0	0	1.00	0	0	0	0	0	0	K03665
Protein_6004	3.89	0	0	1.31	1.00	1.28	1.36	0	0	0	1.95	0	0	0	0	0	0	0	K02343
Protein_6005	3.19	1.90	0	0	0	3.00	1.00	0	1.98	1.11	0	0	0	0	0	0	0	0	K01952
Protein_6006	2.59	1.54	2.00	1.37	1.00	1.48	1.00	0	2.00	0	1.00	0	0	0	0	0	0	0	K00340
Protein_6007	1.61	2.35	0	1.32	1.00	6.00	1.00	0	0	0	1.65	0	0	0	0	0	0	0	K00341
Protein_6009	1.77	1.00	2.40	0	0	0	0	0	0	1.39	4.14	1.00	0	0	0	0	0	0	K07661
Protein_6022	3.29	0	1.00	0	0	0	1.00	0	1.86	1.29	1.00	0	0	0	0	0	0	0	K03210
Protein_6024	1.49	0	0	1.00	0	0	0	3.00	1.00	0	0	0	0	0	0	0	0	0	K20416
Protein_6030	3.88	1.14	0	1.00	0	2.25	1.18	3.00	0	0	2.03	2.00	0	0	0	0	0	0	K01520
Protein_6031	2.20	1.00	0	1.02	0	1.45	1.36	0	0	1.48	2.00	3.37	0	0	0	0	0	0	K05501
Protein_6036	1.57	0	4.48	0	0	1.00	1.19	0	1.00	2.67	2.43	1.57	0	0	0	0	0	0	K01962
Protein_6037	2.61	1.00	1.58	1.36	1.68	2.26	1.00	1.00	0	0	1.88	1.41	0	0	0	0	0	0	K11928
Protein_6039	2.05	0	0	1.00	0	1.00	1.31	3.57	0	0	1.00	1.00	0	0	0	0	0	0	K08303
Protein_6042	2.44	0	0	0	1.00	0	1.00	1.00	0	1.13	1.00	1.82	0	0	0	1.00	0	0	K03310
Protein_6051	2.90	1.16	0	0	0	2.11	2.00	0	1.69	0	1.34	1.00	0	0	0	0	0	0	K09792
Protein_6056	3.17	1.00	1.16	0	1.62	1.14	0	0	0	1.91	1.00	1.12	0	0	0	0	0	0	K03655
Protein_6060	3.07	0	0	3.63	3.37	0	1.73	0	0	1.28	2.32	1.00	0	0	0	0	0	0	K03040
Protein_6062	2.37	0	0	0	0	0	2.37	2.14	0	0	0	1.00	0	0	0	0	0	0	K01759
Protein_6071	2.56	0	0	0	1.61	2.12	0	1.59	0	0	1.00	1.00	0	0	1.00	0	0	0	K14652
Protein_6076	2.91	0	0	1.11	0	2.00	2.35	1.99	0	0	1.00	0	0	0	0	0	0	0	K02884
Protein_6078	2.16	0	0	0	0	0	0	0	1.00	1.19	1.51	1.00	0	0	0	0	0	0	K07735
Protein_6083	1.64	0	0	2.62	0	1.17	1.05	0	1.09	0	3.50	1.00	0	0	0	0	0	0	K00640
Protein_6084	1.12	0	0	0	0	0	0	1.00	1.00	1.00	0	0	0	0	0	0	0	0	K09935
Protein_6088	4.12	0	0	0	1.00	2.02	1.00	0	1.10	1.00	0	1.00	0	0	0	0	0	0	K03040
Protein_6090	2.16	0	1.00	0	1.10	1.00	2.33	1.00	1.00	1.00	1.27	1.06	0	0	1.00	0	0	0	K02881
Protein_6091	1.74	0	0	0	0	1.99	1.00	0	0	3.00	0	0	0	0	0	0	0	0	K00566
Protein_6092	1.74	2.12	0	1.00	0	0	1.00	0	0	0	1.00	2.00	0	0	0	0	0	0	K01755
Protein_6095	2.34	0	0	1.00	0	0	0	0	0	0	1.98	1.00	0	0	0	0	0	0	K01092
Protein_6102	1.17	0	0	0	0	1.05	1.28	2.22	2.25	0	0	1.21	0	2.00	0	0	0	0	K00945
Protein_6106	2.38	1.00	0	0	0	0	2.21	0	1.00	0	0	1.05	0	0	0	0	0	0	K12573
Protein_6109	1.52	0	0	1.00	0	1.35	0	0	1.00	0	0	0	0	0	0	0	0	0	K21395
Protein_6119	2.96	0	0	0	0	0	0	1.00	0	0	2.00	0	0	0	0	0	0	0	K01807
Protein_6123	2.40	1.00	0	0	0	1.00	1.39	0	2.55	1.00	2.21	1.00	0	0	0	0	0	0	K06901
Protein_6127	3.25	0	0	0	1.24	1.00	0	0	1.14	1.00	2.05	0	0	0	0	0	0	2.00	K02871
Protein_6129	4.18	0	4.00	0	0	1.00	0	0	0	2.00	0	2.00	0	0	0	0	0	0	K01889
Protein_6130	3.06	0	1.61	0	0	0	0	0	0	0	1.00	0	0	0	0	0	0	0	K01890
Protein_6135	2.69	0	0	0	0	0	1.61	1.47	1.60	0	1.00	2.00	0	0	0	0	0	0	K00928
Protein_6138	2.83	0	0	1.00	1.63	1.00	1.07	0	1.00	3.98	2.25	1.36	0	0	0	0	0	0	K01079
Protein_6139	3.53	0	0	1.00	1.14	1.00	1.32	1.50	0	1.97	1.57	1.00	0	0	0	0	0	0	K21739
Protein_6141	4.15	0	0	1.00	0	0	0	0	1.06	1.69	0	1.08	0	0	0	0	0	0	K07560
Protein_6144	3.76	0	0	0	0	0	2.38	0	1.54	1.00	2.00	0	0	0	0	0	0	0	K18138
Protein_6163	2.73	2.50	0	0	2.00	0	0	0	0	1.00	0	0	0	0	0	0	0	0	K01962
Protein_6168	1.82	0	0	0	1.69	0	1.05	0	0	1.17	0	0	0	0	0	0	0	0	K02056
Protein_6172	3.73	0	3.00	0	0	1.64	1.66	0	1.00	0	1.00	0	0	0	0	0	0	0	K07131
Protein_6174	3.71	0	2.00	0	0	0	1.66	2.99	1.49	1.38	1.00	1.91	0	0	0	0	0	0	K04744
Protein_6176	1.51	0	1.00	0	0	1.00	1.00	1.00	1.00	1.00	1.24	2.00	0	0	0	0	0	0	K00604
Protein_6177	3.32	1.07	0	0	0	0	0	0	0	0	1.00	0	0	0	0	0	0	0	K02046
Protein_6180	3.16	0	1.11	1.23	0	0	0	2.91	1.00	1.00	1.00	1.80	0	0	0	0	0	0	K01885
Protein_6182	2.69	0	0	0	1.00	0	0	0	0	0	1.96	0	0	0	0	0	0	0	K01775
Protein_6187	2.69	1.00	1.07	3.04	1.84	1.00	1.43	0	1.46	1.00	3.14	1.00	0	0	0	0	0	0	K07639
Protein_6188	4.00	0	0	1.03	0	0	0	1.00	1.83	0	1.00	1.45	0	0	0	0	0	0	K02115
Protein_6196	1.51	0	0	0	0	0	0	2.00	0	0	0	0	0	0	0	0	0	0	K04763
Protein_6198	2.23	0	0	0	0	0	2.00	2.00	2.00	0	0	1.00	0	0	0	0	0	0	K02907
Protein_6202	2.68	0	0	0	1.00	2.03	0	0	1.74	1.00	1.59	0	0	0	0	0	0	0	K08304
Protein_6207	2.21	0	0	1.55	0	0	0	2.19	0	0	1.00	0	0	0	0	0	0	0	K01141
Protein_6214	2.35	0	0	0	0	1.26	1.53	0	0	0	0	1.00	0	0	0	0	0	0	K03723
Protein_6218	1.87	0	0	0	0	0	1.26	0	0	0	0	1.00	0	0	0	0	0	0	K03701
Protein_6219	1.74	0	0	1.43	0	0	0	1.53	0	0	0	0	0	0	0	0	0	0	K01628
Protein_6220	3.51	1.09	0	1.00	0	0	1.00	1.00	1.00	0	1.00	2.14	0	0	0	0	0	0	K03568
Protein_6222	2.14	0	0	1.00	0	1.49	1.91	1.00	0	0	0	1.97	0	0	0	0	0	0	K11749
Protein_6225	1.29	1.00	0	1.15	0	1.25	1.35	0	1.00	0	1.28	0	0	0	0	0	0	0	K14682
Protein_6226	1.90	0	0	0	0	0	0	1.00	0	0	0	0	0	0	0	0	0	0	K12582
Protein_6227	3.44	0	0	0	1.00	0	0	1.00	1.99	1.00	1.90	0	0	0	0	0	0	0	K01689
Protein_6231	4.32	2.66	1.25	1.46	1.00	0	1.76	1.00	2.27	1.00	0	0	0	0	0	0	0	0	K00338
Protein_6237	3.24	0	1.00	0	0	0	0	0	0	0	2.59	1.00	0	0	0	0	0	0	K07234
Protein_6242	2.95	0	0	1.00	1.00	0	0	1.58	0	1.00	1.05	0	0	0	0	0	0	0	K00631
Protein_6245	2.48	0	1.15	1.00	2.00	2.00	1.00	1.00	1.32	1.29	1.17	2.09	0	0	0	0	0	0	K05515
Protein_6252	1.38	0	0	1.00	0	1.00	0	0	1.00	0	1.91	2.00	0	0	0	0	0	0	K00666
Protein_6257	1.05	0	0	0	0	0	0	0	0	0	0	0	0	0	0	0	0	0	K01756
Protein_6261	2.45	0	0	0	0	0	0	0	0	0	0	0	0	0	0	0	0	0	K00937
Protein_6263	1.36	0	3.00	1.97	0	1.00	0	1.00	0	0	1.00	0	0	0	0	0	0	0	K02926
Protein_6264	1.83	0	3.00	1.19	0	1.00	0	1.13	0	0	1.09	0	0	0	0	0	0	0	K02892
Protein_6267	2.07	0	0	1.00	0	0	1.07	0	0	0	1.04	1.09	0	0	1.90	0	0	0	K01890
Protein_6269	1.84	0	0	2.00	0	0	0	0	0	0	1.00	0	0	0	0	0	0	0	K00128
Protein_6272	3.82	0	2.00	0	0	1.00	1.00	0	1.39	1.00	1.00	1.00	0	0	0	0	0	0	K13888
Protein_6276	1.71	0	0	0	0	0	0	0	0	0	1.00	0	0	0	0	0	0	0	K02492
Protein_6285	6.53	1.47	0	1.00	0	0	1.34	2.65	0	1.03	1.97	1.00	0	0	0	0	0	0	K12984
Protein_6294	1.81	0	0	1.00	0	0	0	0	1.97	0	1.00	0	0	0	0	0	0	0	K03070
Protein_6296	1.41	0	0	0	0	1.10	0	1.00	1.00	0	1.00	0	0	0	0	0	0	0	K00764
Protein_6302	1.58	0	0	0	0	0	0	0	0	0	0	0	0	0	0	0	0	0	K03744
Protein_6306	3.28	0	0	2.20	1.93	1.00	2.00	1.00	0	0	0	1.00	0	0	0	0	0	0	K12541
Protein_6308	2.02	0	0	0	0	1.00	0	1.35	0	0	1.00	0	0	0	0	0	0	0	K18118
Protein_6314	2.15	0	0	0	1.00	1.00	0	0	0	0	0	0	0	0	0	0	0	0	K05832
Protein_6320	2.71	1.02	2.00	0	1.00	3.13	1.00	0	1.14	1.51	1.18	1.00	0	0	1.00	0	0	0	K03544
Protein_6324	2.28	0	0	1.25	0	2.26	0	1.00	1.00	0	1.30	2.44	0	0	0	0	0	0	K03453
Protein_6328	2.16	0	0	0	1.00	0	0	0	0	0	1.26	2.00	0	0	0	0	0	0	K22468
Protein_6330	3.55	0	0	0	0	0	1.00	0	0	0	0	0	0	0	0	0	0	0	K02015
Protein_6331	4.13	0	0	1.00	0	0	2.38	0	1.73	1.12	1.00	0	0	0	0	0	0	0	K09747
Protein_6335	3.59	0	0	0	1.00	0	2.59	0	1.34	1.00	2.00	1.56	0	0	0	0	0	0	K06920
Protein_6340	4.07	0	0	0	0	1.84	0	0	0	1.00	1.00	0	0	0	0	0	0	0	K01679
Protein_6351	1.30	0	0	0	0	1.00	0	0	0	1.00	0	0	0	0	0	0	0	0	K01439
Protein_6353	2.62	0	0	1.00	0	1.56	0	1.00	0	0	1.00	1.00	0	0	0	0	0	0	K02622
Protein_6354	1.37	0	0	0	0	0	2.46	0	2.00	0	1.23	1.66	0	0	0	0	0	0	K14260
Protein_6361	2.03	0	0	1.16	1.22	1.20	1.00	1.23	1.00	0	2.71	1.34	0	0	0	0	0	0	K03686
Protein_6363	2.49	0	0	0	1.33	1.00	1.00	0	0	1.09	2.52	0	0	0	0	0	0	0	K00927
Protein_6365	2.02	0	0	1.00	1.31	1.33	1.00	1.00	0	0	1.80	2.72	0	0	0	0	0	0	K03745
Protein_6370	2.97	2.00	0	1.00	0	1.00	0	2.24	1.03	1.70	2.29	0	0	0	0	0	0	0	K01676
Protein_6375	2.39	0	0	0	0	0	0	0	0	0	1.00	1.00	0	0	0	0	0	0	K00652
Protein_6376	1.83	0	0	0	0	2.00	0	0	0	0	0	1.17	0	0	0	0	0	0	K06168
Protein_6379	1.52	0	0	0	2.00	1.00	1.00	1.03	0	0	0	1.00	0	0	2.00	0	0	0	K03645
Protein_6381	3.03	0	0	1.00	0	0	1.62	1.57	0	0	0	0	0	0	0	0	0	0	K02028
Protein_6383	1.00	0	1.75	0	0	0	0	0	0	0	1.00	0	0	0	0	0	0	0	K01524
Protein_6384	2.49	0	0	0	0	1.58	0	0	0	0	1.00	1.97	0	0	0	0	0	0	K00927
Protein_6388	2.22	0	0	0	0	0	0	0	0	0	2.13	0	0	0	0	0	0	0	K00943
Protein_6392	4.24	0	0	0	0	0	1.12	1.40	0	2.16	0	1.00	0	0	0	0	0	0	K00995
Protein_6395	2.69	0	0	0	0	1.00	1.00	1.10	0	0	0	1.41	0	0	0	0	0	0	K01928
Protein_6396	2.50	0	1.38	0	0	1.72	0	0	0	3.06	0	0	0	0	1.00	0	0	0	K03723
Protein_6405	1.75	1.28	0	1.03	1.00	1.60	1.01	1.00	0	0	1.00	1.00	0	0	0	0	0	0	K03583
Protein_6409	2.14	0	0	0	0	2.00	0	2.00	0	0	0	2.00	0	0	0	0	0	0	K16087
Protein_6417	1.83	1.00	1.00	0	1.00	0	1.44	0	1.31	0	1.40	0	0	0	0	0	0	0	K06959
Protein_6421	2.79	0	0	0	1.26	0	0	1.00	0	0	0	1.97	0	0	0	0	0	0	K02198
Protein_6423	2.11	0	0	0	0	0	0	0	1.00	0	0	0	0	0	0	0	0	0	K03100
Protein_6432	1.26	0	0	0	0	1.00	0	0	1.00	0	0	0	0	0	0	0	0	0	K00791
Protein_6435	4.71	0	0	2.84	1.14	2.00	2.00	0	1.00	1.00	1.00	2.98	0	0	0	0	0	0	K00412
Protein_6436	2.74	3.74	0	0	1.00	1.55	1.37	1.00	1.14	1.00	2.62	1.00	0	0	0	0	0	0	K01465
Protein_6440	1.00	0	0	0	0	1.45	0	0	0	0	0	0	0	0	0	0	0	0	K00101
Protein_6445	3.28	0	1.00	1.20	1.99	1.00	1.77	1.04	1.00	0	3.18	2.00	0	0	0	0	0	0	K01962
Protein_6448	2.19	0	0	0	0	0	0	1.16	0	0	0	0	0	0	0	0	0	0	K09999
Protein_6454	2.44	1.21	2.03	0	0	1.00	1.00	1.00	1.00	1.00	1.95	2.00	0	0	0	0	0	0	K02355
Protein_6455	2.16	0	0	0	1.00	1.00	0	1.00	0	0	4.12	1.64	0	0	0	0	0	0	K01736
Protein_6459	3.94	0	0	0	0	1.60	0	1.00	1.53	1.00	0	0	0	0	0	0	0	0	K01095
Protein_6463	4.78	0	0	0	0	1.54	1.65	0	1.00	0	1.00	3.20	0	0	0	0	0	0	K02493
Protein_6464	1.83	0	0	0	0	0	2.09	0	0	0	1.19	0	0	0	0	0	0	0	K01696
Protein_6466	4.08	0	0	0	0	0	0	0	1.00	0	3.12	0	0	0	0	0	0	0	K00571
Protein_6467	2.84	0	0	1.02	0	1.18	1.65	0	0	1.21	0	1.25	0	0	0	0	0	0	K12542
Protein_6468	2.44	0	0	0	0	1.04	1.00	0	0	1.00	1.00	0	0	0	0	0	0	0	K02377
Protein_6472	2.59	0	1.57	1.00	0	0	0	4.43	0	0	0	0	0	0	0	0	0	0	K05836
Protein_6481	3.01	0	0	0	0	2.16	1.06	1.00	0	0	0	0	0	0	0	0	0	0	K01881
Protein_6486	3.44	0	0	1.64	0	1.00	0	1.06	0	1.00	1.23	1.48	0	0	0	0	0	0	K03188
Protein_6491	2.65	1.72	1.23	0	1.06	0	0	1.14	1.82	0	0	1.36	0	0	0	0	0	0	K02200
Protein_6494	2.59	0	0	0	0	0	2.07	0	3.13	2.47	0	0	0	0	0	0	0	0	K00759
Protein_6495	2.86	0	0	0	0	0	1.00	0	0	0	0	0	0	0	0	0	0	0	K03151
Protein_6502	2.44	0	0	0	0	1.00	2.00	0	2.96	2.00	2.29	1.48	0	0	0	0	0	0	K02495
Protein_6504	3.00	0	0	0	0	1.00	1.49	0	0	1.00	1.16	1.76	0	0	0	0	0	0	K00627
Protein_6505	2.23	0	0	1.00	0	3.65	0	0	1.00	0	0	1.00	0	0	0	0	0	0	K03695
Protein_6507	2.32	0	1.00	1.22	0	0	1.00	0	0	0	1.04	0	0	0	0	0	0	0	K03071
Protein_6515	2.47	0	0	0	0	1.47	0	1.00	0	0	1.00	0	0	0	0	0	0	0	K03630
Protein_6516	3.45	0	0	1.04	1.00	1.00	1.00	2.00	1.72	2.29	1.89	1.47	0	2.00	0	0	0	0	K01649
Protein_6517	1.65	0	0	1.00	0	1.55	1.44	1.82	1.00	0	1.00	1.12	0	0	0	0	0	0	K00134
Protein_6519	2.33	0	0	0	0	1.20	1.90	1.35	2.01	0	1.00	1.06	0	0	0	0	0	0	K01657
Protein_6520	1.72	2.67	1.00	1.02	1.00	0	0	0	0	2.00	0	0	0	0	0	0	0	0	K01783
Protein_6527	2.95	0	0	1.01	0	1.75	1.39	0	1.02	0	0	0	0	0	0	0	0	0	K01897
Protein_6536	1.82	0	0	1.12	0	0	2.07	0	0	0	1.03	0	0	0	0	0	0	0	K02110
Protein_6537	2.72	0	0	1.00	0	1.61	1.33	0	1.57	0	2.36	0	0	0	0	0	0	0	K02108
Protein_6552	2.56	1.00	0	0	1.01	0	0	0	1.17	0	1.00	2.00	0	0	0	0	0	0	K01139
Protein_6555	2.46	0	1.05	0	0	2.12	0	3.00	0	0	1.00	1.81	0	0	0	0	0	0	K01524
Protein_6556	2.34	0	0	1.98	0	0	1.00	0	0	0	0	1.68	0	0	0	0	0	0	K00990
Protein_6557	2.83	0	0	0	4.00	0	0	0	0	0	0	0	0	1.00	0	0	0	0	K07792
Protein_6559	2.32	0	0	0	0	0	1.92	0	1.00	2.57	2.02	0	0	0	0	0	0	0	K00652
Protein_6561	1.35	0	0	0	0	1.09	0	0	1.00	0	0	2.00	0	0	0	0	0	0	K00140
Protein_6564	2.94	0	0	0	0	2.53	1.22	0	0	0	1.00	1.00	0	0	0	0	0	0	K07674
Protein_6565	2.63	0	0	0	0	1.00	1.00	1.00	0	0	1.00	0	0	0	0	0	0	0	K03089
Protein_6571	3.16	0	0	0	1.00	1.00	0	0	0	0	1.16	0	0	0	0	0	0	0	K01595
Protein_6573	1.52	1.00	0	1.00	1.05	0	1.06	1.00	1.00	1.00	0	0	0	0	0	0	0	0	K08068
Protein_6574	1.42	0	1.00	0	0	1.18	2.00	1.31	0	1.14	1.00	0	0	0	0	0	0	0	K01007
Protein_6575	3.22	0	0	0	0	1.13	0	0	3.82	0	0	0	0	0	0	0	0	0	K01952
Protein_6576	1.14	0	0	0	0	0	1.00	1.05	0	0	0	0	0	0	0	0	0	0	K01897
Protein_6584	5.59	0	0	0	0	1.00	1.60	0	1.00	0	0	0	0	0	0	0	0	0	K01155
Protein_6601	1.93	0	0	0	0	0	1.00	1.35	0	0	0	1.82	0	0	0	0	0	0	K18893
Protein_6602	1.53	1.00	0	0	0	1.73	1.18	2.00	2.00	0	1.00	1.20	0	0	0	0	0	0	K07173
Protein_6603	1.55	0	0	0	0	0	1.26	4.83	1.00	0	1.00	1.99	0	0	0	0	0	0	K03744
Protein_6619	3.31	0	1.08	2.36	1.09	1.77	1.70	1.57	2.73	1.00	2.11	1.19	0	0	0	0	0	0	K06959
Protein_6620	1.87	0	1.16	1.00	0	0	1.69	0	1.00	1.00	1.00	2.07	0	0	0	0	0	0	K01624
Protein_6624	2.33	3.61	0	0	0	0	0	2.14	1.26	0	2.40	0	0	0	0	0	0	0	K02045
Protein_6633	1.75	0	0	1.01	0	1.08	1.28	0	0	0	0	1.10	0	0	0	0	0	0	K00794
Protein_6638	2.56	0	1.00	1.00	0	0	0	0	0	0	0	0	0	0	0	0	0	0	K00878
Protein_6639	2.13	0	1.00	1.96	0	1.14	1.69	1.04	1.00	2.00	1.84	1.15	0	0	0	0	0	0	K05366
Protein_6641	2.53	1.59	0	1.00	0	1.39	0	0	0	0	0	0	0	0	0	0	0	0	K00382
Protein_6642	2.33	0	0	0	0	0	0	0	0	0	0	0	0	0	0	0	0	0	K00600
Protein_6649	4.08	0	0	0	0	0	0	0	0	0	0	0	0	0	2.00	0	0	0	K03601
Protein_6650	1.37	0	1.00	0	0	1.00	0	1.00	0	0	1.00	0	0	0	0	0	0	0	K15581
Protein_6658	1.81	0	0	0	0	1.16	1.00	0	1.00	0	1.00	0	0	0	0	0	0	0	K08483
Protein_6661	2.78	0	1.36	0	0	1.00	0	0	1.59	0	0	1.00	0	0	0	0	0	0	K00033
Protein_6662	1.41	1.78	0	0	1.00	0	0	2.00	0	0	1.00	0	0	0	0	0	0	0	K10300
Protein_6663	3.98	0	2.30	0	0	0	1.58	1.36	0	1.48	1.90	1.52	0	0	0	0	0	0	K03431
Protein_6664	3.24	1.00	0	0	0	1.78	1.00	1.42	1.00	0	2.18	0	0	0	0	0	0	0	K01599
Protein_6666	2.31	0	1.29	0	0	0	0	0	2.27	1.00	0	0	0	0	0	0	0	0	K01414
Protein_6667	3.55	0	0	0	1.00	1.97	1.68	2.98	0	0	2.29	2.03	0	2.00	0	0	0	0	K03981
Protein_6669	1.52	0	0	0	0	1.61	0	0	0	0	0	0	0	0	0	0	0	0	K16369
Protein_6670	1.99	0	1.00	0	1.00	1.16	0	1.00	0	0	0	2.00	0	0	0	0	0	0	K02795
Protein_6672	1.70	0	0	1.50	1.00	0	0	0	1.00	0	1.00	2.00	0	0	0	0	0	0	K03722
Protein_6676	2.89	0	0	0	0	0	0	0	0	1.00	1.00	0	0	0	0	0	0	0	K13041
Protein_6677	2.39	1.31	0	0	1.13	0	2.47	1.00	1.74	1.00	1.00	0	0	0	0	0	0	0	K03820
Protein_6678	3.45	1.62	0	0	0	0	1.85	0	2.13	1.55	0	0	0	0	0	0	0	0	K01952
Protein_6682	1.21	0	0	0	0	0	2.00	0	0	0	0	0	0	0	0	0	0	0	K11004
Protein_6687	3.66	0	0	1.00	1.17	2.60	0	1.08	1.00	2.00	2.68	0	0	0	0	0	0	0	K11183
Protein_6691	1.76	0	0	0	0	0	0	1.00	1.02	1.00	0	1.00	0	0	0	2.00	0	0	K01897
Protein_6694	5.01	0	1.58	0	1.73	0	1.00	2.00	1.00	1.00	4.39	1.08	0	0	0	0	0	0	K01956
Protein_6695	3.17	0	1.00	0	0	1.00	0	0	0	0	0	1.14	0	0	0	0	0	0	K01698
Protein_6699	2.36	0	0	0	0	1.65	1.73	0	0	0	6.66	0	0	0	0	0	0	0	K03088
Protein_6710	2.57	0	1.00	0	2.65	1.99	0	1.00	0	0	0	0	0	0	0	0	0	0	K03801
Protein_6711	4.00	0	1.13	0	0	0	1.63	0	0	1.47	2.60	1.31	0	0	0	0	0	0	K03701
Protein_6713	3.54	0	0	1.00	0	1.23	1.55	0	0	1.00	0	0	0	0	0	0	0	0	K03182
Protein_6714	2.71	0	0	1.00	1.00	1.14	1.97	1.00	0	1.12	0	1.38	0	0	0	0	0	0	K00946
Protein_6715	1.66	1.00	1.00	0	0	1.00	0	1.23	1.00	0	0	1.00	0	0	0	0	0	0	K03100
Protein_6719	4.14	1.17	0	1.00	0	1.70	1.50	3.00	1.00	0	2.07	0	0	0	0	0	0	0	K15342
Protein_6724	1.79	0	0	2.23	0	1.00	0	3.00	2.00	0	2.10	0	0	0	0	0	0	0	K12542
Protein_6725	3.29	0	1.12	0	0	2.55	0	0	0	0	1.00	1.00	0	0	0	0	0	0	K18850
Protein_6729	1.69	0	0	1.00	2.00	1.43	0	1.50	0	0	1.15	1.00	0	0	0	0	0	0	K06175
Protein_6731	1.50	0	1.09	1.00	1.00	0	1.51	1.02	0	0	1.00	0	0	0	0	0	0	0	K04085
Protein_6732	4.38	0	1.12	1.71	1.85	2.35	1.00	1.14	1.02	0	3.06	1.48	0	0	0	0	0	0	K04763
Protein_6736	5.27	0	1.00	0	0	0	2.06	0	0	0	2.72	1.07	0	0	0	0	0	0	K00925
Protein_6745	4.51	0	0	0	0	0	0	0	0	0	0	0	0	0	0	0	0	0	K03609
Protein_6746	3.48	0	2.05	0	2.00	0	0	0	0	0	0	0	0	0	0	0	0	0	K02621
Protein_6747	1.56	0	0	2.00	0	0	1.00	1.66	2.15	3.00	2.55	0	0	0	0	0	0	0	K02455
Protein_6749	4.91	0	0	0	1.05	0	1.06	1.00	1.00	1.00	0	1.00	0	0	0	0	0	0	K01246
Protein_6751	1.94	0	1.84	1.00	1.00	2.00	1.00	1.00	0	0	0	0	0	0	0	0	0	0	K16087
Protein_6759	1.68	0	0	0	0	0	0	0	0	0	0	0	0	0	0	0	0	0	K10439
Protein_6764	1.72	0	0	0	0	2.00	0	0	0	0	1.00	0	0	0	0	0	0	0	K21449
Protein_6765	3.23	0	2.00	1.00	0	0	0	0	0	0	0	0	0	0	0	0	0	0	K02909
Protein_6775	2.84	0	2.19	1.00	1.00	0	1.00	0	0	1.08	0	1.00	0	0	0	0	0	0	K00928
Protein_6778	1.52	0	1.30	0	2.12	0	0	0	1.00	0	1.21	0	0	0	0	0	0	0	K09810
Protein_6781	1.89	0	0	0	0	0	0	0	0	0	1.00	0	0	0	0	0	0	0	K09760
Protein_6782	4.05	0	0	1.00	0	0	0	0	0	0	2.36	0	0	0	0	0	0	0	K07278
Protein_6783	1.62	0	0	0	0	0	1.05	0	1.00	0	1.05	0	0	0	0	0	0	0	K15582
Protein_6791	2.05	0	0	2.00	0	0	1.00	1.00	0	1.13	0	1.00	0	0	0	0	0	0	K10002
Protein_6797	2.31	0	0	0	0	2.19	0	0	0	1.00	0	0	0	0	0	0	0	0	K03551
Protein_6804	1.71	0	0	0	0	0	0	0	1.00	0	0	1.00	0	0	0	0	0	0	K03495
Protein_6805	2.00	0	0	0	0	1.00	1.00	1.20	2.06	0	0	0	0	0	0	0	0	0	K04044
Protein_6806	3.45	0	0	1.87	1.00	0	3.51	0	0	0	1.79	3.00	0	0	0	0	0	0	K03553
Protein_6809	2.08	0	1.47	2.96	0	1.23	1.00	0	0	0	1.71	1.25	0	0	2.00	0	0	0	K02967
Protein_6812	1.13	0	0	0	0	1.00	0	2.15	0	0	0	2.00	0	0	0	0	0	0	K08218
Protein_6816	3.30	0	1.00	1.00	1.67	1.40	1.96	0	1.00	0	3.77	0	0	0	0	0	0	0	K01738
Protein_6820	2.89	4.80	0	0	0	1.59	0	0	0	0	1.00	1.00	0	0	0	0	0	0	K07462
Protein_6835	2.45	0	0	1.26	0	0	1.23	0	0	1.06	1.85	2.31	0	0	0	0	0	0	K00859
Protein_6837	1.88	0	2.00	0	0	1.00	1.00	0	0	2.00	1.11	1.00	0	0	0	0	0	0	K02835
Protein_6840	2.41	1.00	1.00	1.00	1.00	0	0	0	3.67	1.75	1.00	0	0	0	0	0	0	0	K03631
Protein_6843	2.13	0	0	1.97	0	0	1.12	1.59	1.90	0	1.53	0	0	0	0	0	0	0	K00761
Protein_6846	4.26	0	0	0	2.88	0	1.97	0	1.59	0	2.00	1.00	0	0	0	0	0	0	K01696
Protein_6847	5.16	0	0	0	1.76	0	1.78	0	1.56	0	2.00	1.00	0	0	0	0	0	0	K13498
Protein_6850	4.37	0	1.09	1.76	0	1.00	1.74	0	1.00	0	0	2.11	0	0	0	0	0	0	K06173
Protein_6857	1.89	0	0	0	0	0	0	0	0	2.34	0	0	0	0	0	0	0	0	K01494
Protein_6858	2.19	0	0	1.00	0	1.00	0	1.00	0	6.00	4.00	1.28	0	0	0	0	0	0	K01703
Protein_6859	2.17	0	0	1.00	1.00	1.04	2.00	0	2.00	2.00	2.27	0	0	0	0	0	0	0	K16165
Protein_6860	2.21	0	0	1.00	0	1.90	0	0	1.00	1.00	0	0	0	0	0	0	0	0	K01928
Protein_6864	1.28	0	0	0	2.00	0	0	0	0	0	0	0	0	0	0	0	0	0	K07084
Protein_6870	2.60	0	0	0	0	0	0	0	0	1.27	1.00	0	0	0	0	0	0	0	K05896
Protein_6874	2.09	0	0	0	0	1.00	2.00	2.00	0	0	0	0	0	0	0	1.00	0	0	K07488
Protein_6875	2.57	0	0	0	0	0	0	0	1.00	0	0	0	0	0	0	0	0	0	K01491
Protein_6879	2.30	0	0	0	0	1.01	0	0	1.40	2.00	2.55	1.00	0	0	0	0	0	0	K03270
Protein_6880	3.76	0	1.00	0	0	0	0	0	0	0	1.00	0	0	0	0	0	0	0	K02045
Protein_6881	3.64	0	1.19	0	0	0	0	0	0	1.00	1.00	0	0	0	0	0	0	0	K02047
Protein_6883	2.81	0	1.00	0	0	1.00	1.34	2.81	0	1.98	2.35	0	0	0	0	0	0	0	K01885
Protein_6889	1.32	0	0	0	0	0	0	0	0	0	0	0	0	0	0	0	0	0	K07552
Protein_6892	3.19	0	1.05	1.00	1.09	1.83	1.83	0	0	0	1.43	1.00	0	0	0	0	0	1.90	K01682
Protein_6894	3.56	0	1.15	1.23	0	0	0	1.83	1.05	0	1.72	0	0	0	0	0	0	0	K01624
Protein_6899	1.55	0	0	0	2.24	3.52	0	1.94	0	0	3.22	0	0	0	2.00	0	0	0	K02902
Protein_6900	1.75	0	0	1.74	0	1.00	1.07	1.00	0	0	2.08	0	0	0	0	0	0	0	K01887
Protein_6905	3.82	1.33	0	0	1.86	2.00	1.00	0	0	2.00	3.06	0	0	0	0	0	0	0	K11183
Protein_6907	1.92	0	0	1.00	0	0	0	0	0	0	1.44	0	0	0	0	0	0	0	K00626
Protein_6909	3.86	0	0	0	0	1.00	0	0	0	0	0	0	0	2.00	0	0	0	0	K05365
Protein_6910	2.95	2.00	0	2.00	1.00	0	3.67	1.00	1.98	1.00	1.53	2.00	0	0	0	0	0	0	K01736
Protein_6911	7.25	1.00	2.78	0	1.11	1.00	1.67	0	1.59	1.00	1.68	0	0	0	0	0	0	0	K16087
Protein_6924	1.40	0	0	0	0	0	0	0	0	0	0	1.00	2.00	0	0	0	0	0	K18453
Protein_6925	1.35	0	0	0	0	0	1.23	0	0	0	0	1.00	0	0	0	0	0	0	K01414
Protein_6927	2.07	1.39	1.00	0	1.00	0	0	0	1.12	2.00	0	1.25	0	0	0	0	0	0	K01155
Protein_6930	2.33	0	1.00	2.00	0	0	1.00	1.00	0	0	2.14	3.13	0	0	0	0	0	0	K03655
Protein_6932	2.25	1.93	0	1.00	1.10	1.00	0	0	0	1.20	1.00	0	0	0	0	0	0	0	K09792
Protein_6936	1.94	1.06	0	1.30	0	4.66	1.00	1.37	1.22	1.00	1.13	1.73	0	0	2.00	0	0	0	K02982
Protein_6946	2.73	0	0	0	0	0	0	0	0	2.88	1.70	1.00	0	0	0	0	0	0	K00075
Protein_6947	3.82	0	0	1.00	0	0	1.00	0	2.37	1.00	1.00	0	0	0	0	0	0	0	K00254
Protein_6950	2.20	1.03	2.11	0	2.10	0	0	1.00	0	1.00	2.00	1.00	0	0	0	0	0	0	K04774
Protein_6953	2.36	0	2.60	2.50	1.30	1.06	1.87	1.00	1.00	0	2.34	1.78	0	0	0	0	0	0	K16087
[truncated: 15,121 more rows]
