# Supplementary material for: Metagenomics Reveals That Proper Placement After Long-Distance Transportation Significantly Affects Calf Nasopharyngeal Microbiota and Is Critical for the Prevention of Respiratory Diseases
Source: Front Microbiol. 2021 Sep 20;12:700704. doi: 10.3389/fmicb.2021.700704 (PMC8488368; doi:10.3389/fmicb.2021.700704)
Supplement: Supplementary Table 5 — The KO enrichment analysis among groups at the 1st, 2nd, and 3rd, respectively. [file Table_5.XLSX]

## Sheet: A-B
pathway	pathway_name	KO_level1	KO_level2	enrichments	ratio_in_study	ratio_in_pop	p_uncorrected	study_count	p_bonferroni
ko04650	Natural killer cell mediated cytotoxicity	Organismal Systems	Immune system	e	2/153	2/3421	0.00198772	2	0.214674
ko04144	Endocytosis	Cellular Processes	Transport and catabolism	e	1/153	1/3421	0.0447238	1	1
ko05170	Human immunodeficiency virus 1 infection	Human Diseases	Infectious diseases: Viral	e	2/153	5/3421	0.0181786	2	1
ko04970	Salivary secretion	Organismal Systems	Digestive system	e	1/153	1/3421	0.0447238	1	1
ko04664	Fc epsilon RI signaling pathway	Organismal Systems	Immune system	e	1/153	1/3421	0.0447238	1	1
ko04662	B cell receptor signaling pathway	Organismal Systems	Immune system	e	1/153	1/3421	0.0447238	1	1
ko04666	Fc gamma R-mediated phagocytosis	Organismal Systems	Immune system	e	1/153	1/3421	0.0447238	1	1
ko05322	Systemic lupus erythematosus	Human Diseases	Immune diseases	e	2/153	3/3421	0.00578759	2	0.62506
ko05320	Autoimmune thyroid disease	Human Diseases	Immune diseases	e	2/153	3/3421	0.00578759	2	0.62506
ko00627	Aminobenzoate degradation	Metabolism	Xenobiotics biodegradation and metabolism	e	2/153	5/3421	0.0181786	2	1
ko04672	Intestinal immune network for IgA production	Organismal Systems	Immune system	e	2/153	3/3421	0.00578759	2	0.62506
ko05330	Allograft rejection	Human Diseases	Immune diseases	e	2/153	3/3421	0.00578759	2	0.62506
ko04145	Phagosome	Cellular Processes	Transport and catabolism	e	3/153	8/3421	0.00416151	3	0.449443
ko05146	Amoebiasis	Human Diseases	Infectious diseases: Parasitic	e	2/153	6/3421	0.0264737	2	1
ko04612	Antigen processing and presentation	Organismal Systems	Immune system	e	2/153	5/3421	0.0181786	2	1
ko05150	Staphylococcus aureus infection	Human Diseases	Infectious diseases: Bacterial	e	2/153	4/3421	0.0112356	2	1
ko05414	Dilated cardiomyopathy (DCM)	Human Diseases	Cardiovascular diseases	e	1/153	1/3421	0.0447238	1	1
ko05416	Viral myocarditis	Human Diseases	Cardiovascular diseases	e	2/153	4/3421	0.0112356	2	1
ko05166	Human T-cell leukemia virus 1 infection	Human Diseases	Infectious diseases: Viral	e	2/153	5/3421	0.0181786	2	1
ko05163	Human cytomegalovirus infection	Human Diseases	Infectious diseases: Viral	e	2/153	4/3421	0.0112356	2	1
ko05162	Measles	Human Diseases	Infectious diseases: Viral	e	1/153	1/3421	0.0447238	1	1
ko05169	Epstein-Barr virus infection	Human Diseases	Infectious diseases: Viral	e	3/153	7/3421	0.00268871	3	0.290381

## Sheet: A-C
pathway	pathway_name	KO_level1	KO_level2	enrichments	ratio_in_study	ratio_in_pop	p_uncorrected	study_count	p_bonferroni
ko00300	Lysine biosynthesis	Metabolism	Amino acid metabolism	e	10/1166	15/3421	0.0118797	10	1
ko00750	Vitamin B6 metabolism	Metabolism	Metabolism of cofactors and vitamins	e	8/1166	10/3421	0.00394335	8	0.851763
ko00500	Starch and sucrose metabolism	Metabolism	Carbohydrate metabolism	p	5/1166	36/3421	0.0120529	5	1
ko00364	Fluorobenzoate degradation	Metabolism	Xenobiotics biodegradation and metabolism	e	5/1166	6/3421	0.0196699	5	1
ko02010	ABC transporters	Environmental Information Processing	Membrane transport	e	66/1166	153/3421	0.0182901	66	1
ko03013	RNA transport	Genetic Information Processing	Translation	e	3/1166	3/3421	0.0395275	3	1
ko04626	Plant-pathogen interaction	Organismal Systems	Environmental adaptation	e	5/1166	5/3421	0.0045737	5	0.98792
ko01502	Vancomycin resistance	Human Diseases	Drug resistance: Antimicrobial	e	6/1166	7/3421	0.00771318	6	1
ko00400	Phenylalanine, tyrosine and tryptophan biosynthesis	Metabolism	Amino acid metabolism	e	16/1166	28/3421	0.0147909	16	1
ko00480	Glutathione metabolism	Metabolism	Metabolism of other amino acids	e	10/1166	17/3421	0.0396422	10	1
ko00340	Histidine metabolism	Metabolism	Amino acid metabolism	e	11/1166	19/3421	0.0484387	11	1
ko00785	Lipoic acid metabolism	Metabolism	Metabolism of cofactors and vitamins	e	3/1166	3/3421	0.0395275	3	1
ko00550	Peptidoglycan biosynthesis	Metabolism	Glycan biosynthesis and metabolism	e	14/1166	22/3421	0.00553975	14	1
ko00540	Lipopolysaccharide biosynthesis	Metabolism	Glycan biosynthesis and metabolism	e	14/1166	20/3421	0.00132767	14	0.286776
ko03010	Ribosome	Genetic Information Processing	Translation	p	14/1166	64/3421	0.0449687	14	1

## Sheet: C-B
pathway	pathway_name	KO_level1	KO_level2	enrichments	ratio_in_study	ratio_in_pop	p_uncorrected	study_count	p_bonferroni
ko00760	Nicotinate and nicotinamide metabolism	Metabolism	Metabolism of cofactors and vitamins	e	17/1276	29/3421	0.0205585	17	1
ko00750	Vitamin B6 metabolism	Metabolism	Metabolism of cofactors and vitamins	e	7/1276	10/3421	0.0463674	7	1
ko00500	Starch and sucrose metabolism	Metabolism	Carbohydrate metabolism	p	5/1276	36/3421	0.00282039	5	0.64587
ko00071	Fatty acid degradation	Metabolism	Lipid metabolism	p	3/1276	20/3421	0.038743	3	1
ko02010	ABC transporters	Environmental Information Processing	Membrane transport	e	75/1276	153/3421	0.00267818	75	0.613304
ko00400	Phenylalanine, tyrosine and tryptophan biosynthesis	Metabolism	Amino acid metabolism	e	17/1276	28/3421	0.0167681	17	1
ko00350	Tyrosine metabolism	Metabolism	Amino acid metabolism	e	15/1276	25/3421	0.0223633	15	1
ko00340	Histidine metabolism	Metabolism	Amino acid metabolism	e	12/1276	19/3421	0.0295817	12	1
ko00540	Lipopolysaccharide biosynthesis	Metabolism	Glycan biosynthesis and metabolism	e	13/1276	20/3421	0.0177923	13	1
ko00770	Pantothenate and CoA biosynthesis	Metabolism	Metabolism of cofactors and vitamins	e	11/1276	18/3421	0.0487614	11	1
