# Supplementary material for: Metagenomics Reveals That Proper Placement After Long-Distance Transportation Significantly Affects Calf Nasopharyngeal Microbiota and Is Critical for the Prevention of Respiratory Diseases
Source: Front Microbiol. 2021 Sep 20;12:700704. doi: 10.3389/fmicb.2021.700704 (PMC8488368; doi:10.3389/fmicb.2021.700704)
Supplement: Supplementary Table 6 — The detailed statistics data of abundance differences among groups at phylum/genus/species level, respectively. [file Table_6.XLSX]

## Sheet: A vs B At The Phylum Level
taxon	A1	A2	A3	A4	A5	A6	B1	B2	B3	B4	B5	B6	log2(foldchange)	T-test-pavlue	fdr
k__Bacteria;p__Proteobacteria	0.10413	0.0432628	0.0684558	0.0818976	0.0874192	0.10132	0.083548	0.0792057	0.0877413	0.0750057	0.092267	0.0957464	-0.0780069	0.655555	0.803583
k__unidentified;p__unidentified	0.0640322	0.112867	0.0950445	0.0820091	0.0872029	0.0571613	0.0849289	0.0909294	0.0849734	0.0927007	0.0718695	0.0762809	-0.00971108	0.951377	0.97709
k__Bacteria;p__Firmicutes	0.0515181	0.16278	0.0981789	0.0728449	0.0760535	0.0573264	0.0843855	0.0900994	0.0768433	0.0885562	0.0636969	0.0777171	0.107974	0.723459	0.833073
k__Eukaryota;p__Unclassified_Eukaryota	0.0718849	0.106292	0.0973312	0.0866253	0.0917409	0.0593884	0.0817795	0.0849649	0.0842282	0.0870122	0.0721524	0.0766001	0.0765537	0.563199	0.778092
k__Bacteria;p__Tenericutes	0.113756	0.0359473	0.0730736	0.106451	0.0288664	0.0644709	0.0916373	0.0676242	0.0600885	0.10308	0.206035	0.0489692	-0.450483	0.369337	0.639534
k__Bacteria;p__Unclassified_Bacteria	0.0750174	0.105233	0.0941867	0.0887287	0.091852	0.0678072	0.0803129	0.0819316	0.0797563	0.091445	0.0720487	0.0716802	0.131811	0.254536	0.639534
k__Bacteria;p__Actinobacteria	0.0683975	0.0838353	0.107658	0.142061	0.0277522	0.145881	0.0913539	0.0849356	0.0434204	0.125966	0.0455981	0.0331403	0.439558	0.311799	0.639534
k__Bacteria;p__unidentified	0.0778266	0.104875	0.0963119	0.109909	0.0809682	0.0831707	0.0730476	0.0888173	0.070433	0.0809938	0.0805108	0.053136	0.307363	0.0389418	0.267479
k__Bacteria;p__Deinococcus-Thermus	0.047224	0.0917849	0.0747948	0.0733565	0.0202976	0.358534	0.0664302	0.043589	0.0607223	0.0488859	0.0810274	0.0333533	0.995622	0.30374	0.639534
k__Bacteria;p__Bacteroidetes	0.088711	0.0339956	0.0876677	0.0973479	0.0672311	0.152922	0.0644358	0.0645447	0.0900791	0.0805486	0.111474	0.0610434	0.161027	0.614283	0.778092
k__Eukaryota;p__Ascomycota	0.141326	0.0398978	0.240564	0.187173	0.0303782	0.194474	0.0146785	0.0378083	0.0267838	0.0262374	0.0285393	0.0321393	2.32692	0.0104812	0.132761
k__Eukaryota;p__Apicomplexa	0.0798765	0.111252	0.0975997	0.0821171	0.0958796	0.0761763	0.0822912	0.0918764	0.0700406	0.0798442	0.0636573	0.0693889	0.248185	0.0656226	0.311707
k__Viruses;p__unidentified	0.0719813	0.100831	0.02737	0.13128	0.140457	0.109534	0.0409689	0.0892703	0.0756006	0.0424967	0.0914146	0.0787956	0.474275	0.191111	0.558631
k__Bacteria;p__Cyanobacteria	0.0776372	0.0276805	0.0768418	0.0838286	0.144309	0.119877	0.0700705	0.0562695	0.101632	0.100436	0.0700359	0.0713827	0.174338	0.589688	0.778092
k__Eukaryota;p__Unclassified_Fungi	0.167383	0.0545567	0.196058	0.22662	0.0729348	0.167758	0.0134262	0.0424736	0.0221187	0.0163255	0.0203461	0	2.94844	0.00116687	0.0443409
k__Bacteria;p__Fusobacteria	0.13321	0.068113	0.0221709	0.101882	0.149638	0.0435681	0.165947	0.0481074	0.0634778	0.0358263	0.0731674	0.0948921	0.107281	0.829736	0.900633
k__Viruses;p__Unclassified_Viruses	0.0942886	0.0172738	0.0924994	0.141827	0.118243	0.109972	0.0763141	0.049704	0.0208204	0	0.1019	0.177158	0.430811	0.447388	0.708365
k__Bacteria;p__Chlorobi	0.0617049	0	0.226689	0.0807523	0.0728789	0.20709	0	0	0.0865382	0.0902778	0.174068	0	0.887482	0.311072	0.639534
k__Eukaryota;p__Mucoromycota	0.108326	0.0256846	0.146621	0.122486	0.0668504	0.105104	0.0278118	0.0541973	0.0309581	0.0338177	0.0977792	0.180364	0.436524	0.424541	0.701415
k__Archaea;p__Euryarchaeota	0.133571	0.0667934	0.0421783	0.20171	0.0521538	0.410542	0.0527975	0	0.0402537	0	0	0	3.28492	0.0422335	0.267479
k__Bacteria;p__Spirochaetes	0.0289324	0	0.152028	0.0859151	0.0719852	0.0767412	0.0561883	0.0382571	0.110168	0.142887	0.119942	0.116956	-0.491748	0.322637	0.639534
k__Bacteria;p__Thermotogae	0.0346564	0	0.0868294	0.135322	0.262555	0.0356665	0.198078	0	0.0493258	0.09591	0.047342	0.0543148	0.318853	0.710059	0.833073
k__Bacteria;p__Planctomycetes	0.0599656	0	0.0955797	0.196201	0.114738	0.094226	0	0	0.136828	0.143488	0.113318	0.0456567	0.352082	0.604426	0.778092
k__Eukaryota;p__unidentified	0.137264	0.0529638	0.121619	0.294601	0.0626596	0.204224	0	0.126669	0	0	0	0	2.78546	0.0157426	0.149555
k__Bacteria;p__Aquificae	0.137818	0.044665	0	0	0	0.138656	0.0860884	0	0.106595	0.206417	0.0949124	0.184848	-1.07992	0.177908	0.558631
k__Eukaryota;p__Unclassified_Dikarya	0.0871104	0.0514314	0.251377	0.17354	0.129178	0.177591	0	0	0	0.0677174	0	0.0620558	2.7454	0.00332953	0.0632611
k__Bacteria;p__Chlamydiae	0.0472456	0	0	0	0.0733284	0	0.136061	0.383717	0	0	0.138691	0.220957	-2.86664	0.0633674	0.311707
k__Eukaryota;p__Bacillariophyta	0	0	0.684294	0.149304	0	0.166402	0	0	0	0	0	0	inf	0.154685	0.558631
k__Bacteria;p__Elusimicrobia	0.175109	0	0	0	0	0.179827	0	0.133717	0.191731	0	0.146524	0.173091	-0.861884	0.367446	0.639534
k__Bacteria;p__Thermodesulfobacteria	0.606325	0	0	0.190029	0	0	0	0	0.203645	0	0	0	1.96735	0.370257	0.639534
k__Bacteria;p__Dictyoglomi	0	0	0	0	0.347195	0.112984	0	0.186509	0	0.179221	0	0.174091	-0.230286	0.853231	0.900633
k__Bacteria;p__Acidobacteria	0	0	0	0	0	0.792834	0	0	0	0	0.207166	0	1.93623	0.491138	0.726517
k__Bacteria;p__Candidatus Melainabacteria	0	0	0.564258	0	0	0.435742	0	0	0	0	0	0	inf	0.149373	0.558631
k__Bacteria;p__Chrysiogenetes	0.268033	0	0	0	0	0.152569	0	0	0.44695	0	0.132448	0	-0.462098	0.767168	0.857423
k__Archaea;p__Thaumarchaeota	0	0	0	0.686203	0.313797	0	0	0	0	0	0	0	inf	0.180825	0.558631
k__Bacteria;p__Chloroflexi	0	0	0	0	0	0.787359	0	0	0	0	0.212641	0	1.8886	0.497091	0.726517
k__Bacteria;p__Armatimonadetes	0	0	0	0	0	0.490081	0	0	0	0	0.509919	0	-0.0572462	0.978175	0.978175
k__Bacteria;p__Nitrospirae	0	0	0	0	0	1	0	0	0	0	0	0	inf	0.340893	0.639534

## Sheet: A vs B At The Genus Level
taxon	A1	A2	A3	A4	A5	A6	B1	B2	B3	B4	B5	B6	log2(foldchange)	T-test-pavlue	fdr
k__unidentified;p__unidentified;c__unidentified;o__unidentified;f__unidentified;g__unidentified	0.0640322	0.112867	0.0950445	0.0820091	0.0872029	0.0571613	0.0849289	0.0909294	0.0849734	0.0927007	0.0718695	0.0762809	-0.00971108	0.951377	0.985034
k__Bacteria;p__Firmicutes;c__Clostridia;o__Clostridiales;f__Clostridiaceae;g__Clostridium	0.0462992	0.175041	0.100493	0.0669791	0.076926	0.0512346	0.0852105	0.0916803	0.0765596	0.0878039	0.0618883	0.079884	0.0979874	0.782413	0.947389
k__Bacteria;p__Proteobacteria;c__Gammaproteobacteria;o__Pseudomonadales;f__Moraxellaceae;g__Moraxella	0.0971252	0.0347745	0.0681232	0.0780493	0.0961075	0.103634	0.0884285	0.0633833	0.0913087	0.0735235	0.0996343	0.105908	-0.128114	0.562708	0.850665
k__Bacteria;p__Proteobacteria;c__Gammaproteobacteria;o__Pasteurellales;f__Pasteurellaceae;g__Mannheimia	0.135946	0.0262468	0.0403168	0.0812626	0.0572507	0.11996	0.0910601	0.122809	0.0837721	0.0658088	0.0783438	0.0972234	-0.225618	0.522232	0.832169
k__Eukaryota;p__Unclassified_Eukaryota;c__Unclassified_Eukaryota;o__Unclassified_Eukaryota;f__Unclassified_Eukaryota;g__Unclassified_Eukaryota	0.0718849	0.106292	0.0973312	0.0866253	0.0917409	0.0593884	0.0817795	0.0849649	0.0842282	0.0870122	0.0721524	0.0766001	0.0765537	0.563199	0.850665
k__Bacteria;p__Tenericutes;c__Mollicutes;o__Mycoplasmatales;f__Mycoplasmataceae;g__Mycoplasma	0.114191	0.0360698	0.073245	0.106056	0.027479	0.0639664	0.0923401	0.0675178	0.0597181	0.103934	0.20673	0.048752	-0.459698	0.363594	0.73037
k__Bacteria;p__Proteobacteria;c__Gammaproteobacteria;o__Pseudomonadales;f__Moraxellaceae;g__Acinetobacter	0.0940561	0.13882	0.106984	0.0565452	0.068876	0.0596053	0.0583682	0.083031	0.0731051	0.115661	0.0695949	0.0753536	0.143731	0.600562	0.868644
k__Bacteria;p__Unclassified_Bacteria;c__Unclassified_Bacteria;o__Unclassified_Bacteria;f__Unclassified_Bacteria;g__Unclassified_Bacteria	0.0750174	0.105233	0.0941867	0.0887287	0.091852	0.0678072	0.0803129	0.0819316	0.0797563	0.091445	0.0720487	0.0716802	0.131811	0.254536	0.721599
k__Bacteria;p__Proteobacteria;c__Gammaproteobacteria;o__Pseudomonadales;f__Moraxellaceae;g__Psychrobacter	0.104944	0.0328344	0.0692374	0.0859869	0.100811	0.105094	0.0756776	0.066115	0.090414	0.0707492	0.103047	0.0950898	-0.00630739	0.97824	0.985034
k__Bacteria;p__Actinobacteria;c__Actinobacteria;o__Corynebacteriales;f__Corynebacteriaceae;g__Corynebacterium	0.0728191	0.0916931	0.11519	0.1472	0.0316686	0.138162	0.0938087	0.0687416	0.0431133	0.119537	0.0468041	0.0312619	0.565353	0.181556	0.721599
k__Bacteria;p__Proteobacteria;c__Gammaproteobacteria;o__Pasteurellales;f__Pasteurellaceae;g__Pasteurella	0.0267647	0.0697351	0.01836	0.180576	0.174697	0.0366759	0.103803	0.0467554	0.0301949	0.0918273	0.0998031	0.120808	0.0392909	0.947506	0.985034
k__Bacteria;p__unidentified;c__unidentified;o__unidentified;f__unidentified;g__unidentified	0.0778266	0.104875	0.0963119	0.109909	0.0809682	0.0831707	0.0730476	0.0888173	0.070433	0.0809938	0.0805108	0.053136	0.307363	0.0389418	0.721599
k__Bacteria;p__Deinococcus-Thermus;c__Deinococci;o__Deinococcales;f__Deinococcaceae;g__Deinococcus	0.0472011	0.0923987	0.075295	0.0738471	0.0204334	0.355587	0.0662183	0.0438805	0.0611284	0.0492128	0.0812212	0.0335764	0.987655	0.302469	0.721599
k__Bacteria;p__Proteobacteria;c__Gammaproteobacteria;o__Unclassified_Gammaproteobacteria;f__Unclassified_Gammaproteobacteria;g__Unclassified_Gammaproteobacteria	0.114217	0.0296697	0.0646113	0.081374	0.106351	0.111377	0.0768181	0.064444	0.0963832	0.0626792	0.102551	0.0895252	0.0438586	0.870569	0.969099
k__Bacteria;p__Proteobacteria;c__Gammaproteobacteria;o__Pseudomonadales;f__Pseudomonadaceae;g__Pseudomonas	0.0771782	0.0377424	0.0919683	0.0680908	0.0863834	0.104653	0.0876221	0.0916609	0.0972955	0.10269	0.087706	0.0670089	-0.196416	0.315345	0.721599
k__Bacteria;p__Proteobacteria;c__Betaproteobacteria;o__Neisseriales;f__Neisseriaceae;g__Unclassified_Neisseriaceae	0.0595203	0.0708001	0.144815	0.050453	0.0886157	0.0736796	0.105956	0.0693052	0.106938	0.0717484	0.0841335	0.0740354	-0.0699351	0.798852	0.959718
k__Bacteria;p__Proteobacteria;c__Betaproteobacteria;o__Neisseriales;f__Neisseriaceae;g__Neisseria	0.0965374	0.0332405	0.129867	0.0650121	0.0637959	0.0923969	0.0617778	0.0454677	0.15605	0.0712288	0.121308	0.0633189	-0.110568	0.778956	0.947389
k__Eukaryota;p__Ascomycota;c__Eurotiomycetes;o__Eurotiales;f__Aspergillaceae;g__Aspergillus	0.144985	0.0335007	0.257992	0.186239	0.0245434	0.197548	0.0117714	0.0266392	0.0251362	0.0251332	0.031918	0.034594	2.44457	0.0136121	0.464413
k__Bacteria;p__Proteobacteria;c__Gammaproteobacteria;o__Pasteurellales;f__Pasteurellaceae;g__Unclassified_Pasteurellaceae	0.114013	0.0250884	0.026998	0.0857811	0.0686227	0.133512	0.108062	0.101602	0.087175	0.0645194	0.0858098	0.0988177	-0.266121	0.44408	0.805854
k__Bacteria;p__Proteobacteria;c__Unclassified_Proteobacteria;o__Unclassified_Proteobacteria;f__Unclassified_Proteobacteria;g__Unclassified_Proteobacteria	0.0947601	0.0366261	0.0779112	0.0963746	0.0880827	0.127921	0.0868752	0.0710246	0.0889299	0.052488	0.101114	0.0778932	0.125163	0.616367	0.880525
k__Bacteria;p__Proteobacteria;c__Gammaproteobacteria;o__Pseudomonadales;f__Moraxellaceae;g__Unclassified_Moraxellaceae	0.0938386	0.0339571	0.0828659	0.0792884	0.118579	0.10291	0.0668502	0.0586725	0.0868888	0.0825305	0.0988284	0.0947914	0.0660188	0.782288	0.947389
k__Bacteria;p__Proteobacteria;c__Betaproteobacteria;o__Neisseriales;f__Neisseriaceae;g__Simonsiella	0.0506655	0.038499	0.36085	0.0296411	0.0427667	0.0556415	0.0359882	0.0522158	0.14905	0.0789135	0.0898751	0.0158935	0.454202	0.654519	0.900449
k__Bacteria;p__Proteobacteria;c__Gammaproteobacteria;o__Pasteurellales;f__Pasteurellaceae;g__Actinobacillus	0.120735	0.0299092	0.0410525	0.0832783	0.0700331	0.12267	0.0920443	0.118325	0.0846602	0.0666541	0.0808654	0.0897731	-0.186785	0.548803	0.842014
k__Bacteria;p__Proteobacteria;c__Gammaproteobacteria;o__Enterobacterales;f__Enterobacteriaceae;g__Klebsiella	0.017135	0.00918594	0.033232	0.361841	0.439357	0.0390651	0.0315634	0.00647679	0.0105972	0.0217829	0.0183569	0.0114067	3.16698	0.127094	0.721599
k__Bacteria;p__Proteobacteria;c__Gammaproteobacteria;o__Pasteurellales;f__Pasteurellaceae;g__Haemophilus	0.115742	0.0368644	0.0421588	0.0836658	0.0912418	0.108574	0.0784608	0.101415	0.0838633	0.0486885	0.0955991	0.113726	-0.125615	0.667862	0.900449
k__Eukaryota;p__Apicomplexa;c__Aconoidasida;o__unidentified;f__Babesiidae;g__Babesia	0.0803513	0.103991	0.100922	0.0888188	0.0931582	0.0625608	0.0813076	0.091093	0.0708343	0.0879977	0.0693633	0.0696028	0.172181	0.207892	0.721599
k__Bacteria;p__Proteobacteria;c__Betaproteobacteria;o__Neisseriales;f__Neisseriaceae;g__Kingella	0.0969735	0.038413	0.173035	0.0567284	0.0643553	0.0824903	0.0418945	0.0318332	0.211291	0.0330623	0.127328	0.0425957	0.0692369	0.912925	0.98257
k__Bacteria;p__Proteobacteria;c__Gammaproteobacteria;o__Pasteurellales;f__Pasteurellaceae;g__Glaesserella	0.129628	0.034649	0.0439516	0.0883419	0.0656214	0.131953	0.0973316	0.108995	0.0871864	0.0475799	0.0933315	0.0714302	-0.0337885	0.921349	0.982582
k__Bacteria;p__Proteobacteria;c__Gammaproteobacteria;o__Enterobacterales;f__Enterobacteriaceae;g__Unclassified_Enterobacteriaceae	0.0749219	0.0113925	0.0461311	0.210802	0.326628	0.0663692	0.0424005	0.0394274	0.0354191	0.035165	0.0682625	0.04308	1.48099	0.143485	0.721599
k__Bacteria;p__Firmicutes;c__Bacilli;o__Bacillales;f__Staphylococcaceae;g__Staphylococcus	0.093386	0.0406928	0.0827127	0.108335	0.0864244	0.107561	0.084537	0.0621044	0.0999246	0.102582	0.09459	0.0371493	0.110348	0.671424	0.900449
k__Bacteria;p__Actinobacteria;c__Actinobacteria;o__Unclassified_Actinobacteria;f__Unclassified_Actinobacteria;g__Unclassified_Actinobacteria	0.0641117	0.0463899	0.132787	0.127198	0.0147125	0.183644	0.0909562	0.0975396	0.0147168	0.150342	0.0356801	0.0419228	0.399816	0.503096	0.82126
k__Bacteria;p__Firmicutes;c__Bacilli;o__Lactobacillales;f__Streptococcaceae;g__Streptococcus	0.121923	0.0280906	0.0674846	0.107468	0.0691614	0.174033	0.0545049	0.0564611	0.0699819	0.0815045	0.109999	0.0593883	0.3958	0.337695	0.721599
k__Bacteria;p__Proteobacteria;c__Gammaproteobacteria;o__Vibrionales;f__Vibrionaceae;g__Vibrio	0.0988638	0.0217789	0.0919644	0.0844985	0.0981634	0.115931	0.0800785	0.075382	0.0899594	0.0638336	0.0997536	0.0797932	0.0646421	0.799213	0.959718
k__Bacteria;p__Proteobacteria;c__Gammaproteobacteria;o__Alteromonadales;f__Pseudoalteromonadaceae;g__Pseudoalteromonas	0.111695	0.0263267	0.0791474	0.080161	0.112571	0.109641	0.0805939	0.0540665	0.100556	0.0804886	0.0862803	0.0784726	0.112832	0.672232	0.900449
k__Viruses;p__unidentified;c__unidentified;o__Caudovirales;f__Siphoviridae;g__unidentified	0.0741486	0.013366	0.0313688	0.144251	0.170424	0.128804	0.030444	0.0844256	0.0838351	0.0483676	0.109802	0.0807637	0.361762	0.483446	0.82126
k__Bacteria;p__Firmicutes;c__Bacilli;o__Bacillales;f__Unclassified_Bacillales;g__Unclassified_Bacillales	0.0868255	0.0390611	0.0324249	0.124375	0.0322181	0.134814	0.102398	0.155958	0.0761845	0.107448	0.047445	0.0608488	-0.291149	0.517579	0.832169
k__Bacteria;p__Firmicutes;c__Bacilli;o__Lactobacillales;f__Enterococcaceae;g__Enterococcus	0.0815365	0.0442893	0.0964879	0.140777	0.0187946	0.119956	0.080902	0.0813312	0.1175	0.138241	0.0685671	0.011617	0.0106257	0.98153	0.986634
k__Bacteria;p__Firmicutes;c__Bacilli;o__Bacillales;f__Bacillaceae;g__Bacillus	0.117259	0.0349938	0.0606613	0.115019	0.0937326	0.110122	0.112802	0.0337501	0.0629097	0.0811899	0.109512	0.068048	0.183686	0.57754	0.861113
k__Bacteria;p__Firmicutes;c__Bacilli;o__Lactobacillales;f__Unclassified_Lactobacillales;g__Unclassified_Lactobacillales	0.0979767	0.0297409	0.100257	0.132552	0.0217031	0.120155	0.0840316	0.0869099	0.110021	0.117329	0.0519036	0.0474213	0.0137556	0.972451	0.985034
k__Bacteria;p__Firmicutes;c__Bacilli;o__Lactobacillales;f__Lactobacillaceae;g__Lactobacillus	0.0640466	0.0236941	0.101283	0.0924349	0.107958	0.0480904	0.0837276	0.119419	0.101454	0.0834102	0.105175	0.069306	-0.362529	0.208011	0.721599
k__Bacteria;p__Proteobacteria;c__Gammaproteobacteria;o__Pasteurellales;f__Pasteurellaceae;g__Bibersteinia	0.12146	0.0261058	0.0603451	0.0968537	0.056306	0.12843	0.103781	0.122064	0.0709755	0.0532752	0.0685811	0.0918229	-0.060599	0.86129	0.969099
k__Bacteria;p__Proteobacteria;c__Gammaproteobacteria;o__Pasteurellales;f__Pasteurellaceae;g__Histophilus	0.087585	0.0211071	0.0733165	0.0846214	0.101184	0.100322	0.0801066	0.107561	0.103134	0.0468697	0.124907	0.0692853	-0.184128	0.54233	0.841047
k__Eukaryota;p__Apicomplexa;c__Conoidasida;o__Eucoccidiorida;f__Eimeriidae;g__Eimeria	0.0704073	0.149934	0.111104	0.072739	0.0881944	0.0627881	0.0738025	0.0737565	0.0840965	0.0759731	0.0523194	0.0848849	0.319658	0.226888	0.721599
k__Bacteria;p__Proteobacteria;c__Gammaproteobacteria;o__Enterobacterales;f__Yersiniaceae;g__Yersinia	0.0938941	0.0235695	0.0957604	0.0463813	0.0638122	0.115719	0.0539477	0.0611594	0.119325	0.0990792	0.0978038	0.129548	-0.352978	0.306705	0.721599
k__Bacteria;p__Proteobacteria;c__Gammaproteobacteria;o__Alteromonadales;f__Colwelliaceae;g__Colwellia	0.0961164	0.0357242	0.0588946	0.0913224	0.114055	0.0978254	0.0826021	0.0643583	0.0659215	0.06056	0.127913	0.104707	-0.0349821	0.903128	0.980411
k__Bacteria;p__Proteobacteria;c__Gammaproteobacteria;o__Alteromonadales;f__Shewanellaceae;g__Shewanella	0.110375	0.0212752	0.0556398	0.090637	0.108154	0.114194	0.0567342	0.113874	0.0907571	0.0617551	0.115546	0.0610585	0.00158834	0.996213	0.996213
k__Bacteria;p__Proteobacteria;c__Betaproteobacteria;o__Neisseriales;f__Neisseriaceae;g__Vitreoscilla	0.0891538	0.042386	0.113653	0.0419002	0.0468664	0.104872	0.0628471	0.0712047	0.144399	0.0638606	0.116575	0.102284	-0.354772	0.31266	0.721599
k__Bacteria;p__Proteobacteria;c__Gammaproteobacteria;o__Pasteurellales;f__Pasteurellaceae;g__Aggregatibacter	0.129807	0.0155339	0.0781422	0.0948871	0.125335	0.0964668	0.0867553	0.049344	0.0788486	0.0427491	0.0875625	0.114568	0.232325	0.520741	0.832169
k__Bacteria;p__Proteobacteria;c__Gammaproteobacteria;o__Enterobacterales;f__Enterobacteriaceae;g__Escherichia	0.0739406	0.0638117	0.0629593	0.0789678	0.139893	0.0754178	0.0729389	0.0592994	0.121435	0.100408	0.0958325	0.0550956	-0.0289093	0.918195	0.98257
k__Bacteria;p__Proteobacteria;c__Gammaproteobacteria;o__Legionellales;f__Legionellaceae;g__Legionella	0.102074	0.0234286	0.0576843	0.0875975	0.0779105	0.107466	0.092215	0.0584066	0.0963961	0.0719372	0.127015	0.0978687	-0.253636	0.383379	0.73951
k__Bacteria;p__Proteobacteria;c__Betaproteobacteria;o__Burkholderiales;f__Burkholderiaceae;g__Polynucleobacter	0.117743	0.0420573	0.0758972	0.0884571	0.0345421	0.10531	0.0601642	0.0484066	0.0736168	0.109642	0.122037	0.122127	-0.208073	0.544024	0.841424
k__Bacteria;p__Firmicutes;c__Unclassified_Firmicutes;o__Unclassified_Firmicutes;f__Unclassified_Firmicutes;g__Unclassified_Firmicutes	0.0970629	0.053655	0.118772	0.124232	0.025577	0.114194	0.08917	0.121184	0.0274794	0.0841013	0.106748	0.0378236	0.193574	0.629708	0.886482
k__Bacteria;p__Firmicutes;c__Bacilli;o__Unclassified_Bacilli;f__Unclassified_Bacilli;g__Unclassified_Bacilli	0.081762	0.0462345	0.0355069	0.105264	0.0121552	0.0848159	0.0632118	0.12235	0.157162	0.135277	0.0894309	0.0668297	-0.794268	0.0618136	0.721599
k__Bacteria;p__Proteobacteria;c__Gammaproteobacteria;o__Enterobacterales;f__Enterobacteriaceae;g__Citrobacter	0.113894	0.0517119	0.0610621	0.0748267	0.0759859	0.102473	0.112359	0.0712563	0.0623293	0.0524928	0.108288	0.113321	-0.115744	0.664107	0.900449
k__Bacteria;p__Proteobacteria;c__Gammaproteobacteria;o__Thiotrichales;f__Piscirickettsiaceae;g__Methylophaga	0.09516	0.0649769	0.050326	0.0862059	0.096342	0.103326	0.0773314	0.0473684	0.142746	0.0478123	0.0954589	0.092946	-0.0211417	0.943595	0.985034
k__Bacteria;p__Firmicutes;c__Bacilli;o__Bacillales;f__Staphylococcaceae;g__Salinicoccus	0.0455849	0.0776817	0.0271391	0.128096	0.0655775	0.0338894	0.124952	0.187116	0	0.217999	0.0401095	0.0518554	-0.718721	0.317571	0.721599
k__Bacteria;p__Bacteroidetes;c__Flavobacteriia;o__Flavobacteriales;f__Flavobacteriaceae;g__Myroides	0.0276042	0.0771853	0.0710219	0.0761827	0.0833298	0.0785147	0.0344546	0.106407	0.0909445	0.139996	0.119805	0.0945552	-0.50223	0.119556	0.721599
k__Bacteria;p__Proteobacteria;c__Alphaproteobacteria;o__Sphingomonadales;f__Sphingomonadaceae;g__Sphingomonas	0.0684058	0.134987	0.0845816	0.22216	0.0503688	0.130598	0.0429459	0.0632817	0.124962	0.032752	0.0449569	0	1.16176	0.0638691	0.721599
k__Bacteria;p__Proteobacteria;c__Gammaproteobacteria;o__Alteromonadales;f__Alteromonadaceae;g__Alteromonas	0.0928356	0.028607	0.015314	0.0528971	0.105863	0.109442	0.0971992	0.0322611	0.183187	0.138572	0.0896333	0.0541894	-0.555216	0.28435	0.721599
k__Bacteria;p__Proteobacteria;c__Gammaproteobacteria;o__Enterobacterales;f__Morganellaceae;g__Proteus	0.125232	0.0299565	0.042745	0.0832417	0.0627865	0.101579	0.0700073	0.0684384	0.114547	0.0968059	0.135304	0.0693569	-0.315523	0.354112	0.725742
k__Bacteria;p__Proteobacteria;c__Gammaproteobacteria;o__Oceanospirillales;f__Kangiellaceae;g__Kangiella	0.103266	0.0496302	0.0670882	0.123152	0.0777512	0.105958	0.0629003	0.0379327	0.0658095	0.0963443	0.120023	0.090145	0.155067	0.596474	0.868176
k__Bacteria;p__Proteobacteria;c__Gammaproteobacteria;o__Enterobacterales;f__Erwiniaceae;g__Erwinia	0.0688938	0.0191126	0.0922839	0.0673926	0.173308	0.170629	0.0635505	0.0205462	0.0893322	0.0546987	0.0980191	0.0822326	0.534762	0.295785	0.721599
k__Bacteria;p__Bacteroidetes;c__Bacteroidia;o__Bacteroidales;f__Bacteroidaceae;g__Bacteroides	0.138085	0.0831585	0.141818	0.205279	0	0.148787	0.0871032	0.0148946	0.0668217	0.0659808	0.0480717	0	1.34208	0.0458805	0.721599
k__Bacteria;p__Firmicutes;c__Clostridia;o__Clostridiales;f__Unclassified_Clostridiales;g__Unclassified_Clostridiales	0.126221	0.037078	0.221182	0.227559	0.0913577	0.0798131	0	0.0508043	0.0595878	0	0.0467468	0.0596498	1.85311	0.0193682	0.510615
k__Bacteria;p__Proteobacteria;c__Gammaproteobacteria;o__Enterobacterales;f__Erwiniaceae;g__Pantoea	0.114793	0.0388699	0.0774896	0.127425	0.0546413	0.118483	0.07125	0.0389904	0.0787507	0.0590384	0.113905	0.106364	0.183191	0.590778	0.865839
k__Bacteria;p__Proteobacteria;c__Gammaproteobacteria;o__Oceanospirillales;f__Halomonadaceae;g__Halomonas	0.0721445	0.0333407	0.166607	0.0792801	0.0732823	0.0877617	0.0869149	0.0796761	0.0812425	0.0692173	0.08691	0.0836235	0.0716636	0.824264	0.961257
k__Bacteria;p__Proteobacteria;c__Gammaproteobacteria;o__Pasteurellales;f__Pasteurellaceae;g__Basfia	0.0785305	0.0443402	0.159028	0.0857808	0.0994255	0.110853	0.0725219	0.0378354	0.100168	0.0646732	0.0974287	0.0494151	0.453579	0.193759	0.721599
k__Bacteria;p__Actinobacteria;c__Actinobacteria;o__Micrococcales;f__Micrococcaceae;g__Arthrobacter	0	0.0643675	0.103276	0.101966	0	0.0301001	0.0392668	0.163474	0.043709	0.335179	0.0565298	0.0621313	-1.22438	0.222386	0.721599
k__Bacteria;p__Bacteroidetes;c__Bacteroidia;o__Bacteroidales;f__Unclassified_Bacteroidales;g__Unclassified_Bacteroidales	0.0677348	0.177591	0.122402	0.0717247	0.0588494	0.095296	0.114809	0.0591044	0.0551673	0.0764489	0.0383627	0.0625086	0.546583	0.171905	0.721599
k__Bacteria;p__Firmicutes;c__Bacilli;o__Lactobacillales;f__Carnobacteriaceae;g__Carnobacterium	0.10592	0.0895087	0.0240193	0.18761	0	0.132516	0.0459104	0.0478147	0.0786541	0.174366	0.071577	0.0421048	0.228846	0.71354	0.92378
k__Bacteria;p__Proteobacteria;c__Gammaproteobacteria;o__Enterobacterales;f__Yersiniaceae;g__Serratia	0.110627	0.0435496	0.147001	0.0651746	0.0781135	0.110822	0.0919086	0.0362152	0.0642327	0.084878	0.0949681	0.0725098	0.320362	0.322049	0.721599
k__Bacteria;p__Proteobacteria;c__Gammaproteobacteria;o__Enterobacterales;f__Enterobacteriaceae;g__Salmonella	0.138268	0.0166363	0.0988797	0.0654899	0.0588728	0.104414	0.0937052	0.0771833	0.0598923	0.0939578	0.151939	0.0407621	-0.100681	0.808073	0.960415
k__Bacteria;p__Firmicutes;c__Bacilli;o__Bacillales;f__Paenibacillaceae;g__Brevibacillus	0.0551653	0.0281766	0.061563	0.253529	0.0366682	0.0802199	0.177417	0.0193038	0.118866	0.111297	0.0577942	0	0.0884482	0.909811	0.98257
k__Bacteria;p__Bacteroidetes;c__Flavobacteriia;o__Flavobacteriales;f__Flavobacteriaceae;g__Flavobacterium	0.101437	0.0119238	0.108601	0.0773338	0.0668261	0.138633	0.0670069	0.0682139	0.117283	0.0734552	0.0894746	0.0798105	0.0274435	0.936291	0.985034
k__Bacteria;p__Bacteroidetes;c__Flavobacteriia;o__Flavobacteriales;f__Flavobacteriaceae;g__Unclassified_Flavobacteriaceae	0.0531779	0.0625676	0.135736	0.0492283	0.0422563	0.117895	0.0663103	0.0764937	0.0988736	0.114132	0.115054	0.0682754	-0.226323	0.499081	0.82126
k__Bacteria;p__Bacteroidetes;c__Unclassified_Bacteroidetes;o__Unclassified_Bacteroidetes;f__Unclassified_Bacteroidetes;g__Unclassified_Bacteroidetes	0.0620037	0.0825824	0.114674	0.0905336	0.0869913	0.140908	0.0610724	0.0463685	0.129752	0.0456567	0.0824947	0.0569622	0.452013	0.164411	0.721599
k__Eukaryota;p__Unclassified_Fungi;c__Unclassified_Fungi;o__Unclassified_Fungi;f__Unclassified_Fungi;g__Unclassified_Fungi	0.167383	0.0545567	0.196058	0.22662	0.0729348	0.167758	0.0134262	0.0424736	0.0221187	0.0163255	0.0203461	0	2.94844	0.00116687	0.225594
k__Bacteria;p__Proteobacteria;c__Gammaproteobacteria;o__unidentified;f__unidentified;g__unidentified	0.143619	0.0353521	0.0662101	0.0881853	0.0804203	0.096503	0.0427008	0.109847	0.0949511	0.143549	0.0986622	0	0.0593893	0.896162	0.980411
k__Bacteria;p__Firmicutes;c__Bacilli;o__Bacillales;f__Planococcaceae;g__Planococcus	0.119768	0.0231245	0.0387071	0.183306	0.0557235	0.213708	0.0738012	0.0318368	0.0133361	0.0786668	0.0880548	0.0799662	0.794742	0.22746	0.721599
k__Bacteria;p__Proteobacteria;c__Gammaproteobacteria;o__Enterobacterales;f__Unclassified_Enterobacterales;g__Unclassified_Enterobacterales	0.11245	0.0451523	0.120273	0.0565277	0.0968839	0.093175	0.0700395	0.036826	0.0638173	0.1189	0.106506	0.0794493	0.141278	0.648033	0.897676
k__Bacteria;p__Bacteroidetes;c__Flavobacteriia;o__Flavobacteriales;f__Flavobacteriaceae;g__Riemerella	0.0800098	0.0378796	0.107564	0.0458609	0	0.177635	0.0530346	0.0165295	0.198477	0.0762411	0.192212	0.0145556	-0.295632	0.69761	0.913159
k__Bacteria;p__Bacteroidetes;c__Flavobacteriia;o__Flavobacteriales;f__Flavobacteriaceae;g__Chryseobacterium	0.0796314	0.018477	0.047371	0.0652544	0.0240454	0.200833	0.0579211	0.082534	0.108013	0.0508451	0.24278	0.0222938	-0.373639	0.621474	0.883468
k__Bacteria;p__Proteobacteria;c__Gammaproteobacteria;o__Methylococcales;f__Methylococcaceae;g__Methylovulum	0.102072	0.0315176	0.0662657	0.0545445	0.112706	0.125257	0.0668868	0.0205409	0.145315	0.0913188	0.124626	0.0589493	-0.044074	0.917378	0.98257
k__Bacteria;p__Proteobacteria;c__Gammaproteobacteria;o__Enterobacterales;f__Morganellaceae;g__Providencia	0.136439	0.0126014	0.0375961	0.123759	0.145928	0.0692764	0.116181	0.0469197	0.0572329	0.0803134	0.0826363	0.091117	0.14786	0.738935	0.93373
k__Bacteria;p__Proteobacteria;c__Betaproteobacteria;o__Nitrosomonadales;f__Nitrosomonadaceae;g__Nitrosomonas	0.102497	0.0330016	0.0403229	0.153084	0.0977116	0.0737495	0.0924032	0.0466904	0.0688457	0.0563073	0.152685	0.0827008	0.00212018	0.996007	0.996213
k__Bacteria;p__Proteobacteria;c__Betaproteobacteria;o__Unclassified_Betaproteobacteria;f__Unclassified_Betaproteobacteria;g__Unclassified_Betaproteobacteria	0.126964	0	0.0905295	0.0570938	0.0744272	0.110076	0.0743968	0.0608764	0.0973864	0.0428307	0.102979	0.162441	-0.23661	0.598742	0.868176
k__Bacteria;p__Actinobacteria;c__Actinobacteria;o__Micrococcales;f__Micrococcaceae;g__Unclassified_Micrococcaceae	0.0156136	0.124205	0.0705535	0.19478	0.0540404	0.15441	0	0.10206	0.0756387	0.10984	0.0763902	0.0224681	0.667219	0.27502	0.721599
k__Bacteria;p__Proteobacteria;c__Gammaproteobacteria;o__Cardiobacteriales;f__Cardiobacteriaceae;g__Dichelobacter	0.0434605	0.0139909	0.0846464	0.142373	0.160398	0.103743	0.0613198	0.0182574	0.0701841	0.0877196	0.0971879	0.11672	0.281413	0.560014	0.850283
k__Bacteria;p__Tenericutes;c__Mollicutes;o__Mycoplasmatales;f__Mycoplasmataceae;g__Ureaplasma	0.0824197	0.0274957	0.0633743	0.154472	0.147422	0.0548882	0.0324525	0.0842027	0.101412	0.0304099	0.146972	0.0744792	0.173748	0.725086	0.926322
k__Bacteria;p__Firmicutes;c__Bacilli;o__Lactobacillales;f__Carnobacteriaceae;g__Jeotgalibaca	0.17285	0	0	0.115354	0	0.122161	0.171303	0.0702645	0.183574	0.0803473	0.0841469	0	-0.522917	0.495842	0.82126
k__Bacteria;p__Bacteroidetes;c__Flavobacteriia;o__Flavobacteriales;f__Flavobacteriaceae;g__Capnocytophaga	0.0842411	0.0109923	0.0470622	0.0752929	0.0380514	0.173083	0.0902222	0.0515107	0.100031	0.0978376	0.142946	0.0887294	-0.414147	0.380943	0.73951
k__Bacteria;p__Proteobacteria;c__Gammaproteobacteria;o__Oceanospirillales;f__Oleiphilaceae;g__Oleiphilus	0.118277	0.0154303	0.0609649	0.135674	0.133644	0.0921642	0.0646882	0.0681421	0.0415952	0.0480455	0.109919	0.111455	0.32543	0.432193	0.790763
k__Bacteria;p__Proteobacteria;c__Epsilonproteobacteria;o__Campylobacterales;f__Campylobacteraceae;g__Campylobacter	0.0605595	0.0217182	0.0752703	0.0818028	0.116012	0.108581	0.0505889	0.105365	0.175176	0.0332505	0.0868152	0.0848604	-0.208433	0.635825	0.89077
k__Bacteria;p__Proteobacteria;c__Gammaproteobacteria;o__Pasteurellales;f__Pasteurellaceae;g__Gallibacterium	0.0623468	0.0274173	0.0838045	0.0543549	0.0452596	0.113699	0.081671	0.0793734	0.08821	0.154088	0.114137	0.0956388	-0.664272	0.0507805	0.721599
k__Bacteria;p__Proteobacteria;c__Betaproteobacteria;o__Nitrosomonadales;f__Methylophilaceae;g__Candidatus Methylopumilus	0.0969196	0.0552962	0.07776	0.0929314	0.098116	0.0925023	0.0771479	0.0441488	0.063189	0.110749	0.140816	0.0504241	0.0780713	0.793717	0.957081
k__Bacteria;p__Proteobacteria;c__Alphaproteobacteria;o__Rhodospirillales;f__Acetobacteraceae;g__Acetobacter	0.0760865	0	0.127812	0.0379415	0	0.134122	0	0.156693	0.0813199	0.185658	0.0750049	0.125363	-0.731048	0.284307	0.721599
k__Bacteria;p__Firmicutes;c__Clostridia;o__Clostridiales;f__Clostridiaceae;g__Unclassified_Clostridiaceae	0.10603	0.0888503	0.120088	0.223972	0.0813956	0.0716469	0.0398761	0.0325715	0.0234853	0.104928	0.0695407	0.0376156	1.16773	0.033754	0.721599
k__Bacteria;p__Proteobacteria;c__Betaproteobacteria;o__Burkholderiales;f__Oxalobacteraceae;g__Janthinobacterium	0.0850728	0	0.16371	0.0527509	0.1828	0.0840214	0.0671182	0.0463408	0.0627801	0.0518222	0.05685	0.146734	0.396945	0.490842	0.82126
k__Bacteria;p__Firmicutes;c__Bacilli;o__Bacillales;f__Bacillaceae;g__Anoxybacillus	0.0975621	0	0.0808843	0.122522	0.13896	0.0970775	0.0431644	0.0579006	0.174731	0.0260064	0.0859386	0.0752517	0.213949	0.681102	0.902889
k__Bacteria;p__Actinobacteria;c__Actinobacteria;o__Micrococcales;f__Unclassified_Micrococcales;g__Unclassified_Micrococcales	0	0.0272783	0	0.173039	0	0.0971345	0.0995414	0.261637	0.0434003	0.253208	0.0447613	0	-1.23994	0.244611	0.721599
k__Bacteria;p__Proteobacteria;c__Gammaproteobacteria;o__Cellvibrionales;f__Cellvibrionaceae;g__Simiduia	0.100295	0.063659	0.128894	0.114024	0.0147409	0.0615834	0.0490615	0.133942	0.0333131	0.143175	0.109477	0.0478349	-0.0970087	0.834791	0.961257
k__Bacteria;p__Actinobacteria;c__Actinobacteria;o__Streptomycetales;f__Streptomycetaceae;g__Streptomyces	0.132686	0	0	0.08152	0	0.178979	0.0898187	0.116967	0.109929	0.201464	0.0521982	0.0364383	-0.62605	0.392503	0.73951
k__Bacteria;p__Firmicutes;c__Clostridia;o__Clostridiales;f__Ruminococcaceae;g__Faecalibacterium	0.0982413	0.0774228	0.221637	0.277205	0.111839	0.0490549	0.0279451	0.0353616	0.0311064	0.0339797	0.0362076	0	2.3435	0.0129318	0.464413
k__Bacteria;p__Firmicutes;c__Bacilli;o__Bacillales;f__Bacillaceae;g__Lysinibacillus	0.131791	0.0675698	0.0416685	0.085943	0.0267922	0.166285	0.0891711	0.0609391	0.0512201	0.0959165	0.0979911	0.0847126	0.115762	0.779695	0.947389
k__Bacteria;p__Actinobacteria;c__Actinobacteria;o__Micrococcales;f__Micrococcaceae;g__Micrococcus	0.0367275	0.0869484	0.0276603	0.178344	0	0.107801	0.0237153	0.211865	0.0263981	0.193781	0.0539073	0.0528512	-0.362678	0.645325	0.897676
k__Bacteria;p__Proteobacteria;c__Gammaproteobacteria;o__Enterobacterales;f__Erwiniaceae;g__Buchnera	0.13771	0.0604301	0.129593	0.0561911	0.0601495	0.0716386	0.0926456	0.0614861	0.164966	0.0787778	0.0503166	0.0360957	0.0906996	0.832784	0.961257
k__Bacteria;p__Proteobacteria;c__Alphaproteobacteria;o__Rhizobiales;f__Bartonellaceae;g__Bartonella	0.151638	0	0.021937	0.0894933	0.083437	0.0491893	0.112435	0.0524999	0.0903637	0.179596	0.118095	0.0513159	-0.610892	0.267523	0.721599
k__Bacteria;p__Proteobacteria;c__Epsilonproteobacteria;o__Campylobacterales;f__Campylobacteraceae;g__Sulfurospirillum	0.0521116	0.0447631	0.0342627	0.0832174	0.12774	0.0897661	0.055948	0.0675861	0.0860586	0.0704653	0.138103	0.149978	-0.395676	0.316966	0.721599
k__Bacteria;p__Firmicutes;c__Bacilli;o__Bacillales;f__Bacillaceae;g__Unclassified_Bacillaceae	0.079074	0	0.0860504	0.0963388	0.144403	0.0917438	0.0468429	0.132776	0.0521422	0.113917	0.130614	0.0260982	-0.0137934	0.977176	0.985034
k__Bacteria;p__Proteobacteria;c__Betaproteobacteria;o__Burkholderiales;f__Burkholderiaceae;g__Cupriavidus	0.121531	0.0181003	0.136622	0.0963821	0.10379	0.108571	0.137042	0.0257697	0.0373268	0.0696335	0.0742524	0.0709777	0.495311	0.24949	0.721599
k__Bacteria;p__Proteobacteria;c__Gammaproteobacteria;o__Thiotrichales;f__Thiotrichaceae;g__Beggiatoa	0.106086	0.0787834	0.0164734	0.0977061	0.0339492	0.0946256	0.0577668	0.0670213	0.112882	0.112146	0.110977	0.111583	-0.420619	0.22045	0.721599
k__Bacteria;p__Proteobacteria;c__Gammaproteobacteria;o__Enterobacterales;f__Pectobacteriaceae;g__Dickeya	0.11591	0.0987807	0.0216965	0.122725	0.0588607	0.0334207	0.107107	0.0691459	0.0647078	0.108501	0.0695933	0.12955	-0.281382	0.454826	0.8092
k__Bacteria;p__Proteobacteria;c__Gammaproteobacteria;o__Pasteurellales;f__Pasteurellaceae;g__unidentified	0.124763	0.0199283	0.0897671	0.0886099	0.0691575	0.115348	0.0536592	0.131249	0.097681	0.0379586	0.0782633	0.0936149	0.0437094	0.904345	0.980411
k__Bacteria;p__Bacteroidetes;c__Cytophagia;o__Cytophagales;f__Hymenobacteraceae;g__Pontibacter	0.113934	0.0350981	0.0575006	0.0827569	0.081079	0.0701997	0.0589154	0.153738	0.0810411	0.0649568	0.120506	0.080275	-0.344599	0.308294	0.721599
k__Bacteria;p__Proteobacteria;c__Gammaproteobacteria;o__Oceanospirillales;f__Saccharospirillaceae;g__Gynuella	0.142619	0.0298504	0.0988337	0.052629	0.0349968	0.0579246	0.104685	0.0226613	0.137434	0.0354078	0.144408	0.138551	-0.484318	0.353826	0.725742
k__Bacteria;p__Proteobacteria;c__Gammaproteobacteria;o__Thiotrichales;f__Francisellaceae;g__Francisella	0.196608	0.0170663	0.0907436	0.0619403	0.0186635	0.0551154	0.111966	0.107685	0.0862572	0.0628794	0.137433	0.0536424	-0.347122	0.522258	0.832169
k__Bacteria;p__Proteobacteria;c__Gammaproteobacteria;o__Enterobacterales;f__Budviciaceae;g__Pragia	0.118155	0.0356269	0.0459993	0.0872969	0.0829995	0.120927	0.107294	0.0740956	0.124608	0.0718283	0.0735978	0.0575712	-0.0519115	0.869821	0.969099
k__Bacteria;p__Bacteroidetes;c__Flavobacteriia;o__Flavobacteriales;f__Flavobacteriaceae;g__Zobellia	0.121215	0	0.0856499	0.114415	0.188725	0.0919758	0.100644	0.0504026	0.0611238	0.0398625	0.0895476	0.0564385	0.596879	0.233867	0.721599
k__Bacteria;p__Proteobacteria;c__Gammaproteobacteria;o__Alteromonadales;f__Alteromonadaceae;g__Marinobacter	0.120511	0.0191081	0.122761	0.0945625	0.0691944	0.0689586	0.115508	0.220839	0.0274374	0	0.118466	0.0226544	-0.0283037	0.966215	0.985034
k__Bacteria;p__Proteobacteria;c__Gammaproteobacteria;o__Oceanospirillales;f__Oceanospirillaceae;g__Bacterioplanes	0.157817	0	0.018941	0.078437	0.0714334	0.151872	0.114814	0.0207551	0.110088	0.0635838	0.0861335	0.126126	-0.124149	0.822943	0.961257
k__Bacteria;p__Bacteroidetes;c__Cytophagia;o__Cytophagales;f__Bernardetiaceae;g__Bernardetia	0.100494	0	0.0967349	0.0666168	0.074254	0.0832673	0.0831062	0.138517	0.0854062	0.0455248	0.131791	0.0942878	-0.45757	0.230932	0.721599
k__Bacteria;p__Proteobacteria;c__Gammaproteobacteria;o__Enterobacterales;f__Enterobacteriaceae;g__Shimwellia	0.0980115	0	0.0727159	0.0861067	0.0948953	0.0701105	0.0983131	0	0.104859	0.0279074	0.17455	0.17253	-0.454774	0.447213	0.805854
k__Bacteria;p__Bacteroidetes;c__Flavobacteriia;o__Flavobacteriales;f__Flavobacteriaceae;g__Elizabethkingia	0.0522082	0	0.0230611	0.128153	0	0.187332	0.0529891	0.155621	0.14966	0.0601044	0.168839	0.0220317	-0.640763	0.391025	0.73951
k__Bacteria;p__Fusobacteria;c__Fusobacteriia;o__Fusobacteriales;f__Fusobacteriaceae;g__Fusobacterium	0.13321	0.068113	0.0221709	0.101882	0.149638	0.0435681	0.165947	0.0481074	0.0634778	0.0358263	0.0731674	0.0948921	0.107281	0.829736	0.961257
k__Bacteria;p__Proteobacteria;c__Gammaproteobacteria;o__Vibrionales;f__Vibrionaceae;g__Aliivibrio	0.0805613	0.0700085	0.0235779	0	0.0420978	0.051965	0.152311	0.108936	0.123761	0.0603919	0.127158	0.159232	-1.44806	0.00219613	0.241391
k__Bacteria;p__Bacteroidetes;c__Sphingobacteriia;o__Sphingobacteriales;f__Sphingobacteriaceae;g__Pedobacter	0.0597018	0.0183041	0.151186	0.15708	0.0898029	0.0837141	0.0624331	0.0446428	0.132153	0	0.10182	0.0991626	0.346686	0.510047	0.826332
k__Bacteria;p__Proteobacteria;c__Betaproteobacteria;o__Neisseriales;f__Neisseriaceae;g__Eikenella	0.0795195	0.059179	0.199546	0.0290136	0.18118	0.140751	0.0205386	0	0.0827607	0.0287199	0.115627	0.063165	1.14886	0.0877092	0.721599
k__Bacteria;p__Proteobacteria;c__Gammaproteobacteria;o__Xanthomonadales;f__Xanthomonadaceae;g__Xylella	0.101281	0.0222838	0.106096	0.0495298	0.0913714	0.0641504	0.0857933	0.0884495	0.0758876	0.0232858	0.128415	0.163456	-0.378924	0.380326	0.73951
k__Bacteria;p__Proteobacteria;c__Gammaproteobacteria;o__Cellvibrionales;f__Spongiibacteraceae;g__Zhongshania	0.174097	0.0327845	0.0212334	0.105705	0.118149	0.114292	0.0609869	0.0914553	0.0202645	0.109354	0.0867642	0.064914	0.384643	0.427838	0.787765
k__Viruses;p__unidentified;c__unidentified;o__Tymovirales;f__Betaflexiviridae;g__Foveavirus	0	0.882178	0	0	0	0.0299364	0.0384674	0.0494178	0	0	0	0	3.37552	0.370228	0.735441
k__Bacteria;p__Proteobacteria;c__Gammaproteobacteria;o__Oceanospirillales;f__Oceanospirillaceae;g__Marinomonas	0.103108	0.0784112	0.0913948	0.0652696	0.0224762	0.135473	0.121	0.0511164	0.0443409	0.0682206	0.175428	0.0437618	-0.0223158	0.962525	0.985034
k__Viruses;p__Unclassified_Viruses;c__Unclassified_Viruses;o__Unclassified_Viruses;f__Unclassified_Viruses;g__Unclassified_Viruses	0.0942886	0.0172738	0.0924994	0.141827	0.118243	0.109972	0.0763141	0.049704	0.0208204	0	0.1019	0.177158	0.430811	0.447388	0.805854
k__Eukaryota;p__Ascomycota;c__Eurotiomycetes;o__Eurotiales;f__Aspergillaceae;g__Unclassified_Aspergillaceae	0.103485	0.0812202	0.209169	0.341022	0.0376148	0.1689	0	0	0	0	0.0237145	0.0348748	4.00612	0.00845099	0.377044
k__Bacteria;p__Proteobacteria;c__Gammaproteobacteria;o__Oceanospirillales;f__Alcanivoracaceae;g__Alcanivorax	0.132892	0.0692863	0	0.091566	0.0870114	0.101937	0.0658342	0.047468	0.14719	0.0228065	0.124494	0.109515	-0.0999158	0.834235	0.961257
k__Bacteria;p__Actinobacteria;c__Actinobacteria;o__Corynebacteriales;f__Unclassified_Corynebacteriales;g__Unclassified_Corynebacteriales	0	0.108801	0.363451	0.0611862	0	0.323308	0	0	0	0.143254	0	0	2.58029	0.120171	0.721599
k__Bacteria;p__Firmicutes;c__Clostridia;o__Clostridiales;f__Ruminococcaceae;g__Ruminiclostridium	0.0852465	0	0.0744359	0.201521	0.202106	0.09613	0.0580759	0.0973124	0.0355197	0.0776013	0.0357836	0.0362678	0.953328	0.14772	0.721599
k__Bacteria;p__Proteobacteria;c__Gammaproteobacteria;o__Cellvibrionales;f__Microbulbiferaceae;g__Microbulbifer	0.0446318	0	0.139624	0.115333	0.181404	0.123535	0.0418312	0.088303	0.0510696	0.0510989	0.120209	0.0429603	0.612231	0.272809	0.721599
k__Bacteria;p__Proteobacteria;c__Gammaproteobacteria;o__Enterobacterales;f__Morganellaceae;g__Photorhabdus	0.0842141	0.0890669	0	0.0809937	0	0.087142	0.135842	0.114769	0.136819	0.0748534	0.0954647	0.100835	-0.947832	0.0278868	0.673931
k__Bacteria;p__Proteobacteria;c__Epsilonproteobacteria;o__Campylobacterales;f__Helicobacteraceae;g__Helicobacter	0.160468	0	0.105599	0.0464405	0.10908	0.0849961	0.0789132	0.0565759	0.074652	0.0815476	0.125006	0.0767225	0.0379918	0.930379	0.982915
k__Bacteria;p__Firmicutes;c__Clostridia;o__Clostridiales;f__unidentified;g__Flavonifractor	0.0774069	0.0362034	0.091446	0.340412	0	0.26865	0.0392019	0	0.0872734	0	0.0594067	0	2.13085	0.100082	0.721599
k__Eukaryota;p__Ascomycota;c__Dothideomycetes;o__Capnodiales;f__Cladosporiaceae;g__Cladosporium	0.137185	0.0363583	0.265716	0.144763	0	0.193145	0	0.119231	0	0.0638284	0.0397739	0	1.80226	0.0656218	0.721599
k__Bacteria;p__Firmicutes;c__Clostridia;o__Clostridiales;f__Lachnospiraceae;g__Lachnoclostridium	0.155489	0	0.0933338	0.144039	0.0728767	0.13678	0	0.135223	0	0.149278	0.112981	0	0.600116	0.39398	0.73951
k__Bacteria;p__Proteobacteria;c__Gammaproteobacteria;o__Thiotrichales;f__Piscirickettsiaceae;g__Thiomicrospira	0.0855021	0.0391452	0.0247192	0.0605384	0.037188	0.0553991	0.132248	0	0.072897	0.201267	0.0920151	0.199081	-1.20531	0.0739089	0.721599
k__Bacteria;p__Actinobacteria;c__Actinobacteria;o__Corynebacteriales;f__Dietziaceae;g__Dietzia	0.0562378	0.0749402	0.0600999	0.0809162	0	0.0933051	0.197593	0.116032	0.0451634	0.177607	0.0307426	0.0673636	-0.795754	0.185674	0.721599
k__Bacteria;p__Bacteroidetes;c__Flavobacteriia;o__Flavobacteriales;f__Flavobacteriaceae;g__Tenacibaculum	0.142421	0	0.0691461	0.174824	0.069512	0.192197	0.0873358	0	0.0392727	0.083339	0.101672	0.0402802	0.881052	0.178008	0.721599
k__Bacteria;p__Bacteroidetes;c__Chitinophagia;o__Chitinophagales;f__Chitinophagaceae;g__Unclassified_Chitinophagaceae	0.0885853	0	0.088954	0.147743	0.2374	0.137972	0.0381336	0.0965082	0.0424475	0.0890273	0.033228	0	1.2269	0.0890023	0.721599
k__Bacteria;p__Proteobacteria;c__Betaproteobacteria;o__Burkholderiales;f__Comamonadaceae;g__Rhodoferax	0.167998	0.0263321	0.100018	0.036297	0	0.0874268	0.0801793	0.115023	0.049159	0.0878487	0.101849	0.147869	-0.477089	0.360304	0.73037
k__Bacteria;p__Proteobacteria;c__Gammaproteobacteria;o__Orbales;f__Orbaceae;g__Gilliamella	0.140378	0	0.177268	0.0247442	0	0.0365219	0.0621759	0.0633035	0.0904234	0.174089	0.125448	0.105648	-0.712933	0.28387	0.721599
k__Bacteria;p__Proteobacteria;c__Gammaproteobacteria;o__Pseudomonadales;f__Pseudomonadaceae;g__Oblitimonas	0.0392263	0.0281147	0.116748	0.0695673	0.0878104	0.199759	0	0.155632	0.115488	0.0645582	0.0959583	0.027138	0.238448	0.700647	0.913202
k__Bacteria;p__Cyanobacteria;c__unidentified;o__Nostocales;f__Nostocaceae;g__Anabaena	0.0985293	0.0282455	0.0664437	0.0582022	0.229527	0.0476058	0.0520644	0.0590871	0.129682	0.0820443	0.0497096	0.098859	0.164954	0.775481	0.947389
k__Bacteria;p__Firmicutes;c__Bacilli;o__Lactobacillales;f__Carnobacteriaceae;g__Marinilactibacillus	0	0	0	0	0.283694	0.156351	0.198619	0	0	0.361336	0	0	-0.347661	0.807006	0.960415
k__Bacteria;p__Firmicutes;c__Bacilli;o__Lactobacillales;f__Lactobacillaceae;g__Pediococcus	0.144163	0	0.15087	0.0979052	0.0803413	0.0622606	0.0334245	0.126886	0.175611	0.0406424	0.0506516	0.0372444	0.205442	0.729804	0.927029
k__Bacteria;p__Bacteroidetes;c__Sphingobacteriia;o__Sphingobacteriales;f__Sphingobacteriaceae;g__Sphingobacterium	0.166635	0	0.193785	0.155773	0.0601821	0.0982271	0	0	0.0285847	0.181418	0.0867805	0.0286144	1.05184	0.190161	0.721599
k__Bacteria;p__Bacteroidetes;c__Cytophagia;o__Cytophagales;f__Cytophagaceae;g__Spirosoma	0.0696262	0	0.160239	0.0794109	0	0.0774978	0.129169	0.115513	0.0508064	0.0987889	0.0432297	0.175719	-0.664928	0.262765	0.721599
k__Bacteria;p__Firmicutes;c__Bacilli;o__Lactobacillales;f__Aerococcaceae;g__Aerococcus	0	0	0	0.0627352	0.0725878	0.16945	0.140726	0.0924765	0.200346	0.215914	0.0457634	0	-1.18975	0.173289	0.721599
k__Bacteria;p__Bacteroidetes;c__Flavobacteriia;o__Flavobacteriales;f__Flavobacteriaceae;g__Polaribacter	0.175308	0	0.0389135	0.100561	0.0719606	0.195694	0.0548116	0.17905	0.0663177	0	0.0841903	0.0331934	0.480108	0.507225	0.824064
k__Bacteria;p__Proteobacteria;c__Betaproteobacteria;o__Burkholderiales;f__Unclassified_Burkholderiales;g__Unclassified_Burkholderiales	0.14125	0.0486177	0.0307008	0.0713599	0.0316348	0.060532	0.138191	0.106585	0.136538	0.118103	0.0871568	0.0293304	-0.681245	0.132651	0.721599
k__Bacteria;p__Proteobacteria;c__Gammaproteobacteria;o__Aeromonadales;f__Aeromonadaceae;g__Aeromonas	0.207121	0.0516781	0.0486237	0.058124	0.0336262	0.158282	0.0584763	0.0354046	0.124577	0.0656607	0.0820432	0.0763829	0.333032	0.559102	0.850283
k__Bacteria;p__Proteobacteria;c__Betaproteobacteria;o__Burkholderiales;f__Alcaligenaceae;g__Oligella	0.0849058	0	0.0842279	0	0.10096	0.123366	0.0925531	0.0954834	0.03281	0.206801	0.178893	0	-0.624385	0.386409	0.73951
k__Eukaryota;p__Ascomycota;c__Unclassified_Ascomycota;o__Unclassified_Ascomycota;f__Unclassified_Ascomycota;g__Unclassified_Ascomycota	0.141127	0.0814749	0.162573	0.188733	0.0335704	0.118507	0	0.104988	0.0923542	0.0766726	0	0	1.40569	0.0355042	0.721599
k__Bacteria;p__Proteobacteria;c__Gammaproteobacteria;o__Enterobacterales;f__Hafniaceae;g__Hafnia	0.112523	0	0.0948282	0	0.0328813	0.148587	0.0650428	0.102555	0.0586103	0.0313844	0.182465	0.171124	-0.652501	0.328847	0.721599
k__Bacteria;p__Actinobacteria;c__Actinobacteria;o__Pseudonocardiales;f__Pseudonocardiaceae;g__Actinoalloteichus	0.0789678	0.0710556	0.0531003	0.16693	0.0891868	0.0781734	0.10972	0.0576097	0.0755092	0.134521	0.0344959	0.0507301	0.216314	0.591159	0.865839
k__Bacteria;p__Proteobacteria;c__Gammaproteobacteria;o__Enterobacterales;f__Enterobacteriaceae;g__Cedecea	0.0707153	0	0	0.155729	0.119146	0.0696295	0	0	0.364487	0.113419	0.0527293	0.054145	-0.494022	0.656428	0.900449
k__Bacteria;p__Proteobacteria;c__Gammaproteobacteria;o__Enterobacterales;f__Enterobacteriaceae;g__Enterobacter	0.117696	0.0421109	0.087496	0.0649338	0.0766048	0.0732901	0.0534435	0.0620434	0.13235	0.0733311	0.124641	0.0920588	-0.218946	0.471503	0.82126
k__Bacteria;p__Proteobacteria;c__Gammaproteobacteria;o__Thiotrichales;f__Piscirickettsiaceae;g__Piscirickettsia	0.0705458	0.022801	0	0.0736014	0.0652798	0.242818	0.0612299	0.0396773	0.0873945	0.103273	0.158825	0.0745552	-0.144125	0.834271	0.961257
k__Bacteria;p__Proteobacteria;c__Betaproteobacteria;o__Burkholderiales;f__Alcaligenaceae;g__Bordetella	0.113437	0.0894336	0.148921	0.104753	0.0741314	0.0236412	0.126756	0.0390261	0.146589	0.037501	0.0958099	0	0.314698	0.54785	0.842014
k__Eukaryota;p__Mucoromycota;c__Mucoromycetes;o__Mucorales;f__Rhizopodaceae;g__Rhizopus	0.108326	0.0256846	0.146621	0.122486	0.0668504	0.105104	0.0278118	0.0541973	0.0309581	0.0338177	0.0977792	0.180364	0.436524	0.424541	0.787765
k__Eukaryota;p__Ascomycota;c__Eurotiomycetes;o__Unclassified_Eurotiomycetes;f__Unclassified_Eurotiomycetes;g__Unclassified_Eurotiomycetes	0.161276	0.138383	0.248966	0.101805	0.0566314	0.131118	0.0471208	0.0596266	0.0550741	0	0	0	2.37285	0.00303544	0.241391
k__Bacteria;p__Firmicutes;c__Clostridia;o__Clostridiales;f__Peptostreptococcaceae;g__Unclassified_Peptostreptococcaceae	0.193013	0.163995	0.0633388	0.112814	0	0.109065	0.0993785	0.137435	0.0604486	0	0	0.0605115	0.844034	0.216737	0.721599
k__Bacteria;p__Cyanobacteria;c__unidentified;o__Chroococcales;f__Microcystaceae;g__Microcystis	0.0744419	0	0.137244	0.158173	0.0989013	0.137364	0.0366597	0.0762338	0.0584995	0.0723195	0.121598	0.028566	0.62187	0.224261	0.721599
k__Bacteria;p__Firmicutes;c__Negativicutes;o__Selenomonadales;f__Selenomonadaceae;g__Selenomonas	0.160868	0	0.123608	0.11922	0	0.122004	0	0.0484133	0.0630296	0.16329	0.075082	0.124485	0.148441	0.821027	0.961257
k__Bacteria;p__Firmicutes;c__Bacilli;o__Bacillales;f__Paenibacillaceae;g__Paenibacillus	0.104769	0	0	0.250959	0.0580745	0.148164	0.190387	0	0.0984322	0.0587565	0.0366134	0.0538441	0.359445	0.674269	0.901096
k__Bacteria;p__Proteobacteria;c__Gammaproteobacteria;o__Aeromonadales;f__Aeromonadaceae;g__Oceanisphaera	0.0570064	0.0976696	0	0.0522155	0	0.198358	0.0335132	0.0347602	0.177655	0.0334019	0.101156	0.214265	-0.553476	0.495064	0.82126
k__Bacteria;p__Bacteroidetes;c__Bacteroidia;o__Bacteroidales;f__Prevotellaceae;g__Prevotella	0.149995	0	0	0.0546747	0	0.157766	0.0721132	0.0666072	0.121872	0	0.161129	0.215844	-0.814849	0.320675	0.721599
k__Bacteria;p__Proteobacteria;c__Gammaproteobacteria;o__Chromatiales;f__Chromatiaceae;g__Nitrosococcus	0.0645321	0	0.0411485	0.0848322	0.0824637	0.135219	0.0297239	0.0903403	0.0333957	0.0337782	0.221009	0.183558	-0.535861	0.45183	0.8092
k__Bacteria;p__Proteobacteria;c__Epsilonproteobacteria;o__Campylobacterales;f__Helicobacteraceae;g__Sulfuricurvum	0.200103	0	0.032966	0.0553613	0.132641	0.0662364	0.0807552	0.151578	0.100378	0.0432054	0.0407923	0.0959834	-0.0732604	0.904018	0.980411
k__Bacteria;p__Cyanobacteria;c__unidentified;o__Chroococcales;f__Chroococcaceae;g__Chondrocystis	0.124703	0	0.0904497	0.0516424	0.153604	0.095486	0.0840344	0.0499202	0	0.103824	0.115062	0.131274	0.0916988	0.862155	0.969099
k__Eukaryota;p__Apicomplexa;c__Aconoidasida;o__Haemosporida;f__Plasmodiidae;g__Plasmodium	0.115108	0.0303525	0	0.0432211	0.161261	0.29516	0.130561	0.179329	0	0	0.045008	0	0.862127	0.39804	0.74472
k__Bacteria;p__Firmicutes;c__Bacilli;o__Bacillales;f__Listeriaceae;g__Listeria	0.36825	0	0	0	0	0.14354	0	0.125371	0.110284	0.142156	0	0.110399	0.0680506	0.954114	0.985034
k__Bacteria;p__Chlorobi;c__Chlorobia;o__Chlorobiales;f__Chlorobiaceae;g__Chloroherpeton	0.063796	0	0.234371	0.0834888	0.0753486	0.180221	0	0	0.0894708	0.0933371	0.179967	0	0.81273	0.344	0.721714
k__Bacteria;p__Actinobacteria;c__Actinobacteria;o__Corynebacteriales;f__Corynebacteriaceae;g__Unclassified_Corynebacteriaceae	0	0.0922216	0.362212	0.0569916	0	0.0420592	0.0548679	0.324931	0	0.0667165	0	0	0.309834	0.819366	0.961257
k__Bacteria;p__Proteobacteria;c__Gammaproteobacteria;o__Methylococcales;f__Methylococcaceae;g__Methylomonas	0.069104	0	0.0488017	0.0607845	0.0351653	0.106987	0.141032	0.120702	0.0824017	0.0355783	0.134795	0.164649	-1.08188	0.032146	0.721599
k__Bacteria;p__Firmicutes;c__Clostridia;o__Clostridiales;f__unidentified;g__unidentified	0.227968	0	0.083492	0.0523625	0	0.154958	0	0.0637904	0.0701429	0.122595	0	0.224691	0.108432	0.903948	0.980411
k__Bacteria;p__Proteobacteria;c__Gammaproteobacteria;o__Cellvibrionales;f__Cellvibrionaceae;g__Cellvibrio	0.225733	0	0	0.135932	0.148332	0.122048	0	0.0518176	0.123678	0	0.192458	0	0.780506	0.390716	0.73951
k__Bacteria;p__Proteobacteria;c__Gammaproteobacteria;o__Alteromonadales;f__Idiomarinaceae;g__unidentified	0.0993037	0	0.0670742	0	0.0670414	0.146135	0.138306	0	0.133788	0.0349633	0.165363	0.148025	-0.709001	0.294711	0.721599
k__Eukaryota;p__Ascomycota;c__Eurotiomycetes;o__Unclassified_Eurotiomycetidae;f__Unclassified_Eurotiomycetidae;g__Unclassified_Eurotiomycetidae	0.073573	0.0610045	0.15198	0.0531051	0.121803	0.122082	0.118541	0.0795807	0.0503629	0.133686	0.0342819	0	0.486699	0.318399	0.721599
k__Bacteria;p__Firmicutes;c__Clostridia;o__Clostridiales;f__unidentified;g__Intestinimonas	0.414371	0	0.199726	0.148223	0.150922	0	0	0	0	0.086758	0	0	3.39593	0.0574584	0.721599
k__Bacteria;p__Proteobacteria;c__Gammaproteobacteria;o__unidentified;f__unidentified;g__Candidatus Thioglobus	0.0237829	0	0.197026	0.0328596	0	0.145029	0.0307137	0.096774	0.257438	0.0638621	0.0344423	0.118072	-0.592796	0.502038	0.82126
k__Bacteria;p__Proteobacteria;c__Betaproteobacteria;o__Burkholderiales;f__Alcaligenaceae;g__Achromobacter	0.0815517	0	0.0594371	0.0352883	0	0.168234	0.111093	0.143586	0.0378167	0.0826196	0.166806	0.113568	-0.928022	0.133832	0.721599
k__Bacteria;p__Proteobacteria;c__Gammaproteobacteria;o__Enterobacterales;f__Enterobacteriaceae;g__Candidatus Blochmannia	0.211085	0	0	0.0420728	0	0.0931479	0.106123	0	0.142927	0.158592	0.126446	0.119606	-0.916568	0.242092	0.721599
k__Bacteria;p__Firmicutes;c__Bacilli;o__Lactobacillales;f__Enterococcaceae;g__Vagococcus	0.271108	0	0	0.145466	0	0.176237	0	0	0	0.141907	0.265282	0	0.541874	0.648493	0.897676
k__Bacteria;p__Firmicutes;c__Bacilli;o__Bacillales;f__Planococcaceae;g__Solibacillus	0	0.118149	0.0813228	0.0664431	0	0.287341	0.255869	0	0.142407	0	0.0484681	0	0.308497	0.776736	0.947389
k__Bacteria;p__Proteobacteria;c__Alphaproteobacteria;o__Rhizobiales;f__unidentified;g__Candidatus Tokpelaia	0.0729575	0.0349212	0	0.0723352	0.236317	0.0905814	0.0315112	0.0398742	0.0883916	0.115331	0.147555	0.0702251	0.0410449	0.951234	0.985034
k__Bacteria;p__Proteobacteria;c__Gammaproteobacteria;o__Xanthomonadales;f__Xanthomonadaceae;g__Unclassified_Xanthomonadaceae	0.152406	0	0.0925179	0.245634	0	0.23714	0	0.156835	0.0551852	0.0602826	0	0	1.41812	0.169971	0.721599
k__Bacteria;p__Cyanobacteria;c__unidentified;o__Nostocales;f__Rivulariaceae;g__Calothrix	0.093771	0	0	0.0553881	0.114116	0.242354	0.10768	0	0.131734	0.14181	0.0748123	0.0383345	0.0324856	0.966334	0.985034
k__Bacteria;p__Proteobacteria;c__Epsilonproteobacteria;o__unidentified;f__unidentified;g__Sulfurovum	0.0993627	0	0.0426544	0.17727	0.0933018	0.0786905	0.102655	0.069415	0	0.0803549	0.151918	0.104378	-0.0503323	0.929091	0.982915
k__Bacteria;p__Actinobacteria;c__Actinobacteria;o__Corynebacteriales;f__Mycobacteriaceae;g__Mycobacterium	0.044274	0.052803	0.0746899	0.228649	0.0886441	0.100368	0.0571763	0	0	0.310074	0.0433226	0	0.521676	0.609404	0.877059
k__Bacteria;p__Proteobacteria;c__Gammaproteobacteria;o__Xanthomonadales;f__Xanthomonadaceae;g__Xanthomonas	0.168473	0	0	0.158122	0.209267	0.10935	0.107074	0.0432879	0	0.105655	0.0606532	0.0381186	0.862815	0.255945	0.721599
k__Bacteria;p__Actinobacteria;c__Actinobacteria;o__Micrococcales;f__Intrasporangiaceae;g__Serinicoccus	0.19634	0	0	0.181635	0	0	0.5246	0	0	0	0	0.0974257	-0.718685	0.676034	0.901378
k__Bacteria;p__Bacteroidetes;c__Flavobacteriia;o__Flavobacteriales;f__Flavobacteriaceae;g__Gramella	0.0384785	0.0650494	0	0.0621386	0.136257	0.275885	0	0	0.0649797	0	0.040576	0.316635	0.452696	0.696313	0.913159
k__Bacteria;p__Proteobacteria;c__Betaproteobacteria;o__Neisseriales;f__Chromobacteriaceae;g__Aquaspirillum	0.157807	0.0303071	0.0417211	0.134645	0.0394408	0.11119	0.128315	0.0913589	0.0431051	0	0.16287	0.0592397	0.0872292	0.882142	0.970858
k__Bacteria;p__Bacteroidetes;c__Flavobacteriia;o__Flavobacteriales;f__Flavobacteriaceae;g__Algibacter	0.135473	0	0	0.0893279	0.127026	0.17915	0.14935	0	0.135189	0	0.144251	0.040233	0.178991	0.812493	0.961257
k__Bacteria;p__Proteobacteria;c__Betaproteobacteria;o__Nitrosomonadales;f__Nitrosomonadaceae;g__Nitrosospira	0.121573	0.0916865	0.0769404	0.0685201	0.0626322	0.0920322	0.0346326	0.178635	0.117487	0	0.0764744	0.0793865	0.0772552	0.872035	0.969099
k__Bacteria;p__Firmicutes;c__Clostridia;o__Clostridiales;f__Ruminococcaceae;g__Ruminococcus	0.369555	0.0918222	0	0.144586	0	0.394037	0	0	0	0	0	0	inf	0.0425983	0.721599
k__Bacteria;p__Bacteroidetes;c__Flavobacteriia;o__Flavobacteriales;f__Flavobacteriaceae;g__Seonamhaeicola	0.0895211	0	0.0848054	0.0555104	0	0.156619	0.151237	0.185394	0.0469427	0.132618	0.0548172	0.0425355	-0.666866	0.306687	0.721599
k__Bacteria;p__Actinobacteria;c__Actinobacteria;o__Micrococcales;f__Dermabacteraceae;g__Brachybacterium	0.0445086	0	0.0670408	0.119408	0	0.390379	0.168989	0	0	0.209675	0	0	0.714457	0.588881	0.865839
k__Bacteria;p__Proteobacteria;c__Gammaproteobacteria;o__Alteromonadales;f__Colwelliaceae;g__Unclassified_Colwelliaceae	0.0889578	0	0	0.109845	0.199331	0.107892	0.0521152	0	0.0542	0	0.134604	0.253055	0.034773	0.968917	0.985034
k__Bacteria;p__Proteobacteria;c__Betaproteobacteria;o__unidentified;f__unidentified;g__unidentified	0.0441065	0.0408449	0.0390795	0.12703	0.120805	0.103507	0.121961	0.10218	0.102938	0.0407414	0.0507749	0.106032	-0.142233	0.716106	0.925037
k__Bacteria;p__Proteobacteria;c__Betaproteobacteria;o__Burkholderiales;f__Alcaligenaceae;g__Alcaligenes	0.124795	0.0339034	0.166991	0	0.0657403	0.0951174	0	0.092909	0.226389	0.110705	0.0834489	0	-0.0776484	0.917681	0.98257
k__Bacteria;p__Proteobacteria;c__Gammaproteobacteria;o__Alteromonadales;f__Alteromonadaceae;g__Glaciecola	0.137736	0.0430611	0	0.0358757	0.148606	0.0863114	0.0345389	0.105767	0.0799681	0.0839949	0.0332361	0.210904	-0.280239	0.663804	0.900449
k__Bacteria;p__Firmicutes;c__Bacilli;o__Lactobacillales;f__Carnobacteriaceae;g__Unclassified_Carnobacteriaceae	0	0.154552	0	0	0	0.178173	0	0.336138	0.156716	0.174421	0	0	-1.00395	0.418415	0.780324
k__Bacteria;p__Proteobacteria;c__Betaproteobacteria;o__Burkholderiales;f__Alcaligenaceae;g__Basilea	0.135363	0.0694366	0.114442	0.102698	0.0451814	0.0858764	0.107518	0.0504252	0.111312	0	0.0922909	0.085456	0.306992	0.436457	0.796054
k__Bacteria;p__Firmicutes;c__Bacilli;o__Bacillales;f__Planococcaceae;g__Rummeliibacillus	0.175977	0	0.0451558	0.18981	0.0818921	0.0905163	0.118469	0.097981	0	0.0932105	0	0.106988	0.485534	0.475115	0.82126
k__Bacteria;p__Proteobacteria;c__Gammaproteobacteria;o__Methylococcales;f__Methylococcaceae;g__Methylococcus	0.123116	0.0629286	0.0427288	0.146503	0.104788	0	0.117964	0.157152	0.0407791	0	0.073004	0.131037	-0.115104	0.84451	0.964205
k__Bacteria;p__Proteobacteria;c__Betaproteobacteria;o__Rhodocyclales;f__Rhodocyclaceae;g__Rugosibacter	0.073549	0.0978051	0.110783	0.142562	0.23858	0.0364046	0.092133	0.155647	0	0	0.052537	0	1.22022	0.115244	0.721599
k__Bacteria;p__Bacteroidetes;c__Flavobacteriia;o__Flavobacteriales;f__Flavobacteriaceae;g__Formosa	0.130891	0	0.140636	0.123489	0.222789	0.153329	0.091842	0	0	0.137025	0	0	1.75247	0.0412031	0.721599
k__Bacteria;p__Proteobacteria;c__Gammaproteobacteria;o__Oceanospirillales;f__Oceanospirillaceae;g__Thalassolituus	0.0725095	0	0.0537348	0.128	0.131897	0.0717801	0.256199	0.0473968	0.0737973	0.0528317	0.0283805	0.0834735	-0.243405	0.730557	0.927029
k__Bacteria;p__Bacteroidetes;c__Flavobacteriia;o__Flavobacteriales;f__Flavobacteriaceae;g__Ornithobacterium	0.158925	0	0	0	0	0.103177	0	0.103884	0.221019	0.110271	0.249539	0.0531849	-1.49329	0.133176	0.721599
k__Bacteria;p__Proteobacteria;c__Gammaproteobacteria;o__Enterobacterales;f__Pectobacteriaceae;g__Brenneria	0.174109	0.121304	0.0883001	0	0.131475	0.0290165	0.108639	0.136034	0.15548	0	0.055642	0	0.255767	0.710172	0.923542
k__Bacteria;p__Firmicutes;c__Bacilli;o__Lactobacillales;f__Leuconostocaceae;g__Weissella	0.0739502	0	0	0.098016	0.120697	0.132759	0.0378971	0.149139	0.0421843	0.0460808	0.187794	0.111482	-0.433609	0.49722	0.82126
k__Bacteria;p__Proteobacteria;c__Gammaproteobacteria;o__Orbales;f__Orbaceae;g__Frischella	0.0587287	0.0567342	0	0.0393894	0.0679075	0.143601	0.070155	0	0.0844232	0.138332	0.137058	0.203672	-0.7904	0.225136	0.721599
k__Eukaryota;p__Ascomycota;c__Eurotiomycetes;o__Eurotiales;f__Unclassified_Eurotiales;g__Unclassified_Eurotiales	0.124072	0.080808	0.137842	0.134561	0.100381	0.135019	0.104546	0	0	0.0690885	0.0503704	0.0633122	1.31061	0.00429381	0.276712
k__Bacteria;p__Proteobacteria;c__Betaproteobacteria;o__Burkholderiales;f__Burkholderiaceae;g__Paraburkholderia	0.0294454	0	0	0.21171	0.176407	0.0445983	0.0760526	0.0962368	0.0529102	0.092476	0.135419	0.0847444	-0.218781	0.756294	0.94131
k__Bacteria;p__Proteobacteria;c__Alphaproteobacteria;o__Rhizobiales;f__Unclassified_Rhizobiales;g__Unclassified_Rhizobiales	0	0	0.120847	0.254224	0	0.198246	0.426683	0	0	0	0	0	0.42617	0.778951	0.947389
k__Bacteria;p__Proteobacteria;c__Gammaproteobacteria;o__Cellvibrionales;f__Halieaceae;g__Halioglobus	0.0949962	0.0791622	0	0.0461518	0.120504	0.0602824	0.0393204	0.102497	0.125616	0.150606	0.137049	0.0438142	-0.578372	0.232645	0.721599
k__Bacteria;p__Firmicutes;c__Clostridia;o__Clostridiales;f__Peptococcaceae;g__Desulfosporosinus	0.15022	0	0	0.160549	0.327455	0.0891649	0.0788605	0.0748424	0	0	0.118908	0	1.41588	0.194015	0.721599
k__Bacteria;p__Firmicutes;c__Bacilli;o__Bacillales;f__Planococcaceae;g__Sporosarcina	0.0384667	0.112857	0.0718458	0.103199	0	0.0380797	0.0496766	0	0	0.362425	0.113297	0.110154	-0.802297	0.45376	0.8092
k__Bacteria;p__Proteobacteria;c__Betaproteobacteria;o__Nitrosomonadales;f__Methylophilaceae;g__Methylovorus	0.110036	0	0.0824021	0.115913	0.0641642	0.134469	0.161772	0	0.044683	0.0512508	0.131091	0.10422	0.0403055	0.942788	0.985034
k__Bacteria;p__Firmicutes;c__Bacilli;o__Bacillales;f__Bacillaceae;g__Geobacillus	0.092793	0	0.101778	0	0.0676609	0.156901	0.0912833	0	0.0447621	0	0.191653	0.253169	-0.470801	0.598738	0.868176
k__Bacteria;p__Proteobacteria;c__Betaproteobacteria;o__Nitrosomonadales;f__Gallionellaceae;g__Sulfuricella	0.091976	0.0748767	0.120571	0.0543195	0.0487212	0.174954	0	0.0610447	0	0.0739401	0.189828	0.109768	0.379693	0.548827	0.842014
k__Bacteria;p__Firmicutes;c__Bacilli;o__Lactobacillales;f__Enterococcaceae;g__Unclassified_Enterococcaceae	0.0889139	0	0	0.109926	0	0.133854	0	0.133916	0.333379	0.0720625	0	0.127948	-1.00415	0.347169	0.721714
k__Viruses;p__unidentified;c__unidentified;o__unidentified;f__unidentified;g__unidentified	0.2104	0	0.047728	0	0.0772127	0.031368	0.163684	0.159486	0.104765	0.0801098	0.0700732	0.0551731	-0.788233	0.261488	0.721599
k__Bacteria;p__Actinobacteria;c__Actinobacteria;o__Micrococcales;f__Intrasporangiaceae;g__Janibacter	0.0952649	0.135204	0	0.116288	0.0739289	0.0943066	0	0.410211	0	0.0747971	0	0	0.0865416	0.944247	0.985034
k__Bacteria;p__Proteobacteria;c__Betaproteobacteria;o__Burkholderiales;f__Alcaligenaceae;g__Orrella	0.11153	0	0.0479974	0.189359	0.286855	0.119556	0	0.0520734	0.0494719	0	0.0514484	0.0917099	1.62601	0.0824609	0.721599
k__Bacteria;p__Proteobacteria;c__Betaproteobacteria;o__Burkholderiales;f__Oxalobacteraceae;g__Herbaspirillum	0.0810751	0.0878682	0.291244	0.0815657	0.0499342	0.063698	0.0415483	0.115665	0	0.0929579	0.0944438	0	0.927356	0.248534	0.721599
k__Bacteria;p__Planctomycetes;c__Planctomycetia;o__Planctomycetales;f__Planctomycetaceae;g__Pirellula	0.0679591	0	0.108321	0.222354	0.130033	0.0355955	0	0	0.155067	0.100505	0.128423	0.0517427	0.372905	0.61998	0.883468
k__Bacteria;p__Proteobacteria;c__Betaproteobacteria;o__Burkholderiales;f__Comamonadaceae;g__Ottowia	0.0645752	0	0.0666272	0.085322	0	0.135522	0.0833935	0.0585669	0.174516	0	0.152598	0.178879	-0.880124	0.205273	0.721599
k__Bacteria;p__Bacteroidetes;c__Flavobacteriia;o__Flavobacteriales;f__Flavobacteriaceae;g__Winogradskyella	0.0431183	0	0.0857297	0.156165	0.0669226	0.288121	0	0	0.156817	0.203126	0	0	0.830431	0.430925	0.790763
k__Bacteria;p__Proteobacteria;c__Gammaproteobacteria;o__Alteromonadales;f__Psychromonadaceae;g__Psychromonas	0.0829839	0.0434079	0	0	0.094338	0.10737	0.094006	0.288466	0.196201	0	0.0356143	0.0576123	-1.03411	0.266597	0.721599
k__Bacteria;p__Firmicutes;c__Bacilli;o__Bacillales;f__Bacillaceae;g__Virgibacillus	0	0	0	0.298671	0.362676	0.190568	0	0	0	0	0.148084	0	2.52429	0.133031	0.721599
k__Bacteria;p__Proteobacteria;c__Betaproteobacteria;o__Neisseriales;f__Neisseriaceae;g__Snodgrassella	0.117931	0	0.168311	0.0461205	0	0.211366	0.0444019	0.056186	0.049425	0.105821	0.146012	0.0544241	0.252998	0.723467	0.926322
k__Bacteria;p__Bacteroidetes;c__Flavobacteriia;o__Flavobacteriales;f__Ichthyobacteriaceae;g__Ichthyobacterium	0	0	0.166379	0.0887954	0.061892	0.0651353	0.0602526	0.0651654	0	0.45336	0.0390201	0	-0.692802	0.613924	0.880257
k__Bacteria;p__Bacteroidetes;c__Flavobacteriia;o__Flavobacteriales;f__Flavobacteriaceae;g__Lacinutrix	0	0	0	0.263345	0.212276	0.439869	0.0845106	0	0	0	0	0	3.43734	0.0991473	0.721599
k__Bacteria;p__Proteobacteria;c__Alphaproteobacteria;o__Rickettsiales;f__unidentified;g__unidentified	0.0993929	0	0.0582529	0.103756	0	0.126724	0.147836	0.0631998	0.21126	0.12146	0.0681178	0	-0.656712	0.34497	0.721714
k__Bacteria;p__Proteobacteria;c__Gammaproteobacteria;o__Thiotrichales;f__Francisellaceae;g__Allofrancisella	0.0589521	0	0	0	0.0522845	0.159737	0.0687362	0.0578022	0.238737	0.315275	0	0.0484758	-1.42782	0.210638	0.721599
k__Bacteria;p__Spirochaetes;c__Spirochaetia;o__Spirochaetales;f__Spirochaetaceae;g__Treponema	0	0	0.13049	0.131132	0	0.0667405	0.0857598	0.0583916	0.168148	0.112219	0.0686087	0.17851	-1.03239	0.118764	0.721599
k__Bacteria;p__Proteobacteria;c__Betaproteobacteria;o__Neisseriales;f__Chromobacteriaceae;g__Laribacter	0	0	0	0.0453538	0.364188	0.107106	0.0445371	0	0.101581	0.193258	0.0889965	0.054979	0.0961071	0.932738	0.983615
k__Bacteria;p__Proteobacteria;c__Gammaproteobacteria;o__Alteromonadales;f__Colwelliaceae;g__Thalassotalea	0.100117	0	0.120641	0.149776	0.083752	0.106837	0	0.192446	0	0	0.106268	0.140163	0.3545	0.624509	0.885612
k__Bacteria;p__Bacteroidetes;c__Flavobacteriia;o__Flavobacteriales;f__Blattabacteriaceae;g__Blattabacterium	0	0	0	0	0	1	0	0	0	0	0	0	inf	0.340893	0.721599
k__Bacteria;p__Firmicutes;c__Bacilli;o__Bacillales;f__Bacillaceae;g__Halobacillus	0.138202	0	0.149142	0	0.174314	0.119147	0.0451839	0.118925	0.170502	0	0.034236	0.0503478	0.470434	0.521754	0.832169
k__Bacteria;p__Actinobacteria;c__Actinobacteria;o__Micrococcales;f__Micrococcaceae;g__Kocuria	0	0.29139	0	0	0	0	0.157762	0.199631	0.351218	0	0	0	-1.28204	0.38422	0.73951
k__Bacteria;p__Proteobacteria;c__Gammaproteobacteria;o__Pseudomonadales;f__Unclassified_Pseudomonadales;g__Unclassified_Pseudomonadales	0.0583744	0	0.192809	0.125286	0.0647151	0.17171	0	0.0681378	0.088709	0	0.0538559	0.176403	0.662913	0.373249	0.736342
k__Bacteria;p__Proteobacteria;c__Gammaproteobacteria;o__Enterobacterales;f__Enterobacteriaceae;g__Pluralibacter	0.0875149	0.0490018	0	0.0551139	0	0.108191	0.0610193	0.224255	0.0750098	0.0645184	0.113375	0.162001	-1.22362	0.0647059	0.721599
k__Bacteria;p__Firmicutes;c__Clostridia;o__Clostridiales;f__unidentified;g__Monoglobus	0.204806	0	0.100763	0.3051	0	0	0.241232	0	0	0	0	0.1481	0.649392	0.598284	0.868176
k__Bacteria;p__Firmicutes;c__Clostridia;o__Clostridiales;f__Lachnospiraceae;g__Butyrivibrio	0.206777	0.0847461	0	0.0953166	0.205132	0.0703427	0	0	0	0.223163	0	0.114523	0.971838	0.310205	0.721599
k__Bacteria;p__Actinobacteria;c__Actinobacteria;o__Micrococcales;f__Microbacteriaceae;g__Unclassified_Microbacteriaceae	0	0.25363	0	0.172366	0.0997182	0.106216	0.112842	0.154339	0	0.100889	0	0	0.779788	0.39317	0.73951
k__Bacteria;p__Proteobacteria;c__Gammaproteobacteria;o__Enterobacterales;f__Morganellaceae;g__Arsenophonus	0.0935178	0	0.121432	0.0480632	0.0556116	0.0436283	0.0629303	0.0585528	0.120011	0.0562646	0.106935	0.233054	-0.81599	0.189081	0.721599
k__Bacteria;p__Proteobacteria;c__Gammaproteobacteria;o__Xanthomonadales;f__Xanthomonadaceae;g__Stenotrophomonas	0.18328	0	0.108473	0.13959	0	0.0513298	0.0832373	0.0735532	0.0978299	0.0565431	0.102531	0.103631	-0.100026	0.859663	0.969099
k__Bacteria;p__Proteobacteria;c__Deltaproteobacteria;o__Desulfovibrionales;f__Desulfovibrionaceae;g__Desulfovibrio	0.0881531	0.186089	0.26556	0.118249	0	0.25569	0	0	0	0	0.0862587	0	3.40504	0.0112271	0.464413
k__Bacteria;p__Proteobacteria;c__Alphaproteobacteria;o__Rhodobacterales;f__Rhodobacteraceae;g__Celeribacter	0.0535607	0.0434549	0.0548813	0.0527851	0.056551	0.0912554	0.0997543	0	0.184891	0	0.109098	0.253769	-0.87733	0.264616	0.721599
k__Bacteria;p__Proteobacteria;c__Gammaproteobacteria;o__Oceanospirillales;f__Alcanivoracaceae;g__Ketobacter	0.0912796	0	0.166318	0.0681334	0	0.134085	0.0475323	0.120294	0.0756606	0.114438	0.129295	0.0529646	-0.232398	0.679914	0.902889
k__Bacteria;p__Proteobacteria;c__Alphaproteobacteria;o__Unclassified_Alphaproteobacteria;f__Unclassified_Alphaproteobacteria;g__Unclassified_Alphaproteobacteria	0	0.162393	0.0557321	0	0.172283	0.073257	0.177276	0.060465	0.0829749	0.0581021	0.104272	0.0532444	-0.21005	0.746371	0.936199
k__Bacteria;p__Proteobacteria;c__Epsilonproteobacteria;o__Campylobacterales;f__Campylobacteraceae;g__Arcobacter	0.206094	0	0	0.302965	0.0876364	0	0.0729189	0.0922713	0.0811681	0	0.0756936	0.0812525	0.565126	0.565515	0.851944
k__Bacteria;p__Proteobacteria;c__Alphaproteobacteria;o__Sphingomonadales;f__Sphingomonadaceae;g__Unclassified_Sphingomonadaceae	0.0457908	0	0.0731104	0.452694	0	0.353575	0	0.0748293	0	0	0	0	3.62804	0.112782	0.721599
k__Bacteria;p__Firmicutes;c__Clostridia;o__Clostridiales;f__Peptostreptococcaceae;g__Paeniclostridium	0.136696	0.0541925	0.0570353	0.0853329	0.0634722	0.0521041	0.0489007	0.0748734	0.0860037	0.133787	0.111157	0.0964462	-0.296311	0.363926	0.73037
k__Bacteria;p__Actinobacteria;c__Actinobacteria;o__Corynebacteriales;f__Nocardiaceae;g__Nocardia	0	0	0.263206	0.234401	0	0	0	0	0.502392	0	0	0	-0.013806	0.993723	0.996213
k__Bacteria;p__Proteobacteria;c__Gammaproteobacteria;o__Alteromonadales;f__Idiomarinaceae;g__Idiomarina	0.201974	0.0456216	0	0	0.14902	0.298777	0.0494001	0	0.0929308	0.0600679	0.0471625	0.0550459	1.19088	0.230982	0.721599
k__Eukaryota;p__Unclassified_Dikarya;c__Unclassified_Dikarya;o__Unclassified_Dikarya;f__Unclassified_Dikarya;g__Unclassified_Dikarya	0.0871104	0.0514314	0.251377	0.17354	0.129178	0.177591	0	0	0	0.0677174	0	0.0620558	2.7454	0.00332953	0.241391
k__Bacteria;p__Proteobacteria;c__Alphaproteobacteria;o__Rhizobiales;f__Brucellaceae;g__Ochrobactrum	0.0728867	0.142561	0.36778	0.311887	0	0	0	0	0	0	0	0.104885	3.09327	0.0768728	0.721599
k__Bacteria;p__Proteobacteria;c__Alphaproteobacteria;o__Rhizobiales;f__Methylobacteriaceae;g__Unclassified_Methylobacteriaceae	0.239945	0	0.113985	0.31361	0.09549	0.0609054	0.0794536	0	0	0.0966114	0	0	2.22642	0.0617531	0.721599
k__Bacteria;p__Bacteroidetes;c__Cytophagia;o__Cytophagales;f__Hymenobacteraceae;g__Unclassified_Hymenobacteraceae	0.0867001	0.175784	0.130591	0.203524	0.317572	0.0858279	0	0	0	0	0	0	inf	0.000900136	0.225594
k__Bacteria;p__Actinobacteria;c__Actinobacteria;o__Propionibacteriales;f__Nocardioidaceae;g__Nocardioides	0	0	0	0.40071	0	0.476987	0	0	0	0	0.122303	0	2.84326	0.215668	0.721599
k__Bacteria;p__Proteobacteria;c__Gammaproteobacteria;o__Chromatiales;f__Granulosicoccaceae;g__Granulosicoccus	0.0612595	0	0.0896725	0.135413	0.0696353	0.058935	0	0.0704983	0.12403	0.0677433	0.0422134	0.2806	-0.495829	0.534005	0.839358
k__Bacteria;p__Proteobacteria;c__Gammaproteobacteria;o__Oceanospirillales;f__Endozoicomonadaceae;g__Endozoicomonas	0.225958	0	0.0607763	0.054125	0	0.0431392	0.26471	0	0.0580031	0.0633608	0.15793	0.0719986	-0.681836	0.469326	0.82126
k__Bacteria;p__Firmicutes;c__Clostridia;o__Clostridiales;f__Ruminococcaceae;g__Ethanoligenens	0	0	0.416406	0.311502	0	0.136836	0	0	0	0	0.135256	0	2.67658	0.147343	0.721599
k__Bacteria;p__Proteobacteria;c__Gammaproteobacteria;o__Oceanospirillales;f__Halomonadaceae;g__Kushneria	0.183412	0.100586	0	0	0	0	0.0898892	0.167712	0.146801	0.0797814	0.152127	0.0796912	-1.33408	0.0721539	0.721599
k__Bacteria;p__Proteobacteria;c__Betaproteobacteria;o__Nitrosomonadales;f__Methylophilaceae;g__Methylotenera	0.128806	0.195072	0.0615915	0.164553	0.0634654	0.136821	0.0528071	0	0	0	0.138042	0.0588423	1.58734	0.0235945	0.594992
k__Bacteria;p__Proteobacteria;c__Gammaproteobacteria;o__Enterobacterales;f__Enterobacteriaceae;g__Raoultella	0.0819742	0	0	0.128654	0.0636148	0.238174	0.105863	0.102478	0.0630439	0	0.127137	0.0890611	0.0716688	0.921594	0.982582
k__Bacteria;p__Proteobacteria;c__Gammaproteobacteria;o__Pasteurellales;f__Pasteurellaceae;g__Avibacterium	0.184514	0	0	0	0.0997211	0.168795	0	0.0673046	0.0929529	0.148105	0.17934	0.0592673	-0.271851	0.731805	0.927029
k__Bacteria;p__Cyanobacteria;c__unidentified;o__Nostocales;f__Nostocaceae;g__Nostoc	0.0841923	0.0863536	0.126814	0.0564679	0.120872	0.0941803	0	0.14859	0	0.0753579	0.0411915	0.16598	0.400036	0.480026	0.82126
k__Bacteria;p__Proteobacteria;c__Deltaproteobacteria;o__Desulfovibrionales;f__Desulfomicrobiaceae;g__Desulfomicrobium	0.162314	0	0.064338	0.128345	0.198886	0.175904	0.125218	0	0.0614023	0	0.0835926	0	1.43338	0.0704923	0.721599
k__Bacteria;p__Bacteroidetes;c__Flavobacteriia;o__Flavobacteriales;f__Unclassified_Flavobacteriales;g__Unclassified_Flavobacteriales	0.199012	0	0	0.154756	0.0993789	0.27924	0	0	0	0.134967	0.132646	0	1.45246	0.178297	0.721599
k__Bacteria;p__Proteobacteria;c__Gammaproteobacteria;o__Oceanospirillales;f__Oceanospirillaceae;g__Oleispira	0.0811348	0	0.203899	0	0.106398	0	0.0560315	0	0.180874	0	0.0725984	0.299064	-0.636657	0.550212	0.842014
k__Bacteria;p__Firmicutes;c__Clostridia;o__Clostridiales;f__Lachnospiraceae;g__Unclassified_Lachnospiraceae	0	0.127564	0.312829	0	0	0.126443	0.433163	0	0	0	0	0	0.388023	0.805515	0.960415
k__Bacteria;p__Actinobacteria;c__Actinobacteria;o__Corynebacteriales;f__Nocardiaceae;g__Rhodococcus	0	0	0	0	0	0	0	0.315185	0	0	0.684815	0	#NAME?	0.180316	0.721599
k__Bacteria;p__Proteobacteria;c__Betaproteobacteria;o__Burkholderiales;f__Comamonadaceae;g__Hydrogenophaga	0.108065	0	0.218497	0.0652969	0	0	0	0.353192	0.108462	0.0764391	0	0.0700483	-0.63407	0.586922	0.865839
k__Bacteria;p__Proteobacteria;c__Gammaproteobacteria;o__Cellvibrionales;f__Cellvibrionaceae;g__Teredinibacter	0.0984255	0	0	0.217876	0	0.0602963	0.113999	0.0815032	0.126895	0.138616	0.162389	0	-0.727138	0.353899	0.725742
k__Bacteria;p__Actinobacteria;c__Actinobacteria;o__Micromonosporales;f__Micromonosporaceae;g__Actinoplanes	0.363854	0	0	0	0	0	0.364163	0	0.271983	0	0	0	-0.805999	0.62948	0.886482
k__Bacteria;p__Proteobacteria;c__Alphaproteobacteria;o__Rhizobiales;f__Methylobacteriaceae;g__Methylobacterium	0.122021	0	0.360915	0.182158	0	0.0715991	0	0	0.0707283	0	0.192578	0	1.48432	0.24703	0.721599
k__Bacteria;p__Bacteroidetes;c__Bacteroidia;o__Bacteroidales;f__Rikenellaceae;g__Alistipes	0.145112	0	0.156124	0	0.160874	0.17033	0	0.36756	0	0	0	0	0.78295	0.541381	0.841047
k__Bacteria;p__Proteobacteria;c__Betaproteobacteria;o__Burkholderiales;f__Comamonadaceae;g__unidentified	0.0666864	0	0.0674134	0	0	0.110764	0	0.0731383	0.194942	0.14056	0	0.346495	-1.62475	0.170332	0.721599
k__Bacteria;p__Cyanobacteria;c__unidentified;o__Nostocales;f__Unclassified_Nostocales;g__Unclassified_Nostocales	0.135576	0.0612393	0	0.0604192	0.165682	0.0445887	0.0936501	0.0736053	0.188417	0.176822	0	0	-0.187787	0.800925	0.959786
k__Bacteria;p__Proteobacteria;c__Gammaproteobacteria;o__Methylococcales;f__Methylococcaceae;g__Methylocaldum	0.320534	0	0	0.0608155	0.111179	0	0.210192	0	0.208553	0	0.0887259	0	-0.0431178	0.970679	0.985034
k__Eukaryota;p__Ascomycota;c__Dothideomycetes;o__Dothideales;f__Saccotheciaceae;g__Aureobasidium	0.15417	0	0.414894	0.137869	0	0.209088	0	0.0839791	0	0	0	0	3.44728	0.0569436	0.721599
k__Bacteria;p__Bacteroidetes;c__Cytophagia;o__Cytophagales;f__Cytophagaceae;g__Fibrella	0	0	0	0	0.384377	0.199339	0.276485	0	0.0831792	0	0.0566198	0	0.487698	0.732033	0.927029
k__Bacteria;p__Bacteroidetes;c__Chitinophagia;o__Chitinophagales;f__Chitinophagaceae;g__Arachidicoccus	0.111926	0	0	0.450414	0	0.43766	0	0	0	0	0	0	inf	0.0921656	0.721599
k__Bacteria;p__Proteobacteria;c__Betaproteobacteria;o__Rhodocyclales;f__Rhodocyclaceae;g__Azospira	0.0525457	0	0	0	0.119885	0.204947	0.181861	0.0901613	0	0.0965394	0.102833	0.151227	-0.722345	0.361268	0.73037
k__Bacteria;p__Proteobacteria;c__Gammaproteobacteria;o__Enterobacterales;f__Morganellaceae;g__Xenorhabdus	0.200225	0.0658364	0	0.0765584	0	0.128281	0	0	0	0.0734608	0.246276	0.209362	-0.168114	0.865181	0.969099
k__Bacteria;p__Proteobacteria;c__Gammaproteobacteria;o__Chromatiales;f__Chromatiaceae;g__Rheinheimera	0.10921	0.133587	0.084357	0	0	0.0759549	0.108489	0.169313	0.0805078	0	0.124947	0.113634	-0.566298	0.343418	0.721714
k__Bacteria;p__Actinobacteria;c__Actinobacteria;o__Micrococcales;f__Microbacteriaceae;g__Microbacterium	0	0	0	0.152666	0	0.287298	0	0.185985	0	0.253778	0.120274	0	-0.348135	0.771376	0.947389
k__Bacteria;p__Chlamydiae;c__Chlamydiia;o__Chlamydiales;f__Chlamydiaceae;g__Chlamydia	0.0472456	0	0	0	0.0733284	0	0.136061	0.383717	0	0	0.138691	0.220957	-2.86664	0.0633674	0.721599
k__Bacteria;p__Actinobacteria;c__Actinobacteria;o__Corynebacteriales;f__Mycobacteriaceae;g__Mycolicibacterium	0.316755	0	0	0	0	0.156784	0	0	0	0	0.154974	0.371487	-0.152845	0.916805	0.98257
k__Bacteria;p__Bacteroidetes;c__Flavobacteriia;o__Flavobacteriales;f__Flavobacteriaceae;g__Cellulophaga	0.140796	0	0	0	0.336529	0.522674	0	0	0	0	0	0	inf	0.0917655	0.721599
k__Bacteria;p__Bacteroidetes;c__Flavobacteriia;o__Flavobacteriales;f__Cryomorphaceae;g__Owenweeksia	0.156156	0	0.114688	0.229376	0.100151	0.104121	0	0	0	0.202653	0	0.0928552	1.25338	0.169078	0.721599
k__Bacteria;p__Proteobacteria;c__Gammaproteobacteria;o__Enterobacterales;f__Enterobacteriaceae;g__Cronobacter	0.0965035	0.057547	0.0726789	0.194175	0.07489	0.0955327	0	0.0851589	0.131095	0.0757695	0.0472148	0.0694347	0.533009	0.281583	0.721599
k__Bacteria;p__Thermotogae;c__Thermotogae;o__Thermotogales;f__Fervidobacteriaceae;g__Fervidobacterium	0.0492327	0	0.123349	0.0791182	0.372984	0.0506676	0.110163	0	0.0700719	0	0.0672538	0.0771593	1.05676	0.334117	0.721599
k__Bacteria;p__Cyanobacteria;c__unidentified;o__Chroococcidiopsidales;f__Chroococcidiopsidaceae;g__Chroococcidiopsis	0	0	0.147149	0.115975	0.383612	0.0483548	0	0	0.251377	0	0.0535321	0	1.18882	0.386358	0.73951
k__Bacteria;p__Bacteroidetes;c__Flavobacteriia;o__Flavobacteriales;f__Flavobacteriaceae;g__Tamlana	0	0	0	0.213038	0.131115	0.215759	0.11455	0	0.242875	0	0.0826621	0	0.347411	0.740936	0.934224
k__Bacteria;p__Proteobacteria;c__Gammaproteobacteria;o__Enterobacterales;f__Yersiniaceae;g__Rahnella	0.0865799	0	0	0.177895	0.125846	0.0809473	0.0887387	0	0.0987776	0.107902	0.233314	0	-0.16599	0.836897	0.961257
k__Bacteria;p__Firmicutes;c__Clostridia;o__Clostridiales;f__Ruminococcaceae;g__Unclassified_Ruminococcaceae	0.261421	0	0	0.350671	0.202872	0.185036	0	0	0	0	0	0	inf	0.016213	0.494924
k__Bacteria;p__Proteobacteria;c__Gammaproteobacteria;o__Xanthomonadales;f__Xanthomonadaceae;g__Lysobacter	0	0	0.434915	0	0.321252	0.243832	0	0	0	0	0	0	inf	0.0598654	0.721599
k__Bacteria;p__Proteobacteria;c__Betaproteobacteria;o__Burkholderiales;f__Oxalobacteraceae;g__Herminiimonas	0.133473	0	0	0.105279	0	0	0.0645579	0.399471	0	0.199388	0.0978314	0	-1.67285	0.224781	0.721599
k__Bacteria;p__Firmicutes;c__Erysipelotrichia;o__Erysipelotrichales;f__Erysipelotrichaceae;g__Turicibacter	0.245716	0	0	0.302137	0	0.184276	0	0	0	0	0	0.26787	1.45057	0.308591	0.721599
k__Bacteria;p__Proteobacteria;c__Gammaproteobacteria;o__Enterobacterales;f__unidentified;g__Plesiomonas	0	0	0	0	0	0.0500109	0.117434	0.258401	0.0726219	0.207051	0.151267	0.143214	-4.2476	0.000333487	0.193423
k__Bacteria;p__Proteobacteria;c__Gammaproteobacteria;o__unidentified;f__unidentified;g__Pseudohongiella	0.0949289	0	0	0.0684612	0	0.215231	0.150934	0.0834025	0	0	0.0499403	0.337102	-0.714721	0.532767	0.839358
k__Eukaryota;p__unidentified;c__Oomycetes;o__Albuginales;f__Albuginaceae;g__Albugo	0.258281	0	0.228844	0.203799	0	0.309076	0	0	0	0	0	0	inf	0.0122134	0.464413
k__Bacteria;p__Proteobacteria;c__Gammaproteobacteria;o__Thiotrichales;f__Piscirickettsiaceae;g__Hydrogenovibrio	0	0.142635	0.113364	0	0	0.0510314	0	0.168482	0.116343	0.121423	0.170999	0.115722	-1.17441	0.106115	0.721599
k__Viruses;p__unidentified;c__unidentified;o__Herpesvirales;f__Herpesviridae;g__Macavirus	0	0.648005	0	0	0	0	0	0	0.351995	0	0	0	0.880452	0.696566	0.913159
k__Bacteria;p__Proteobacteria;c__Gammaproteobacteria;o__Alteromonadales;f__Ferrimonadaceae;g__Ferrimonas	0	0	0.080397	0.118137	0.212078	0.118887	0	0	0.138878	0.119018	0.122738	0.0898657	0.170434	0.818908	0.961257
k__Archaea;p__Euryarchaeota;c__Methanomicrobia;o__Methanosarcinales;f__Methanosarcinaceae;g__Methanosarcina	0.115957	0.190751	0.120455	0.114781	0.148943	0.158331	0.150781	0	0	0	0	0	2.49368	0.0019568	0.241391
k__Bacteria;p__Actinobacteria;c__Actinobacteria;o__Propionibacteriales;f__Nocardioidaceae;g__Marmoricola	0	0.156128	0	0.12819	0.203181	0	0	0.198952	0.210766	0.102783	0	0	-0.0721585	0.9419	0.985034
k__Bacteria;p__Bacteroidetes;c__Cytophagia;o__Cytophagales;f__Cyclobacteriaceae;g__Aquiflexum	0.109715	0	0.162018	0	0	0.31146	0	0	0.104372	0.0861428	0.226293	0	0.484592	0.669311	0.900449
k__Eukaryota;p__Ascomycota;c__Dothideomycetes;o__Pleosporales;f__Pleosporaceae;g__Alternaria	0.189602	0.143257	0.0811327	0.321529	0	0.264479	0	0	0	0	0	0	inf	0.00615038	0.324293
k__Bacteria;p__Actinobacteria;c__Actinobacteria;o__Micrococcales;f__Brevibacteriaceae;g__Brevibacterium	0	0	0.319571	0.243246	0	0.289016	0	0.148167	0	0	0	0	2.52335	0.119288	0.721599
k__Archaea;p__Euryarchaeota;c__Methanobacteria;o__Methanobacteriales;f__Methanobacteriaceae;g__Methanobrevibacter	0.245991	0	0	0.197699	0	0.556309	0	0	0	0	0	0	inf	0.0934145	0.721599
k__Bacteria;p__Proteobacteria;c__Gammaproteobacteria;o__Cellvibrionales;f__Spongiibacteraceae;g__Spongiibacter	0	0.195122	0	0.0731533	0	0.0539863	0.0711316	0.0891186	0.232048	0.125885	0.159555	0	-1.0725	0.216926	0.721599
k__Bacteria;p__Proteobacteria;c__Alphaproteobacteria;o__Rhodospirillales;f__Acetobacteraceae;g__Komagataeibacter	0.0729865	0	0	0.0747361	0	0.0551544	0.14822	0.223065	0.0800909	0.174978	0.0817764	0.0889934	-1.9742	0.00610749	0.324293
k__Bacteria;p__Firmicutes;c__Clostridia;o__Clostridiales;f__Lachnospiraceae;g__Anaerostipes	0.0560925	0	0	0.206165	0	0	0.0724388	0.0980803	0.273348	0.213158	0	0.0807176	-1.49214	0.167415	0.721599
k__Bacteria;p__Proteobacteria;c__Betaproteobacteria;o__unidentified;f__unidentified;g__Candidatus Kinetoplastibacterium	0.308955	0	0	0.330786	0.219963	0.140297	0	0	0	0	0	0	inf	0.018786	0.510615
k__Bacteria;p__Proteobacteria;c__Alphaproteobacteria;o__Rhodospirillales;f__Rhodospirillaceae;g__Candidatus Endolissoclinum	0.150823	0.257064	0.0847671	0	0	0.107522	0	0	0.223282	0	0.0550678	0.121475	0.586018	0.552512	0.843307
k__Eukaryota;p__Bacillariophyta;c__Coscinodiscophyceae;o__Unclassified_Coscinodiscophyceae;f__Unclassified_Coscinodiscophyceae;g__Unclassified_Coscinodiscophyceae	0	0	0.684294	0.149304	0	0.166402	0	0	0	0	0	0	inf	0.154685	0.721599
k__Bacteria;p__Proteobacteria;c__Alphaproteobacteria;o__Rhizobiales;f__Rhizobiaceae;g__Sinorhizobium	0.0846809	0	0.3835	0.0817856	0	0.232486	0	0	0.162307	0	0.0552407	0	1.84667	0.189916	0.721599
k__Bacteria;p__Actinobacteria;c__Actinobacteria;o__Micrococcales;f__Microbacteriaceae;g__Candidatus Aquiluna	0.113456	0	0.115352	0	0	0	0.146519	0.381933	0	0	0.0843735	0.158366	-1.75295	0.179833	0.721599
k__Bacteria;p__Cyanobacteria;c__unidentified;o__Nostocales;f__Rivulariaceae;g__Microchaete	0	0.407898	0	0	0.261491	0.221823	0.108788	0	0	0	0	0	3.03424	0.10584	0.721599
k__Bacteria;p__Proteobacteria;c__Gammaproteobacteria;o__Oceanospirillales;f__Hahellaceae;g__Hahella	0.0572585	0	0.172491	0.0768067	0	0.0566825	0.179686	0	0.0823099	0	0.105333	0.269433	-0.809837	0.384351	0.73951
k__Bacteria;p__Bacteroidetes;c__Flavobacteriia;o__Flavobacteriales;f__Crocinitomicaceae;g__Fluviicola	0.202185	0	0	0.160918	0.209203	0.264866	0	0	0.0968811	0	0.0659466	0	2.36218	0.046154	0.721599
k__Bacteria;p__Proteobacteria;c__Gammaproteobacteria;o__Enterobacterales;f__Erwiniaceae;g__Unclassified_Erwiniaceae	0.131437	0	0.089266	0	0	0.116174	0.11215	0.0958877	0.0843493	0.097669	0.103349	0.169718	-0.977056	0.0859535	0.721599
k__Bacteria;p__Actinobacteria;c__Actinobacteria;o__Actinomycetales;f__Actinomycetaceae;g__Actinomyces	0	0	0	0.482447	0	0	0	0	0	0	0	0.517553	-0.101334	0.961405	0.985034
k__Bacteria;p__Proteobacteria;c__Gammaproteobacteria;o__Alteromonadales;f__Alteromonadaceae;g__Agarivorans	0.365585	0	0	0.190772	0.133738	0.107661	0	0	0	0	0.08186	0.120384	1.97985	0.128822	0.721599
k__Bacteria;p__Firmicutes;c__Clostridia;o__Clostridiales;f__Clostridiales Family XIII. Incertae Sedis;g__Unclassified_Clostridiales Family XIII. Incertae Sedis	0.205529	0.125062	0	0.27429	0	0.103807	0	0.291312	0	0	0	0	1.28258	0.31709	0.721599
k__Bacteria;p__Bacteroidetes;c__Flavobacteriia;o__Flavobacteriales;f__Flavobacteriaceae;g__Olleya	0.152025	0	0.163821	0.0806035	0.0932623	0	0	0	0.179668	0	0.0599737	0.270647	-0.05938	0.951551	0.985034
k__Bacteria;p__Proteobacteria;c__Gammaproteobacteria;o__Enterobacterales;f__Pectobacteriaceae;g__Sodalis	0.0601038	0.100355	0	0.149153	0	0.107693	0.0776191	0.098219	0.160704	0.0943808	0.0652815	0.0864899	-0.481635	0.353364	0.725742
k__Bacteria;p__Cyanobacteria;c__unidentified;o__Nostocales;f__Nostocaceae;g__Trichormus	0	0	0.198807	0	0	0.114552	0	0.170385	0.086637	0.283919	0.0589735	0.0867272	-1.13174	0.271826	0.721599
k__Bacteria;p__Actinobacteria;c__Actinobacteria;o__Corynebacteriales;f__Mycobacteriaceae;g__Unclassified_Mycobacteriaceae	0	0.41586	0	0	0	0.358988	0.225151	0	0	0	0	0	1.78302	0.333632	0.721599
k__Bacteria;p__Proteobacteria;c__Gammaproteobacteria;o__unidentified;f__unidentified;g__Candidatus Ruthia	0.0606748	0.178014	0.182782	0	0.222245	0	0.09011	0	0.119493	0	0.0593709	0.0873116	0.85339	0.314926	0.721599
k__Viruses;p__unidentified;c__unidentified;o__Caudovirales;f__Siphoviridae;g__Unclassified_Siphoviridae	0	0	0	0	0	0.175774	0	0	0	0	0	0.824226	-2.22932	0.459421	0.814876
k__Eukaryota;p__Ascomycota;c__Dothideomycetes;o__Pleosporales;f__Didymellaceae;g__Phoma	0.098994	0	0.115262	0.3055	0	0.218241	0	0	0.174608	0	0	0.0873947	1.49404	0.199339	0.721599
k__Bacteria;p__Bacteroidetes;c__Flavobacteriia;o__Flavobacteriales;f__Flavobacteriaceae;g__Nonlabens	0	0	0	0.333198	0	0.666802	0	0	0	0	0	0	inf	0.173994	0.721599
k__Bacteria;p__Proteobacteria;c__Alphaproteobacteria;o__Rhizobiales;f__Aurantimonadaceae;g__Martelella	0.0732097	0	0	0	0.181802	0.377465	0.117393	0	0	0	0.250131	0	0.783178	0.56828	0.852509
k__Bacteria;p__Proteobacteria;c__Betaproteobacteria;o__Burkholderiales;f__unidentified;g__Paucibacter	0.283544	0	0.202498	0.0868895	0	0	0	0	0.105413	0.166008	0	0.155647	0.423895	0.692189	0.912431
k__Bacteria;p__Bacteroidetes;c__Flavobacteriia;o__Flavobacteriales;f__Flavobacteriaceae;g__Maribacter	0	0	0	0.32579	0	0.67421	0	0	0	0	0	0	inf	0.176529	0.721599
k__Bacteria;p__Firmicutes;c__Clostridia;o__Clostridiales;f__Clostridiales Family XIII. Incertae Sedis;g__Mogibacterium	0.425942	0	0	0.195003	0.379055	0	0	0	0	0	0	0	inf	0.0664424	0.721599
k__Bacteria;p__Actinobacteria;c__Actinobacteria;o__Pseudonocardiales;f__Pseudonocardiaceae;g__Saccharopolyspora	0.112175	0.187299	0	0	0	0.363123	0	0	0.161254	0.176149	0	0	0.973664	0.452786	0.8092
k__Eukaryota;p__Ascomycota;c__Dothideomycetes;o__Pleosporales;f__Unclassified_Pleosporales;g__Unclassified_Pleosporales	0.0907464	0	0	0.243455	0.140845	0.394369	0	0	0	0	0	0.130585	2.73506	0.0920988	0.721599
k__Bacteria;p__Proteobacteria;c__Gammaproteobacteria;o__Vibrionales;f__Vibrionaceae;g__Photobacterium	0	0	0	0.322881	0.107046	0.122897	0.107773	0.112707	0.0991448	0	0.127551	0	0.305974	0.763141	0.946519
k__Bacteria;p__Bacteroidetes;c__Sphingobacteriia;o__Sphingobacteriales;f__Sphingobacteriaceae;g__Pseudopedobacter	0.238823	0.148349	0	0	0	0.0861948	0.0803177	0	0.0894038	0.097662	0.25925	0	-0.153843	0.877202	0.969099
k__Bacteria;p__Firmicutes;c__Bacilli;o__Lactobacillales;f__Enterococcaceae;g__Melissococcus	0.146827	0	0.162388	0.13773	0.452585	0	0	0	0	0	0.10047	0	3.16241	0.0846814	0.721599
k__Bacteria;p__Proteobacteria;c__Gammaproteobacteria;o__Cellvibrionales;f__Cellvibrionaceae;g__Saccharophagus	0	0.205098	0	0	0	0	0	0	0.216645	0	0.287596	0.29066	-1.95446	0.186174	0.721599
k__Bacteria;p__Bacteroidetes;c__unidentified;o__unidentified;f__unidentified;g__unidentified	0	0	0.119191	0.128437	0	0.177037	0	0	0.125127	0.372777	0.0774305	0	-0.438077	0.718368	0.925896
k__Bacteria;p__Proteobacteria;c__Betaproteobacteria;o__Burkholderiales;f__Alcaligenaceae;g__Paenalcaligenes	0.112387	0	0	0.085173	0	0.0911423	0	0.240727	0.0940139	0.0997067	0.155327	0.121523	-1.30087	0.100969	0.721599
k__Bacteria;p__Bacteroidetes;c__Chitinophagia;o__Chitinophagales;f__Chitinophagaceae;g__Chitinophaga	0.084172	0	0	0	0	0.184149	0	0	0	0.319863	0.411816	0	-1.44725	0.379544	0.73951
k__Bacteria;p__Spirochaetes;c__Spirochaetia;o__Spirochaetales;f__Spirochaetaceae;g__Sphaerochaeta	0.0839062	0	0.192951	0	0.208763	0.0957434	0	0	0	0.201157	0.217479	0	0.473746	0.647368	0.897676
k__Bacteria;p__Bacteroidetes;c__Flavobacteriia;o__Flavobacteriales;f__Flavobacteriaceae;g__Apibacter	0	0	0.341894	0	0.322351	0.224701	0	0	0	0	0.111053	0	3.00084	0.0964894	0.721599
k__Bacteria;p__Actinobacteria;c__Actinobacteria;o__Propionibacteriales;f__Propionibacteriaceae;g__Auraticoccus	0	0	0	0	0	1	0	0	0	0	0	0	inf	0.340893	0.721599
k__Bacteria;p__Proteobacteria;c__Alphaproteobacteria;o__Rhodobacterales;f__Rhodobacteraceae;g__Unclassified_Rhodobacteraceae	0.132534	0	0.0998143	0	0.102851	0.0774085	0.171157	0	0	0.416235	0	0	-0.509553	0.699039	0.913159
k__Bacteria;p__Actinobacteria;c__Actinobacteria;o__Micrococcales;f__Micrococcaceae;g__Pseudarthrobacter	0.171724	0	0	0	0	0.339992	0	0.488284	0	0	0	0	0.0676212	0.969624	0.985034
k__Eukaryota;p__Ascomycota;c__Dothideomycetes;o__Capnodiales;f__Cladosporiaceae;g__Unclassified_Cladosporiaceae	0.133325	0.159009	0.190779	0.134132	0	0.382754	0	0	0	0	0	0	inf	0.00823646	0.377044
k__Eukaryota;p__Ascomycota;c__Saccharomycetes;o__Saccharomycetales;f__Phaffomycetaceae;g__Wickerhamomyces	0	0	0.2005	0	0.570215	0.229285	0	0	0	0	0	0	inf	0.0985845	0.721599
k__Bacteria;p__Proteobacteria;c__Betaproteobacteria;o__Nitrosomonadales;f__unidentified;g__unidentified	0.155258	0	0	0	0	0.0738538	0.162311	0.109833	0.190335	0	0.207823	0.100586	-1.75047	0.0508449	0.721599
k__Bacteria;p__Firmicutes;c__Clostridia;o__Clostridiales;f__Lachnospiraceae;g__Blautia	0.134618	0	0	0.402687	0	0.139927	0	0	0	0	0.225909	0.0968585	1.06916	0.446144	0.805854
k__Bacteria;p__Firmicutes;c__Bacilli;o__Bacillales;f__Bacillaceae;g__Fictibacillus	1	0	0	0	0	0	0	0	0	0	0	0	inf	0.340893	0.721599
k__Bacteria;p__Proteobacteria;c__Alphaproteobacteria;o__Magnetococcales;f__Magnetococcaceae;g__Magnetococcus	0.290165	0	0	0	0	0.0675873	0	0.235414	0.098145	0	0.210442	0.0982471	-0.844169	0.466466	0.81985
k__Bacteria;p__Proteobacteria;c__Gammaproteobacteria;o__Enterobacterales;f__Enterobacteriaceae;g__unidentified	0.173221	0	0.312477	0.187357	0	0.067778	0.123787	0.135381	0	0	0	0	1.51526	0.191122	0.721599
k__Bacteria;p__Proteobacteria;c__Alphaproteobacteria;o__Rhodobacterales;f__Rhodobacteraceae;g__Marivivens	0.159787	0.0899679	0	0	0	0	0.428645	0.146808	0	0.107688	0.0671044	0	-1.58685	0.266639	0.721599
k__Bacteria;p__Cyanobacteria;c__unidentified;o__Synechococcales;f__Synechococcaceae;g__Synechococcus	0.152772	0	0	0	0.234522	0.0826424	0.10781	0	0.120007	0	0.302246	0	-0.173698	0.876703	0.969099
k__Bacteria;p__Proteobacteria;c__Gammaproteobacteria;o__Enterobacterales;f__Enterobacteriaceae;g__Candidatus Doolittlea	0.069726	0	0	0.0935306	0.208864	0	0	0	0.105244	0.218981	0.203318	0.100336	-0.754718	0.425221	0.787765
k__Bacteria;p__Proteobacteria;c__Betaproteobacteria;o__Burkholderiales;f__Comamonadaceae;g__Verminephrobacter	0	0.0856796	0	0	0	0.133259	0.365699	0	0.153403	0	0	0.26196	-1.83491	0.202176	0.721599
k__Bacteria;p__Bacteroidetes;c__Cytophagia;o__Cytophagales;f__Hymenobacteraceae;g__Hymenobacter	0	0	0	0.307128	0	0.136133	0	0	0	0.219229	0.13661	0.2009	-0.328846	0.784156	0.947521
k__Bacteria;p__Proteobacteria;c__Betaproteobacteria;o__Burkholderiales;f__Alcaligenaceae;g__Taylorella	0.249362	0	0.105506	0.0939591	0	0	0	0.170553	0.100691	0	0.122687	0.157242	-0.296348	0.743207	0.935055
k__Bacteria;p__Proteobacteria;c__Epsilonproteobacteria;o__Campylobacterales;f__Helicobacteraceae;g__Wolinella	0.197583	0.0844606	0.106669	0	0	0.203307	0.10426	0	0	0.122326	0.0692963	0.112099	0.537143	0.493699	0.82126
k__Eukaryota;p__Ascomycota;c__Eurotiomycetes;o__Eurotiales;f__Trichocomaceae;g__Talaromyces	0.143521	0	0.399928	0.239687	0.13588	0.080984	0	0	0	0	0	0	inf	0.0147606	0.475618
k__Bacteria;p__Firmicutes;c__Bacilli;o__Lactobacillales;f__Leuconostocaceae;g__Leuconostoc	0	0	0	0.24863	0	0.228301	0	0	0.42361	0	0.0994597	0	-0.133222	0.930184	0.982915
k__Bacteria;p__Proteobacteria;c__Gammaproteobacteria;o__Chromatiales;f__Chromatiaceae;g__Allochromatium	0.39248	0	0.108472	0	0.111772	0	0.0930009	0.190647	0	0	0	0.10363	0.661868	0.602508	0.86929
k__Eukaryota;p__Ascomycota;c__Eurotiomycetes;o__Eurotiales;f__Aspergillaceae;g__Penicillium	0.108827	0.126354	0	0.0966762	0	0	0.186148	0.17313	0.103603	0	0.101552	0.103711	-1.0096	0.15964	0.721599
k__Bacteria;p__Proteobacteria;c__Gammaproteobacteria;o__Enterobacterales;f__Hafniaceae;g__Obesumbacterium	0.0728151	0.0868423	0	0	0	0	0.0940347	0.239172	0.16643	0	0.115426	0.22528	-2.396	0.0183108	0.510615
k__Bacteria;p__Proteobacteria;c__Betaproteobacteria;o__Burkholderiales;f__Burkholderiaceae;g__Pandoraea	0	0.0878001	0	0	0	0.293697	0	0	0	0.115602	0.291026	0.211875	-0.697109	0.587356	0.865839
k__Bacteria;p__Actinobacteria;c__Actinobacteria;o__Micrococcales;f__Intrasporangiaceae;g__Arsenicicoccus	0.152127	0	0	0.306095	0	0	0.392919	0	0	0	0.148858	0	-0.241652	0.870962	0.969099
k__Bacteria;p__Proteobacteria;c__Gammaproteobacteria;o__Enterobacterales;f__Pectobacteriaceae;g__Pectobacterium	0.0751881	0.0896724	0	0	0	0.133233	0.247603	0	0.279937	0	0.174366	0	-1.23552	0.280937	0.721599
k__Bacteria;p__Proteobacteria;c__Gammaproteobacteria;o__Alteromonadales;f__Unclassified_Alteromonadales;g__Unclassified_Alteromonadales	0	0	0	0	0	0.181584	0.186962	0.282411	0.120945	0.119024	0	0.109073	-2.1722	0.0544306	0.721599
k__Bacteria;p__Actinobacteria;c__Actinobacteria;o__Micrococcales;f__Microbacteriaceae;g__Microcella	0.0759969	0	0	0.152914	0	0	0.403371	0.248381	0	0.119338	0	0	-1.75212	0.244184	0.721599
k__Bacteria;p__Proteobacteria;c__Gammaproteobacteria;o__Alteromonadales;f__Alteromonadaceae;g__Catenovulum	0.100351	0.0913607	0	0.102756	0	0.177449	0	0	0.110119	0.120291	0.0772062	0.220467	-0.162229	0.83573	0.961257
k__Bacteria;p__Firmicutes;c__Bacilli;o__Bacillales;f__Paenibacillaceae;g__Aneurinibacillus	0	0	0	0.578212	0	0	0	0	0	0	0.421788	0	0.455083	0.831389	0.961257
k__Bacteria;p__Actinobacteria;c__Actinobacteria;o__Pseudonocardiales;f__Pseudonocardiaceae;g__Unclassified_Pseudonocardiaceae	0.37807	0	0	0	0	0	0	0.433459	0	0.188471	0	0	-0.718096	0.681837	0.902889
k__Bacteria;p__Proteobacteria;c__Gammaproteobacteria;o__Enterobacterales;f__Enterobacteriaceae;g__Kosakonia	0.154268	0	0.13361	0	0	0.166461	0	0	0	0.242246	0.303415	0	-0.264239	0.825757	0.961257
k__Bacteria;p__Firmicutes;c__Clostridia;o__Clostridiales;f__Peptostreptococcaceae;g__Acetoanaerobium	0	0	0	0.312651	0.452192	0	0.235157	0	0	0	0	0	1.70154	0.357062	0.729212
k__Bacteria;p__Proteobacteria;c__Alphaproteobacteria;o__Rhodobacterales;f__Rhodobacteraceae;g__Phaeobacter	0	0.159818	0.349702	0	0	0.077125	0.100613	0	0	0	0.188299	0.124444	0.505102	0.669002	0.900449
k__Bacteria;p__Firmicutes;c__Clostridia;o__Thermoanaerobacterales;f__Thermoanaerobacteraceae;g__Carboxydothermus	0.0960257	0.505582	0	0	0	0.216396	0	0	0	0	0	0.181996	2.1682	0.251688	0.721599
k__Bacteria;p__Proteobacteria;c__Betaproteobacteria;o__Burkholderiales;f__Oxalobacteraceae;g__Collimonas	0.180515	0	0	0.104824	0	0.0773587	0.100918	0.14941	0.162885	0	0.11164	0.112451	-0.813215	0.26008	0.721599
k__Bacteria;p__Proteobacteria;c__Gammaproteobacteria;o__Enterobacterales;f__Enterobacteriaceae;g__Candidatus Tachikawaea	0.0999878	0.117372	0	0.29993	0	0	0	0	0.144866	0.12363	0.100921	0.113294	0.0998148	0.918094	0.98257
k__Bacteria;p__Cyanobacteria;c__unidentified;o__Nostocales;f__Aphanizomenonaceae;g__Nodularia	0	0	0	0	0	1	0	0	0	0	0	0	inf	0.340893	0.721599
k__Bacteria;p__Actinobacteria;c__Actinobacteria;o__Micrococcales;f__Promicromonosporaceae;g__Isoptericola	0	0	0	0.675192	0	0	0	0	0	0	0	0.324808	1.05571	0.650065	0.897709
k__Bacteria;p__Cyanobacteria;c__unidentified;o__Nostocales;f__Aphanizomenonaceae;g__Dolichospermum	0.116516	0	0	0.487452	0.17905	0.216983	0	0	0	0	0	0	inf	0.0476492	0.721599
k__Bacteria;p__Proteobacteria;c__Alphaproteobacteria;o__Holosporales;f__Candidatus Paracaedibacteraceae;g__Candidatus Paracaedibacter	0.0812346	0	0.122359	0	0	0.143143	0	0	0.184506	0	0.0794889	0.389268	-0.913823	0.476018	0.82126
k__Bacteria;p__Proteobacteria;c__Betaproteobacteria;o__Burkholderiales;f__Burkholderiaceae;g__Burkholderia	0.145123	0	0.181646	0.154912	0	0.264057	0	0	0.154259	0	0.100003	0	1.55235	0.139515	0.721599
k__Bacteria;p__Bacteroidetes;c__Flavobacteriia;o__Flavobacteriales;f__Flavobacteriaceae;g__Dokdonia	0.228866	0	0.166843	0	0	0.0806276	0	0	0	0.127896	0.239887	0.15588	-0.136656	0.894773	0.980411
k__Bacteria;p__Aquificae;c__Aquificae;o__Aquificales;f__unidentified;g__Thermosulfidibacter	0.0814767	0.0971725	0	0	0	0	0.187292	0	0.231905	0	0	0.402153	-2.20087	0.159381	0.721599
k__Bacteria;p__Elusimicrobia;c__Endomicrobia;o__Endomicrobiales;f__Endomicrobiaceae;g__Endomicrobium	0.175109	0	0	0	0	0.179827	0	0.133717	0.191731	0	0.146524	0.173091	-0.861884	0.367446	0.734893
k__Bacteria;p__Tenericutes;c__Mollicutes;o__Entomoplasmatales;f__Entomoplasmataceae;g__Mesoplasma	0	0	0	0	0.369091	0.630909	0	0	0	0	0	0	inf	0.163079	0.721599
k__Bacteria;p__Thermotogae;c__Thermotogae;o__Petrotogales;f__unidentified;g__Marinitoga	0	0	0	0.453623	0	0	0	0	0	0.546377	0	0	-0.2684	0.898672	0.980411
k__Bacteria;p__Proteobacteria;c__Gammaproteobacteria;o__Alteromonadales;f__Moritellaceae;g__Moritella	0.28693	0	0	0	0	0.0841303	0	0.137504	0.202	0.20216	0.0872757	0	-0.761266	0.4916	0.82126
k__Bacteria;p__Bacteroidetes;c__Chitinophagia;o__Chitinophagales;f__Chitinophagaceae;g__Niabella	0	0	0	0.170865	0.181376	0.355154	0	0	0	0	0	0.292605	1.27356	0.388201	0.73951
k__Bacteria;p__Proteobacteria;c__Epsilonproteobacteria;o__Campylobacterales;f__Campylobacteraceae;g__Unclassified_Campylobacteraceae	0	0	0.147897	0.113544	0.211516	0.0837944	0	0	0.12168	0	0	0.321569	0.328919	0.771288	0.947389
k__Bacteria;p__Proteobacteria;c__Gammaproteobacteria;o__Acidiferrobacterales;f__Acidiferrobacteraceae;g__Sulfurifustis	0	0.125167	0	0	0	0.102191	0.111093	0.140577	0.173125	0	0.0841755	0.263672	-1.76484	0.0630465	0.721599
k__Eukaryota;p__Ascomycota;c__Saccharomycetes;o__Saccharomycetales;f__Saccharomycetaceae;g__Zygosaccharomyces	0.087635	0	0	0.117554	0	0	0	0.794811	0	0	0	0	-1.95366	0.481064	0.82126
k__Bacteria;p__Firmicutes;c__Bacilli;o__Lactobacillales;f__Streptococcaceae;g__Lactococcus	0	0.214608	0	0	0	0.224603	0.168393	0	0	0.204757	0	0.187638	-0.352541	0.752706	0.938859
k__Bacteria;p__Actinobacteria;c__Actinobacteria;o__Actinomycetales;f__Unclassified_Actinomycetales;g__Unclassified_Actinomycetales	0	0	0	0.278167	0	0	0.382957	0.338876	0	0	0	0	-1.37571	0.426871	0.787765
k__Bacteria;p__Firmicutes;c__Negativicutes;o__Selenomonadales;f__Sporomusaceae;g__Pelosinus	0	0.204554	0	0.118592	0.222292	0.108525	0	0	0	0	0.346037	0	0.918282	0.478254	0.82126
k__Bacteria;p__Proteobacteria;c__Gammaproteobacteria;o__Chromatiales;f__Chromatiaceae;g__Candidatus Nitrosoglobus	0.157646	0.146821	0.133401	0.118802	0.137459	0	0	0	0	0	0	0.305871	1.18228	0.276637	0.721599
k__Bacteria;p__Deinococcus-Thermus;c__Deinococci;o__Deinococcales;f__Trueperaceae;g__Truepera	0	0	0	0	0	0.759215	0.240785	0	0	0	0	0	1.65677	0.529783	0.837259
k__Bacteria;p__Proteobacteria;c__Betaproteobacteria;o__Burkholderiales;f__Oxalobacteraceae;g__Oxalobacter	0.0891423	0.106315	0.26854	0	0	0	0	0	0	0.20577	0.159625	0.170608	-0.208125	0.842968	0.964205
k__Bacteria;p__Proteobacteria;c__Alphaproteobacteria;o__unidentified;f__unidentified;g__unidentified	0	0.10659	0	0.175032	0	0.0884737	0.181206	0	0.136183	0	0.0874521	0.225064	-0.767239	0.392875	0.73951
k__Bacteria;p__Actinobacteria;c__Actinobacteria;o__Propionibacteriales;f__Nocardioidaceae;g__Aeromicrobium	0	0	0	0	0	0.451713	0	0.548287	0	0	0	0	-0.279526	0.894563	0.980411
k__Bacteria;p__Firmicutes;c__Negativicutes;o__Selenomonadales;f__Unclassified_Selenomonadales;g__Unclassified_Selenomonadales	0	0	0	0	0	0	0	0	0	0.784951	0.215049	0	#NAME?	0.223907	0.721599
k__Bacteria;p__Proteobacteria;c__Gammaproteobacteria;o__Legionellales;f__Coxiellaceae;g__Coxiella	0.237047	0	0.212563	0	0	0	0	0	0.415009	0	0.135381	0	-0.29178	0.844088	0.964205
k__Bacteria;p__Proteobacteria;c__Betaproteobacteria;o__Burkholderiales;f__Comamonadaceae;g__Comamonas	0.189257	0	0	0.237892	0	0.131016	0	0	0.234009	0.207825	0	0	0.337187	0.76831	0.947389
k__Bacteria;p__Cyanobacteria;c__unidentified;o__Chroococcales;f__Chroococcaceae;g__Geminocystis	0	0	0	0	0	0.092982	0	0.231772	0.540085	0	0	0.135162	-3.28611	0.155321	0.721599
k__Bacteria;p__Proteobacteria;c__Alphaproteobacteria;o__Rhodobacterales;f__Rhodobacteraceae;g__Sulfitobacter	0.129686	0	0.248095	0.186659	0	0.0937091	0	0	0	0	0.205632	0.136219	0.945047	0.361463	0.73037
k__Bacteria;p__Bacteroidetes;c__Flavobacteriia;o__Unclassified_Flavobacteriia;f__Unclassified_Flavobacteriia;g__Unclassified_Flavobacteriia	0.0950019	0	0	0	0	0.317876	0	0	0.219872	0	0.230542	0.136709	-0.507945	0.684356	0.904161
k__Bacteria;p__Proteobacteria;c__Gammaproteobacteria;o__Chromatiales;f__Ectothiorhodospiraceae;g__Spiribacter	0.17189	0	0	0.129536	0	0.169205	0.124709	0	0.138817	0.171352	0.0944921	0	-0.169683	0.836956	0.961257
k__Bacteria;p__Thermodesulfobacteria;c__Thermodesulfobacteria;o__Thermodesulfobacteriales;f__Thermodesulfobacteriaceae;g__Caldimicrobium	0.606325	0	0	0.190029	0	0	0	0	0.203645	0	0	0	1.96735	0.370257	0.735441
k__Bacteria;p__Proteobacteria;c__Gammaproteobacteria;o__Xanthomonadales;f__Xanthomonadaceae;g__Luteimonas	0	0	0	0	0	0.600763	0	0	0.219743	0	0.179494	0	0.589549	0.763743	0.946519
k__Bacteria;p__Actinobacteria;c__Actinobacteria;o__Propionibacteriales;f__Propionibacteriaceae;g__Propionibacterium	0.183147	0	0	0	0	0.527071	0	0	0.143867	0	0.145915	0	1.29329	0.465001	0.81985
k__Bacteria;p__Proteobacteria;c__Betaproteobacteria;o__Nitrosomonadales;f__Gallionellaceae;g__Sideroxydans	0.181966	0	0	0	0	0	0.349246	0	0	0.157868	0.166251	0.144669	-2.16849	0.112722	0.721599
k__Bacteria;p__Proteobacteria;c__Deltaproteobacteria;o__Myxococcales;f__Archangiaceae;g__Cystobacter	0	0.479685	0	0	0	0.342416	0.177899	0	0	0	0	0	2.20826	0.276541	0.721599
k__Bacteria;p__Proteobacteria;c__Gammaproteobacteria;o__Xanthomonadales;f__Unclassified_Xanthomonadales;g__Unclassified_Xanthomonadales	0	0	0	0	0	1	0	0	0	0	0	0	inf	0.340893	0.721599
k__Bacteria;p__Proteobacteria;c__Deltaproteobacteria;o__Desulfuromonadales;f__Desulfuromonadaceae;g__Pelobacter	0.151426	0	0	0	0	0	0	0.294269	0	0.424154	0.130151	0	-2.48643	0.167185	0.721599
k__Bacteria;p__Firmicutes;c__Clostridia;o__Clostridiales;f__Symbiobacteriaceae;g__Symbiobacterium	0.232643	0	0	0.312068	0	0	0	0	0	0	0.455288	0	0.258714	0.879349	0.969624
k__Bacteria;p__Proteobacteria;c__Betaproteobacteria;o__Rhodocyclales;f__Unclassified_Rhodocyclales;g__Unclassified_Rhodocyclales	0	0	0	0.355443	0	0	0	0.335671	0	0	0.100498	0.208388	-0.858693	0.570299	0.852509
k__Bacteria;p__Proteobacteria;c__Gammaproteobacteria;o__Chromatiales;f__Chromatiaceae;g__Candidatus Tenderia	0.240356	0	0	0.137784	0	0	0	0	0.327797	0.193554	0.100509	0	-0.717668	0.569997	0.852509
k__Bacteria;p__Bacteroidetes;c__Sphingobacteriia;o__Sphingobacteriales;f__Sphingobacteriaceae;g__Mucilaginibacter	0	0	0	0	0	1	0	0	0	0	0	0	inf	0.340893	0.721599
k__Bacteria;p__Tenericutes;c__Mollicutes;o__Entomoplasmatales;f__Spiroplasmataceae;g__Spiroplasma	0	0	0	0	0	1	0	0	0	0	0	0	inf	0.340893	0.721599
k__Bacteria;p__Firmicutes;c__Clostridia;o__Clostridiales;f__Clostridiaceae;g__Mordavella	0	0	0	0	0	1	0	0	0	0	0	0	inf	0.340893	0.721599
k__Bacteria;p__Proteobacteria;c__Betaproteobacteria;o__Nitrosomonadales;f__Sterolibacteriaceae;g__Sterolibacterium	0	0.125663	0	0	0	0	0.13607	0.344366	0.242342	0	0.151558	0	-2.79863	0.0606662	0.721599
k__Bacteria;p__Proteobacteria;c__Gammaproteobacteria;o__Chromatiales;f__Halothiobacillaceae;g__Halothiobacillus	0	0	0	0	0	0.224157	0	0	0.172685	0.499134	0.104023	0	-1.79125	0.319702	0.721599
k__Bacteria;p__Proteobacteria;c__Alphaproteobacteria;o__Sphingomonadales;f__Unclassified_Sphingomonadales;g__Unclassified_Sphingomonadales	0.301935	0.361901	0	0.336164	0	0	0	0	0	0	0	0	inf	0.05035	0.721599
k__Bacteria;p__Proteobacteria;c__Alphaproteobacteria;o__Rhodospirillales;f__Rhodospirillaceae;g__Azospirillum	0.215078	0	0	0	0	0.63129	0	0	0	0	0.153633	0	2.4618	0.306976	0.721599
k__Eukaryota;p__Ascomycota;c__Sordariomycetes;o__Hypocreales;f__Hypocreaceae;g__Trichoderma	0	0	0	0.581024	0	0.313016	0	0	0	0	0.10596	0	3.07682	0.226561	0.721599
k__Bacteria;p__Bacteroidetes;c__Bacteroidia;o__Marinilabiliales;f__Marinifilaceae;g__unidentified	0	0	0	0.260694	0	0.290508	0	0	0	0	0.448797	0	0.29652	0.860708	0.969099
k__Bacteria;p__Actinobacteria;c__Actinobacteria;o__Bifidobacteriales;f__Bifidobacteriaceae;g__Bifidobacterium	0	0	0	0.575378	0	0.424622	0	0	0	0	0	0	inf	0.151032	0.721599
k__Bacteria;p__Proteobacteria;c__Gammaproteobacteria;o__Enterobacterales;f__Enterobacteriaceae;g__Shigella	0.328931	0	0	0.295136	0	0.108904	0	0	0	0	0.108723	0.158306	1.45676	0.28634	0.721599
k__Bacteria;p__Actinobacteria;c__Thermoleophilia;o__Solirubrobacterales;f__Conexibacteraceae;g__Conexibacter	0	0	0.511674	0	0	0	0	0	0.488326	0	0	0	0.0673794	0.974316	0.985034
k__Bacteria;p__Proteobacteria;c__Gammaproteobacteria;o__Cellvibrionales;f__Spongiibacteraceae;g__Oceanicoccus	0.111529	0	0	0	0	0.23075	0.14403	0	0	0.404558	0.109132	0	-0.942301	0.501314	0.82126
k__Bacteria;p__Proteobacteria;c__Betaproteobacteria;o__Rhodocyclales;f__Zoogloeaceae;g__Thauera	0	0	0	0.215978	0.29238	0.283713	0.20793	0	0	0	0	0	1.92953	0.190381	0.721599
k__Bacteria;p__Bacteroidetes;c__Flavobacteriia;o__Flavobacteriales;f__Flavobacteriaceae;g__Muricauda	0.239364	0	0	0.214056	0	0.54658	0	0	0	0	0	0	inf	0.0891831	0.721599
k__Eukaryota;p__Ascomycota;c__unidentified;o__unidentified;f__unidentified;g__unidentified	0.178975	0	0.312235	0	0	0.182781	0	0	0	0	0	0.326009	1.04782	0.466136	0.81985
k__Bacteria;p__Proteobacteria;c__Gammaproteobacteria;o__Xanthomonadales;f__Rhodanobacteraceae;g__Luteibacter	0.263952	0	0.183365	0	0.293127	0.112628	0.146928	0	0	0	0	0	2.53756	0.0671868	0.721599
k__Bacteria;p__Dictyoglomi;c__Dictyoglomia;o__Dictyoglomales;f__Dictyoglomaceae;g__Dictyoglomus	0	0	0	0	0.347195	0.112984	0	0.186509	0	0.179221	0	0.174091	-0.230286	0.853231	0.969099
k__Eukaryota;p__unidentified;c__unidentified;o__unidentified;f__unidentified;g__unidentified	0	0	0	0.527849	0	0.11324	0	0.358911	0	0	0	0	0.836898	0.663557	0.900449
k__Eukaryota;p__Ascomycota;c__Saccharomycetes;o__Saccharomycetales;f__Debaryomycetaceae;g__Candida	0	0	0.432068	0	0	0.567932	0	0	0	0	0	0	inf	0.149892	0.721599
k__Bacteria;p__Proteobacteria;c__Alphaproteobacteria;o__Pelagibacterales;f__Pelagibacteraceae;g__unidentified	0.118341	0	0	0	0	0.247188	0	0.193388	0.170117	0	0.270967	0	-0.795571	0.504084	0.82126
k__Bacteria;p__Actinobacteria;c__Actinobacteria;o__Streptosporangiales;f__Nocardiopsaceae;g__Nocardiopsis	0	0	0	0	0	0	0	0.69346	0.30654	0	0	0	#NAME?	0.183537	0.721599
k__Bacteria;p__Cyanobacteria;c__unidentified;o__Oscillatoriales;f__Cyanothecaceae;g__Cyanothece	0	0	0	0.199062	0	0.207326	0.163825	0	0.18924	0.240547	0	0	-0.546659	0.627933	0.886482
k__Bacteria;p__Firmicutes;c__Bacilli;o__Bacillales;f__Bacillaceae;g__Oceanobacillus	0.119776	0	0	0	0	0	0.245943	0	0	0	0.117202	0.517078	-2.87753	0.173539	0.721599
k__Bacteria;p__Firmicutes;c__Bacilli;o__Bacillales;f__Staphylococcaceae;g__Macrococcus	0	0	0	0	0	1	0	0	0	0	0	0	inf	0.340893	0.721599
k__Bacteria;p__Acidobacteria;c__Acidobacteriia;o__Acidobacteriales;f__Acidobacteriaceae;g__Terriglobus	0	0	0	0	0	0.792834	0	0	0	0	0.207166	0	1.93623	0.491138	0.82126
k__Bacteria;p__Proteobacteria;c__Gammaproteobacteria;o__Enterobacterales;f__Enterobacteriaceae;g__Candidatus Hamiltonella	0	0	0	0.163792	0	0.158349	0	0	0.370365	0	0	0.307494	-1.07329	0.473149	0.82126
k__Bacteria;p__Actinobacteria;c__Actinobacteria;o__Candidatus Nanopelagicales;f__Candidatus Nanopelagicaceae;g__Candidatus Nanopelagicus	0.474948	0	0	0	0	0	0	0	0	0	0.525052	0	-0.144689	0.944977	0.985034
k__Bacteria;p__Actinobacteria;c__Actinobacteria;o__Streptosporangiales;f__Streptosporangiaceae;g__Nonomuraea	0	0	0	0	0	0.514711	0	0	0	0.315699	0.16959	0	0.0849213	0.962471	0.985034
k__Bacteria;p__Aquificae;c__Aquificae;o__Desulfurobacteriales;f__Desulfurobacteriaceae;g__Desulfurobacterium	0.193736	0	0	0	0	0.298048	0	0	0	0.32889	0.179326	0	-0.0474161	0.972744	0.985034
k__Bacteria;p__Proteobacteria;c__Alphaproteobacteria;o__Rhodospirillales;f__Rhodospirillaceae;g__Pararhodospirillum	0.132285	0	0	0	0	0	0	0	0.380323	0.317822	0.169569	0	-2.71357	0.127841	0.721599
k__Bacteria;p__Candidatus Melainabacteria;c__unidentified;o__unidentified;f__unidentified;g__unidentified	0	0	0.564258	0	0	0.435742	0	0	0	0	0	0	inf	0.149373	0.721599
k__Bacteria;p__Chrysiogenetes;c__Chrysiogenetes;o__Chrysiogenales;f__Chrysiogenaceae;g__Desulfurispirillum	0.268033	0	0	0	0	0.152569	0	0	0.44695	0	0.132448	0	-0.462098	0.767168	0.947389
k__Eukaryota;p__Ascomycota;c__Dothideomycetes;o__Pleosporales;f__Unclassified_Pleosporineae;g__Unclassified_Pleosporineae	0.192218	0.160313	0.202467	0.311935	0	0.133066	0	0	0	0	0	0	inf	0.00250296	0.241391
k__Archaea;p__Thaumarchaeota;c__unidentified;o__unidentified;f__unidentified;g__unidentified	0	0	0	0.686203	0.313797	0	0	0	0	0	0	0	inf	0.180825	0.721599
k__Eukaryota;p__Ascomycota;c__Sordariomycetes;o__Glomerellales;f__Plectosphaerellaceae;g__Verticillium	0	0	0	0	0	0.803558	0	0	0.196442	0	0	0	2.0323	0.47985	0.82126
k__Bacteria;p__Proteobacteria;c__Gammaproteobacteria;o__Pseudomonadales;f__Pseudomonadaceae;g__Azotobacter	0	1	0	0	0	0	0	0	0	0	0	0	inf	0.340893	0.721599
k__Bacteria;p__Proteobacteria;c__Gammaproteobacteria;o__Cellvibrionales;f__Cellvibrionaceae;g__Agarilytica	0	0	0	0	0	1	0	0	0	0	0	0	inf	0.340893	0.721599
k__Viruses;p__unidentified;c__unidentified;o__Caudovirales;f__Myoviridae;g__unidentified	0	0	0	0.750456	0	0	0	0.249544	0	0	0	0	1.58847	0.540701	0.841047
k__Bacteria;p__Actinobacteria;c__Unclassified_Actinobacteria;o__Unclassified_Actinobacteria;f__Unclassified_Actinobacteria;g__Unclassified_Actinobacteria	0.410003	0	0	0	0	0	0	0	0	0	0	0.589997	-0.525076	0.807253	0.960415
k__Bacteria;p__Firmicutes;c__Bacilli;o__Lactobacillales;f__Enterococcaceae;g__Tetragenococcus	0	0	0	0.381156	0	0	0	0	0	0.618844	0	0	-0.699195	0.750387	0.937984
k__Bacteria;p__Bacteroidetes;c__Cytophagia;o__Cytophagales;f__Flammeovirgaceae;g__Marivirga	0	0	0	1	0	0	0	0	0	0	0	0	inf	0.340893	0.721599
k__Bacteria;p__Cyanobacteria;c__Unclassified_Cyanobacteria;o__Unclassified_Cyanobacteria;f__Unclassified_Cyanobacteria;g__Unclassified_Cyanobacteria	0	0	0.437644	0	0	0	0	0	0	0	0	0.562356	-0.361727	0.864561	0.969099
k__Eukaryota;p__Ascomycota;c__Dothideomycetes;o__Pleosporales;f__Pleosporaceae;g__Pyrenophora	0	0	0	0.762444	0	0	0	0.237556	0	0	0	0	1.68236	0.525849	0.835595
k__Bacteria;p__Bacteroidetes;c__Bacteroidia;o__Bacteroidales;f__Paludibacteraceae;g__Paludibacter	0	0	1	0	0	0	0	0	0	0	0	0	inf	0.340893	0.721599
k__Bacteria;p__Bacteroidetes;c__Flavobacteriia;o__Flavobacteriales;f__Flavobacteriaceae;g__Salegentibacter	0	0	0	0	0	1	0	0	0	0	0	0	inf	0.340893	0.721599
k__Bacteria;p__Proteobacteria;c__Alphaproteobacteria;o__Rhizobiales;f__Rhizobiaceae;g__Rhizobium	0.549384	0	0	0	0	0	0.210569	0.240048	0	0	0	0	0.285914	0.87647	0.969099
k__Bacteria;p__Proteobacteria;c__Betaproteobacteria;o__Rhodocyclales;f__Zoogloeaceae;g__Unclassified_Zoogloeaceae	0	0	1	0	0	0	0	0	0	0	0	0	inf	0.340893	0.721599
k__Bacteria;p__Aquificae;c__Aquificae;o__Aquificales;f__Aquificaceae;g__unidentified	0.176751	0	0	0	0	0.209968	0	0	0	0.44177	0.171512	0	-0.665264	0.66309	0.900449
k__Bacteria;p__Proteobacteria;c__Gammaproteobacteria;o__Aeromonadales;f__Aeromonadaceae;g__Unclassified_Aeromonadaceae	0.149811	0.296592	0	0	0	0.209108	0	0	0	0	0.344489	0	0.928161	0.520112	0.832169
k__Bacteria;p__Deinococcus-Thermus;c__Deinococci;o__Thermales;f__Thermaceae;g__Oceanithermus	0.151721	0	0	0	0	0.692396	0	0	0	0	0.155883	0	2.43698	0.346203	0.721714
k__Bacteria;p__Cyanobacteria;c__unidentified;o__Synechococcales;f__Synechococcaceae;g__Cyanobium	0	0	0	0	0	0	0.291384	0	0	0.708616	0	0	#NAME?	0.189462	0.721599
k__Eukaryota;p__Ascomycota;c__Sordariomycetes;o__Hypocreales;f__Nectriaceae;g__Fusarium	0	0	0	0	0	1	0	0	0	0	0	0	inf	0.340893	0.721599
k__Bacteria;p__Actinobacteria;c__Actinobacteria;o__Pseudonocardiales;f__Pseudonocardiaceae;g__Amycolatopsis	0	0.183164	0	0	0	0.354238	0.2142	0	0	0.248398	0	0	0.216239	0.876293	0.969099
k__Bacteria;p__Firmicutes;c__Bacilli;o__Bacillales;f__Listeriaceae;g__Brochothrix	0	0	0	0	0	0.306115	0	0	0.271155	0	0	0.42273	-1.18062	0.495193	0.82126
k__Bacteria;p__Proteobacteria;c__Gammaproteobacteria;o__Xanthomonadales;f__Rhodanobacteraceae;g__Frateuria	0	0	0	0.416388	0	0.431742	0	0	0	0	0.151871	0	2.48144	0.240239	0.721599
k__Eukaryota;p__Ascomycota;c__Sordariomycetes;o__Unclassified_Sordariomycetes;f__Unclassified_Sordariomycetes;g__Unclassified_Sordariomycetes	0.506054	0	0	0.211471	0	0.282475	0	0	0	0	0	0	inf	0.0766796	0.721599
k__Bacteria;p__Proteobacteria;c__Deltaproteobacteria;o__Desulfovibrionales;f__Desulfovibrionaceae;g__Lawsonia	1	0	0	0	0	0	0	0	0	0	0	0	inf	0.340893	0.721599
k__Bacteria;p__Bacteroidetes;c__Saprospiria;o__Saprospirales;f__Haliscomenobacteraceae;g__Haliscomenobacter	0.160114	0	0	0	0	0.158503	0	0	0.230166	0	0.451218	0	-1.09665	0.489495	0.82126
k__Bacteria;p__Proteobacteria;c__Betaproteobacteria;o__Burkholderiales;f__Comamonadaceae;g__Delftia	0	0	0	0	0	0.395365	0.31899	0	0	0	0.285645	0	-0.61288	0.71186	0.923667
k__Bacteria;p__Cyanobacteria;c__unidentified;o__Nostocales;f__Rivulariaceae;g__Rivularia	0	0	0	0	0	0	0.76728	0	0.23272	0	0	0	#NAME?	0.215338	0.721599
k__Bacteria;p__Thermotogae;c__Thermotogae;o__Thermotogales;f__Thermotogaceae;g__Pseudothermotoga	0	0	0	0	0	0	1	0	0	0	0	0	#NAME?	0.340893	0.721599
k__Bacteria;p__Actinobacteria;c__Actinobacteria;o__Frankiales;f__Frankiaceae;g__Frankia	0	0	0	0	0	1	0	0	0	0	0	0	inf	0.340893	0.721599
k__Bacteria;p__Proteobacteria;c__Betaproteobacteria;o__Burkholderiales;f__Comamonadaceae;g__Limnohabitans	0.280592	0	0.247158	0	0	0	0	0	0	0	0	0.472251	0.160301	0.925515	0.982915
k__Bacteria;p__Proteobacteria;c__Gammaproteobacteria;o__Aeromonadales;f__Aeromonadaceae;g__Zobellella	0	0	0	0	0	0.163647	0	0.564599	0	0	0.271753	0	-2.35352	0.287167	0.721599
k__Eukaryota;p__Ascomycota;c__Pneumocystidomycetes;o__Pneumocystidales;f__Pneumocystidaceae;g__Pneumocystis	0	0	0.535934	0	0.464066	0	0	0	0	0	0	0	inf	0.146322	0.721599
k__Bacteria;p__Actinobacteria;c__Actinobacteria;o__Micrococcales;f__Microbacteriaceae;g__Leifsonia	0	0	0	0	0	1	0	0	0	0	0	0	inf	0.340893	0.721599
k__Bacteria;p__Proteobacteria;c__Gammaproteobacteria;o__Enterobacterales;f__Erwiniaceae;g__Wigglesworthia	0	0	0	0.317105	0	0.312026	0.370869	0	0	0	0	0	0.762451	0.645136	0.897676
k__Archaea;p__Euryarchaeota;c__Halobacteria;o__Natrialbales;f__Natrialbaceae;g__Natrialba	0	0	0	0	0	1	0	0	0	0	0	0	inf	0.340893	0.721599
k__Bacteria;p__Actinobacteria;c__Actinobacteria;o__Micrococcales;f__Microbacteriaceae;g__Rhodoluna	0	0	1	0	0	0	0	0	0	0	0	0	inf	0.340893	0.721599
k__Bacteria;p__Proteobacteria;c__Alphaproteobacteria;o__Rhizobiales;f__Hyphomicrobiaceae;g__Devosia	0	0	0	0	0	1	0	0	0	0	0	0	inf	0.340893	0.721599
k__Bacteria;p__Proteobacteria;c__Alphaproteobacteria;o__Rhodobacterales;f__Rhodobacteraceae;g__Epibacterium	0	0	0	0	0	0.752631	0	0	0	0	0.247369	0	1.60527	0.537957	0.841047
k__Bacteria;p__Proteobacteria;c__Gammaproteobacteria;o__Enterobacterales;f__Enterobacteriaceae;g__Candidatus Gullanella	0.363807	0	0	0	0	0.185643	0	0	0	0.45055	0	0	0.286303	0.869228	0.969099
k__Viruses;p__unidentified;c__unidentified;o__Caudovirales;f__Myoviridae;g__T4virus	0	0	0	1	0	0	0	0	0	0	0	0	inf	0.340893	0.721599
k__Bacteria;p__Chlorobi;c__Chlorobia;o__Chlorobiales;f__Chlorobiaceae;g__Chlorobium	0	0	0	0	0	1	0	0	0	0	0	0	inf	0.340893	0.721599
k__Bacteria;p__Proteobacteria;c__Alphaproteobacteria;o__Rhizobiales;f__Bradyrhizobiaceae;g__Bradyrhizobium	0	0	0	0	0	1	0	0	0	0	0	0	inf	0.340893	0.721599
k__Eukaryota;p__Ascomycota;c__Sordariomycetes;o__Hypocreales;f__Unclassified_Hypocreales;g__Unclassified_Hypocreales	0.230476	0	0.769524	0	0	0	0	0	0	0	0	0	inf	0.216408	0.721599
k__Bacteria;p__Deinococcus-Thermus;c__Deinococci;o__Thermales;f__Unclassified_Thermales;g__Unclassified_Thermales	0	0	0	0	0	1	0	0	0	0	0	0	inf	0.340893	0.721599
k__Bacteria;p__Firmicutes;c__unidentified;o__unidentified;f__unidentified;g__Ndongobacter	0	0	0.737341	0.262659	0	0	0	0	0	0	0	0	inf	0.20159	0.721599
k__Bacteria;p__Actinobacteria;c__Actinobacteria;o__Micrococcales;f__Microbacteriaceae;g__Rathayibacter	0	0	0	0	0	0.798211	0	0	0	0	0.201789	0	1.98392	0.485418	0.82126
k__Viruses;p__unidentified;c__unidentified;o__Caudovirales;f__Podoviridae;g__N4virus	0	0	0	0	0	0	0	1	0	0	0	0	#NAME?	0.340893	0.721599
k__Bacteria;p__Actinobacteria;c__Actinobacteria;o__Micromonosporales;f__Micromonosporaceae;g__Unclassified_Micromonosporaceae	0	0	0	0	0	0	0	1	0	0	0	0	#NAME?	0.340893	0.721599
k__Eukaryota;p__unidentified;c__Glaucocystophyceae;o__unidentified;f__Cyanophoraceae;g__Cyanophora	0	0	0	0	1	0	0	0	0	0	0	0	inf	0.340893	0.721599
k__Bacteria;p__Chloroflexi;c__Caldilineae;o__Caldilineales;f__Caldilineaceae;g__Caldilinea	0	0	0	0	0	0.787359	0	0	0	0	0.212641	0	1.8886	0.497091	0.82126
k__Bacteria;p__Proteobacteria;c__Betaproteobacteria;o__Nitrosomonadales;f__Methylophilaceae;g__Methylophilus	0	0	0	0	0	0.215672	0.571146	0	0	0	0.213182	0	-1.86262	0.371551	0.735494
k__Bacteria;p__Proteobacteria;c__Gammaproteobacteria;o__Enterobacterales;f__Enterobacteriaceae;g__Candidatus Moranella	0.358572	0	0	0	0	0	0.28409	0	0.357338	0	0	0	-0.839024	0.614662	0.880257
k__Viruses;p__unidentified;c__unidentified;o__Caudovirales;f__Podoviridae;g__unidentified	1	0	0	0	0	0	0	0	0	0	0	0	inf	0.340893	0.721599
k__Bacteria;p__Actinobacteria;c__Actinobacteria;o__Geodermatophilales;f__Geodermatophilaceae;g__Modestobacter	0	0	0	0	0	0	1	0	0	0	0	0	#NAME?	0.340893	0.721599
k__Bacteria;p__Proteobacteria;c__Alphaproteobacteria;o__Rhodospirillales;f__Acetobacteraceae;g__Kozakia	0	0	0	0.31915	0	0	0.427088	0	0	0	0.253762	0	-1.0931	0.527487	0.835909
k__Archaea;p__Euryarchaeota;c__Methanococci;o__Methanococcales;f__Methanococcaceae;g__Methanococcus	0.23868	0	0	0	0	0.418214	0	0	0.343106	0	0	0	0.937007	0.585256	0.865839
k__Bacteria;p__Proteobacteria;c__Gammaproteobacteria;o__Chromatiales;f__Chromatiaceae;g__unidentified	0	0	0	0	0	0.451829	0.311868	0	0	0	0.236303	0	-0.278847	0.86972	0.969099
k__Bacteria;p__Proteobacteria;c__Gammaproteobacteria;o__Chromatiales;f__Woeseiaceae;g__Woeseia	0.486194	0	0	0	0	0	0	0	0	0	0.513806	0	-0.0796903	0.969632	0.985034
k__Bacteria;p__Firmicutes;c__Bacilli;o__Bacillales;f__Paenibacillaceae;g__Thermobacillus	0	0	0	0	0	0	0	0	0	0	1	0	#NAME?	0.340893	0.721599
k__Bacteria;p__Actinobacteria;c__Coriobacteriia;o__Eggerthellales;f__Eggerthellaceae;g__Adlercreutzia	0	0	0	0	0	1	0	0	0	0	0	0	inf	0.340893	0.721599
k__Bacteria;p__Actinobacteria;c__Actinobacteria;o__Propionibacteriales;f__Propionibacteriaceae;g__Cutibacterium	0	1	0	0	0	0	0	0	0	0	0	0	inf	0.340893	0.721599
k__Archaea;p__Euryarchaeota;c__Unclassified_Euryarchaeota;o__Unclassified_Euryarchaeota;f__Unclassified_Euryarchaeota;g__Unclassified_Euryarchaeota	0	0	0	1	0	0	0	0	0	0	0	0	inf	0.340893	0.721599
k__Bacteria;p__Proteobacteria;c__Betaproteobacteria;o__Burkholderiales;f__Comamonadaceae;g__Acidovorax	0	0	0	0	0	0.668439	0.331561	0	0	0	0	0	1.01152	0.661273	0.900449
k__Bacteria;p__Firmicutes;c__Clostridia;o__Clostridiales;f__Lachnospiraceae;g__unidentified	0	0	1	0	0	0	0	0	0	0	0	0	inf	0.340893	0.721599
k__Bacteria;p__Armatimonadetes;c__Fimbriimonadia;o__Fimbriimonadales;f__Fimbriimonadaceae;g__Fimbriimonas	0	0	0	0	0	0.490081	0	0	0	0	0.509919	0	-0.0572462	0.978175	0.985034
k__Viruses;p__unidentified;c__unidentified;o__Caudovirales;f__Siphoviridae;g__Lambdavirus	0	0	0	0	0	0	1	0	0	0	0	0	#NAME?	0.340893	0.721599
k__Bacteria;p__Planctomycetes;c__Phycisphaerae;o__unidentified;f__unidentified;g__unidentified	0	0	0	0	0	0.534063	0	0	0	0.465937	0	0	0.196873	0.925323	0.982915
k__Bacteria;p__Proteobacteria;c__Gammaproteobacteria;o__Enterobacterales;f__Morganellaceae;g__Unclassified_Morganellaceae	0	0	1	0	0	0	0	0	0	0	0	0	inf	0.340893	0.721599
k__Bacteria;p__Proteobacteria;c__Betaproteobacteria;o__Burkholderiales;f__Comamonadaceae;g__Unclassified_Comamonadaceae	0	0	0	0	0	0.632647	0	0	0	0	0.367353	0	0.784231	0.724423	0.926322
k__Bacteria;p__Proteobacteria;c__Alphaproteobacteria;o__Sphingomonadales;f__Sphingomonadaceae;g__Novosphingobium	0	0	0	0	0	1	0	0	0	0	0	0	inf	0.340893	0.721599
k__Bacteria;p__Proteobacteria;c__Alphaproteobacteria;o__Rhizobiales;f__Xanthobacteraceae;g__Azorhizobium	0	0	0	0	0	0.71746	0	0	0	0	0.28254	0	1.34444	0.585158	0.865839
k__Bacteria;p__Nitrospirae;c__Nitrospira;o__Nitrospirales;f__Nitrospiraceae;g__Nitrospira	0	0	0	0	0	1	0	0	0	0	0	0	inf	0.340893	0.721599
k__Bacteria;p__Actinobacteria;c__Actinobacteria;o__Candidatus Nanopelagicales;f__Candidatus Nanopelagicaceae;g__Candidatus Planktophila	0	0.620438	0	0	0	0	0.379562	0	0	0	0	0	0.708953	0.747345	0.936199
k__Bacteria;p__Proteobacteria;c__Alphaproteobacteria;o__Rhizobiales;f__Phyllobacteriaceae;g__Aminobacter	0	0	0	0.411017	0	0.588983	0	0	0	0	0	0	inf	0.153412	0.721599
k__Bacteria;p__Proteobacteria;c__Alphaproteobacteria;o__Caulobacterales;f__Caulobacteraceae;g__Unclassified_Caulobacteraceae	1	0	0	0	0	0	0	0	0	0	0	0	inf	0.340893	0.721599
k__Bacteria;p__Proteobacteria;c__Alphaproteobacteria;o__Rickettsiales;f__Rickettsiaceae;g__Rickettsia	0	0	0	0	0	0	0	0	0	0	1	0	#NAME?	0.340893	0.721599
k__Bacteria;p__Actinobacteria;c__Actinobacteria;o__Corynebacteriales;f__Gordoniaceae;g__Gordonia	0	0	0	0	0	0	0	0	0	1	0	0	#NAME?	0.340893	0.721599
k__Bacteria;p__Proteobacteria;c__Gammaproteobacteria;o__Thiotrichales;f__Thiotrichaceae;g__Thioploca	0.591211	0	0	0.408789	0	0	0	0	0	0	0	0	inf	0.153837	0.721599
k__Bacteria;p__Proteobacteria;c__Alphaproteobacteria;o__Rhizobiales;f__Phyllobacteriaceae;g__Chelativorans	0	0	0	0	0	1	0	0	0	0	0	0	inf	0.340893	0.721599
k__Eukaryota;p__Ascomycota;c__Sordariomycetes;o__Sordariales;f__Lasiosphaeriaceae;g__Podospora	1	0	0	0	0	0	0	0	0	0	0	0	inf	0.340893	0.721599
k__Bacteria;p__Proteobacteria;c__Alphaproteobacteria;o__Rhodospirillales;f__Acetobacteraceae;g__Roseomonas	0	0	0	0	0	0.685051	0	0	0	0	0.314949	0	1.12109	0.634116	0.890527
k__Bacteria;p__Actinobacteria;c__Actinobacteria;o__Pseudonocardiales;f__Pseudonocardiaceae;g__Alloactinosynnema	0	0	0	0	0	1	0	0	0	0	0	0	inf	0.340893	0.721599
k__Bacteria;p__Cyanobacteria;c__unidentified;o__Nostocales;f__Aphanizomenonaceae;g__Sphaerospermopsis	0	0	0	1	0	0	0	0	0	0	0	0	inf	0.340893	0.721599
k__Bacteria;p__Proteobacteria;c__Alphaproteobacteria;o__Rhodobacterales;f__Rhodobacteraceae;g__Rhodobaca	0	0	1	0	0	0	0	0	0	0	0	0	inf	0.340893	0.721599
k__Bacteria;p__Cyanobacteria;c__unidentified;o__Oscillatoriales;f__Microcoleaceae;g__Arthrospira	0.336876	0	0	0	0	0.333487	0	0	0	0	0.329637	0	1.02407	0.540035	0.841047
k__Bacteria;p__Firmicutes;c__Bacilli;o__Bacillales;f__Planococcaceae;g__Ureibacillus	0	0	0	0	0	0	0	0	0	1	0	0	#NAME?	0.340893	0.721599
k__Bacteria;p__Bacteroidetes;c__Flavobacteriia;o__Flavobacteriales;f__Flavobacteriaceae;g__Weeksella	0	0	0	0	0	0.663614	0	0	0	0	0.336386	0	0.980229	0.669419	0.900449
k__Bacteria;p__Proteobacteria;c__Betaproteobacteria;o__Burkholderiales;f__Burkholderiaceae;g__Ralstonia	0.536072	0	0	0.463928	0	0	0	0	0	0	0	0	inf	0.146333	0.721599
k__Bacteria;p__Tenericutes;c__Mollicutes;o__Acholeplasmatales;f__Acholeplasmataceae;g__Acholeplasma	0	0	0	0	0	0.633696	0	0	0	0	0.366304	0	0.790751	0.722484	0.926322
k__Bacteria;p__Proteobacteria;c__Alphaproteobacteria;o__Rhodospirillales;f__Rhodospirillaceae;g__Magnetospirillum	0	0	0	0	0	0.415126	0.584874	0	0	0	0	0	-0.494574	0.817688	0.961257
k__Bacteria;p__Proteobacteria;c__Alphaproteobacteria;o__Caulobacterales;f__Caulobacteraceae;g__Caulobacter	0	0	0	0	0	1	0	0	0	0	0	0	inf	0.340893	0.721599
k__Bacteria;p__Proteobacteria;c__Betaproteobacteria;o__Burkholderiales;f__Alcaligenaceae;g__Unclassified_Alcaligenaceae	0	0	0	0	0	1	0	0	0	0	0	0	inf	0.340893	0.721599
k__Bacteria;p__Proteobacteria;c__Alphaproteobacteria;o__Rhizobiales;f__Methylobacteriaceae;g__Methylorubrum	0	0	0	1	0	0	0	0	0	0	0	0	inf	0.340893	0.721599
k__Viruses;p__unidentified;c__unidentified;o__Ortervirales;f__Retroviridae;g__Alpharetrovirus	0	0	0	0	0	0	0	0	0	0	0	1	#NAME?	0.340893	0.721599
k__Bacteria;p__Actinobacteria;c__Actinobacteria;o__Streptosporangiales;f__Streptosporangiaceae;g__Streptosporangium	0	0	0	0	0	1	0	0	0	0	0	0	inf	0.340893	0.721599
k__Bacteria;p__Firmicutes;c__Clostridia;o__Clostridiales;f__Clostridiales Family XVI. Incertae Sedis;g__Carboxydocella	0	0	0	1	0	0	0	0	0	0	0	0	inf	0.340893	0.721599
k__Bacteria;p__Proteobacteria;c__Alphaproteobacteria;o__unidentified;f__unidentified;g__Micavibrio	0	0	0	0	0	0	0	0	1	0	0	0	#NAME?	0.340893	0.721599
k__Bacteria;p__Actinobacteria;c__Actinobacteria;o__Micrococcales;f__Cellulomonadaceae;g__Cellulomonas	0	0	0	0	0	1	0	0	0	0	0	0	inf	0.340893	0.721599
k__Eukaryota;p__Ascomycota;c__Eurotiomycetes;o__Eurotiales;f__Trichocomaceae;g__Rasamsonia	0	0	0	1	0	0	0	0	0	0	0	0	inf	0.340893	0.721599
k__Bacteria;p__Bacteroidetes;c__Flavobacteriia;o__Flavobacteriales;f__Flavobacteriaceae;g__Psychroflexus	0	0	0	0	0	0	0	1	0	0	0	0	#NAME?	0.340893	0.721599
k__Bacteria;p__Cyanobacteria;c__unidentified;o__Chroococcales;f__Cyanobacteriaceae;g__Cyanobacterium	0	0	0	0	0	0	0	0	0	1	0	0	#NAME?	0.340893	0.721599
k__Bacteria;p__Proteobacteria;c__Deltaproteobacteria;o__Desulfuromonadales;f__Geobacteraceae;g__Geobacter	0	0	0	0	0	0	0	0	1	0	0	0	#NAME?	0.340893	0.721599
k__Bacteria;p__Proteobacteria;c__Gammaproteobacteria;o__Enterobacterales;f__Enterobacteriaceae;g__Candidatus Riesia	0	0	0	0	0	1	0	0	0	0	0	0	inf	0.340893	0.721599
k__Bacteria;p__Actinobacteria;c__Actinobacteria;o__Micrococcales;f__Micrococcaceae;g__Glutamicibacter	0	0	0	0	0	1	0	0	0	0	0	0	inf	0.340893	0.721599
k__Eukaryota;p__unidentified;c__Litostomatea;o__Entodiniomorphida;f__Ophryoscolecidae;g__Epidinium	0	1	0	0	0	0	0	0	0	0	0	0	inf	0.340893	0.721599
k__Bacteria;p__Bacteroidetes;c__Flavobacteriia;o__Flavobacteriales;f__Flavobacteriaceae;g__Gilvibacter	0	0	0	0	0	0	1	0	0	0	0	0	#NAME?	0.340893	0.721599
k__Eukaryota;p__Ascomycota;c__Sordariomycetes;o__Magnaporthales;f__Magnaporthaceae;g__Magnaporthe	0	0	0	0	0	1	0	0	0	0	0	0	inf	0.340893	0.721599

## Sheet: A vs B At The Species Level
taxon	A1	A2	A3	A4	A5	A6	B1	B2	B3	B4	B5	B6	log2(foldchange)	T-test-pavlue	fdr
k__unidentified;p__unidentified;c__unidentified;o__unidentified;f__unidentified;g__unidentified;s__unidentified	0.0640069	0.112916	0.0950547	0.0820014	0.0872049	0.0571331	0.0849659	0.0909668	0.0848918	0.0927122	0.0718991	0.0762468	-0.00970963	0.951445	0.990773
k__Bacteria;p__Firmicutes;c__Clostridia;o__Clostridiales;f__Clostridiaceae;g__Clostridium;s__Clostridium botulinum	0.0462475	0.175122	0.100574	0.066967	0.0769873	0.0511858	0.0851523	0.0917533	0.0765855	0.0877972	0.0618528	0.0797756	0.0986222	0.781276	0.96939
k__Eukaryota;p__Unclassified_Eukaryota;c__Unclassified_Eukaryota;o__Unclassified_Eukaryota;f__Unclassified_Eukaryota;g__Unclassified_Eukaryota;s__Unclassified_Eukaryota	0.0718849	0.106292	0.0973312	0.0866253	0.0917409	0.0593884	0.0817795	0.0849649	0.0842282	0.0870122	0.0721524	0.0766001	0.0765537	0.563199	0.880044
k__Bacteria;p__Tenericutes;c__Mollicutes;o__Mycoplasmatales;f__Mycoplasmataceae;g__Mycoplasma;s__Mycoplasma bovoculi	0.117874	0.0331321	0.0757925	0.106703	0.0284451	0.0607007	0.0919221	0.0689405	0.0571997	0.100364	0.211737	0.0471901	-0.449999	0.391777	0.780538
k__Bacteria;p__Proteobacteria;c__Gammaproteobacteria;o__Pseudomonadales;f__Moraxellaceae;g__Moraxella;s__Moraxella bovoculi	0.0925401	0.0326211	0.0665942	0.0795797	0.0985709	0.105643	0.0943548	0.0610606	0.087454	0.0677875	0.0964366	0.117357	-0.141214	0.567017	0.882291
k__Bacteria;p__Unclassified_Bacteria;c__Unclassified_Bacteria;o__Unclassified_Bacteria;f__Unclassified_Bacteria;g__Unclassified_Bacteria;s__Unclassified_Bacteria	0.0750174	0.105233	0.0941867	0.0887287	0.091852	0.0678072	0.0803129	0.0819316	0.0797563	0.091445	0.0720487	0.0716802	0.131811	0.254536	0.750003
k__Bacteria;p__Proteobacteria;c__Gammaproteobacteria;o__Pseudomonadales;f__Moraxellaceae;g__Moraxella;s__Unclassified_Moraxella	0.0962281	0.0327244	0.0655939	0.0773906	0.0809223	0.0972909	0.09971	0.0661839	0.0897776	0.0797206	0.0959075	0.11855	-0.288631	0.203076	0.750003
k__Bacteria;p__Proteobacteria;c__Gammaproteobacteria;o__Pseudomonadales;f__Moraxellaceae;g__Moraxella;s__Moraxella catarrhalis	0.101623	0.027294	0.0754271	0.0870989	0.09716	0.106329	0.078152	0.0634863	0.0901996	0.0724153	0.106525	0.0942899	-0.0292462	0.903255	0.984767
k__Bacteria;p__Proteobacteria;c__Gammaproteobacteria;o__Pseudomonadales;f__Moraxellaceae;g__Acinetobacter;s__Acinetobacter pittii	0.0765156	0.273269	0.160944	0.0331133	0.0175323	0.0131138	0.029789	0.097927	0.0471158	0.170646	0.0217304	0.0583037	0.433078	0.614677	0.903366
k__Bacteria;p__Proteobacteria;c__Gammaproteobacteria;o__Pseudomonadales;f__Moraxellaceae;g__Moraxella;s__Moraxella osloensis	0.103096	0.0506263	0.0643446	0.0693326	0.105124	0.0974181	0.0798346	0.0675934	0.100535	0.0764325	0.102304	0.0833583	-0.0580528	0.76645	0.961962
k__Bacteria;p__Proteobacteria;c__Gammaproteobacteria;o__Pasteurellales;f__Pasteurellaceae;g__Mannheimia;s__Unclassified_Mannheimia	0.123137	0.0283506	0.0368326	0.0854509	0.0571052	0.129526	0.0958197	0.121236	0.0835081	0.0629569	0.0862487	0.0898277	-0.228987	0.508784	0.846712
k__Bacteria;p__Proteobacteria;c__Gammaproteobacteria;o__Pasteurellales;f__Pasteurellaceae;g__Mannheimia;s__Mannheimia haemolytica	0.165493	0.0215127	0.0530266	0.0645053	0.0542092	0.0863998	0.0728186	0.1431	0.0855261	0.0718562	0.0600931	0.12146	-0.317828	0.466634	0.821932
k__Bacteria;p__Proteobacteria;c__Gammaproteobacteria;o__Pasteurellales;f__Pasteurellaceae;g__Mannheimia;s__Mannheimia sp. USDA-ARS-USMARC-1261	0.124696	0.0313213	0.03722	0.0874393	0.059501	0.132738	0.101955	0.103014	0.0834054	0.0660566	0.0859185	0.0867344	-0.156449	0.637799	0.909294
k__Bacteria;p__Proteobacteria;c__Gammaproteobacteria;o__Pasteurellales;f__Pasteurellaceae;g__Mannheimia;s__Mannheimia varigena	0.123114	0.0241654	0.028996	0.0945105	0.0599011	0.143823	0.0989134	0.116343	0.081614	0.0604349	0.0856394	0.0825445	-0.147222	0.702526	0.935928
k__Bacteria;p__Proteobacteria;c__Gammaproteobacteria;o__Pasteurellales;f__Pasteurellaceae;g__Pasteurella;s__Pasteurella multocida	0.023947	0.0703484	0.0175066	0.183931	0.178517	0.0345971	0.104926	0.0442285	0.0290557	0.0931313	0.098397	0.121414	0.0510576	0.934088	0.989247
k__Bacteria;p__Proteobacteria;c__Gammaproteobacteria;o__Unclassified_Gammaproteobacteria;f__Unclassified_Gammaproteobacteria;g__Unclassified_Gammaproteobacteria;s__Unclassified_Gammaproteobacteria	0.114217	0.0296697	0.0646113	0.081374	0.106351	0.111377	0.0768181	0.064444	0.0963832	0.0626792	0.102551	0.0895252	0.0438586	0.870569	0.976371
k__Bacteria;p__Proteobacteria;c__Gammaproteobacteria;o__Pseudomonadales;f__Moraxellaceae;g__Moraxella;s__Moraxella ovis	0.0949174	0.0298022	0.0696781	0.0659667	0.10573	0.124797	0.0788544	0.0521913	0.0905252	0.0694807	0.103154	0.114904	-0.0525723	0.858835	0.976371
k__Bacteria;p__Actinobacteria;c__Actinobacteria;o__Corynebacteriales;f__Corynebacteriaceae;g__Corynebacterium;s__Corynebacterium maris	0.080367	0.0882722	0.115494	0.171073	0.0274369	0.142481	0.0985652	0.0552122	0.0201707	0.111331	0.0549204	0.0346756	0.737732	0.129709	0.750003
k__Bacteria;p__Proteobacteria;c__Gammaproteobacteria;o__Pseudomonadales;f__Moraxellaceae;g__Psychrobacter;s__Unclassified_Psychrobacter	0.111625	0.0395401	0.0595033	0.086744	0.0934436	0.0971323	0.0788416	0.0644961	0.0906665	0.0625229	0.108316	0.107169	-0.06933	0.775402	0.964176
k__Bacteria;p__unidentified;c__unidentified;o__unidentified;f__unidentified;g__unidentified;s__unidentified	0.0686499	0.114738	0.0852611	0.0949446	0.0917049	0.0645288	0.0722812	0.0910591	0.0800388	0.0879016	0.0812734	0.0676187	0.114478	0.447663	0.816445
k__Bacteria;p__Proteobacteria;c__Betaproteobacteria;o__Neisseriales;f__Neisseriaceae;g__Unclassified_Neisseriaceae;s__Unclassified_Neisseriaceae	0.0595203	0.0708001	0.144815	0.050453	0.0886157	0.0736796	0.105956	0.0693052	0.106938	0.0717484	0.0841335	0.0740354	-0.0699351	0.798852	0.971847
k__Bacteria;p__Proteobacteria;c__Gammaproteobacteria;o__Pseudomonadales;f__Pseudomonadaceae;g__Pseudomonas;s__Unclassified_Pseudomonas	0.0708678	0.0482717	0.100148	0.0399571	0.0717708	0.0972816	0.0813765	0.120103	0.0991411	0.120925	0.0921286	0.0580288	-0.416654	0.119139	0.750003
k__Bacteria;p__Proteobacteria;c__Gammaproteobacteria;o__Pseudomonadales;f__Moraxellaceae;g__Psychrobacter;s__Psychrobacter sp. PRwf-1	0.110734	0.02283	0.0587579	0.094545	0.103898	0.107611	0.0855938	0.0536983	0.0847699	0.0759529	0.109823	0.0917856	-0.0093709	0.973991	0.995001
k__Bacteria;p__Deinococcus-Thermus;c__Deinococci;o__Deinococcales;f__Deinococcaceae;g__Deinococcus;s__Deinococcus radiodurans	0.0717767	0.16968	0.113362	0.0900377	0.0344173	0.103719	0.0946255	0.0772471	0.0841819	0.0682561	0.025716	0.0669805	0.483407	0.213846	0.750003
k__Bacteria;p__Proteobacteria;c__Gammaproteobacteria;o__Pseudomonadales;f__Moraxellaceae;g__Psychrobacter;s__Psychrobacter urativorans	0.0964847	0.030092	0.0789679	0.0740912	0.09918	0.0995508	0.0703425	0.0822945	0.104375	0.0829164	0.093593	0.0881117	-0.12492	0.556328	0.87609
k__Bacteria;p__Actinobacteria;c__Actinobacteria;o__Corynebacteriales;f__Corynebacteriaceae;g__Corynebacterium;s__Unclassified_Corynebacterium	0.0684357	0.0977476	0.12808	0.103245	0.036231	0.122643	0.121928	0.102603	0.0376594	0.121024	0.0427339	0.0176699	0.326761	0.446306	0.816445
k__Bacteria;p__Proteobacteria;c__Gammaproteobacteria;o__Pseudomonadales;f__Moraxellaceae;g__Acinetobacter;s__Unclassified_Acinetobacter	0.104905	0.0530541	0.0591671	0.0718753	0.0950555	0.0995604	0.0744406	0.0660052	0.105464	0.0761778	0.111787	0.0825083	-0.094575	0.65196	0.91592
k__Bacteria;p__Proteobacteria;c__Gammaproteobacteria;o__Pasteurellales;f__Pasteurellaceae;g__Unclassified_Pasteurellaceae;s__Unclassified_Pasteurellaceae	0.114013	0.0250884	0.026998	0.0857811	0.0686227	0.133512	0.108062	0.101602	0.087175	0.0645194	0.0858098	0.0988177	-0.266121	0.44408	0.816445
k__Bacteria;p__Proteobacteria;c__Unclassified_Proteobacteria;o__Unclassified_Proteobacteria;f__Unclassified_Proteobacteria;g__Unclassified_Proteobacteria;s__Unclassified_Proteobacteria	0.0947601	0.0366261	0.0779112	0.0963746	0.0880827	0.127921	0.0868752	0.0710246	0.0889299	0.052488	0.101114	0.0778932	0.125163	0.616367	0.904753
k__Bacteria;p__Proteobacteria;c__Gammaproteobacteria;o__Pseudomonadales;f__Moraxellaceae;g__Moraxella;s__Moraxella bovis	0.0818407	0.0289333	0.0719308	0.0886221	0.125342	0.127884	0.0773672	0.0519414	0.0952248	0.0794846	0.0895245	0.0819051	0.141801	0.624641	0.907913
k__Bacteria;p__Proteobacteria;c__Gammaproteobacteria;o__Pseudomonadales;f__Moraxellaceae;g__Unclassified_Moraxellaceae;s__Unclassified_Moraxellaceae	0.0938386	0.0339571	0.0828659	0.0792884	0.118579	0.10291	0.0668502	0.0586725	0.0868888	0.0825305	0.0988284	0.0947914	0.0660188	0.782288	0.969653
k__Bacteria;p__Proteobacteria;c__Gammaproteobacteria;o__Pseudomonadales;f__Moraxellaceae;g__Psychrobacter;s__Psychrobacter sp. DAB_AL43B	0.103538	0.0301989	0.0776682	0.101573	0.129792	0.105612	0.065419	0.0590063	0.0706421	0.0659283	0.0878291	0.102793	0.28008	0.323857	0.750003
k__Bacteria;p__Actinobacteria;c__Actinobacteria;o__Corynebacteriales;f__Corynebacteriaceae;g__Corynebacterium;s__Corynebacterium efficiens	0.0782493	0.128499	0.133444	0.17047	0.0422311	0.167316	0.0379254	0.0528391	0.0457738	0.0527673	0.0410783	0.0494058	1.36407	0.00550818	0.521142
k__Bacteria;p__Proteobacteria;c__Betaproteobacteria;o__Neisseriales;f__Neisseriaceae;g__Simonsiella;s__Simonsiella muelleri	0.0506655	0.038499	0.36085	0.0296411	0.0427667	0.0556415	0.0359882	0.0522158	0.14905	0.0789135	0.0898751	0.0158935	0.454202	0.654519	0.917387
k__Bacteria;p__Proteobacteria;c__Gammaproteobacteria;o__Enterobacterales;f__Enterobacteriaceae;g__Klebsiella;s__Klebsiella pneumoniae	0.017626	0.00944913	0.0300903	0.365828	0.437582	0.0381261	0.0307127	0.00666236	0.0109008	0.022407	0.0188828	0.0117335	3.14922	0.129272	0.750003
k__Eukaryota;p__Ascomycota;c__Eurotiomycetes;o__Eurotiales;f__Aspergillaceae;g__Aspergillus;s__Aspergillus glaucus	0.143971	0.0277853	0.263307	0.184408	0.017534	0.214813	0.00907784	0.0191506	0.0257672	0.0236532	0.0326719	0.0378602	2.52319	0.0173117	0.750003
k__Bacteria;p__Proteobacteria;c__Gammaproteobacteria;o__Pseudomonadales;f__Moraxellaceae;g__Psychrobacter;s__Psychrobacter alimentarius	0.109713	0.028288	0.0890337	0.0816372	0.100031	0.105896	0.091788	0.0675038	0.0882716	0.0656759	0.0990516	0.0731098	0.0842728	0.726477	0.946662
k__Eukaryota;p__Apicomplexa;c__Aconoidasida;o__unidentified;f__Babesiidae;g__Babesia;s__Babesia bigemina	0.0803513	0.103991	0.100922	0.0888188	0.0931582	0.0625608	0.0813076	0.091093	0.0708343	0.0879977	0.0693633	0.0696028	0.172181	0.207892	0.750003
k__Bacteria;p__Proteobacteria;c__Gammaproteobacteria;o__Pseudomonadales;f__Moraxellaceae;g__Psychrobacter;s__Psychrobacter arcticus	0.0915046	0.0424204	0.0599014	0.0868059	0.100806	0.115501	0.060542	0.0563337	0.0992025	0.0681335	0.117457	0.101393	-0.0176681	0.947525	0.990314
k__Bacteria;p__unidentified;c__unidentified;o__unidentified;f__unidentified;g__unidentified;s__uncultured bacterium	0.0991439	0.089537	0.123283	0.139707	0.0548477	0.126871	0.0752498	0.0885477	0.0507713	0.0637231	0.0723278	0.0159902	0.788848	0.0216578	0.750003
k__Bacteria;p__Proteobacteria;c__Gammaproteobacteria;o__Pseudomonadales;f__Moraxellaceae;g__Psychrobacter;s__Psychrobacter sp. AntiMn-1	0.112799	0.0336734	0.0735325	0.069892	0.10048	0.12	0.0805642	0.0609497	0.0894471	0.0751624	0.0990344	0.0844656	0.05989	0.812856	0.974623
k__Bacteria;p__Proteobacteria;c__Betaproteobacteria;o__Neisseriales;f__Neisseriaceae;g__Kingella;s__Kingella kingae	0.0969735	0.038413	0.173035	0.0567284	0.0643553	0.0824903	0.0418945	0.0318332	0.211291	0.0330623	0.127328	0.0425957	0.0692369	0.912925	0.986113
k__Bacteria;p__Deinococcus-Thermus;c__Deinococci;o__Deinococcales;f__Deinococcaceae;g__Deinococcus;s__Unclassified_Deinococcus	0.0297428	0.0347631	0.0542315	0.082041	0.00728888	0.501146	0.052966	0.0153488	0.0417206	0.0293996	0.142409	0.00894299	1.28626	0.402676	0.785739
k__Bacteria;p__Proteobacteria;c__Gammaproteobacteria;o__Enterobacterales;f__Enterobacteriaceae;g__Unclassified_Enterobacteriaceae;s__Unclassified_Enterobacteriaceae	0.0749219	0.0113925	0.0461311	0.210802	0.326628	0.0663692	0.0424005	0.0394274	0.0354191	0.035165	0.0682625	0.04308	1.48099	0.143485	0.750003
k__Bacteria;p__Proteobacteria;c__Gammaproteobacteria;o__Pseudomonadales;f__Moraxellaceae;g__Acinetobacter;s__Acinetobacter baumannii	0.100006	0.0274008	0.0328372	0.0863262	0.094658	0.106268	0.098036	0.0747656	0.0792317	0.0700444	0.128962	0.101463	-0.304107	0.325494	0.750003
k__Bacteria;p__Actinobacteria;c__Actinobacteria;o__Unclassified_Actinobacteria;f__Unclassified_Actinobacteria;g__Unclassified_Actinobacteria;s__Unclassified_Actinobacteria	0.0641117	0.0463899	0.132787	0.127198	0.0147125	0.183644	0.0909562	0.0975396	0.0147168	0.150342	0.0356801	0.0419228	0.399816	0.503096	0.845492
k__Bacteria;p__Tenericutes;c__Mollicutes;o__Mycoplasmatales;f__Mycoplasmataceae;g__Mycoplasma;s__Mycoplasma dispar	0.0210386	0.0599575	0.0239896	0.117928	0.0205886	0.0554548	0.103877	0.0412149	0.0853247	0.251225	0.131373	0.0880276	-1.22956	0.0712932	0.750003
k__Bacteria;p__Proteobacteria;c__Gammaproteobacteria;o__Pseudomonadales;f__Moraxellaceae;g__Acinetobacter;s__Acinetobacter larvae	0.108792	0.0423217	0.0828685	0.0768005	0.110203	0.109832	0.0604838	0.0622856	0.0973507	0.0638519	0.0949492	0.0902612	0.178067	0.453508	0.821932
k__Bacteria;p__Proteobacteria;c__Gammaproteobacteria;o__Pasteurellales;f__Pasteurellaceae;g__Glaesserella;s__Glaesserella parasuis	0.125981	0.0358004	0.0389489	0.0836936	0.0784385	0.138336	0.0924598	0.106038	0.0877719	0.0439526	0.0968519	0.0717271	0.00691899	0.984173	0.995001
k__Bacteria;p__Proteobacteria;c__Gammaproteobacteria;o__Pasteurellales;f__Pasteurellaceae;g__Actinobacillus;s__Actinobacillus pleuropneumoniae	0.109734	0.0161728	0.0391265	0.0943283	0.0845151	0.111786	0.0951119	0.12188	0.0919226	0.0654028	0.0891784	0.0808422	-0.256535	0.425596	0.807635
k__Bacteria;p__Proteobacteria;c__Gammaproteobacteria;o__Pseudomonadales;f__Moraxellaceae;g__Acinetobacter;s__Acinetobacter sp. SWBY1	0.111018	0.0297592	0.0894802	0.0693478	0.122339	0.0820247	0.0564085	0.0525551	0.117598	0.0696999	0.109594	0.090176	0.0229033	0.941133	0.989247
k__Bacteria;p__Deinococcus-Thermus;c__Deinococci;o__Deinococcales;f__Deinococcaceae;g__Deinococcus;s__Deinococcus proteolyticus	0.0209581	0.0270335	0.0473372	0.0720088	0	0.559437	0.0365779	0.0169158	0.0476337	0.0492576	0.108708	0.0141326	1.41141	0.417257	0.801283
k__Bacteria;p__Proteobacteria;c__Gammaproteobacteria;o__Pasteurellales;f__Pasteurellaceae;g__Haemophilus;s__Haemophilus influenzae	0.13934	0.027316	0.0466668	0.0638518	0.0807689	0.111135	0.0838282	0.110486	0.0862417	0.054311	0.0841737	0.111881	-0.17867	0.599918	0.897462
k__Bacteria;p__Proteobacteria;c__Gammaproteobacteria;o__Pseudomonadales;f__Moraxellaceae;g__Acinetobacter;s__Acinetobacter sp. TGL-Y2	0.109292	0.0428462	0.0684399	0.0915773	0.0966664	0.0917802	0.0690784	0.0828599	0.0746051	0.0912557	0.0883472	0.0932512	0.00347629	0.985142	0.995001
k__Bacteria;p__Firmicutes;c__Bacilli;o__Bacillales;f__Unclassified_Bacillales;g__Unclassified_Bacillales;s__Unclassified_Bacillales	0.0868255	0.0390611	0.0324249	0.124375	0.0322181	0.134814	0.102398	0.155958	0.0761845	0.107448	0.047445	0.0608488	-0.291149	0.517579	0.856191
k__Bacteria;p__Firmicutes;c__Bacilli;o__Lactobacillales;f__Unclassified_Lactobacillales;g__Unclassified_Lactobacillales;s__Unclassified_Lactobacillales	0.0979767	0.0297409	0.100257	0.132552	0.0217031	0.120155	0.0840316	0.0869099	0.110021	0.117329	0.0519036	0.0474213	0.0137556	0.972451	0.995001
k__Bacteria;p__Proteobacteria;c__Betaproteobacteria;o__Neisseriales;f__Neisseriaceae;g__Neisseria;s__Unclassified_Neisseria	0.111508	0.017634	0.145058	0.055235	0.0329996	0.0722196	0.0641179	0.0411173	0.202403	0.0855089	0.137729	0.0344703	-0.379269	0.523833	0.858406
k__Bacteria;p__Actinobacteria;c__Actinobacteria;o__Corynebacteriales;f__Corynebacteriaceae;g__Corynebacterium;s__Corynebacterium glyciniphilum	0.064377	0.063862	0.0414037	0.0742613	0.051196	0.0462596	0.0849126	0.0528257	0.0795821	0.358782	0.042982	0.0395556	-0.948198	0.321049	0.750003
k__Bacteria;p__Proteobacteria;c__Gammaproteobacteria;o__Pasteurellales;f__Pasteurellaceae;g__Bibersteinia;s__Bibersteinia trehalosi	0.12146	0.0261058	0.0603451	0.0968537	0.056306	0.12843	0.103781	0.122064	0.0709755	0.0532752	0.0685811	0.0918229	-0.060599	0.86129	0.976371
k__Bacteria;p__Proteobacteria;c__Gammaproteobacteria;o__Pseudomonadales;f__Moraxellaceae;g__Acinetobacter;s__Acinetobacter soli	0.115744	0.0222354	0.0614364	0.0805841	0.118037	0.0836307	0.0977838	0.0675097	0.103883	0.0477095	0.105405	0.0960417	-0.105839	0.733837	0.946662
k__Viruses;p__unidentified;c__unidentified;o__Caudovirales;f__Siphoviridae;g__unidentified;s__unidentified	0.0601062	0.0150641	0.0305577	0.148203	0.159632	0.145218	0.0249399	0.0925249	0.0914861	0.0488579	0.0992332	0.0841776	0.340785	0.518344	0.856191
k__Bacteria;p__Proteobacteria;c__Gammaproteobacteria;o__Pasteurellales;f__Pasteurellaceae;g__Histophilus;s__Histophilus somni	0.087585	0.0211071	0.0733165	0.0846214	0.101184	0.100322	0.0801066	0.107561	0.103134	0.0468697	0.124907	0.0692853	-0.184128	0.54233	0.868863
k__Eukaryota;p__Apicomplexa;c__Conoidasida;o__Eucoccidiorida;f__Eimeriidae;g__Eimeria;s__Eimeria necatrix	0.0704073	0.149934	0.111104	0.072739	0.0881944	0.0627881	0.0738025	0.0737565	0.0840965	0.0759731	0.0523194	0.0848849	0.319658	0.226888	0.750003
k__Bacteria;p__Proteobacteria;c__Betaproteobacteria;o__Neisseriales;f__Neisseriaceae;g__Neisseria;s__Neisseria meningitidis	0.0787342	0.0570001	0.079443	0.0513204	0.0817658	0.0972699	0.0588584	0.0210884	0.177433	0.0741911	0.135158	0.0877381	-0.315567	0.464273	0.821932
k__Bacteria;p__Firmicutes;c__Bacilli;o__Lactobacillales;f__Streptococcaceae;g__Streptococcus;s__Unclassified_Streptococcus	0.119421	0.0429738	0.0577752	0.104917	0.0548192	0.202996	0.069291	0.0721788	0.0498029	0.0751282	0.0964187	0.054279	0.482864	0.302916	0.750003
k__Bacteria;p__Proteobacteria;c__Gammaproteobacteria;o__Pseudomonadales;f__Moraxellaceae;g__Acinetobacter;s__Acinetobacter bereziniae	0.110019	0.0417593	0.0469707	0.083782	0.0982506	0.0830573	0.096278	0.0952166	0.0854063	0.0884647	0.118544	0.0522519	-0.209044	0.417514	0.801283
k__Bacteria;p__Actinobacteria;c__Actinobacteria;o__Corynebacteriales;f__Corynebacteriaceae;g__Corynebacterium;s__Corynebacterium sphenisci	0.0805155	0.0166279	0.145426	0.161211	0.0216391	0.201093	0.190584	0.0277959	0.0479002	0.0737801	0.0233968	0.0100314	0.74628	0.333276	0.750003
k__Bacteria;p__Proteobacteria;c__Gammaproteobacteria;o__Pasteurellales;f__Pasteurellaceae;g__Haemophilus;s__[Haemophilus] ducreyi	0.0906494	0.0338515	0.0334063	0.0937836	0.124389	0.099286	0.0839418	0.0982883	0.0928639	0.0634795	0.0861164	0.0999447	-0.142276	0.622376	0.907913
k__Bacteria;p__Proteobacteria;c__Gammaproteobacteria;o__Pseudomonadales;f__Moraxellaceae;g__Psychrobacter;s__Psychrobacter sp. P2G3	0.120607	0.0506954	0.0480075	0.0623006	0.0915738	0.0720349	0.0823211	0.115113	0.0823636	0.0887056	0.0991445	0.0871339	-0.317405	0.172984	0.750003
k__Bacteria;p__Proteobacteria;c__Gammaproteobacteria;o__Pseudomonadales;f__Moraxellaceae;g__Psychrobacter;s__Psychrobacter sp. G	0.0775656	0.0136088	0.0927403	0.10279	0.0518839	0.134921	0.0766181	0.0615726	0.0480063	0.0791338	0.12927	0.13189	-0.153016	0.701494	0.935582
k__Bacteria;p__Proteobacteria;c__Gammaproteobacteria;o__Pseudomonadales;f__Moraxellaceae;g__Acinetobacter;s__Acinetobacter johnsonii	0.065711	0.0261099	0.0984718	0.0804547	0.121137	0.124624	0.0754651	0.0485411	0.100051	0.0888135	0.0827684	0.0878528	0.0952991	0.750029	0.95276
k__Bacteria;p__Proteobacteria;c__Gammaproteobacteria;o__Pseudomonadales;f__Moraxellaceae;g__Psychrobacter;s__Psychrobacter cryohalolentis	0.0949593	0.0222491	0.0573853	0.101874	0.0886412	0.101412	0.0542411	0.0485664	0.159616	0.0724767	0.110262	0.0883158	-0.193487	0.611699	0.903366
k__Bacteria;p__Firmicutes;c__Bacilli;o__Lactobacillales;f__Lactobacillaceae;g__Lactobacillus;s__Lactobacillus kunkeei	0.0137157	0.016358	0.125195	0.0813206	0.127727	0.0276307	0.123989	0.126525	0.0788662	0.106074	0.0939469	0.0786522	-0.63354	0.155153	0.750003
k__Bacteria;p__Proteobacteria;c__Betaproteobacteria;o__Neisseriales;f__Neisseriaceae;g__Vitreoscilla;s__Vitreoscilla sp. C1	0.0891538	0.042386	0.113653	0.0419002	0.0468664	0.104872	0.0628471	0.0712047	0.144399	0.0638606	0.116575	0.102284	-0.354772	0.31266	0.750003
k__Bacteria;p__Proteobacteria;c__Gammaproteobacteria;o__Pseudomonadales;f__Moraxellaceae;g__Acinetobacter;s__Acinetobacter guillouiae	0.0960027	0.0178368	0.0514587	0.0932277	0.139047	0.0940934	0.0894698	0.0584644	0.0918981	0.0690734	0.0988895	0.100539	-0.0480983	0.88342	0.978847
k__Bacteria;p__Proteobacteria;c__Gammaproteobacteria;o__Enterobacterales;f__Enterobacteriaceae;g__Escherichia;s__Escherichia coli	0.0686576	0.0620351	0.0673455	0.0645242	0.149639	0.0663659	0.0780204	0.0634307	0.129895	0.0992107	0.0919416	0.058934	-0.123757	0.69383	0.932551
k__Bacteria;p__Firmicutes;c__Unclassified_Firmicutes;o__Unclassified_Firmicutes;f__Unclassified_Firmicutes;g__Unclassified_Firmicutes;s__Unclassified_Firmicutes	0.0970629	0.053655	0.118772	0.124232	0.025577	0.114194	0.08917	0.121184	0.0274794	0.0841013	0.106748	0.0378236	0.193574	0.629708	0.907913
k__Bacteria;p__Proteobacteria;c__Gammaproteobacteria;o__Pseudomonadales;f__Moraxellaceae;g__Acinetobacter;s__Acinetobacter sp. TTH0-4	0.0974838	0.0665082	0.0806922	0.0519859	0.113372	0.0966175	0.0914993	0.0512565	0.123759	0.0733665	0.0621365	0.0913233	0.0384321	0.877167	0.976371
k__Bacteria;p__Proteobacteria;c__Betaproteobacteria;o__Neisseriales;f__Neisseriaceae;g__Neisseria;s__Neisseria sp. 10022	0.0929339	0.0358427	0.0951198	0.102024	0.0853957	0.111108	0.0888679	0.0921159	0.0904472	0.0364229	0.0945938	0.0751276	0.129494	0.608557	0.903366
k__Bacteria;p__Proteobacteria;c__Gammaproteobacteria;o__Pasteurellales;f__Pasteurellaceae;g__Actinobacillus;s__Unclassified_Actinobacillus	0.132109	0.0597006	0.0186785	0.0861657	0.0501698	0.131925	0.0948057	0.133071	0.0992917	0.0601059	0.0689627	0.0650142	-0.122711	0.752924	0.95276
k__Bacteria;p__Firmicutes;c__Bacilli;o__Unclassified_Bacilli;f__Unclassified_Bacilli;g__Unclassified_Bacilli;s__Unclassified_Bacilli	0.081762	0.0462345	0.0355069	0.105264	0.0121552	0.0848159	0.0632118	0.12235	0.157162	0.135277	0.0894309	0.0668297	-0.794268	0.0618136	0.750003
k__Bacteria;p__unidentified;c__unidentified;o__unidentified;f__unidentified;g__unidentified;s__uncultured bacterium BD_contig02487	0.133523	0	0	0.179108	0	0	0.172434	0	0	0	0.130654	0.384282	-1.13662	0.396839	0.78063
k__Bacteria;p__Firmicutes;c__Bacilli;o__Bacillales;f__Staphylococcaceae;g__Staphylococcus;s__Unclassified_Staphylococcus	0.0645064	0.031147	0.147514	0.0602551	0.062422	0.147751	0.0505899	0.0640164	0.142848	0.170806	0.0393543	0.0187906	0.0784762	0.890675	0.982505
k__Bacteria;p__Bacteroidetes;c__Flavobacteriia;o__Flavobacteriales;f__Flavobacteriaceae;g__Myroides;s__Unclassified_Myroides	0.0276042	0.0771853	0.0710219	0.0761827	0.0833298	0.0785147	0.0344546	0.106407	0.0909445	0.139996	0.119805	0.0945552	-0.50223	0.119556	0.750003
k__Bacteria;p__Proteobacteria;c__Gammaproteobacteria;o__Pseudomonadales;f__Moraxellaceae;g__Acinetobacter;s__Acinetobacter sp. WCHA45	0.129188	0.0569787	0.0604999	0.0609066	0.0984155	0.0885796	0.0975136	0.0661813	0.0865492	0.0888632	0.101105	0.0652188	-0.0313445	0.893829	0.983938
k__Eukaryota;p__Ascomycota;c__Eurotiomycetes;o__Eurotiales;f__Aspergillaceae;g__Aspergillus;s__Unclassified_Aspergillus	0.136972	0.0448484	0.217107	0.156088	0.0741472	0.085667	0.029878	0.0853179	0.0392426	0.0428674	0.0501523	0.0377121	1.32578	0.0242407	0.750003
k__Bacteria;p__Proteobacteria;c__Gammaproteobacteria;o__Pseudomonadales;f__Moraxellaceae;g__Acinetobacter;s__Acinetobacter equi	0.133609	0.0173814	0.0493246	0.0774824	0.159303	0.0951407	0.0615124	0.0761676	0.0802237	0.099565	0.0844337	0.065857	0.186313	0.638233	0.909294
k__Bacteria;p__Proteobacteria;c__Gammaproteobacteria;o__Pseudomonadales;f__Moraxellaceae;g__Acinetobacter;s__Acinetobacter sp. ADP1	0.0740984	0.0340714	0.0995079	0.0691246	0.110233	0.0816015	0.0958201	0.0705133	0.110724	0.0752345	0.104488	0.0745827	-0.181226	0.438433	0.813605
k__Bacteria;p__Proteobacteria;c__Gammaproteobacteria;o__Pasteurellales;f__Pasteurellaceae;g__Aggregatibacter;s__Aggregatibacter actinomycetemcomitans	0.125312	0.0211209	0.0867864	0.105862	0.113506	0.0977303	0.0952817	0.0537221	0.0715677	0.0413609	0.0906954	0.0970543	0.29136	0.370244	0.761375
k__Bacteria;p__Proteobacteria;c__Gammaproteobacteria;o__Pseudomonadales;f__Moraxellaceae;g__Acinetobacter;s__Acinetobacter radioresistens	0.0815424	0.0380755	0.074509	0.0627244	0.131616	0.101262	0.0616169	0.0805088	0.0762244	0.0738211	0.130401	0.0876987	-0.0592778	0.838416	0.976371
k__Bacteria;p__Proteobacteria;c__Gammaproteobacteria;o__Pasteurellales;f__Pasteurellaceae;g__Actinobacillus;s__Actinobacillus equuli	0.134888	0.0254726	0.0210377	0.0727545	0.0253048	0.195185	0.109627	0.113944	0.0471086	0.0820117	0.0620061	0.11066	-0.146458	0.794028	0.970809
k__Bacteria;p__Proteobacteria;c__Betaproteobacteria;o__Neisseriales;f__Neisseriaceae;g__Neisseria;s__Neisseria weaveri	0.0578677	0.0343862	0.171103	0.0582178	0.113533	0.085777	0.0920985	0.0427872	0.11416	0.0347159	0.129747	0.0656061	0.120592	0.791168	0.970809
k__Bacteria;p__Proteobacteria;c__Gammaproteobacteria;o__Pseudomonadales;f__Moraxellaceae;g__Acinetobacter;s__Acinetobacter sp. NCu2D-2	0.139736	0.00825025	0.039274	0.105285	0.136686	0.114889	0.0836318	0.0264351	0.0749639	0.0852307	0.0888298	0.0967887	0.255271	0.561148	0.877971
k__Bacteria;p__Proteobacteria;c__Gammaproteobacteria;o__Pasteurellales;f__Pasteurellaceae;g__Actinobacillus;s__Actinobacillus suis	0.136339	0.0132431	0.0585388	0.0536781	0.0938941	0.108109	0.0614183	0.130615	0.0877921	0.056998	0.0829257	0.116449	-0.20926	0.589159	0.894907
k__Bacteria;p__Proteobacteria;c__Gammaproteobacteria;o__Pseudomonadales;f__Moraxellaceae;g__Psychrobacter;s__Psychrobacter sp. P11G5	0.10721	0	0.050043	0.114369	0.112968	0.117095	0.0925316	0.0968112	0.0983962	0.0640091	0.101446	0.0451212	0.0097211	0.979958	0.995001
k__Bacteria;p__Firmicutes;c__Clostridia;o__Clostridiales;f__Unclassified_Clostridiales;g__Unclassified_Clostridiales;s__Unclassified_Clostridiales	0.126221	0.037078	0.221182	0.227559	0.0913577	0.0798131	0	0.0508043	0.0595878	0	0.0467468	0.0596498	1.85311	0.0193682	0.750003
k__Bacteria;p__Tenericutes;c__Mollicutes;o__Mycoplasmatales;f__Mycoplasmataceae;g__Mycoplasma;s__Unclassified_Mycoplasma	0.110211	0.172087	0.0193705	0.196312	0	0.0595799	0.102968	0.0210154	0.0776437	0.0605826	0.106207	0.0740233	0.333645	0.598215	0.897462
k__Bacteria;p__Proteobacteria;c__Gammaproteobacteria;o__Pseudomonadales;f__Moraxellaceae;g__Acinetobacter;s__Acinetobacter sp. ACNIH2	0.122194	0.060104	0.0655859	0.0966636	0.0891812	0.114337	0.0949678	0.110179	0.0652455	0.0349325	0.114977	0.0316326	0.278234	0.400049	0.782649
k__Bacteria;p__Proteobacteria;c__Gammaproteobacteria;o__Pasteurellales;f__Pasteurellaceae;g__Glaesserella;s__Glaesserella sp. 15-184	0.117154	0.035381	0.056871	0.106576	0.0255334	0.117097	0.117651	0.114146	0.0884698	0.0647948	0.0887218	0.067605	-0.239389	0.494675	0.840749
k__Bacteria;p__Proteobacteria;c__Gammaproteobacteria;o__Pseudomonadales;f__Moraxellaceae;g__Acinetobacter;s__Acinetobacter sp. ACNIH1	0.08859	0.0154179	0.0862332	0.0731926	0.167204	0.0799427	0.0852811	0.12904	0.0618646	0.0263637	0.111493	0.0753778	0.0610644	0.889636	0.982505
k__Bacteria;p__Proteobacteria;c__Betaproteobacteria;o__Burkholderiales;f__Burkholderiaceae;g__Polynucleobacter;s__Polynucleobacter necessarius	0.0806749	0.0249474	0.0453024	0.116787	0.0498395	0.115346	0.0557065	0.0431445	0.0713544	0.110704	0.146265	0.139929	-0.389588	0.370379	0.761375
k__Bacteria;p__Proteobacteria;c__Gammaproteobacteria;o__Pasteurellales;f__Pasteurellaceae;g__Basfia;s__[Mannheimia] succiniciproducens	0.0785305	0.0443402	0.159028	0.0857808	0.0994255	0.110853	0.0725219	0.0378354	0.100168	0.0646732	0.0974287	0.0494151	0.453579	0.193759	0.750003
k__Bacteria;p__Proteobacteria;c__Betaproteobacteria;o__Neisseriales;f__Neisseriaceae;g__Neisseria;s__Neisseria gonorrhoeae	0.12664	0.0326696	0.0888814	0.125892	0.0321369	0.101268	0.0456017	0.074287	0.0962932	0.0805949	0.130404	0.0653315	0.0432123	0.90843	0.985179
k__Bacteria;p__Bacteroidetes;c__Bacteroidia;o__Bacteroidales;f__Unclassified_Bacteroidales;g__Unclassified_Bacteroidales;s__Unclassified_Bacteroidales	0.0677348	0.177591	0.122402	0.0717247	0.0588494	0.095296	0.114809	0.0591044	0.0551673	0.0764489	0.0383627	0.0625086	0.546583	0.171905	0.750003
k__Bacteria;p__Proteobacteria;c__Gammaproteobacteria;o__Enterobacterales;f__Enterobacteriaceae;g__Salmonella;s__Salmonella enterica	0.138268	0.0166363	0.0988797	0.0654899	0.0588728	0.104414	0.0937052	0.0771833	0.0598923	0.0939578	0.151939	0.0407621	-0.100681	0.808073	0.97274
k__Bacteria;p__Tenericutes;c__Mollicutes;o__Mycoplasmatales;f__Mycoplasmataceae;g__Mycoplasma;s__Mycoplasma bovirhinis	0.0568308	0.038295	0.0428005	0	0	0.388329	0	0.0455065	0.276129	0	0.111219	0.04089	0.151651	0.908707	0.985179
k__Bacteria;p__Proteobacteria;c__Alphaproteobacteria;o__Sphingomonadales;f__Sphingomonadaceae;g__Sphingomonas;s__Sphingomonas taxi	0.0997738	0.206181	0.0602569	0.122657	0.0822325	0.122697	0.0453588	0.0367729	0.142228	0.034775	0.0470673	0	1.18003	0.046101	0.750003
k__Bacteria;p__Bacteroidetes;c__Flavobacteriia;o__Flavobacteriales;f__Flavobacteriaceae;g__Unclassified_Flavobacteriaceae;s__Unclassified_Flavobacteriaceae	0.0531779	0.0625676	0.135736	0.0492283	0.0422563	0.117895	0.0663103	0.0764937	0.0988736	0.114132	0.115054	0.0682754	-0.226323	0.499081	0.842939
k__Bacteria;p__Proteobacteria;c__Gammaproteobacteria;o__Pseudomonadales;f__Moraxellaceae;g__Acinetobacter;s__Acinetobacter junii	0.145714	0.107536	0.0476707	0.0192341	0.106362	0.0753208	0.0892506	0.116737	0.0695432	0.0578119	0.0852586	0.0795606	0.010606	0.976611	0.995001
k__Bacteria;p__Proteobacteria;c__Gammaproteobacteria;o__Pseudomonadales;f__Moraxellaceae;g__Acinetobacter;s__Acinetobacter schindleri	0.119581	0.0340375	0.0717892	0.0648898	0.0687686	0.117672	0.0790573	0.0532841	0.036308	0.0701364	0.136629	0.147847	-0.13434	0.741948	0.951799
k__Bacteria;p__Bacteroidetes;c__Unclassified_Bacteroidetes;o__Unclassified_Bacteroidetes;f__Unclassified_Bacteroidetes;g__Unclassified_Bacteroidetes;s__Unclassified_Bacteroidetes	0.0620037	0.0825824	0.114674	0.0905336	0.0869913	0.140908	0.0610724	0.0463685	0.129752	0.0456567	0.0824947	0.0569622	0.452013	0.164411	0.750003
k__Eukaryota;p__Unclassified_Fungi;c__Unclassified_Fungi;o__Unclassified_Fungi;f__Unclassified_Fungi;g__Unclassified_Fungi;s__Unclassified_Fungi	0.167383	0.0545567	0.196058	0.22662	0.0729348	0.167758	0.0134262	0.0424736	0.0221187	0.0163255	0.0203461	0	2.94844	0.00116687	0.353269
k__Bacteria;p__Proteobacteria;c__Gammaproteobacteria;o__Pseudomonadales;f__Moraxellaceae;g__Acinetobacter;s__Acinetobacter ursingii	0.084897	0.0162915	0.0884738	0.088228	0.176501	0.107302	0.0969361	0.0279033	0.10535	0.0107251	0.0905578	0.106835	0.357839	0.466641	0.821932
k__Bacteria;p__Firmicutes;c__Bacilli;o__Bacillales;f__Paenibacillaceae;g__Brevibacillus;s__Brevibacillus brevis	0.0281039	0.0335179	0.0732333	0.301589	0.0436192	0.0740044	0.18147	0	0.121199	0.088263	0.055	0	0.31324	0.733906	0.946662
k__Bacteria;p__Proteobacteria;c__Gammaproteobacteria;o__Pseudomonadales;f__Moraxellaceae;g__Acinetobacter;s__Unclassified_Acinetobacter calcoaceticus/baumannii complex	0.103167	0.0814366	0.0616082	0.0722779	0.101362	0.0723474	0.0587584	0.0921399	0.0597689	0.0754813	0.112593	0.109058	-0.0450162	0.831143	0.976371
k__Bacteria;p__Proteobacteria;c__Gammaproteobacteria;o__Enterobacterales;f__Unclassified_Enterobacterales;g__Unclassified_Enterobacterales;s__Unclassified_Enterobacterales	0.11245	0.0451523	0.120273	0.0565277	0.0968839	0.093175	0.0700395	0.036826	0.0638173	0.1189	0.106506	0.0794493	0.141278	0.648033	0.913169
k__Bacteria;p__Firmicutes;c__Bacilli;o__Lactobacillales;f__Enterococcaceae;g__Enterococcus;s__Enterococcus cecorum	0.0745304	0.0217604	0.123087	0.0986402	0.0171627	0.156866	0.0428412	0.0601743	0.107615	0.19691	0.100412	0	-0.0459	0.942355	0.989247
k__Bacteria;p__Proteobacteria;c__Gammaproteobacteria;o__Oceanospirillales;f__Kangiellaceae;g__Kangiella;s__Kangiella geojedonensis	0.105318	0.0488888	0.0736706	0.150579	0.077217	0.0910094	0.0484132	0.0289706	0.0684958	0.103101	0.117316	0.0870197	0.270183	0.447278	0.816445
k__Bacteria;p__Proteobacteria;c__Gammaproteobacteria;o__Pasteurellales;f__Pasteurellaceae;g__Pasteurella;s__Pasteurella dagmatis	0.118939	0.0496741	0.0462787	0.0708212	0.0497352	0.104676	0.0670458	0.129416	0.0674627	0.0491678	0.145801	0.100983	-0.347201	0.348303	0.751862
k__Bacteria;p__Bacteroidetes;c__Flavobacteriia;o__Flavobacteriales;f__Flavobacteriaceae;g__Riemerella;s__Riemerella anatipestifer	0.0800098	0.0378796	0.107564	0.0458609	0	0.177635	0.0530346	0.0165295	0.198477	0.0762411	0.192212	0.0145556	-0.295632	0.69761	0.934519
k__Bacteria;p__Proteobacteria;c__Gammaproteobacteria;o__Alteromonadales;f__Alteromonadaceae;g__Alteromonas;s__Unclassified_Alteromonas	0.0809144	0.0419123	0.0224367	0.0774999	0.132206	0.111095	0.0887128	0.0354495	0.153944	0.098105	0.0891521	0.0685717	-0.196133	0.635014	0.907913
k__Bacteria;p__Proteobacteria;c__Betaproteobacteria;o__Neisseriales;f__Neisseriaceae;g__Neisseria;s__Neisseria zoodegmatis	0.0816635	0.0580303	0.158309	0.0540256	0.112473	0.0919294	0.0264373	0.024363	0.163987	0.0602162	0.101537	0.0670292	0.327041	0.496703	0.840749
k__Bacteria;p__Proteobacteria;c__Betaproteobacteria;o__Neisseriales;f__Neisseriaceae;g__Neisseria;s__Neisseria elongata	0.055243	0.0323794	0.1631	0.0261789	0.0367636	0.0807845	0.0896346	0.0534967	0.140725	0.0963865	0.0941742	0.131133	-0.618408	0.184443	0.750003
k__Bacteria;p__Proteobacteria;c__Gammaproteobacteria;o__Pasteurellales;f__Pasteurellaceae;g__Haemophilus;s__Unclassified_Haemophilus	0.119954	0.0502415	0.0349703	0.111547	0.0575641	0.161967	0.0907023	0.0897198	0.0500619	0.0229292	0.0953011	0.115041	0.209526	0.632319	0.907913
k__Bacteria;p__Proteobacteria;c__Gammaproteobacteria;o__Pseudomonadales;f__Moraxellaceae;g__Acinetobacter;s__Acinetobacter indicus	0.0981233	0.0182996	0.074881	0.0337547	0.0273867	0.102984	0.109875	0.112207	0.0885582	0.133603	0.121614	0.0787145	-0.858775	0.0199231	0.750003
k__Bacteria;p__Proteobacteria;c__Gammaproteobacteria;o__Methylococcales;f__Methylococcaceae;g__Methylovulum;s__Methylovulum psychrotolerans	0.102072	0.0315176	0.0662657	0.0545445	0.112706	0.125257	0.0668868	0.0205409	0.145315	0.0913188	0.124626	0.0589493	-0.044074	0.917378	0.986113
k__Bacteria;p__Proteobacteria;c__Gammaproteobacteria;o__Pasteurellales;f__Pasteurellaceae;g__Actinobacillus;s__Actinobacillus succinogenes	0.0973437	0.0651206	0.0934794	0.0805475	0.0742107	0.0772393	0.0965233	0.0689934	0.0773116	0.0785962	0.0821137	0.108521	-0.0696018	0.613618	0.903366
k__Bacteria;p__Proteobacteria;c__Betaproteobacteria;o__Unclassified_Betaproteobacteria;f__Unclassified_Betaproteobacteria;g__Unclassified_Betaproteobacteria;s__Unclassified_Betaproteobacteria	0.126964	0	0.0905295	0.0570938	0.0744272	0.110076	0.0743968	0.0608764	0.0973864	0.0428307	0.102979	0.162441	-0.23661	0.598742	0.897462
k__Bacteria;p__Proteobacteria;c__Gammaproteobacteria;o__Enterobacterales;f__Yersiniaceae;g__Yersinia;s__Yersinia enterocolitica	0.0990236	0.038158	0.0842495	0.045772	0.0622787	0.146853	0.0565306	0.0838285	0.14486	0.0742277	0.0742147	0.0900032	-0.136669	0.709504	0.939911
k__Bacteria;p__Firmicutes;c__Bacilli;o__Lactobacillales;f__Enterococcaceae;g__Enterococcus;s__Enterococcus faecalis	0.110968	0.0479512	0.0605599	0.156134	0.0624024	0.0949265	0.118903	0.197108	0.0288983	0.0631352	0.0590129	0	0.190379	0.748008	0.95276
k__Bacteria;p__Firmicutes;c__Bacilli;o__Bacillales;f__Staphylococcaceae;g__Staphylococcus;s__Staphylococcus sciuri	0.113351	0.0727932	0.0426836	0.0307023	0.170516	0.0520055	0.14751	0.0712437	0.0313354	0.152665	0.0838264	0.031368	-0.10362	0.849681	0.976371
k__Bacteria;p__Proteobacteria;c__Gammaproteobacteria;o__Pseudomonadales;f__Moraxellaceae;g__Acinetobacter;s__Acinetobacter lwoffii	0.139876	0.0228607	0.0567033	0.0544357	0.0490478	0.0465835	0.119533	0.176231	0.0356222	0.115653	0.0898947	0.093559	-0.770881	0.111716	0.750003
k__Bacteria;p__Actinobacteria;c__Actinobacteria;o__Micrococcales;f__Micrococcaceae;g__Unclassified_Micrococcaceae;s__Unclassified_Micrococcaceae	0.0156136	0.124205	0.0705535	0.19478	0.0540404	0.15441	0	0.10206	0.0756387	0.10984	0.0763902	0.0224681	0.667219	0.27502	0.750003
k__Bacteria;p__Proteobacteria;c__Gammaproteobacteria;o__Thiotrichales;f__Piscirickettsiaceae;g__Methylophaga;s__Methylophaga frappieri	0.0945294	0.0680977	0.0318931	0.0958461	0.0680655	0.120035	0.0471102	0.0536518	0.148769	0.0560382	0.117252	0.0987121	-0.124342	0.739221	0.950315
k__Bacteria;p__Proteobacteria;c__Gammaproteobacteria;o__Pseudomonadales;f__Moraxellaceae;g__Acinetobacter;s__Acinetobacter haemolyticus	0.107687	0.0133143	0.0597589	0.052643	0.0442502	0.0763398	0.0727506	0.117038	0.144309	0.0873821	0.142598	0.08193	-0.867827	0.0234524	0.750003
k__Bacteria;p__Proteobacteria;c__Gammaproteobacteria;o__Cardiobacteriales;f__Cardiobacteriaceae;g__Dichelobacter;s__Dichelobacter nodosus	0.0434605	0.0139909	0.0846464	0.142373	0.160398	0.103743	0.0613198	0.0182574	0.0701841	0.0877196	0.0971879	0.11672	0.281413	0.560014	0.877331
k__Bacteria;p__Proteobacteria;c__Gammaproteobacteria;o__Alteromonadales;f__Pseudoalteromonadaceae;g__Pseudoalteromonas;s__Pseudoalteromonas phenolica	0.0655109	0.126342	0.112701	0.0650991	0.0487984	0.13697	0.0438572	0.121735	0.125984	0.0980548	0.0232615	0.0316863	0.321145	0.465125	0.821932
k__Bacteria;p__Proteobacteria;c__Gammaproteobacteria;o__Vibrionales;f__Vibrionaceae;g__Vibrio;s__Vibrio vulnificus	0.109026	0.028515	0.111208	0.102758	0.130325	0.102816	0.0763271	0.0612637	0.0900486	0.0638255	0.0294781	0.0944086	0.493236	0.134428	0.750003
k__Bacteria;p__Proteobacteria;c__Gammaproteobacteria;o__Thiotrichales;f__Piscirickettsiaceae;g__Methylophaga;s__Methylophaga nitratireducenticrescens	0.0958215	0.0617037	0.0696596	0.0760946	0.126	0.0858	0.109029	0.040778	0.13643	0.0391844	0.0726007	0.0868982	0.0870483	0.788486	0.970809
k__Bacteria;p__Proteobacteria;c__Gammaproteobacteria;o__Oceanospirillales;f__Oleiphilaceae;g__Oleiphilus;s__Oleiphilus messinensis	0.118277	0.0154303	0.0609649	0.135674	0.133644	0.0921642	0.0646882	0.0681421	0.0415952	0.0480455	0.109919	0.111455	0.32543	0.432193	0.808284
k__Bacteria;p__Firmicutes;c__Bacilli;o__Bacillales;f__Staphylococcaceae;g__Salinicoccus;s__Unclassified_Salinicoccus	0.0420404	0.0874093	0.0422154	0.0751908	0.0354523	0.0527155	0.176267	0.291062	0	0.12235	0.0349665	0.0403311	-0.989039	0.254512	0.750003
k__Bacteria;p__Proteobacteria;c__Gammaproteobacteria;o__Alteromonadales;f__Colwelliaceae;g__Colwellia;s__Colwellia beringensis	0.100928	0.0350309	0.0503066	0.112678	0.16034	0.075546	0.0826001	0.0530834	0.08129	0.0352034	0.120427	0.0925669	0.201318	0.613491	0.903366
k__Bacteria;p__Proteobacteria;c__Gammaproteobacteria;o__Pasteurellales;f__Pasteurellaceae;g__Haemophilus;s__Haemophilus parainfluenzae	0.10277	0.0309264	0.0459818	0.110634	0.11751	0.0928933	0.0332638	0.104592	0.0927541	0	0.151988	0.116687	0.00412601	0.993204	0.997378
k__Bacteria;p__Firmicutes;c__Bacilli;o__Lactobacillales;f__Streptococcaceae;g__Streptococcus;s__Streptococcus suis	0.0567312	0.0215478	0.0440862	0.163226	0.0639349	0.13906	0.0116662	0.0147624	0.118562	0.115328	0.107842	0.143254	-0.0658813	0.909818	0.985447
k__Bacteria;p__Proteobacteria;c__Gammaproteobacteria;o__Enterobacterales;f__Morganellaceae;g__Proteus;s__Proteus mirabilis	0.144695	0.0513127	0.0131451	0.0657906	0.0410414	0.106781	0.0843018	0.0579013	0.100488	0.127448	0.100852	0.106243	-0.449297	0.262381	0.750003
k__Bacteria;p__Proteobacteria;c__Gammaproteobacteria;o__Pasteurellales;f__Pasteurellaceae;g__Gallibacterium;s__Gallibacterium anatis	0.0623468	0.0274173	0.0838045	0.0543549	0.0452596	0.113699	0.081671	0.0793734	0.08821	0.154088	0.114137	0.0956388	-0.664272	0.0507805	0.750003
k__Bacteria;p__Deinococcus-Thermus;c__Deinococci;o__Deinococcales;f__Deinococcaceae;g__Deinococcus;s__Deinococcus sp. NW-56	0.0711516	0.0448115	0.143278	0.0482318	0	0.394742	0.0491371	0.0404157	0.0757539	0.014937	0.0981045	0.0194373	1.23764	0.289176	0.750003
k__Bacteria;p__Firmicutes;c__Clostridia;o__Clostridiales;f__Clostridiaceae;g__Unclassified_Clostridiaceae;s__Unclassified_Clostridiaceae	0.10603	0.0888503	0.120088	0.223972	0.0813956	0.0716469	0.0398761	0.0325715	0.0234853	0.104928	0.0695407	0.0376156	1.16773	0.033754	0.750003
k__Bacteria;p__Proteobacteria;c__Betaproteobacteria;o__Nitrosomonadales;f__Methylophilaceae;g__Candidatus Methylopumilus;s__Candidatus Methylopumilus turicensis	0.0865409	0.0461652	0.0803766	0.0960585	0.101418	0.095615	0.0797439	0.0456344	0.0653153	0.114476	0.136536	0.0521209	0.0356292	0.905453	0.984767
k__Bacteria;p__Proteobacteria;c__Gammaproteobacteria;o__Pseudomonadales;f__Moraxellaceae;g__Acinetobacter;s__Acinetobacter calcoaceticus	0.0926142	0.0389455	0.0929533	0.0643437	0.113248	0.0853816	0.0475317	0.0514034	0.0563566	0.131526	0.12375	0.101946	-0.0722279	0.829548	0.976371
k__Bacteria;p__Actinobacteria;c__Actinobacteria;o__Corynebacteriales;f__Corynebacteriaceae;g__Corynebacterium;s__Corynebacterium stationis	0	0	0.523466	0	0	0.476534	0	0	0	0	0	0	inf	0.145523	0.750003
k__Bacteria;p__Actinobacteria;c__Actinobacteria;o__Micrococcales;f__Unclassified_Micrococcales;g__Unclassified_Micrococcales;s__Unclassified_Micrococcales	0	0.0272783	0	0.173039	0	0.0971345	0.0995414	0.261637	0.0434003	0.253208	0.0447613	0	-1.23994	0.244611	0.750003
k__Bacteria;p__Proteobacteria;c__Gammaproteobacteria;o__Cellvibrionales;f__Cellvibrionaceae;g__Simiduia;s__Simiduia agarivorans	0.100295	0.063659	0.128894	0.114024	0.0147409	0.0615834	0.0490615	0.133942	0.0333131	0.143175	0.109477	0.0478349	-0.0970087	0.834791	0.976371
k__Bacteria;p__Firmicutes;c__Bacilli;o__Bacillales;f__Bacillaceae;g__Bacillus;s__Unclassified_Bacillus	0.0830725	0.0866912	0.0469228	0.201715	0.0596918	0.0824272	0.136088	0	0.0555625	0.0603928	0.132092	0.0553436	0.350974	0.530189	0.862983
k__Bacteria;p__Proteobacteria;c__Gammaproteobacteria;o__Pseudomonadales;f__Moraxellaceae;g__Acinetobacter;s__Acinetobacter lactucae	0.145265	0.0234403	0.102734	0.0437225	0.137723	0.0751286	0.0433498	0.0694827	0.152734	0.0482803	0.0867332	0.0714061	0.161831	0.725927	0.946662
k__Bacteria;p__Proteobacteria;c__Gammaproteobacteria;o__Enterobacterales;f__Erwiniaceae;g__Pantoea;s__Pantoea ananatis	0.112232	0.0347071	0.0804632	0.11902	0.0841746	0.102139	0.0588691	0.049551	0.0810335	0.0600776	0.132223	0.0855105	0.18918	0.546288	0.869689
k__Bacteria;p__Firmicutes;c__Clostridia;o__Clostridiales;f__Ruminococcaceae;g__Faecalibacterium;s__Faecalibacterium prausnitzii	0.0982413	0.0774228	0.221637	0.277205	0.111839	0.0490549	0.0279451	0.0353616	0.0311064	0.0339797	0.0362076	0	2.3435	0.0129318	0.680888
k__Bacteria;p__Proteobacteria;c__Gammaproteobacteria;o__Enterobacterales;f__Enterobacteriaceae;g__Citrobacter;s__Citrobacter freundii	0.135879	0.0516644	0.10828	0.0632645	0.0780372	0.0732208	0.13845	0.0509284	0.0333014	0.0518745	0.134077	0.081023	0.0597112	0.880677	0.97844
k__Bacteria;p__Proteobacteria;c__Gammaproteobacteria;o__Enterobacterales;f__Erwiniaceae;g__Buchnera;s__Buchnera aphidicola	0.13771	0.0604301	0.129593	0.0561911	0.0601495	0.0716386	0.0926456	0.0614861	0.164966	0.0787778	0.0503166	0.0360957	0.0906996	0.832784	0.976371
k__Bacteria;p__Firmicutes;c__Bacilli;o__Bacillales;f__Bacillaceae;g__Unclassified_Bacillaceae;s__Unclassified_Bacillaceae	0.079074	0	0.0860504	0.0963388	0.144403	0.0917438	0.0468429	0.132776	0.0521422	0.113917	0.130614	0.0260982	-0.0137934	0.977176	0.995001
k__Bacteria;p__Proteobacteria;c__Gammaproteobacteria;o__Pseudomonadales;f__Moraxellaceae;g__Acinetobacter;s__Acinetobacter nosocomialis	0.152322	0	0.0739116	0.0826214	0.0198334	0.0712203	0.0955502	0.0440618	0.183695	0.0985257	0.0787757	0.0994826	-0.585512	0.273826	0.750003
k__Bacteria;p__Proteobacteria;c__Gammaproteobacteria;o__Legionellales;f__Legionellaceae;g__Legionella;s__Legionella lansingensis	0.117229	0	0.0651111	0.117075	0.0835456	0.0843626	0.133714	0.0168192	0.0892154	0.0546272	0.125888	0.112413	-0.188839	0.679697	0.923067
k__Bacteria;p__Firmicutes;c__Bacilli;o__Bacillales;f__Planococcaceae;g__Planococcus;s__Unclassified_Planococcus	0.130019	0.0384446	0.0350793	0.21351	0.0292045	0.232077	0.122695	0.0529288	0.0221713	0.0242193	0.0603677	0.039284	1.07643	0.176425	0.750003
k__Bacteria;p__Proteobacteria;c__Betaproteobacteria;o__Nitrosomonadales;f__Nitrosomonadaceae;g__Nitrosomonas;s__Nitrosomonas ureae	0.113554	0	0.0578985	0.167301	0.0740732	0.0799447	0.117498	0.0670414	0.0312614	0.0553767	0.173802	0.0622495	-0.0417196	0.939948	0.989247
k__Bacteria;p__Actinobacteria;c__Actinobacteria;o__Corynebacteriales;f__Corynebacteriaceae;g__Corynebacterium;s__Corynebacterium halotolerans	0.0435193	0.209169	0	0.17513	0	0.0861629	0.129826	0.142235	0.125119	0.0888396	0	0	0.0807035	0.91971	0.986113
k__Bacteria;p__Proteobacteria;c__Gammaproteobacteria;o__Thiotrichales;f__Thiotrichaceae;g__Beggiatoa;s__Beggiatoa leptomitoformis	0.106086	0.0787834	0.0164734	0.0977061	0.0339492	0.0946256	0.0577668	0.0670213	0.112882	0.112146	0.110977	0.111583	-0.420619	0.22045	0.750003
k__Bacteria;p__Proteobacteria;c__Gammaproteobacteria;o__Alteromonadales;f__Pseudoalteromonadaceae;g__Pseudoalteromonas;s__Unclassified_Pseudoalteromonas	0.148343	0	0.0508976	0.074337	0.120276	0.127895	0.0484387	0.0552199	0.10557	0.0498783	0.138101	0.0810428	0.125588	0.79492	0.970809
k__Bacteria;p__Proteobacteria;c__Alphaproteobacteria;o__Rhodospirillales;f__Acetobacteraceae;g__Acetobacter;s__Acetobacter pasteurianus	0.078671	0	0.355493	0.105529	0	0.110589	0	0	0.226181	0.123537	0	0	0.894874	0.466704	0.821932
k__Bacteria;p__Bacteroidetes;c__Cytophagia;o__Cytophagales;f__Hymenobacteraceae;g__Pontibacter;s__Pontibacter korlensis	0.113934	0.0350981	0.0575006	0.0827569	0.081079	0.0701997	0.0589154	0.153738	0.0810411	0.0649568	0.120506	0.080275	-0.344599	0.308294	0.750003
k__Bacteria;p__Proteobacteria;c__Gammaproteobacteria;o__Oceanospirillales;f__Saccharospirillaceae;g__Gynuella;s__Gynuella sunshinyii	0.142619	0.0298504	0.0988337	0.052629	0.0349968	0.0579246	0.104685	0.0226613	0.137434	0.0354078	0.144408	0.138551	-0.484318	0.353826	0.75532
k__Bacteria;p__Actinobacteria;c__Actinobacteria;o__Corynebacteriales;f__Corynebacteriaceae;g__Corynebacterium;s__Corynebacterium humireducens	0.0642625	0	0.0967949	0.0862018	0	0.312037	0.151871	0	0.0937638	0.151367	0.0437026	0	0.3438	0.726389	0.946662
k__Bacteria;p__Proteobacteria;c__Gammaproteobacteria;o__Enterobacterales;f__Morganellaceae;g__Proteus;s__Proteus vulgaris	0.0979322	0	0.084265	0.107721	0.0932886	0.094281	0.0499562	0.083219	0.134268	0.0538239	0.18363	0.0176157	-0.130003	0.806703	0.97272
k__Bacteria;p__Proteobacteria;c__Gammaproteobacteria;o__Alteromonadales;f__Shewanellaceae;g__Shewanella;s__Shewanella marisflavi	0.0738903	0.0436568	0.0170701	0.129064	0.0805595	0.0851512	0.0641034	0.220014	0.0910676	0.0444899	0.101356	0.0495766	-0.410203	0.46334	0.821932
k__Bacteria;p__Proteobacteria;c__Gammaproteobacteria;o__Pseudomonadales;f__Pseudomonadaceae;g__Pseudomonas;s__Pseudomonas mucidolens	0.089018	0	0.0969997	0.104425	0.205209	0.110125	0.135125	0.0372521	0.0445664	0.0603168	0.0651336	0.0518295	0.619772	0.272145	0.750003
k__Bacteria;p__Firmicutes;c__Bacilli;o__Lactobacillales;f__Enterococcaceae;g__Enterococcus;s__Unclassified_Enterococcus	0.0551112	0.0375588	0.0607166	0.160526	0	0.110361	0.0406695	0	0.382535	0.098904	0.0536188	0	-0.440392	0.69994	0.935483
k__Bacteria;p__Proteobacteria;c__Betaproteobacteria;o__Neisseriales;f__Neisseriaceae;g__Neisseria;s__Neisseria sp. KEM232	0.125645	0.0334255	0.0664829	0.045041	0.0846864	0.17156	0.0174849	0.053986	0.143248	0.125013	0.0944609	0.0389665	0.155042	0.768255	0.961962
k__Bacteria;p__Proteobacteria;c__Gammaproteobacteria;o__Oceanospirillales;f__Halomonadaceae;g__Halomonas;s__Halomonas sp. N3-2A	0.111157	0.0421303	0.132844	0.0955603	0.107461	0.0864921	0.0857648	0.0484906	0.0548429	0.0371656	0.115912	0.0821805	0.439902	0.175753	0.750003
k__Bacteria;p__Deinococcus-Thermus;c__Deinococci;o__Deinococcales;f__Deinococcaceae;g__Deinococcus;s__Deinococcus swuensis	0	0.0621555	0	0.0732024	0.0423494	0.570344	0.0595511	0.0445893	0.0588355	0.0214234	0.0675496	0	1.57001	0.38313	0.774575
k__Bacteria;p__Bacteroidetes;c__Bacteroidia;o__Bacteroidales;f__Bacteroidaceae;g__Bacteroides;s__Unclassified_Bacteroides	0.11237	0.181821	0.186008	0.218486	0	0.11835	0.0332123	0.0378619	0.0333059	0.0785858	0	0	2.15882	0.0113778	0.656122
k__Bacteria;p__Proteobacteria;c__Betaproteobacteria;o__Burkholderiales;f__Oxalobacteraceae;g__Janthinobacterium;s__Janthinobacterium sp. B9-8	0.0707016	0	0.153716	0.0688796	0.218667	0.0914472	0.0876398	0.026776	0.0580504	0.0474074	0.0616075	0.115108	0.605499	0.328042	0.750003
k__Bacteria;p__Proteobacteria;c__Gammaproteobacteria;o__Enterobacterales;f__Budviciaceae;g__Pragia;s__Pragia fontium	0.118155	0.0356269	0.0459993	0.0872969	0.0829995	0.120927	0.107294	0.0740956	0.124608	0.0718283	0.0735978	0.0575712	-0.0519115	0.869821	0.976371
k__Bacteria;p__Actinobacteria;c__Actinobacteria;o__Corynebacteriales;f__Corynebacteriaceae;g__Corynebacterium;s__Corynebacterium lactis	0.0269797	0.0289884	0.135094	0.201494	0	0.192492	0.116768	0.119557	0.14046	0.0381677	0	0	0.495609	0.543129	0.868863
k__Bacteria;p__Proteobacteria;c__Gammaproteobacteria;o__Oceanospirillales;f__Halomonadaceae;g__Halomonas;s__Unclassified_Halomonas	0.0444266	0.0300297	0.193823	0.0761569	0.0507285	0.0577608	0.0409586	0.125418	0.122333	0.114054	0.0720188	0.0722918	-0.272463	0.590278	0.894907
k__Bacteria;p__Deinococcus-Thermus;c__Deinococci;o__Deinococcales;f__Deinococcaceae;g__Deinococcus;s__Deinococcus gobiensis	0.055203	0	0	0	0.0214197	0.609595	0.0356451	0	0.0595163	0.0866851	0.131936	0	1.1289	0.555038	0.875197
k__Bacteria;p__Bacteroidetes;c__Flavobacteriia;o__Flavobacteriales;f__Flavobacteriaceae;g__Zobellia;s__Zobellia galactanivorans	0.121215	0	0.0856499	0.114415	0.188725	0.0919758	0.100644	0.0504026	0.0611238	0.0398625	0.0895476	0.0564385	0.596879	0.233867	0.750003
k__Bacteria;p__Proteobacteria;c__Betaproteobacteria;o__Neisseriales;f__Neisseriaceae;g__Neisseria;s__Neisseria lactamica	0.141773	0	0.160112	0.09897	0.0319261	0.0751117	0.0467662	0.0203298	0.192468	0.0980635	0.114982	0.0194973	0.0455498	0.945135	0.989247
k__Bacteria;p__Actinobacteria;c__Actinobacteria;o__Corynebacteriales;f__Corynebacteriaceae;g__Corynebacterium;s__Corynebacterium variabile	0	0	0.107112	0.0953899	0	0.122842	0	0	0.312296	0.36236	0	0	-1.05218	0.458459	0.821932
k__Bacteria;p__Tenericutes;c__Mollicutes;o__Mycoplasmatales;f__Mycoplasmataceae;g__Ureaplasma;s__Unclassified_Ureaplasma	0.046802	0.0558179	0.0704952	0.0627803	0.107144	0.0389182	0.0356601	0.132696	0.0760247	0.0617341	0.194405	0.117523	-0.694295	0.151959	0.750003
k__Bacteria;p__Proteobacteria;c__Gammaproteobacteria;o__Oceanospirillales;f__Oceanospirillaceae;g__Bacterioplanes;s__Bacterioplanes sanyensis	0.157817	0	0.018941	0.078437	0.0714334	0.151872	0.114814	0.0207551	0.110088	0.0635838	0.0861335	0.126126	-0.124149	0.822943	0.976086
k__Bacteria;p__Proteobacteria;c__Gammaproteobacteria;o__Legionellales;f__Legionellaceae;g__Legionella;s__Legionella pneumophila	0.0813336	0.0678849	0	0.0367963	0.0836602	0.150033	0.0789982	0.0768782	0.116327	0.127072	0.102267	0.0787502	-0.467393	0.26034	0.750003
k__Bacteria;p__Firmicutes;c__Bacilli;o__Bacillales;f__Staphylococcaceae;g__Staphylococcus;s__Staphylococcus aureus	0.0425485	0	0.255713	0	0.132076	0.130573	0	0.0695309	0.244656	0	0.124902	0	0.353257	0.729015	0.946662
k__Bacteria;p__Bacteroidetes;c__Cytophagia;o__Cytophagales;f__Bernardetiaceae;g__Bernardetia;s__Bernardetia litoralis	0.100494	0	0.0967349	0.0666168	0.074254	0.0832673	0.0831062	0.138517	0.0854062	0.0455248	0.131791	0.0942878	-0.45757	0.230932	0.750003
k__Bacteria;p__Proteobacteria;c__Gammaproteobacteria;o__Enterobacterales;f__Enterobacteriaceae;g__Shimwellia;s__Shimwellia blattae	0.0980115	0	0.0727159	0.0861067	0.0948953	0.0701105	0.0983131	0	0.104859	0.0279074	0.17455	0.17253	-0.454774	0.447213	0.816445
k__Bacteria;p__Proteobacteria;c__Gammaproteobacteria;o__Alteromonadales;f__Pseudoalteromonadaceae;g__Pseudoalteromonas;s__Pseudoalteromonas carrageenovora	0.0988511	0	0.0795986	0.0998541	0.24731	0.0804629	0.0592389	0.0227951	0.0771234	0.0246423	0.0854398	0.124684	0.621585	0.356059	0.75532
k__Eukaryota;p__Ascomycota;c__Eurotiomycetes;o__Eurotiales;f__Aspergillaceae;g__Aspergillus;s__Aspergillus amstelodami	0.179415	0.102439	0.216018	0.237781	0.0458541	0.162503	0.0252672	0	0	0.0307236	0	0	4.07554	0.000587378	0.353269
k__unidentified;p__unidentified;c__unidentified;o__unidentified;f__unidentified;g__unidentified;s__uncultured organism	0.147242	0.0866327	0.217347	0.0658369	0	0.0971738	0.0652852	0	0.243412	0.0770712	0	0	0.67105	0.454915	0.821932
k__Bacteria;p__Proteobacteria;c__Gammaproteobacteria;o__Pseudomonadales;f__Moraxellaceae;g__Acinetobacter;s__Acinetobacter sp. LoGeW2-3	0.0206107	0	0.0643509	0.0184925	0.315443	0.161875	0.0816137	0.0700387	0.043363	0	0.10538	0.118832	0.47024	0.621465	0.907913
k__Bacteria;p__Proteobacteria;c__Gammaproteobacteria;o__Alteromonadales;f__Shewanellaceae;g__Shewanella;s__Unclassified_Shewanella	0.144392	0	0.112161	0.104007	0.141458	0.128023	0.0188927	0.0552246	0.140901	0	0.0572602	0.0976807	0.768079	0.184593	0.750003
k__Bacteria;p__Firmicutes;c__Bacilli;o__Bacillales;f__Bacillaceae;g__Anoxybacillus;s__Anoxybacillus amylolyticus	0.105997	0	0.0899623	0.120452	0.168777	0.10561	0.0590456	0.0224373	0.158688	0	0.0858504	0.0831806	0.529852	0.367551	0.761375
k__Bacteria;p__Proteobacteria;c__Betaproteobacteria;o__Neisseriales;f__Neisseriaceae;g__Eikenella;s__Eikenella corrodens	0.0795195	0.059179	0.199546	0.0290136	0.18118	0.140751	0.0205386	0	0.0827607	0.0287199	0.115627	0.063165	1.14886	0.0877092	0.750003
k__Bacteria;p__Proteobacteria;c__Gammaproteobacteria;o__Xanthomonadales;f__Xanthomonadaceae;g__Xylella;s__Xylella fastidiosa	0.101281	0.0222838	0.106096	0.0495298	0.0913714	0.0641504	0.0857933	0.0884495	0.0758876	0.0232858	0.128415	0.163456	-0.378924	0.380326	0.77063
k__Bacteria;p__Proteobacteria;c__Gammaproteobacteria;o__Enterobacterales;f__Enterobacteriaceae;g__Citrobacter;s__Unclassified_Citrobacter	0.139554	0.0503847	0.0212111	0.125617	0.0727818	0.164358	0.0952941	0.0522381	0.0609321	0.0221131	0.0844683	0.111048	0.429644	0.372385	0.761375
k__Bacteria;p__Proteobacteria;c__Gammaproteobacteria;o__Cellvibrionales;f__Spongiibacteraceae;g__Zhongshania;s__Zhongshania aliphaticivorans	0.174097	0.0327845	0.0212334	0.105705	0.118149	0.114292	0.0609869	0.0914553	0.0202645	0.109354	0.0867642	0.064914	0.384643	0.427838	0.807635
k__Bacteria;p__Proteobacteria;c__Gammaproteobacteria;o__Alteromonadales;f__Pseudoalteromonadaceae;g__Pseudoalteromonas;s__Pseudoalteromonas luteoviolacea	0.10608	0	0.0376584	0.0625268	0.155217	0.14906	0.0950382	0.03347	0.120815	0.0665421	0.0764336	0.0971595	0.0608406	0.903555	0.984767
k__Viruses;p__unidentified;c__unidentified;o__Tymovirales;f__Betaflexiviridae;g__Foveavirus;s__Apple stem pitting virus	0	0.882178	0	0	0	0.0299364	0.0384674	0.0494178	0	0	0	0	3.37552	0.370228	0.761375
k__Bacteria;p__Proteobacteria;c__Gammaproteobacteria;o__Enterobacterales;f__Erwiniaceae;g__Erwinia;s__Erwinia billingiae	0.0739654	0	0.0983285	0.0955282	0.152092	0.176963	0.0517791	0	0.0726181	0.105919	0.09178	0.0810254	0.56622	0.301992	0.750003
k__Viruses;p__Unclassified_Viruses;c__Unclassified_Viruses;o__Unclassified_Viruses;f__Unclassified_Viruses;g__Unclassified_Viruses;s__Unclassified_Viruses	0.0942886	0.0172738	0.0924994	0.141827	0.118243	0.109972	0.0763141	0.049704	0.0208204	0	0.1019	0.177158	0.430811	0.447388	0.816445
k__Bacteria;p__Proteobacteria;c__Betaproteobacteria;o__Burkholderiales;f__Burkholderiaceae;g__Cupriavidus;s__Cupriavidus sp. USMAA2-4	0.123813	0.0229103	0.127719	0.101864	0.131372	0.0875057	0.0765554	0.032618	0.0472463	0.064572	0.0939847	0.0898398	0.556068	0.133691	0.750003
k__Eukaryota;p__Ascomycota;c__Eurotiomycetes;o__Eurotiales;f__Aspergillaceae;g__Unclassified_Aspergillaceae;s__Unclassified_Aspergillaceae	0.103485	0.0812202	0.209169	0.341022	0.0376148	0.1689	0	0	0	0	0.0237145	0.0348748	4.00612	0.00845099	0.568564
k__Bacteria;p__Actinobacteria;c__Actinobacteria;o__Micrococcales;f__Micrococcaceae;g__Micrococcus;s__Micrococcus luteus	0.0551921	0	0	0.230989	0	0.0467146	0.0356381	0.31838	0.0396697	0.206703	0.027003	0.039711	-1.00284	0.389817	0.780278
k__Bacteria;p__Actinobacteria;c__Actinobacteria;o__Corynebacteriales;f__Unclassified_Corynebacteriales;g__Unclassified_Corynebacteriales;s__Unclassified_Corynebacteriales	0	0.108801	0.363451	0.0611862	0	0.323308	0	0	0	0.143254	0	0	2.58029	0.120171	0.750003
k__Bacteria;p__Proteobacteria;c__Gammaproteobacteria;o__Vibrionales;f__Vibrionaceae;g__Vibrio;s__Vibrio tritonius	0.0588307	0	0.0254764	0.0591867	0.22873	0.137007	0.109974	0.0773916	0.0329823	0.0748291	0.0916746	0.103918	0.0532751	0.933941	0.989247
k__Bacteria;p__Proteobacteria;c__Gammaproteobacteria;o__Pasteurellales;f__Pasteurellaceae;g__unidentified;s__Pasteurellaceae bacterium NI1060	0.0837903	0	0.119507	0.0964819	0.0460348	0.118769	0.0714366	0.126263	0.108725	0.0505343	0.0896807	0.0887774	-0.204725	0.60215	0.897462
k__Bacteria;p__Firmicutes;c__Bacilli;o__Lactobacillales;f__Carnobacteriaceae;g__Jeotgalibaca;s__Jeotgalibaca dankookensis	0.194405	0	0	0.130387	0	0.0654326	0.251058	0	0.13973	0.0763182	0.14267	0	-0.643974	0.495964	0.840749
k__Bacteria;p__Proteobacteria;c__Gammaproteobacteria;o__Cellvibrionales;f__Microbulbiferaceae;g__Microbulbifer;s__Microbulbifer agarilyticus	0.0446318	0	0.139624	0.115333	0.181404	0.123535	0.0418312	0.088303	0.0510696	0.0510989	0.120209	0.0429603	0.612231	0.272809	0.750003
k__Bacteria;p__Bacteroidetes;c__Flavobacteriia;o__Flavobacteriales;f__Flavobacteriaceae;g__Flavobacterium;s__Flavobacterium branchiophilum	0.0704612	0.0257557	0.132012	0.0685088	0.119881	0.109388	0.0958805	0.0406999	0.0704717	0.0561888	0.117071	0.093682	0.150211	0.673671	0.923067
k__Bacteria;p__Proteobacteria;c__Gammaproteobacteria;o__Pasteurellales;f__Pasteurellaceae;g__Aggregatibacter;s__Aggregatibacter aphrophilus	0.126426	0	0.0585758	0.069688	0.171286	0.100628	0.0682547	0	0.107273	0.0504566	0.0706697	0.176742	0.153669	0.800727	0.971847
k__Bacteria;p__Proteobacteria;c__Gammaproteobacteria;o__Enterobacterales;f__Morganellaceae;g__Providencia;s__Providencia stuartii	0.168574	0.0264486	0.0421171	0.133002	0.0840534	0.0534518	0.116009	0.098478	0.0739224	0.0658622	0.0879005	0.0501808	0.044131	0.919957	0.986113
k__Bacteria;p__Proteobacteria;c__Gammaproteobacteria;o__Pseudomonadales;f__Pseudomonadaceae;g__Pseudomonas;s__Pseudomonas koreensis	0.0757456	0.0195959	0.0596443	0.0465048	0.102771	0.10296	0.144713	0	0.0578675	0.118427	0.174121	0.0976495	-0.541675	0.308937	0.750003
k__Bacteria;p__Actinobacteria;c__Actinobacteria;o__Corynebacteriales;f__Corynebacteriaceae;g__Corynebacterium;s__Corynebacterium glutamicum	0.0711629	0.170391	0.114553	0.212777	0	0.0537763	0.112246	0	0.0944886	0.170606	0	0	0.72258	0.373027	0.761375
k__Bacteria;p__Proteobacteria;c__Gammaproteobacteria;o__Enterobacterales;f__Yersiniaceae;g__Yersinia;s__Yersinia frederiksenii	0.0377994	0.0223511	0.0258361	0.0213043	0.0493003	0.0224829	0.0615313	0.0646251	0.0997703	0.192534	0.143752	0.258713	-2.19669	0.00757949	0.568564
k__Bacteria;p__Proteobacteria;c__Gammaproteobacteria;o__Vibrionales;f__Vibrionaceae;g__Vibrio;s__Vibrio harveyi	0.0744538	0	0.0707056	0.0769373	0.0977052	0.168029	0.0401466	0.113541	0.122222	0.0798143	0.0848694	0.0715756	-0.0702409	0.875146	0.976371
k__Bacteria;p__Actinobacteria;c__Actinobacteria;o__Micrococcales;f__Micrococcaceae;g__Arthrobacter;s__Unclassified_Arthrobacter	0	0	0.129777	0	0	0	0	0.326353	0	0.543871	0	0	-2.74535	0.238046	0.750003
k__Bacteria;p__Firmicutes;c__Clostridia;o__Clostridiales;f__unidentified;g__Flavonifractor;s__Flavonifractor plautii	0.0774069	0.0362034	0.091446	0.340412	0	0.26865	0.0392019	0	0.0872734	0	0.0594067	0	2.13085	0.100082	0.750003
k__Eukaryota;p__Ascomycota;c__Dothideomycetes;o__Capnodiales;f__Cladosporiaceae;g__Cladosporium;s__Unclassified_Cladosporium	0.137185	0.0363583	0.265716	0.144763	0	0.193145	0	0.119231	0	0.0638284	0.0397739	0	1.80226	0.0656218	0.750003
k__Bacteria;p__Bacteroidetes;c__Flavobacteriia;o__Flavobacteriales;f__Flavobacteriaceae;g__Capnocytophaga;s__Capnocytophaga canimorsus	0.0938551	0.0206523	0.0623378	0.118232	0.071491	0.18805	0.074468	0.0424466	0.111768	0	0.143688	0.0730112	0.316454	0.571547	0.882836
k__Bacteria;p__Firmicutes;c__Bacilli;o__Bacillales;f__Staphylococcaceae;g__Salinicoccus;s__Salinicoccus sp.	0.0815497	0	0	0.134159	0.245977	0	0	0	0	0.241617	0.0752804	0.221417	-0.221538	0.840304	0.976371
k__Bacteria;p__Actinobacteria;c__Actinobacteria;o__Corynebacteriales;f__Corynebacteriaceae;g__Corynebacterium;s__Corynebacterium terpenotabidum	0	0.141727	0	0.0577554	0	0	0.0739523	0.14072	0.0934593	0.346166	0.0842614	0.0619579	-2.00467	0.0725788	0.750003
k__Bacteria;p__Bacteroidetes;c__Chitinophagia;o__Chitinophagales;f__Chitinophagaceae;g__Unclassified_Chitinophagaceae;s__Unclassified_Chitinophagaceae	0.0885853	0	0.088954	0.147743	0.2374	0.137972	0.0381336	0.0965082	0.0424475	0.0890273	0.033228	0	1.2269	0.0890023	0.750003
k__Bacteria;p__Proteobacteria;c__Gammaproteobacteria;o__Orbales;f__Orbaceae;g__Gilliamella;s__Gilliamella apicola	0.140378	0	0.177268	0.0247442	0	0.0365219	0.0621759	0.0633035	0.0904234	0.174089	0.125448	0.105648	-0.712933	0.28387	0.750003
k__Bacteria;p__Proteobacteria;c__Gammaproteobacteria;o__Pseudomonadales;f__Pseudomonadaceae;g__Oblitimonas;s__Oblitimonas alkaliphila	0.0392263	0.0281147	0.116748	0.0695673	0.0878104	0.199759	0	0.155632	0.115488	0.0645582	0.0959583	0.027138	0.238448	0.700647	0.935483
k__Bacteria;p__Firmicutes;c__Bacilli;o__Lactobacillales;f__Streptococcaceae;g__Streptococcus;s__Streptococcus pyogenes	0.12283	0	0.0565606	0.135812	0.183831	0.0510695	0.0464543	0.0854505	0.0978698	0.127576	0.0925463	0	0.29011	0.624657	0.907913
k__Bacteria;p__Cyanobacteria;c__unidentified;o__Nostocales;f__Nostocaceae;g__Anabaena;s__Anabaena cylindrica	0.0985293	0.0282455	0.0664437	0.0582022	0.229527	0.0476058	0.0520644	0.0590871	0.129682	0.0820443	0.0497096	0.098859	0.164954	0.775481	0.964176
k__Bacteria;p__Actinobacteria;c__Actinobacteria;o__Corynebacteriales;f__Corynebacteriaceae;g__Corynebacterium;s__Corynebacterium sp. L2-79-05	0.275853	0	0	0	0.353837	0	0	0	0	0	0.37031	0	0.765907	0.645646	0.913169
k__Bacteria;p__Firmicutes;c__Bacilli;o__Lactobacillales;f__Carnobacteriaceae;g__Marinilactibacillus;s__Marinilactibacillus sp. 15R	0	0	0	0	0.283694	0.156351	0.198619	0	0	0.361336	0	0	-0.347661	0.807006	0.97272
k__Bacteria;p__Firmicutes;c__Bacilli;o__Lactobacillales;f__Carnobacteriaceae;g__Carnobacterium;s__Unclassified_Carnobacterium	0.131296	0.232841	0	0.235849	0	0.106241	0.0491473	0.0621909	0.0629134	0.119521	0	0	1.26543	0.171648	0.750003
k__Bacteria;p__Proteobacteria;c__Gammaproteobacteria;o__Enterobacterales;f__Morganellaceae;g__Providencia;s__Providencia rettgeri	0.113192	0	0	0.141042	0.155699	0.0814291	0.142253	0	0.0514108	0.114285	0.0951869	0.105502	-0.049848	0.935716	0.989247
k__Bacteria;p__Firmicutes;c__Bacilli;o__Bacillales;f__Bacillaceae;g__Bacillus;s__Bacillus pumilus	0.135426	0	0	0.104046	0.192396	0.170062	0.0231338	0	0.0656647	0.0843884	0.123576	0.101306	0.596578	0.404961	0.788438
k__Bacteria;p__Proteobacteria;c__Gammaproteobacteria;o__Alteromonadales;f__Colwelliaceae;g__Colwellia;s__Colwellia sp. PAMC 21821	0.065495	0	0.149885	0.0849427	0.153602	0.126269	0.04673	0.0348879	0.0879079	0	0.150305	0.0999756	0.466812	0.43038	0.808047
k__Bacteria;p__Deinococcus-Thermus;c__Deinococci;o__Deinococcales;f__Deinococcaceae;g__Deinococcus;s__Deinococcus ficus	0	0	0	0	0.0332315	0.759653	0.0359458	0	0	0	0.171169	0	1.93668	0.465581	0.821932
k__Bacteria;p__Deinococcus-Thermus;c__Deinococci;o__Deinococcales;f__Deinococcaceae;g__Deinococcus;s__Deinococcus soli Cha et al. 2016	0.0504456	0	0	0	0	0.720607	0	0	0.145032	0	0.0839146	0	1.75182	0.473824	0.827995
k__Bacteria;p__Proteobacteria;c__Betaproteobacteria;o__Burkholderiales;f__Unclassified_Burkholderiales;g__Unclassified_Burkholderiales;s__Unclassified_Burkholderiales	0.14125	0.0486177	0.0307008	0.0713599	0.0316348	0.060532	0.138191	0.106585	0.136538	0.118103	0.0871568	0.0293304	-0.681245	0.132651	0.750003
k__Bacteria;p__Proteobacteria;c__Betaproteobacteria;o__Neisseriales;f__Neisseriaceae;g__Neisseria;s__Neisseria sp. 10023	0.163652	0	0.324444	0	0	0.0543037	0	0	0.259172	0.0574263	0.114689	0.0263125	0.24527	0.837585	0.976371
k__Bacteria;p__Proteobacteria;c__Gammaproteobacteria;o__Pseudomonadales;f__Moraxellaceae;g__Psychrobacter;s__Psychrobacter maritimus	0	1	0	0	0	0	0	0	0	0	0	0	inf	0.340893	0.750003
k__Bacteria;p__Proteobacteria;c__Gammaproteobacteria;o__Alteromonadales;f__Colwelliaceae;g__Colwellia;s__Colwellia sp. Arc7-D	0.0883808	0.138785	0	0	0.0640142	0.0182274	0.103436	0.118551	0.0264685	0.168276	0.152244	0.121617	-1.15832	0.0634495	0.750003
k__Bacteria;p__Proteobacteria;c__Gammaproteobacteria;o__Pasteurellales;f__Pasteurellaceae;g__Haemophilus;s__Haemophilus sp. oral taxon 036	0.0539442	0.0353361	0.0803297	0.177613	0.0776994	0.135324	0.0622758	0.100174	0.0293733	0.0433168	0.143159	0.0614541	0.349368	0.483863	0.834697
k__Bacteria;p__Proteobacteria;c__Betaproteobacteria;o__Burkholderiales;f__Alcaligenaceae;g__Oligella;s__Oligella urethralis	0.0849058	0	0.0842279	0	0.10096	0.123366	0.0925531	0.0954834	0.03281	0.206801	0.178893	0	-0.624385	0.386409	0.776023
k__Bacteria;p__Proteobacteria;c__Gammaproteobacteria;o__Vibrionales;f__Vibrionaceae;g__Vibrio;s__Unclassified_Vibrio	0.0759373	0.0691235	0.0359887	0.139625	0.10097	0.0257603	0.0314669	0.0773168	0.089097	0.0371477	0.188889	0.128678	-0.304643	0.568081	0.882291
k__Bacteria;p__Actinobacteria;c__Actinobacteria;o__Corynebacteriales;f__Corynebacteriaceae;g__Corynebacterium;s__Corynebacterium vitaeruminis	0	0	0.0641423	0.171368	0	0.107497	0.205678	0	0.122431	0.0942865	0.234597	0	-0.937637	0.319013	0.750003
k__Eukaryota;p__Ascomycota;c__Unclassified_Ascomycota;o__Unclassified_Ascomycota;f__Unclassified_Ascomycota;g__Unclassified_Ascomycota;s__Unclassified_Ascomycota	0.141127	0.0814749	0.162573	0.188733	0.0335704	0.118507	0	0.104988	0.0923542	0.0766726	0	0	1.40569	0.0355042	0.750003
k__Bacteria;p__Proteobacteria;c__Gammaproteobacteria;o__Pseudomonadales;f__Pseudomonadaceae;g__Pseudomonas;s__Pseudomonas putida	0.0375347	0.0447655	0.0384448	0.187047	0.0926279	0.173338	0	0.0306688	0.131385	0.0589407	0.0550922	0.150156	0.42877	0.519131	0.856191
k__Bacteria;p__Actinobacteria;c__Actinobacteria;o__Pseudonocardiales;f__Pseudonocardiaceae;g__Actinoalloteichus;s__Actinoalloteichus sp. AHMU CJ021	0.0789678	0.0710556	0.0531003	0.16693	0.0891868	0.0781734	0.10972	0.0576097	0.0755092	0.134521	0.0344959	0.0507301	0.216314	0.591159	0.894907
k__Bacteria;p__Proteobacteria;c__Gammaproteobacteria;o__Enterobacterales;f__Enterobacteriaceae;g__Cedecea;s__Cedecea neteri	0.0707153	0	0	0.155729	0.119146	0.0696295	0	0	0.364487	0.113419	0.0527293	0.054145	-0.494022	0.656428	0.919
k__Bacteria;p__Proteobacteria;c__Gammaproteobacteria;o__Enterobacterales;f__Erwiniaceae;g__Erwinia;s__Erwinia gerundensis	0.0918057	0.0751695	0.0360204	0.0299036	0.132738	0.218077	0.0892468	0	0.0294242	0.0318239	0.149721	0.11607	0.487688	0.470433	0.825043
k__Bacteria;p__Proteobacteria;c__Gammaproteobacteria;o__Vibrionales;f__Vibrionaceae;g__Vibrio;s__Vibrio anguillarum	0.108005	0	0.120751	0.0996741	0.0399587	0.120594	0.0570354	0.112876	0.11494	0.0328683	0.144804	0.0484936	-0.0635874	0.896107	0.984741
k__Bacteria;p__Proteobacteria;c__Gammaproteobacteria;o__Thiotrichales;f__Piscirickettsiaceae;g__Piscirickettsia;s__Piscirickettsia salmonis	0.0705458	0.022801	0	0.0736014	0.0652798	0.242818	0.0612299	0.0396773	0.0873945	0.103273	0.158825	0.0745552	-0.144125	0.834271	0.976371
k__Bacteria;p__Proteobacteria;c__Gammaproteobacteria;o__Enterobacterales;f__Yersiniaceae;g__Yersinia;s__Yersinia rohdei	0.0807913	0.0298005	0.141451	0.0427349	0.141553	0.150063	0.085243	0.0340272	0.164629	0.0326975	0.0370825	0.0599275	0.503606	0.364344	0.760724
k__Bacteria;p__Proteobacteria;c__Gammaproteobacteria;o__Oceanospirillales;f__Alcanivoracaceae;g__Alcanivorax;s__Unclassified_Alcanivorax	0.0986945	0.0459793	0	0.121529	0.115484	0.116211	0.0873769	0.0630008	0.150188	0	0.111663	0.0898735	-0.0121301	0.981052	0.995001
k__Eukaryota;p__Mucoromycota;c__Mucoromycetes;o__Mucorales;f__Rhizopodaceae;g__Rhizopus;s__Rhizopus microsporus	0.108326	0.0256846	0.146621	0.122486	0.0668504	0.105104	0.0278118	0.0541973	0.0309581	0.0338177	0.0977792	0.180364	0.436524	0.424541	0.807635
k__Bacteria;p__Proteobacteria;c__Gammaproteobacteria;o__Thiotrichales;f__Piscirickettsiaceae;g__Thiomicrospira;s__Thiomicrospira aerophila	0.0827715	0.0468963	0.0296138	0.0725254	0.0445515	0.0663685	0.107654	0	0.0590686	0.241119	0.110235	0.139196	-0.939432	0.154463	0.750003
k__Bacteria;p__Firmicutes;c__Bacilli;o__Bacillales;f__Bacillaceae;g__Bacillus;s__Bacillus smithii	0.107763	0	0.0883875	0.130508	0.115454	0.0956656	0.0842328	0.0916157	0.0856087	0.0342551	0.0977629	0.0687466	0.218426	0.564591	0.881081
k__Eukaryota;p__Ascomycota;c__Eurotiomycetes;o__Unclassified_Eurotiomycetes;f__Unclassified_Eurotiomycetes;g__Unclassified_Eurotiomycetes;s__Unclassified_Eurotiomycetes	0.161276	0.138383	0.248966	0.101805	0.0566314	0.131118	0.0471208	0.0596266	0.0550741	0	0	0	2.37285	0.00303544	0.448007
k__Bacteria;p__Firmicutes;c__Clostridia;o__Clostridiales;f__Peptostreptococcaceae;g__Unclassified_Peptostreptococcaceae;s__Unclassified_Peptostreptococcaceae	0.193013	0.163995	0.0633388	0.112814	0	0.109065	0.0993785	0.137435	0.0604486	0	0	0.0605115	0.844034	0.216737	0.750003
k__Bacteria;p__Deinococcus-Thermus;c__Deinococci;o__Deinococcales;f__Deinococcaceae;g__Deinococcus;s__Deinococcus maricopensis	0.0511776	0.18311	0	0	0	0.523347	0	0	0	0.0803641	0.162002	0	1.64431	0.357004	0.75532
k__Bacteria;p__Proteobacteria;c__Gammaproteobacteria;o__Alteromonadales;f__Pseudoalteromonadaceae;g__Pseudoalteromonas;s__Pseudoalteromonas spongiae	0.099366	0.0719684	0.083318	0	0.0696188	0.0495814	0.116374	0.0719861	0.0578299	0.138662	0.11278	0.128516	-0.744033	0.0545385	0.750003
k__Bacteria;p__Proteobacteria;c__Gammaproteobacteria;o__Alteromonadales;f__Colwelliaceae;g__Colwellia;s__Colwellia sp. PAMC 20917	0.118984	0	0.0656126	0.191257	0.105795	0.113196	0.0260438	0.0329558	0.0869703	0.0316679	0.0789339	0.148584	0.554036	0.351179	0.75532
k__Bacteria;p__Actinobacteria;c__Actinobacteria;o__Corynebacteriales;f__Corynebacteriaceae;g__Corynebacterium;s__Corynebacterium xerosis	0	0.316428	0	0	0	0.220004	0.188386	0.275181	0	0	0	0	0.210618	0.877166	0.976371
k__Bacteria;p__Proteobacteria;c__Gammaproteobacteria;o__unidentified;f__unidentified;g__unidentified;s__gamma proteobacterium HdN1	0.0637118	0.0292043	0.0683029	0.0304139	0.11085	0.0938208	0.0658814	0.224162	0.10169	0.162709	0.0492529	0	-0.607216	0.357389	0.75532
k__Bacteria;p__Firmicutes;c__Bacilli;o__Bacillales;f__Staphylococcaceae;g__Salinicoccus;s__Salinicoccus halodurans	0.05883	0.140326	0	0.418248	0.0913082	0	0	0	0	0.233723	0.0575657	0	1.28275	0.372389	0.761375
k__Bacteria;p__Proteobacteria;c__Gammaproteobacteria;o__Oceanospirillales;f__Oceanospirillaceae;g__Marinomonas;s__Marinomonas posidonica	0.110159	0.111907	0.0781379	0.0931518	0.0320778	0.131966	0.101691	0	0.0632826	0.0649089	0.150261	0.0624562	0.332707	0.458732	0.821932
k__Bacteria;p__Proteobacteria;c__Gammaproteobacteria;o__Chromatiales;f__Chromatiaceae;g__Nitrosococcus;s__Nitrosococcus halophilus	0.0645321	0	0.0411485	0.0848322	0.0824637	0.135219	0.0297239	0.0903403	0.0333957	0.0337782	0.221009	0.183558	-0.535861	0.45183	0.821932
k__Bacteria;p__Firmicutes;c__Clostridia;o__Clostridiales;f__Lachnospiraceae;g__Lachnoclostridium;s__Unclassified_Lachnoclostridium	0.186323	0	0.111842	0.110738	0.0873285	0.0725924	0	0.162038	0	0.178881	0.0902569	0	0.399707	0.600102	0.897462
k__Bacteria;p__Proteobacteria;c__Epsilonproteobacteria;o__Campylobacterales;f__Helicobacteraceae;g__Sulfuricurvum;s__Candidatus Sulfuricurvum sp. RIFRC-1	0.200103	0	0.032966	0.0553613	0.132641	0.0662364	0.0807552	0.151578	0.100378	0.0432054	0.0407923	0.0959834	-0.0732604	0.904018	0.984767
k__Bacteria;p__Tenericutes;c__Mollicutes;o__Mycoplasmatales;f__Mycoplasmataceae;g__Mycoplasma;s__Mycoplasma californicum	0.0493154	0.0846587	0	0	0	0.220426	0.380191	0.122105	0	0	0.143304	0	-0.865259	0.504985	0.845833
k__Bacteria;p__Cyanobacteria;c__unidentified;o__Chroococcales;f__Chroococcaceae;g__Chondrocystis;s__Chondrocystis sp. NIES-4102	0.124703	0	0.0904497	0.0516424	0.153604	0.095486	0.0840344	0.0499202	0	0.103824	0.115062	0.131274	0.0916988	0.862155	0.976371
k__Bacteria;p__Firmicutes;c__Bacilli;o__Bacillales;f__Bacillaceae;g__Bacillus;s__Unclassified_Bacillus cereus group	0.104391	0.124901	0	0.0999574	0.24121	0.0933724	0.0923314	0	0.048252	0.052709	0.142875	0	0.981637	0.189558	0.750003
k__Bacteria;p__Chlorobi;c__Chlorobia;o__Chlorobiales;f__Chlorobiaceae;g__Chloroherpeton;s__Chloroherpeton thalassium	0.063796	0	0.234371	0.0834888	0.0753486	0.180221	0	0	0.0894708	0.0933371	0.179967	0	0.81273	0.344	0.750003
k__Bacteria;p__Actinobacteria;c__Actinobacteria;o__Corynebacteriales;f__Corynebacteriaceae;g__Unclassified_Corynebacteriaceae;s__Unclassified_Corynebacteriaceae	0	0.0922216	0.362212	0.0569916	0	0.0420592	0.0548679	0.324931	0	0.0667165	0	0	0.309834	0.819366	0.974707
k__Bacteria;p__Proteobacteria;c__Gammaproteobacteria;o__Pseudomonadales;f__Pseudomonadaceae;g__Pseudomonas;s__Pseudomonas lundensis	0.0216332	0.0657916	0.0325848	0.112593	0.18064	0.0824499	0.0754312	0.0798955	0.0982696	0.0788115	0.109017	0.0628833	-0.0248599	0.954912	0.991815
k__Bacteria;p__Proteobacteria;c__Gammaproteobacteria;o__Alteromonadales;f__Pseudoalteromonadaceae;g__Pseudoalteromonas;s__Pseudoalteromonas sp. 13-15	0.109835	0	0.0987402	0.062311	0.182938	0.133442	0.0840969	0.0365361	0.0312035	0.0477201	0.129777	0.0834001	0.508802	0.351258	0.75532
k__Bacteria;p__Proteobacteria;c__Gammaproteobacteria;o__Alteromonadales;f__Shewanellaceae;g__Shewanella;s__Shewanella frigidimarina	0.0736482	0	0.0795177	0.0291421	0.229626	0.154417	0.0822047	0.0734896	0.0312302	0.103368	0.0886469	0.0547096	0.385168	0.553489	0.873893
k__Viruses;p__unidentified;c__unidentified;o__Caudovirales;f__Siphoviridae;g__unidentified;s__Moraxella phage Mcat9	0.0777741	0.0286607	0.0431074	0.0838127	0.107487	0.051472	0.0646081	0.0760428	0.112115	0.154376	0.137669	0.0628751	-0.631319	0.103195	0.750003
k__Bacteria;p__Proteobacteria;c__Alphaproteobacteria;o__Sphingomonadales;f__Sphingomonadaceae;g__Sphingomonas;s__Unclassified_Sphingomonas	0	0	0.0560968	0.622472	0	0.209411	0	0	0.0535371	0.0584823	0	0	2.98678	0.230144	0.750003
k__Bacteria;p__Proteobacteria;c__Gammaproteobacteria;o__Pseudomonadales;f__Pseudomonadaceae;g__Pseudomonas;s__Pseudomonas alcaligenes	0.0811154	0.0644944	0.093671	0.125855	0.0692432	0.108672	0.14875	0.0441851	0.0956157	0.0471288	0.0597937	0.0614756	0.249053	0.46696	0.821932
k__Bacteria;p__Firmicutes;c__Clostridia;o__Clostridiales;f__unidentified;g__unidentified;s__unidentified	0.227968	0	0.083492	0.0523625	0	0.154958	0	0.0637904	0.0701429	0.122595	0	0.224691	0.108432	0.903948	0.984767
k__Bacteria;p__Proteobacteria;c__Gammaproteobacteria;o__Pasteurellales;f__Pasteurellaceae;g__Haemophilus;s__Haemophilus pittmaniae	0.0498623	0.106193	0.0335289	0.0298595	0.0625337	0.0279857	0.0937149	0	0.156155	0.096475	0.0592459	0.284447	-1.15458	0.159085	0.750003
k__Bacteria;p__Proteobacteria;c__Gammaproteobacteria;o__Alteromonadales;f__Idiomarinaceae;g__unidentified;s__Idiomarinaceae bacterium HL-53	0.0993037	0	0.0670742	0	0.0670414	0.146135	0.138306	0	0.133788	0.0349633	0.165363	0.148025	-0.709001	0.294711	0.750003
k__unidentified;p__unidentified;c__unidentified;o__unidentified;f__unidentified;g__unidentified;s__uncultured prokaryote	0.0925668	0	0	0.186254	0.219815	0.18098	0	0	0.066533	0.120647	0	0.133204	1.08492	0.233799	0.750003
k__Bacteria;p__Deinococcus-Thermus;c__Deinococci;o__Deinococcales;f__Deinococcaceae;g__Deinococcus;s__Deinococcus geothermalis	0	0	0.0711426	0.0633568	0.073307	0.664178	0.030498	0	0	0	0.0975174	0	2.76799	0.268877	0.750003
k__Bacteria;p__Proteobacteria;c__Gammaproteobacteria;o__Enterobacterales;f__Erwiniaceae;g__Erwinia;s__Unclassified_Erwinia	0.0299763	0	0.176533	0.0767926	0.159166	0.169124	0.0398762	0.089869	0.133162	0	0.0930688	0.0324332	0.654989	0.340981	0.750003
k__Bacteria;p__Deinococcus-Thermus;c__Deinococci;o__Deinococcales;f__Deinococcaceae;g__Deinococcus;s__Deinococcus puniceus	0.0486221	0	0	0	0	0.705629	0	0	0.0349475	0.0752058	0.135595	0	1.61786	0.490544	0.840749
k__Bacteria;p__Proteobacteria;c__Gammaproteobacteria;o__unidentified;f__unidentified;g__unidentified;s__Bathymodiolus septemdierum thioautotrophic gill symbiont	0.202589	0	0.0516115	0.0335498	0.097047	0.0614033	0	0.105858	0.157117	0.124893	0.16593	0	-0.311671	0.677943	0.923067
k__Bacteria;p__Tenericutes;c__Mollicutes;o__Mycoplasmatales;f__Mycoplasmataceae;g__Ureaplasma;s__Ureaplasma parvum	0.116998	0	0.0564612	0.243487	0.186525	0.0703921	0.0293385	0.0371248	0.126058	0	0.100923	0.0326915	1.04698	0.193638	0.750003
k__Bacteria;p__Proteobacteria;c__Gammaproteobacteria;o__Alteromonadales;f__Colwelliaceae;g__Colwellia;s__Colwellia sp. MT41	0.118875	0	0.0386869	0	0.0352778	0.175282	0.176413	0.106231	0.0336542	0.0713842	0.160136	0.0840596	-0.779462	0.255302	0.750003
k__Eukaryota;p__Ascomycota;c__Eurotiomycetes;o__Unclassified_Eurotiomycetidae;f__Unclassified_Eurotiomycetidae;g__Unclassified_Eurotiomycetidae;s__Unclassified_Eurotiomycetidae	0.073573	0.0610045	0.15198	0.0531051	0.121803	0.122082	0.118541	0.0795807	0.0503629	0.133686	0.0342819	0	0.486699	0.318399	0.750003
k__Bacteria;p__Firmicutes;c__Bacilli;o__Bacillales;f__Planococcaceae;g__Planococcus;s__Planococcus donghaensis	0.109813	0	0.0465202	0.145002	0.100817	0.142922	0	0	0	0.16936	0.136715	0.148851	0.260821	0.724068	0.946662
k__Bacteria;p__Deinococcus-Thermus;c__Deinococci;o__Deinococcales;f__Deinococcaceae;g__Deinococcus;s__Deinococcus actinosclerus	0	0	0.0860276	0	0.0886449	0.501222	0.221274	0	0	0	0.102831	0	1.06033	0.52036	0.856191
k__Bacteria;p__Firmicutes;c__Clostridia;o__Clostridiales;f__unidentified;g__Intestinimonas;s__Intestinimonas butyriciproducens	0.414371	0	0.199726	0.148223	0.150922	0	0	0	0	0.086758	0	0	3.39593	0.0574584	0.750003
k__Bacteria;p__Proteobacteria;c__Gammaproteobacteria;o__Vibrionales;f__Vibrionaceae;g__Aliivibrio;s__Aliivibrio salmonicida	0.0589903	0.122908	0.0413937	0	0.0367699	0.0912304	0.126357	0.139372	0.0851399	0.0613828	0.0973634	0.139093	-0.884898	0.0478201	0.750003
k__Bacteria;p__Proteobacteria;c__Gammaproteobacteria;o__Pseudomonadales;f__Moraxellaceae;g__Moraxella;s__Moraxella nonliquefaciens	0.106666	0	0.161024	0	0.036954	0.115964	0.030748	0.0427992	0.102679	0	0.245559	0.157605	-0.462058	0.582628	0.894216
k__Bacteria;p__Firmicutes;c__Bacilli;o__Bacillales;f__Bacillaceae;g__Bacillus;s__Bacillus weihaiensis	0	0	0	0	0	0	1	0	0	0	0	0	#NAME?	0.340893	0.750003
k__Bacteria;p__Firmicutes;c__Bacilli;o__Lactobacillales;f__Enterococcaceae;g__Enterococcus;s__Enterococcus faecium	0.0676854	0	0.16197	0.111295	0	0.112935	0	0.178401	0.0784667	0.0857146	0.124984	0.0785483	-0.266875	0.679039	0.923067
k__Bacteria;p__Bacteroidetes;c__Bacteroidia;o__Bacteroidales;f__Bacteroidaceae;g__Bacteroides;s__Bacteroides fragilis	0.136542	0.0347101	0.163877	0.155793	0	0.191982	0.0716571	0	0.0781995	0.0503994	0.11684	0	1.10676	0.129247	0.750003
k__Bacteria;p__Bacteroidetes;c__Sphingobacteriia;o__Sphingobacteriales;f__Sphingobacteriaceae;g__Pedobacter;s__Pedobacter steynii	0.069912	0.0288512	0.153038	0.0908596	0.141549	0.0840562	0.0984082	0	0.102238	0	0.109597	0.121491	0.396421	0.461744	0.821932
k__Bacteria;p__Proteobacteria;c__Gammaproteobacteria;o__unidentified;f__unidentified;g__unidentified;s__Calyptogena okutanii thioautotrophic gill symbiont	0.140329	0.0883748	0.0523313	0.234842	0.0425489	0.130856	0.0350528	0	0	0.17049	0.105176	0	1.14949	0.154769	0.750003
k__Bacteria;p__Firmicutes;c__Bacilli;o__Lactobacillales;f__Carnobacteriaceae;g__Carnobacterium;s__Carnobacterium sp. 17-4	0.124146	0	0.0730551	0.0596881	0	0.158577	0	0.0727148	0.101704	0.279493	0.130622	0	-0.492553	0.584366	0.894216
k__Bacteria;p__Proteobacteria;c__Epsilonproteobacteria;o__Campylobacterales;f__Helicobacteraceae;g__Helicobacter;s__Helicobacter pylori	0.165041	0	0.0973071	0	0.153618	0.056954	0.0755582	0.0796759	0.0350442	0.0765623	0.152191	0.108048	-0.156427	0.793915	0.970809
k__Bacteria;p__Proteobacteria;c__Alphaproteobacteria;o__Rhizobiales;f__unidentified;g__Candidatus Tokpelaia;s__Candidatus Tokpelaia hoelldoblerii	0.0729575	0.0349212	0	0.0723352	0.236317	0.0905814	0.0315112	0.0398742	0.0883916	0.115331	0.147555	0.0702251	0.0410449	0.951234	0.990773
k__Bacteria;p__Proteobacteria;c__Gammaproteobacteria;o__Xanthomonadales;f__Xanthomonadaceae;g__Unclassified_Xanthomonadaceae;s__Unclassified_Xanthomonadaceae	0.152406	0	0.0925179	0.245634	0	0.23714	0	0.156835	0.0551852	0.0602826	0	0	1.41812	0.169971	0.750003
k__Bacteria;p__Proteobacteria;c__Gammaproteobacteria;o__Alteromonadales;f__Shewanellaceae;g__Shewanella;s__Shewanella baltica	0.0957994	0.0627771	0.0915732	0.0353037	0.0739351	0.0789428	0.0788526	0.136337	0.0378332	0.0826557	0.187739	0.0382513	-0.357698	0.440259	0.813986
k__Bacteria;p__Tenericutes;c__Mollicutes;o__Mycoplasmatales;f__Mycoplasmataceae;g__Mycoplasma;s__Mycoplasma bovis	0	0	0	0	0	0	0	0	0	0	1	0	#NAME?	0.340893	0.750003
k__Bacteria;p__Actinobacteria;c__Actinobacteria;o__Micrococcales;f__Micrococcaceae;g__Arthrobacter;s__Arthrobacter saudimassiliensis	0	0.192047	0.0683227	0.243382	0	0	0	0	0	0.425232	0.0710159	0	0.0216537	0.988177	0.996855
k__Bacteria;p__Proteobacteria;c__Epsilonproteobacteria;o__unidentified;f__unidentified;g__Sulfurovum;s__Sulfurovum sp. NBC37-1	0.0993627	0	0.0426544	0.17727	0.0933018	0.0786905	0.102655	0.069415	0	0.0803549	0.151918	0.104378	-0.0503323	0.929091	0.989247
k__Bacteria;p__Actinobacteria;c__Actinobacteria;o__Micrococcales;f__Intrasporangiaceae;g__Serinicoccus;s__Serinicoccus sp. JLT9	0.19634	0	0	0.181635	0	0	0.5246	0	0	0	0	0.0974257	-0.718685	0.676034	0.923067
k__Bacteria;p__Proteobacteria;c__Gammaproteobacteria;o__Vibrionales;f__Vibrionaceae;g__Vibrio;s__Vibrio coralliilyticus	0.107702	0	0.0869469	0.102907	0.039948	0.235006	0.0645422	0.0490029	0	0.115365	0.126661	0.0719185	0.421411	0.535582	0.867098
k__Bacteria;p__Firmicutes;c__Bacilli;o__Bacillales;f__Staphylococcaceae;g__Staphylococcus;s__Staphylococcus lugdunensis	0.0372336	0.0670536	0.0902934	0.181801	0.14794	0.170289	0	0.121691	0.0743981	0	0.1093	0	1.18555	0.0840353	0.750003
k__Bacteria;p__Cyanobacteria;c__unidentified;o__Chroococcales;f__Microcystaceae;g__Microcystis;s__Microcystis aeruginosa	0.0475789	0	0.173128	0.165938	0.0858942	0.113784	0.0462449	0.0961661	0.0377974	0.0440413	0.153391	0.036035	0.503198	0.41179	0.795339
k__Bacteria;p__Proteobacteria;c__Gammaproteobacteria;o__Vibrionales;f__Vibrionaceae;g__Vibrio;s__Vibrio diabolicus	0.0518504	0.052578	0	0.161616	0.183499	0.0897634	0.0559622	0.123618	0.0360075	0	0.0980408	0.147064	0.227305	0.728487	0.946662
k__Bacteria;p__Proteobacteria;c__Betaproteobacteria;o__Burkholderiales;f__Comamonadaceae;g__Rhodoferax;s__Rhodoferax antarcticus	0.183124	0.0400653	0.0760908	0.0552273	0	0.100268	0.121996	0.175011	0.0747973	0.0396633	0.0247157	0.109042	-0.2617	0.669221	0.923067
k__Bacteria;p__Proteobacteria;c__Epsilonproteobacteria;o__Campylobacterales;f__Campylobacteraceae;g__Campylobacter;s__Campylobacter coli	0	0.0968812	0.157213	0	0.0740344	0	0	0.154356	0.339456	0	0.0462133	0.131846	-1.03392	0.355642	0.75532
k__Bacteria;p__Proteobacteria;c__Gammaproteobacteria;o__Pseudomonadales;f__Pseudomonadaceae;g__Pseudomonas;s__Pseudomonas syringae	0.242512	0	0.0462158	0.115559	0.046706	0.0823607	0.0571505	0	0.197633	0	0.166861	0.0450019	0.192762	0.824748	0.976371
k__Bacteria;p__Firmicutes;c__Bacilli;o__Lactobacillales;f__Enterococcaceae;g__Enterococcus;s__uncultured Enterococcus sp.	0.115416	0	0.30684	0.193736	0	0.158583	0.163711	0	0	0	0.0617135	0	1.78076	0.129944	0.750003
k__Bacteria;p__Proteobacteria;c__Betaproteobacteria;o__Neisseriales;f__Chromobacteriaceae;g__Aquaspirillum;s__Aquaspirillum sp. LM1	0.157807	0.0303071	0.0417211	0.134645	0.0394408	0.11119	0.128315	0.0913589	0.0431051	0	0.16287	0.0592397	0.0872292	0.882142	0.978847
k__Bacteria;p__Bacteroidetes;c__Flavobacteriia;o__Flavobacteriales;f__Flavobacteriaceae;g__Algibacter;s__Algibacter alginicilyticus	0.135473	0	0	0.0893279	0.127026	0.17915	0.14935	0	0.135189	0	0.144251	0.040233	0.178991	0.812493	0.974623
k__Bacteria;p__Bacteroidetes;c__Flavobacteriia;o__Flavobacteriales;f__Flavobacteriaceae;g__Seonamhaeicola;s__Seonamhaeicola sp. S2-3	0.0895211	0	0.0848054	0.0555104	0	0.156619	0.151237	0.185394	0.0469427	0.132618	0.0548172	0.0425355	-0.666866	0.306687	0.750003
k__Bacteria;p__Firmicutes;c__Bacilli;o__Lactobacillales;f__Carnobacteriaceae;g__Carnobacterium;s__Carnobacterium maltaromaticum	0.0627258	0	0	0.163233	0	0.169519	0.115838	0	0.0901692	0.156612	0.0613779	0.180526	-0.612202	0.433843	0.808284
k__Bacteria;p__Proteobacteria;c__Gammaproteobacteria;o__Alteromonadales;f__Colwelliaceae;g__Unclassified_Colwelliaceae;s__Unclassified_Colwelliaceae	0.0889578	0	0	0.109845	0.199331	0.107892	0.0521152	0	0.0542	0	0.134604	0.253055	0.034773	0.968917	0.995001
k__Bacteria;p__Proteobacteria;c__Alphaproteobacteria;o__Rhizobiales;f__Bartonellaceae;g__Bartonella;s__Unclassified_Bartonella	0.0841482	0	0	0.154901	0.0803716	0.088428	0.207644	0.0423112	0.0830001	0.174828	0.0843668	0	-0.537928	0.463295	0.821932
k__Bacteria;p__Firmicutes;c__Bacilli;o__Bacillales;f__Bacillaceae;g__Lysinibacillus;s__Lysinibacillus sp. B2A1	0.110677	0.0828468	0	0.080316	0	0.14677	0.0947294	0.084714	0.0827173	0.102568	0.0669577	0.147703	-0.462051	0.34603	0.750003
k__Bacteria;p__Firmicutes;c__Bacilli;o__Lactobacillales;f__Carnobacteriaceae;g__Jeotgalibaca;s__Jeotgalibaca sp. PTS2502	0.141051	0	0	0.0875956	0	0.218499	0.182999	0	0.369855	0	0	0	-0.306155	0.814988	0.974707
k__Bacteria;p__Proteobacteria;c__Gammaproteobacteria;o__Aeromonadales;f__Aeromonadaceae;g__Oceanisphaera;s__Oceanisphaera profunda	0.0733982	0.125754	0	0.0672296	0	0.20117	0	0	0.170077	0	0.130242	0.232129	-0.187517	0.84052	0.976371
k__Eukaryota;p__Apicomplexa;c__Aconoidasida;o__Haemosporida;f__Plasmodiidae;g__Plasmodium;s__Plasmodium malariae	0.130638	0.0344476	0	0	0.123383	0.308751	0.148176	0.203524	0	0	0.0510805	0	0.568271	0.60145	0.897462
k__Bacteria;p__Proteobacteria;c__Gammaproteobacteria;o__Pseudomonadales;f__Moraxellaceae;g__Acinetobacter;s__Acinetobacter sp. DUT-2	0.170306	0	0	0.0405051	0.0482724	0	0.259712	0.110533	0	0.0663835	0.0652993	0.238989	-1.51589	0.141093	0.750003
k__Bacteria;p__Proteobacteria;c__Betaproteobacteria;o__Burkholderiales;f__Alcaligenaceae;g__Alcaligenes;s__Alcaligenes faecalis	0.124795	0.0339034	0.166991	0	0.0657403	0.0951174	0	0.092909	0.226389	0.110705	0.0834489	0	-0.0776484	0.917681	0.986113
k__Bacteria;p__Deinococcus-Thermus;c__Deinococci;o__Deinococcales;f__Deinococcaceae;g__Deinococcus;s__Deinococcus peraridilitoris	0	0.230739	0	0.0865065	0	0.51743	0.0416415	0	0	0	0.123683	0	2.33591	0.226524	0.750003
k__Bacteria;p__Firmicutes;c__Bacilli;o__Lactobacillales;f__Carnobacteriaceae;g__Unclassified_Carnobacteriaceae;s__Unclassified_Carnobacteriaceae	0	0.154552	0	0	0	0.178173	0	0.336138	0.156716	0.174421	0	0	-1.00395	0.418415	0.801357
k__Eukaryota;p__Ascomycota;c__Eurotiomycetes;o__Eurotiales;f__Aspergillaceae;g__Aspergillus;s__Aspergillus niger	0.181327	0.0323255	0.396823	0.191241	0	0.198284	0	0	0	0	0	0	inf	0.0164444	0.750003
k__Bacteria;p__Firmicutes;c__Bacilli;o__Lactobacillales;f__Streptococcaceae;g__Streptococcus;s__Streptococcus pluranimalium	0.116745	0	0.0985558	0.0364191	0	0.29242	0.140248	0.0443673	0	0	0.271244	0	0.255388	0.821756	0.975633
k__Bacteria;p__Proteobacteria;c__Betaproteobacteria;o__Burkholderiales;f__Alcaligenaceae;g__Basilea;s__Basilea psittacipulmonis	0.135363	0.0694366	0.114442	0.102698	0.0451814	0.0858764	0.107518	0.0504252	0.111312	0	0.0922909	0.085456	0.306992	0.436457	0.811904
k__Bacteria;p__Bacteroidetes;c__Cytophagia;o__Cytophagales;f__Cytophagaceae;g__Spirosoma;s__Spirosoma linguale	0.108134	0	0.122363	0.0497001	0	0.0573266	0.107038	0.0896992	0.0789054	0.153425	0	0.233408	-0.972878	0.187852	0.750003
k__Bacteria;p__Proteobacteria;c__Gammaproteobacteria;o__Alteromonadales;f__Pseudoalteromonadaceae;g__Pseudoalteromonas;s__Pseudoalteromonas aliena	0.112486	0	0.131575	0.138966	0.0475713	0.0755513	0.042353	0.0741292	0.0713774	0.0962599	0.154157	0.0555735	0.0354942	0.941679	0.989247
k__Bacteria;p__Actinobacteria;c__Actinobacteria;o__Streptomycetales;f__Streptomycetaceae;g__Streptomyces;s__Unclassified_Streptomyces	0.340019	0	0	0	0	0.0706513	0.176092	0.18964	0.16682	0	0.0567769	0	-0.521092	0.663829	0.920844
k__Bacteria;p__Firmicutes;c__Bacilli;o__Bacillales;f__Bacillaceae;g__Lysinibacillus;s__Lysinibacillus sphaericus	0.16947	0.103389	0.133786	0.0748227	0	0.175855	0.110117	0	0	0.11158	0.120982	0	0.939746	0.188695	0.750003
k__Bacteria;p__Firmicutes;c__Bacilli;o__Bacillales;f__Planococcaceae;g__Rummeliibacillus;s__Rummeliibacillus stabekisii	0.175977	0	0.0451558	0.18981	0.0818921	0.0905163	0.118469	0.097981	0	0.0932105	0	0.106988	0.485534	0.475115	0.828036
k__Bacteria;p__Proteobacteria;c__Gammaproteobacteria;o__Methylococcales;f__Methylococcaceae;g__Methylococcus;s__Methylococcus capsulatus	0.123116	0.0629286	0.0427288	0.146503	0.104788	0	0.117964	0.157152	0.0407791	0	0.073004	0.131037	-0.115104	0.84451	0.976371
k__Bacteria;p__Proteobacteria;c__Betaproteobacteria;o__Rhodocyclales;f__Rhodocyclaceae;g__Rugosibacter;s__Rugosibacter aromaticivorans	0.073549	0.0978051	0.110783	0.142562	0.23858	0.0364046	0.092133	0.155647	0	0	0.052537	0	1.22022	0.115244	0.750003
k__Bacteria;p__Bacteroidetes;c__Flavobacteriia;o__Flavobacteriales;f__Flavobacteriaceae;g__Formosa;s__Formosa sp. Hel3_A1_48	0.130891	0	0.140636	0.123489	0.222789	0.153329	0.091842	0	0	0.137025	0	0	1.75247	0.0412031	0.750003
k__Bacteria;p__Proteobacteria;c__Gammaproteobacteria;o__Pseudomonadales;f__Moraxellaceae;g__Acinetobacter;s__Acinetobacter oleivorans	0.105745	0	0.0439091	0.0770573	0	0.0282923	0.120691	0.098078	0.127771	0.203749	0.135074	0.0596335	-1.54671	0.0105662	0.639785
k__Bacteria;p__Firmicutes;c__Bacilli;o__Lactobacillales;f__Enterococcaceae;g__Vagococcus;s__Vagococcus penaei	0.271108	0	0	0.145466	0	0.176237	0	0	0	0.141907	0.265282	0	0.541874	0.648493	0.913169
k__Bacteria;p__Proteobacteria;c__Gammaproteobacteria;o__Enterobacterales;f__Morganellaceae;g__Photorhabdus;s__Photorhabdus laumondii	0.0906918	0.0342287	0	0.107795	0	0	0.0848757	0.160399	0.18978	0.0901348	0.123566	0.118529	-1.7212	0.0064551	0.521142
k__Bacteria;p__Proteobacteria;c__Epsilonproteobacteria;o__Campylobacterales;f__Campylobacteraceae;g__Sulfurospirillum;s__Unclassified_Sulfurospirillum	0.0287116	0	0.0475713	0.115541	0.165326	0.0568454	0.0389325	0	0.115152	0.0901713	0.178962	0.162786	-0.501296	0.464536	0.821932
k__Bacteria;p__Proteobacteria;c__Gammaproteobacteria;o__Thiotrichales;f__Francisellaceae;g__Francisella;s__Francisella sp. TX077308	0.172686	0.0407794	0	0.0874921	0	0.0742392	0.0500939	0.0760663	0.152826	0.105129	0.19934	0.0413473	-0.735752	0.282687	0.750003
k__Bacteria;p__Proteobacteria;c__Gammaproteobacteria;o__Alteromonadales;f__Pseudoalteromonadaceae;g__Pseudoalteromonas;s__Pseudoalteromonas agarivorans	0.118951	0	0.130463	0.143683	0.0564616	0.0617354	0.162937	0.0471808	0.166013	0.045337	0.0672378	0	0.0651857	0.918225	0.986113
k__Bacteria;p__Proteobacteria;c__Gammaproteobacteria;o__Pseudomonadales;f__Moraxellaceae;g__Acinetobacter;s__Acinetobacter brisouii	0.172137	0	0.0871532	0.132722	0.0498417	0.0286396	0.0410977	0	0.118111	0.0885879	0.141828	0.139882	-0.17047	0.787068	0.970809
k__Bacteria;p__Proteobacteria;c__Gammaproteobacteria;o__Oceanospirillales;f__Oceanospirillaceae;g__Thalassolituus;s__Thalassolituus oleivorans	0.0725095	0	0.0537348	0.128	0.131897	0.0717801	0.256199	0.0473968	0.0737973	0.0528317	0.0283805	0.0834735	-0.243405	0.730557	0.946662
k__Bacteria;p__Bacteroidetes;c__Flavobacteriia;o__Flavobacteriales;f__Flavobacteriaceae;g__Ornithobacterium;s__Ornithobacterium rhinotracheale	0.158925	0	0	0	0	0.103177	0	0.103884	0.221019	0.110271	0.249539	0.0531849	-1.49329	0.133176	0.750003
k__Bacteria;p__Proteobacteria;c__Gammaproteobacteria;o__Enterobacterales;f__Pectobacteriaceae;g__Brenneria;s__Brenneria goodwinii	0.174109	0.121304	0.0883001	0	0.131475	0.0290165	0.108639	0.136034	0.15548	0	0.055642	0	0.255767	0.710172	0.939911
k__Bacteria;p__Proteobacteria;c__Gammaproteobacteria;o__Alteromonadales;f__Alteromonadaceae;g__Alteromonas;s__Alteromonas macleodii	0.0985422	0	0	0	0	0.058066	0.14203	0.0479266	0.176648	0.314086	0.118809	0.0438915	-2.42904	0.0271695	0.750003
k__Bacteria;p__Proteobacteria;c__Gammaproteobacteria;o__Orbales;f__Orbaceae;g__Frischella;s__Frischella perrara	0.0587287	0.0567342	0	0.0393894	0.0679075	0.143601	0.070155	0	0.0844232	0.138332	0.137058	0.203672	-0.7904	0.225136	0.750003
k__Eukaryota;p__Ascomycota;c__Eurotiomycetes;o__Eurotiales;f__Unclassified_Eurotiales;g__Unclassified_Eurotiales;s__Unclassified_Eurotiales	0.124072	0.080808	0.137842	0.134561	0.100381	0.135019	0.104546	0	0	0.0690885	0.0503704	0.0633122	1.31061	0.00429381	0.472709
k__Bacteria;p__Proteobacteria;c__Betaproteobacteria;o__Burkholderiales;f__Burkholderiaceae;g__Paraburkholderia;s__Paraburkholderia sp. SOS3	0.0294454	0	0	0.21171	0.176407	0.0445983	0.0760526	0.0962368	0.0529102	0.092476	0.135419	0.0847444	-0.218781	0.756294	0.956025
k__Bacteria;p__Proteobacteria;c__Alphaproteobacteria;o__Rhizobiales;f__Unclassified_Rhizobiales;g__Unclassified_Rhizobiales;s__Unclassified_Rhizobiales	0	0	0.120847	0.254224	0	0.198246	0.426683	0	0	0	0	0	0.42617	0.778951	0.967497
k__Bacteria;p__Bacteroidetes;c__Bacteroidia;o__Bacteroidales;f__Prevotellaceae;g__Prevotella;s__Prevotella intermedia	0.187278	0	0	0.0937368	0	0.156339	0	0	0.108489	0	0.084105	0.370052	-0.363427	0.765664	0.961962
k__Bacteria;p__unidentified;c__unidentified;o__unidentified;f__unidentified;g__unidentified;s__uncultured bacterium Contig11	0.0739513	0	0	0.369549	0.228747	0	0.067255	0.178719	0	0.0817785	0	0	1.03639	0.427045	0.807635
k__Bacteria;p__Proteobacteria;c__Alphaproteobacteria;o__Rhizobiales;f__Bartonellaceae;g__Bartonella;s__Bartonella tribocorum	0.191465	0	0.0608083	0.0704792	0.0460723	0	0.0736032	0.097018	0.0426718	0.21582	0.102534	0.0995287	-0.775108	0.269803	0.750003
k__Bacteria;p__Proteobacteria;c__Gammaproteobacteria;o__Cellvibrionales;f__Halieaceae;g__Halioglobus;s__Halioglobus pacificus	0.0949962	0.0791622	0	0.0461518	0.120504	0.0602824	0.0393204	0.102497	0.125616	0.150606	0.137049	0.0438142	-0.578372	0.232645	0.750003
k__Bacteria;p__Firmicutes;c__Clostridia;o__Clostridiales;f__Peptococcaceae;g__Desulfosporosinus;s__Desulfosporosinus acidiphilus	0.15022	0	0	0.160549	0.327455	0.0891649	0.0788605	0.0748424	0	0	0.118908	0	1.41588	0.194015	0.750003
k__Bacteria;p__Proteobacteria;c__Gammaproteobacteria;o__Legionellales;f__Legionellaceae;g__Legionella;s__Legionella fallonii	0.0344918	0	0.139234	0.0462674	0.107067	0.0979957	0.0939865	0.0811657	0.131394	0	0.213304	0.0550938	-0.435765	0.508379	0.846712
k__Viruses;p__unidentified;c__unidentified;o__Caudovirales;f__Siphoviridae;g__unidentified;s__Moraxella phage Mcat4	0.0611552	0	0	0.177603	0.293768	0.126226	0.0789769	0.129918	0.088351	0	0	0.0440014	0.948917	0.325687	0.750003
k__Bacteria;p__Bacteroidetes;c__Flavobacteriia;o__Flavobacteriales;f__Flavobacteriaceae;g__Tenacibaculum;s__Tenacibaculum jejuense	0.0724288	0	0.0485382	0.116093	0.0476333	0.233026	0.119694	0	0.0538234	0.114217	0.139342	0.0552043	0.102297	0.884276	0.978847
k__Bacteria;p__Proteobacteria;c__Gammaproteobacteria;o__Pseudomonadales;f__Moraxellaceae;g__Moraxella;s__Moraxella pluranimalium	0.142127	0	0.103091	0.0413555	0.133981	0.0787414	0.0410089	0	0.0447618	0	0.10438	0.310553	-0.00406158	0.996557	0.997497
k__Bacteria;p__Proteobacteria;c__Betaproteobacteria;o__Burkholderiales;f__Alcaligenaceae;g__Bordetella;s__Bordetella sp. HZ20	0.100478	0.115778	0.19279	0.0688423	0.0959687	0.0306053	0.164096	0.0505222	0.0568866	0	0.124033	0	0.611839	0.342841	0.750003
k__Bacteria;p__Fusobacteria;c__Fusobacteriia;o__Fusobacteriales;f__Fusobacteriaceae;g__Fusobacterium;s__Fusobacterium periodonticum	0.117611	0.0936351	0.0467416	0.0416263	0.106442	0.0611323	0.121828	0.101422	0.0892176	0	0.154254	0.0660897	-0.189624	0.674217	0.923067
k__Bacteria;p__Proteobacteria;c__Betaproteobacteria;o__Nitrosomonadales;f__Methylophilaceae;g__Methylovorus;s__Methylovorus sp. MP688	0.110036	0	0.0824021	0.115913	0.0641642	0.134469	0.161772	0	0.044683	0.0512508	0.131091	0.10422	0.0403055	0.942788	0.989247
k__Viruses;p__unidentified;c__unidentified;o__Caudovirales;f__Siphoviridae;g__unidentified;s__Moraxella phage Mcat3	0.0808772	0	0.0487283	0.158143	0.252502	0.0421873	0	0.0508331	0	0	0.211849	0.154879	0.480117	0.617545	0.905383
k__Bacteria;p__Proteobacteria;c__Gammaproteobacteria;o__Enterobacterales;f__Morganellaceae;g__Photorhabdus;s__Photorhabdus asymbiotica	0.0761795	0.157085	0	0.0477511	0	0.195228	0.199058	0.0581725	0.0711297	0.0558992	0.0606092	0.0788876	-0.137193	0.847726	0.976371
k__Bacteria;p__Proteobacteria;c__Gammaproteobacteria;o__Oceanospirillales;f__Kangiellaceae;g__Kangiella;s__Kangiella profundi	0.150181	0.0560893	0.0944504	0	0.097324	0.163258	0.055471	0.0573839	0.0644506	0.0984669	0.117808	0.0451172	0.35555	0.470772	0.825043
k__Bacteria;p__Proteobacteria;c__Gammaproteobacteria;o__Vibrionales;f__Vibrionaceae;g__Aliivibrio;s__Aliivibrio fischeri	0.109109	0	0	0	0.0491489	0	0.186659	0.0686561	0.174874	0.0590805	0.166589	0.185884	-2.4111	0.00391395	0.472709
k__Bacteria;p__Proteobacteria;c__Gammaproteobacteria;o__Enterobacterales;f__Pectobacteriaceae;g__Dickeya;s__Unclassified_Dickeya	0.123523	0.0728713	0	0.104998	0.0512609	0.0326952	0.0963941	0.148963	0.0949549	0.182557	0.0917823	0	-0.673605	0.253335	0.750003
k__Bacteria;p__Proteobacteria;c__Betaproteobacteria;o__Nitrosomonadales;f__Gallionellaceae;g__Sulfuricella;s__Sulfuricella denitrificans	0.091976	0.0748767	0.120571	0.0543195	0.0487212	0.174954	0	0.0610447	0	0.0739401	0.189828	0.109768	0.379693	0.548827	0.872217
k__Bacteria;p__Firmicutes;c__Bacilli;o__Bacillales;f__Staphylococcaceae;g__Staphylococcus;s__Staphylococcus haemolyticus	0.146157	0.170826	0	0.240167	0	0.0723433	0.0943748	0	0	0.133115	0.143016	0	0.764695	0.397728	0.78063
k__Bacteria;p__Proteobacteria;c__Gammaproteobacteria;o__Enterobacterales;f__Hafniaceae;g__Hafnia;s__Hafnia paralvei	0.127086	0	0	0	0.0575981	0.109172	0.113935	0.179645	0.102668	0.054976	0.0342576	0.220663	-1.26485	0.0981131	0.750003
k__Viruses;p__unidentified;c__unidentified;o__Caudovirales;f__Siphoviridae;g__unidentified;s__Moraxella phage Mcat7	0.190304	0	0.0554438	0.196023	0.202242	0.0761576	0	0	0.0529139	0	0.226915	0	1.36379	0.183708	0.750003
k__Bacteria;p__Firmicutes;c__Bacilli;o__Lactobacillales;f__Enterococcaceae;g__Unclassified_Enterococcaceae;s__Unclassified_Enterococcaceae	0.0889139	0	0	0.109926	0	0.133854	0	0.133916	0.333379	0.0720625	0	0.127948	-1.00415	0.347169	0.750754
k__Bacteria;p__Actinobacteria;c__Actinobacteria;o__Micrococcales;f__Intrasporangiaceae;g__Janibacter;s__Janibacter indicus	0.0952649	0.135204	0	0.116288	0.0739289	0.0943066	0	0.410211	0	0.0747971	0	0	0.0865416	0.944247	0.989247
k__Bacteria;p__Proteobacteria;c__Betaproteobacteria;o__Burkholderiales;f__Alcaligenaceae;g__Orrella;s__Orrella dioscoreae	0.11153	0	0.0479974	0.189359	0.286855	0.119556	0	0.0520734	0.0494719	0	0.0514484	0.0917099	1.62601	0.0824609	0.750003
k__Bacteria;p__Proteobacteria;c__Gammaproteobacteria;o__Enterobacterales;f__Yersiniaceae;g__Yersinia;s__Unclassified_Yersinia	0.103919	0	0.348106	0.077823	0.0519491	0.144844	0	0	0	0.0540609	0.173427	0.0458713	1.41044	0.212106	0.750003
k__Bacteria;p__Actinobacteria;c__Actinobacteria;o__Micrococcales;f__Micrococcaceae;g__Micrococcus;s__Micrococcus lylae	0	0.259895	0.0826785	0.0736302	0	0.229308	0	0	0	0.168079	0.107422	0.078988	0.864702	0.391593	0.780538
k__Bacteria;p__Proteobacteria;c__Gammaproteobacteria;o__Enterobacterales;f__Yersiniaceae;g__Serratia;s__Serratia liquefaciens	0.146233	0.0626162	0.0654966	0	0.106483	0.105542	0.131861	0.0889549	0.134739	0.0505791	0.0611444	0.0463504	-0.0786689	0.865749	0.976371
k__Bacteria;p__Proteobacteria;c__Gammaproteobacteria;o__Alteromonadales;f__Psychromonadaceae;g__Psychromonas;s__Psychromonas sp. CNPT3	0.0829839	0.0434079	0	0	0.094338	0.10737	0.094006	0.288466	0.196201	0	0.0356143	0.0576123	-1.03411	0.266597	0.750003
k__Bacteria;p__Proteobacteria;c__Gammaproteobacteria;o__Thiotrichales;f__Francisellaceae;g__Francisella;s__Francisella tularensis	0.157107	0	0.147472	0.0685026	0.0504847	0.0650442	0.0982949	0.205177	0	0.0510775	0.105352	0.0514878	-0.0657368	0.921783	0.986113
k__Bacteria;p__Proteobacteria;c__Betaproteobacteria;o__Neisseriales;f__Neisseriaceae;g__Snodgrassella;s__Snodgrassella alvi	0.117931	0	0.168311	0.0461205	0	0.211366	0.0444019	0.056186	0.049425	0.105821	0.146012	0.0544241	0.252998	0.723467	0.946662
k__Bacteria;p__Bacteroidetes;c__Flavobacteriia;o__Flavobacteriales;f__Ichthyobacteriaceae;g__Ichthyobacterium;s__Ichthyobacterium seriolicida	0	0	0.166379	0.0887954	0.061892	0.0651353	0.0602526	0.0651654	0	0.45336	0.0390201	0	-0.692802	0.613924	0.903366
k__Bacteria;p__Bacteroidetes;c__Flavobacteriia;o__Flavobacteriales;f__Flavobacteriaceae;g__Flavobacterium;s__Flavobacterium columnare	0.086247	0	0.0591455	0.0470292	0.0544152	0.208936	0.0520683	0.122607	0.151197	0.117816	0.0500872	0.0504513	-0.255891	0.676551	0.923067
k__Bacteria;p__Firmicutes;c__Clostridia;o__Clostridiales;f__Ruminococcaceae;g__Ruminococcus;s__Ruminococcus champanellensis	0.408857	0.132505	0	0	0	0.458637	0	0	0	0	0	0	inf	0.0851896	0.750003
k__Bacteria;p__Bacteroidetes;c__Flavobacteriia;o__Flavobacteriales;f__Flavobacteriaceae;g__Flavobacterium;s__Flavobacterium johnsoniae	0.11775	0	0.111043	0.113999	0	0.166739	0.0826437	0	0.299529	0	0	0.108296	0.0550063	0.955359	0.991815
k__Bacteria;p__Actinobacteria;c__Actinobacteria;o__Corynebacteriales;f__Mycobacteriaceae;g__Mycobacterium;s__Unclassified_Mycobacterium	0.0589725	0.070333	0	0.207257	0.118073	0.133688	0.0761581	0	0	0.277813	0.0577052	0	0.515101	0.589237	0.894907
k__Bacteria;p__Proteobacteria;c__Gammaproteobacteria;o__Vibrionales;f__Vibrionaceae;g__Vibrio;s__Vibrio cholerae	0.160702	0	0.100438	0.0447232	0	0.156775	0.166199	0	0.0996894	0	0.134738	0.136736	-0.21601	0.773279	0.964176
k__Bacteria;p__Proteobacteria;c__Alphaproteobacteria;o__Rickettsiales;f__unidentified;g__unidentified;s__Rickettsiales bacterium Ac37b	0.0993929	0	0.0582529	0.103756	0	0.126724	0.147836	0.0631998	0.21126	0.12146	0.0681178	0	-0.656712	0.34497	0.750003
k__Bacteria;p__Firmicutes;c__Bacilli;o__Bacillales;f__Bacillaceae;g__Anoxybacillus;s__Unclassified_Anoxybacillus	0.0746364	0	0.0562103	0.12815	0.0579205	0.0738856	0	0.154289	0.218337	0.0966911	0.0861784	0.0537013	-0.640466	0.329295	0.750003
k__Bacteria;p__Proteobacteria;c__Gammaproteobacteria;o__Thiotrichales;f__Francisellaceae;g__Allofrancisella;s__Allofrancisella guangzhouensis	0.0589521	0	0	0	0.0522845	0.159737	0.0687362	0.0578022	0.238737	0.315275	0	0.0484758	-1.42782	0.210638	0.750003
k__Bacteria;p__Bacteroidetes;c__Flavobacteriia;o__Flavobacteriales;f__Flavobacteriaceae;g__Elizabethkingia;s__Elizabethkingia anophelis	0.0336959	0	0	0.180799	0	0.136096	0	0.121142	0.0968767	0.0772524	0.305649	0.0484888	-0.889335	0.377818	0.768971
k__Bacteria;p__Spirochaetes;c__Spirochaetia;o__Spirochaetales;f__Spirochaetaceae;g__Treponema;s__Treponema denticola	0	0	0.13049	0.131132	0	0.0667405	0.0857598	0.0583916	0.168148	0.112219	0.0686087	0.17851	-1.03239	0.118764	0.750003
k__Bacteria;p__Proteobacteria;c__Gammaproteobacteria;o__unidentified;f__unidentified;g__Candidatus Thioglobus;s__Candidatus Thioglobus autotrophicus	0.0337995	0	0.178186	0.0466989	0	0.127146	0.0436493	0.137532	0.174428	0.0907587	0	0.167801	-0.670667	0.378641	0.769352
k__Bacteria;p__Proteobacteria;c__Betaproteobacteria;o__Neisseriales;f__Chromobacteriaceae;g__Laribacter;s__Laribacter hongkongensis	0	0	0	0.0453538	0.364188	0.107106	0.0445371	0	0.101581	0.193258	0.0889965	0.054979	0.0961071	0.932738	0.989247
k__Bacteria;p__Proteobacteria;c__Gammaproteobacteria;o__Alteromonadales;f__Colwelliaceae;g__Thalassotalea;s__Thalassotalea crassostreae	0.100117	0	0.120641	0.149776	0.083752	0.106837	0	0.192446	0	0	0.106268	0.140163	0.3545	0.624509	0.907913
k__Bacteria;p__Proteobacteria;c__Gammaproteobacteria;o__Enterobacterales;f__Enterobacteriaceae;g__Citrobacter;s__Citrobacter koseri	0.0339544	0.0988089	0	0.0592105	0.148086	0.143527	0	0.110974	0.0990842	0	0.0664495	0.239906	-0.0947527	0.903134	0.984767
k__Bacteria;p__Proteobacteria;c__Gammaproteobacteria;o__Pseudomonadales;f__Pseudomonadaceae;g__Pseudomonas;s__Pseudomonas azotoformans	0.127882	0.0920782	0.204916	0.113144	0	0.118515	0	0	0.164275	0.0534076	0	0.125782	0.93471	0.220536	0.750003
k__Bacteria;p__Bacteroidetes;c__Flavobacteriia;o__Flavobacteriales;f__Flavobacteriaceae;g__Chryseobacterium;s__Unclassified_Chryseobacterium	0.0898378	0	0.0514515	0.183283	0	0.174825	0.0441133	0.0558209	0.0594156	0.0557851	0.236313	0.0491549	-0.00348002	0.996545	0.997497
k__Bacteria;p__Proteobacteria;c__Gammaproteobacteria;o__Enterobacterales;f__Yersiniaceae;g__Yersinia;s__Yersinia aldovae	0.126507	0	0	0.0620044	0	0.189055	0	0.0662601	0.206918	0.0668543	0.0396756	0.242726	-0.721191	0.446094	0.816445
k__Bacteria;p__Proteobacteria;c__Gammaproteobacteria;o__Cellvibrionales;f__Cellvibrionaceae;g__Cellvibrio;s__Cellvibrio sp. PSBB023	0.172482	0	0	0.118923	0.230761	0.189871	0	0	0.142816	0	0.145147	0	1.30607	0.191437	0.750003
k__Bacteria;p__Proteobacteria;c__Gammaproteobacteria;o__Pseudomonadales;f__Moraxellaceae;g__Acinetobacter;s__Acinetobacter beijerinckii	0.171248	0	0.170566	0.0745518	0.0560691	0	0	0.0840107	0.0499334	0.188183	0.0934711	0.111967	-0.159234	0.826068	0.976371
k__Bacteria;p__Firmicutes;c__Negativicutes;o__Selenomonadales;f__Selenomonadaceae;g__Selenomonas;s__Selenomonas sputigena	0.153928	0	0.144974	0.0932187	0	0.0515958	0	0.0567816	0.0739244	0.191515	0.0880601	0.146003	-0.326184	0.642559	0.912238
k__Bacteria;p__Actinobacteria;c__Actinobacteria;o__Corynebacteriales;f__Corynebacteriaceae;g__Corynebacterium;s__Corynebacterium marinum	0	0	0	0.323544	0	0.119386	0	0.0985388	0	0.222517	0.236015	0	-0.330784	0.792997	0.970809
k__Bacteria;p__Firmicutes;c__Bacilli;o__Bacillales;f__Bacillaceae;g__Halobacillus;s__Halobacillus mangrovi	0.138202	0	0.149142	0	0.174314	0.119147	0.0451839	0.118925	0.170502	0	0.034236	0.0503478	0.470434	0.521754	0.85732
k__Bacteria;p__Proteobacteria;c__Gammaproteobacteria;o__Enterobacterales;f__Erwiniaceae;g__Pantoea;s__Pantoea stewartii	0.108118	0	0.105749	0.188351	0.0544829	0.0695005	0.153679	0	0.116566	0.0551227	0.0474017	0.101028	0.151342	0.804134	0.97272
k__Bacteria;p__Actinobacteria;c__Actinobacteria;o__Corynebacteriales;f__Dietziaceae;g__Dietzia;s__Dietzia sp. oral taxon 368	0.220924	0.294395	0	0	0	0.244359	0	0	0	0.240322	0	0	1.66042	0.2447	0.750003
k__Bacteria;p__Proteobacteria;c__Gammaproteobacteria;o__Alteromonadales;f__Alteromonadaceae;g__Marinobacter;s__Marinobacter salarius	0.119892	0	0.0529579	0.177802	0	0.134696	0.180257	0.193624	0	0	0.0836001	0.0571712	-0.0845803	0.917729	0.986113
k__Bacteria;p__Proteobacteria;c__Gammaproteobacteria;o__Pseudomonadales;f__Unclassified_Pseudomonadales;g__Unclassified_Pseudomonadales;s__Unclassified_Pseudomonadales	0.0583744	0	0.192809	0.125286	0.0647151	0.17171	0	0.0681378	0.088709	0	0.0538559	0.176403	0.662913	0.373249	0.761375
k__Bacteria;p__Proteobacteria;c__Gammaproteobacteria;o__Enterobacterales;f__Enterobacteriaceae;g__Pluralibacter;s__Pluralibacter gergoviae	0.0875149	0.0490018	0	0.0551139	0	0.108191	0.0610193	0.224255	0.0750098	0.0645184	0.113375	0.162001	-1.22362	0.0647059	0.750003
k__Bacteria;p__Firmicutes;c__Clostridia;o__Clostridiales;f__unidentified;g__Monoglobus;s__Monoglobus pectinilyticus	0.204806	0	0.100763	0.3051	0	0	0.241232	0	0	0	0	0.1481	0.649392	0.598284	0.897462
k__Bacteria;p__Firmicutes;c__Clostridia;o__Clostridiales;f__Lachnospiraceae;g__Butyrivibrio;s__Unclassified_Butyrivibrio	0.206777	0.0847461	0	0.0953166	0.205132	0.0703427	0	0	0	0.223163	0	0.114523	0.971838	0.310205	0.750003
k__Bacteria;p__Firmicutes;c__Bacilli;o__Bacillales;f__Staphylococcaceae;g__Staphylococcus;s__Staphylococcus nepalensis	0.093456	0	0	0.123062	0	0.127315	0	0	0.184877	0.10367	0.196738	0.170881	-0.932354	0.276861	0.750003
k__Bacteria;p__Proteobacteria;c__Epsilonproteobacteria;o__Campylobacterales;f__Campylobacteraceae;g__Campylobacter;s__Campylobacter fetus	0.0691198	0	0	0.131907	0.191885	0.0377393	0.0782198	0.121686	0.130603	0.111895	0.0679831	0.0589607	-0.402789	0.50844	0.846712
k__Bacteria;p__Actinobacteria;c__Actinobacteria;o__Micrococcales;f__Microbacteriaceae;g__Unclassified_Microbacteriaceae;s__Unclassified_Microbacteriaceae	0	0.25363	0	0.172366	0.0997182	0.106216	0.112842	0.154339	0	0.100889	0	0	0.779788	0.39317	0.780538
k__Bacteria;p__Proteobacteria;c__Gammaproteobacteria;o__Enterobacterales;f__Morganellaceae;g__Arsenophonus;s__Arsenophonus nasoniae	0.0935178	0	0.121432	0.0480632	0.0556116	0.0436283	0.0629303	0.0585528	0.120011	0.0562646	0.106935	0.233054	-0.81599	0.189081	0.750003
k__Bacteria;p__Actinobacteria;c__Actinobacteria;o__Corynebacteriales;f__Corynebacteriaceae;g__Corynebacterium;s__Corynebacterium bovis	0.118192	0.219612	0	0	0	0	0	0.288316	0	0.373881	0	0	-0.971077	0.515557	0.856191
k__Bacteria;p__Proteobacteria;c__Alphaproteobacteria;o__Rhodobacterales;f__Rhodobacteraceae;g__Celeribacter;s__Celeribacter indicus	0.0535607	0.0434549	0.0548813	0.0527851	0.056551	0.0912554	0.0997543	0	0.184891	0	0.109098	0.253769	-0.87733	0.264616	0.750003
k__Bacteria;p__Bacteroidetes;c__Flavobacteriia;o__Flavobacteriales;f__Flavobacteriaceae;g__Elizabethkingia;s__Unclassified_Elizabethkingia	0.0619275	0	0.0661546	0.0589147	0	0.239131	0.0873479	0.288526	0.126272	0.0717265	0	0	-0.429441	0.672083	0.923067
k__Bacteria;p__Proteobacteria;c__Gammaproteobacteria;o__Oceanospirillales;f__Alcanivoracaceae;g__Ketobacter;s__Ketobacter alkanivorans	0.0912796	0	0.166318	0.0681334	0	0.134085	0.0475323	0.120294	0.0756606	0.114438	0.129295	0.0529646	-0.232398	0.679914	0.923067
k__Bacteria;p__Proteobacteria;c__Alphaproteobacteria;o__Unclassified_Alphaproteobacteria;f__Unclassified_Alphaproteobacteria;g__Unclassified_Alphaproteobacteria;s__Unclassified_Alphaproteobacteria	0	0.162393	0.0557321	0	0.172283	0.073257	0.177276	0.060465	0.0829749	0.0581021	0.104272	0.0532444	-0.21005	0.746371	0.95276
k__Bacteria;p__Proteobacteria;c__Alphaproteobacteria;o__Sphingomonadales;f__Sphingomonadaceae;g__Unclassified_Sphingomonadaceae;s__Unclassified_Sphingomonadaceae	0.0457908	0	0.0731104	0.452694	0	0.353575	0	0.0748293	0	0	0	0	3.62804	0.112782	0.750003
k__Bacteria;p__Firmicutes;c__Bacilli;o__Bacillales;f__Listeriaceae;g__Listeria;s__Listeria monocytogenes	0	0	0	0	0	0.565253	0	0	0	0	0	0.434747	0.378724	0.858445	0.976371
k__Bacteria;p__Actinobacteria;c__Actinobacteria;o__Micrococcales;f__Micrococcaceae;g__Arthrobacter;s__Arthrobacter alpinus	0	0	0.128631	0	0	0.169079	0.22057	0.213518	0	0.268202	0	0	-1.23816	0.300332	0.750003
k__Bacteria;p__Proteobacteria;c__Gammaproteobacteria;o__Pseudomonadales;f__Pseudomonadaceae;g__Pseudomonas;s__Pseudomonas versuta	0.153803	0	0.0562291	0.110166	0.0689484	0.158538	0.158127	0.0610042	0	0.0586203	0.10849	0.0660747	0.276012	0.642315	0.912238
k__Bacteria;p__Proteobacteria;c__Epsilonproteobacteria;o__Campylobacterales;f__Campylobacteraceae;g__Sulfurospirillum;s__Sulfurospirillum multivorans	0.0373556	0	0.0618934	0.100218	0.18843	0.126101	0.0482417	0.0836316	0	0.0786036	0.152425	0.123099	0.0808027	0.897163	0.984767
k__Bacteria;p__Bacteroidetes;c__Sphingobacteriia;o__Sphingobacteriales;f__Sphingobacteriaceae;g__Sphingobacterium;s__Sphingobacterium sp. PM2-P1-29	0.168693	0	0	0.273804	0.127639	0.125247	0	0	0	0.244368	0.0602496	0	1.19081	0.291682	0.750003
k__Bacteria;p__Firmicutes;c__Bacilli;o__Bacillales;f__Bacillaceae;g__Bacillus;s__Bacillus alcalophilus	0.146007	0	0.113071	0	0	0.123731	0.145416	0.122673	0.0539557	0.151475	0.0367275	0.106943	-0.689091	0.287911	0.750003
k__Bacteria;p__Bacteroidetes;c__Bacteroidia;o__Bacteroidales;f__Bacteroidaceae;g__Bacteroides;s__Bacteroides massiliensis	0.334058	0	0	0.0857174	0	0.263055	0	0	0.190994	0.126175	0	0	1.10628	0.402926	0.785739
k__Bacteria;p__Proteobacteria;c__Gammaproteobacteria;o__Enterobacterales;f__Enterobacteriaceae;g__Enterobacter;s__Enterobacter cloacae	0.132649	0	0.113524	0.0505498	0.152071	0.0395436	0.0574261	0.123164	0	0.145572	0.131273	0.0542281	-0.0673201	0.910582	0.985447
k__Viruses;p__unidentified;c__unidentified;o__unidentified;f__unidentified;g__unidentified;s__uncultured virus	0.250323	0	0.0567843	0	0.0918637	0.03732	0.194742	0	0.124644	0.0953105	0.0833695	0.0656421	-0.369658	0.657574	0.91954
k__Bacteria;p__Proteobacteria;c__Gammaproteobacteria;o__Enterobacterales;f__Enterobacteriaceae;g__Candidatus Blochmannia;s__Unclassified_Candidatus Blochmannia	0.19868	0	0	0.0795553	0	0.0587109	0.124077	0	0	0.29988	0.239096	0	-0.976605	0.409406	0.794537
k__Bacteria;p__Proteobacteria;c__Gammaproteobacteria;o__Enterobacterales;f__Yersiniaceae;g__Serratia;s__Serratia proteamaculans	0.108439	0	0.198052	0.128228	0.144848	0.0374036	0.14248	0	0.0760404	0.118663	0.045845	0	0.68775	0.333555	0.750003
k__Bacteria;p__Actinobacteria;c__Actinobacteria;o__Corynebacteriales;f__Dietziaceae;g__Dietzia;s__Unclassified_Dietzia	0	0	0.106349	0	0	0.0550354	0.173746	0.205322	0.0799181	0.206028	0.0543999	0.119202	-2.37751	0.00569052	0.521142
k__Bacteria;p__Firmicutes;c__Clostridia;o__Clostridiales;f__Peptostreptococcaceae;g__Paeniclostridium;s__Paeniclostridium sordellii	0.136696	0.0541925	0.0570353	0.0853329	0.0634722	0.0521041	0.0489007	0.0748734	0.0860037	0.133787	0.111157	0.0964462	-0.296311	0.363926	0.760724
k__Bacteria;p__Proteobacteria;c__Alphaproteobacteria;o__Sphingomonadales;f__Sphingomonadaceae;g__Sphingomonas;s__Sphingomonas panacis	0.0380487	0.0453784	0.191417	0.131169	0	0.0753318	0.0791102	0.212647	0.142755	0	0.0841421	0	-0.107701	0.890826	0.982505
k__Bacteria;p__Actinobacteria;c__Actinobacteria;o__Corynebacteriales;f__Corynebacteriaceae;g__Corynebacterium;s__Corynebacterium sp. 2183	0	0	0.436889	0	0	0	0	0.24055	0	0.113867	0	0.208694	-0.366152	0.811164	0.974523
k__Eukaryota;p__Unclassified_Dikarya;c__Unclassified_Dikarya;o__Unclassified_Dikarya;f__Unclassified_Dikarya;g__Unclassified_Dikarya;s__Unclassified_Dikarya	0.0871104	0.0514314	0.251377	0.17354	0.129178	0.177591	0	0	0	0.0677174	0	0.0620558	2.7454	0.00332953	0.448007
k__Bacteria;p__Bacteroidetes;c__Flavobacteriia;o__Flavobacteriales;f__Flavobacteriaceae;g__Chryseobacterium;s__Chryseobacterium taklimakanense	0.163365	0	0.061517	0	0	0.248304	0.0955349	0	0.16616	0.0762335	0.188885	0	-0.154884	0.871325	0.976371
k__Bacteria;p__Proteobacteria;c__Alphaproteobacteria;o__Rhizobiales;f__Brucellaceae;g__Ochrobactrum;s__Ochrobactrum anthropi	0.0728867	0.142561	0.36778	0.311887	0	0	0	0	0	0	0	0.104885	3.09327	0.0768728	0.750003
k__Bacteria;p__Proteobacteria;c__Alphaproteobacteria;o__Rhizobiales;f__Methylobacteriaceae;g__Unclassified_Methylobacteriaceae;s__Unclassified_Methylobacteriaceae	0.239945	0	0.113985	0.31361	0.09549	0.0609054	0.0794536	0	0	0.0966114	0	0	2.22642	0.0617531	0.750003
k__Bacteria;p__Proteobacteria;c__Gammaproteobacteria;o__Vibrionales;f__Vibrionaceae;g__Vibrio;s__Vibrio sp. Pink	0.0901814	0	0.145875	0.0957237	0.0718096	0.139734	0.051142	0.197989	0	0.0615702	0.0686764	0.0772989	0.250638	0.683905	0.923919
k__Bacteria;p__Bacteroidetes;c__Cytophagia;o__Cytophagales;f__Hymenobacteraceae;g__Unclassified_Hymenobacteraceae;s__Unclassified_Hymenobacteraceae	0.0867001	0.175784	0.130591	0.203524	0.317572	0.0858279	0	0	0	0	0	0	inf	0.000900136	0.353269
k__Bacteria;p__Proteobacteria;c__Betaproteobacteria;o__Burkholderiales;f__Oxalobacteraceae;g__Herbaspirillum;s__Herbaspirillum rubrisubalbicans	0.10063	0.109062	0.120296	0.101239	0.061978	0.0790615	0.0515695	0.143563	0	0.115379	0.117223	0	0.419971	0.395464	0.78063
k__Bacteria;p__Bacteroidetes;c__Flavobacteriia;o__Flavobacteriales;f__Flavobacteriaceae;g__Polaribacter;s__Polaribacter vadi	0.242804	0	0.102402	0.171805	0.0951541	0.152028	0	0.0991948	0	0	0.136612	0	1.69633	0.0626367	0.750003
k__Bacteria;p__Firmicutes;c__Clostridia;o__Clostridiales;f__Ruminococcaceae;g__Ruminiclostridium;s__[Clostridium] clariflavum	0.11602	0	0.110604	0.328004	0.372679	0.0726918	0	0	0	0	0	0	inf	0.02074	0.750003
k__Bacteria;p__Proteobacteria;c__Gammaproteobacteria;o__Chromatiales;f__Granulosicoccaceae;g__Granulosicoccus;s__Granulosicoccus antarcticus	0.0612595	0	0.0896725	0.135413	0.0696353	0.058935	0	0.0704983	0.12403	0.0677433	0.0422134	0.2806	-0.495829	0.534005	0.866864
k__Bacteria;p__Proteobacteria;c__Gammaproteobacteria;o__Oceanospirillales;f__Endozoicomonadaceae;g__Endozoicomonas;s__Endozoicomonas montiporae	0.225958	0	0.0607763	0.054125	0	0.0431392	0.26471	0	0.0580031	0.0633608	0.15793	0.0719986	-0.681836	0.469326	0.824896
k__Bacteria;p__Firmicutes;c__Clostridia;o__Clostridiales;f__Ruminococcaceae;g__Ethanoligenens;s__Ethanoligenens harbinense	0	0	0.416406	0.311502	0	0.136836	0	0	0	0	0.135256	0	2.67658	0.147343	0.750003
k__Bacteria;p__Proteobacteria;c__Gammaproteobacteria;o__Enterobacterales;f__Pectobacteriaceae;g__Dickeya;s__Dickeya chrysanthemi	0.158303	0.142444	0	0.31282	0.0860883	0.0400794	0.104571	0.0661616	0	0	0.0895336	0	1.50702	0.136454	0.750003
k__Bacteria;p__Proteobacteria;c__Betaproteobacteria;o__unidentified;f__unidentified;g__unidentified;s__beta proteobacterium CB	0.0691522	0	0.0612706	0.199163	0.0631347	0.0612082	0.133431	0	0.102916	0.0638761	0.0796072	0.166241	-0.266624	0.67662	0.923067
k__Bacteria;p__Proteobacteria;c__Gammaproteobacteria;o__Pseudomonadales;f__Pseudomonadaceae;g__Pseudomonas;s__Pseudomonas arsenicoxydans	0.146211	0	0	0.109263	0.290773	0.0645081	0.105192	0.122461	0	0.0639539	0.0976376	0	0.64992	0.475215	0.828036
k__Bacteria;p__Proteobacteria;c__Gammaproteobacteria;o__Enterobacterales;f__Enterobacteriaceae;g__Raoultella;s__Raoultella planticola	0.0819742	0	0	0.128654	0.0636148	0.238174	0.105863	0.102478	0.0630439	0	0.127137	0.0890611	0.0716688	0.921594	0.986113
k__Bacteria;p__Proteobacteria;c__Gammaproteobacteria;o__Pasteurellales;f__Pasteurellaceae;g__Avibacterium;s__Avibacterium paragallinarum	0.184514	0	0	0	0.0997211	0.168795	0	0.0673046	0.0929529	0.148105	0.17934	0.0592673	-0.271851	0.731805	0.946662
k__Bacteria;p__Proteobacteria;c__Gammaproteobacteria;o__Enterobacterales;f__Yersiniaceae;g__Serratia;s__Serratia sp. ATCC 39006	0.0642083	0.0949759	0.220431	0.055928	0.0647115	0.206371	0	0	0.0599352	0.0654714	0.10077	0.0671973	1.2682	0.0769767	0.750003
k__Bacteria;p__Cyanobacteria;c__unidentified;o__Nostocales;f__Rivulariaceae;g__Calothrix;s__Calothrix sp. NIES-4101	0.0645152	0	0	0.100103	0.091165	0.222102	0.103212	0	0.162644	0.139865	0.047111	0.0692821	-0.127703	0.863015	0.976371
k__Bacteria;p__Firmicutes;c__Bacilli;o__Lactobacillales;f__Lactobacillaceae;g__Lactobacillus;s__Unclassified_Lactobacillus	0.0596357	0	0	0.219988	0	0.0590358	0	0.0974541	0.25461	0	0.309277	0	-0.96556	0.438715	0.813605
k__Bacteria;p__Proteobacteria;c__Gammaproteobacteria;o__Enterobacterales;f__Yersiniaceae;g__Serratia;s__Serratia grimesii	0.0742435	0	0.0998246	0.0877746	0.115882	0.0680986	0.0541691	0	0.128433	0.0658668	0.199474	0.106233	-0.313874	0.591186	0.894907
k__Bacteria;p__Cyanobacteria;c__unidentified;o__Nostocales;f__Nostocaceae;g__Nostoc;s__Nostoc sp. CENA543	0.0841923	0.0863536	0.126814	0.0564679	0.120872	0.0941803	0	0.14859	0	0.0753579	0.0411915	0.16598	0.400036	0.480026	0.829261
k__Bacteria;p__Proteobacteria;c__Betaproteobacteria;o__Burkholderiales;f__Oxalobacteraceae;g__Janthinobacterium;s__Janthinobacterium sp. Marseille	0.132076	0	0.196396	0	0.0654922	0.0597342	0	0.11033	0.0782492	0.0662613	0.0412899	0.250172	-0.267968	0.750355	0.95276
k__Bacteria;p__Firmicutes;c__Bacilli;o__Lactobacillales;f__Enterococcaceae;g__Enterococcus;s__Enterococcus mundtii	0	0.218811	0	0.193023	0	0.0925917	0	0	0	0.39204	0	0.103534	0.0255403	0.98496	0.995001
k__Bacteria;p__Proteobacteria;c__Betaproteobacteria;o__Burkholderiales;f__Comamonadaceae;g__Ottowia;s__Ottowia oryzae	0.085004	0	0	0.112314	0	0.178396	0.109776	0.077095	0.146633	0	0.0553129	0.235469	-0.732573	0.380543	0.77063
k__Bacteria;p__Proteobacteria;c__Deltaproteobacteria;o__Desulfovibrionales;f__Desulfomicrobiaceae;g__Desulfomicrobium;s__Desulfomicrobium baculatum	0.162314	0	0.064338	0.128345	0.198886	0.175904	0.125218	0	0.0614023	0	0.0835926	0	1.43338	0.0704923	0.750003
k__Bacteria;p__Proteobacteria;c__Gammaproteobacteria;o__Vibrionales;f__Vibrionaceae;g__Vibrio;s__Vibrio parahaemolyticus	0.10476	0	0.173189	0.106936	0	0.110283	0.131989	0.236332	0	0	0.136512	0	-0.0278877	0.974616	0.995001
k__Bacteria;p__Bacteroidetes;c__Flavobacteriia;o__Flavobacteriales;f__Unclassified_Flavobacteriales;g__Unclassified_Flavobacteriales;s__Unclassified_Flavobacteriales	0.199012	0	0	0.154756	0.0993789	0.27924	0	0	0	0.134967	0.132646	0	1.45246	0.178297	0.750003
k__Bacteria;p__Proteobacteria;c__Gammaproteobacteria;o__Vibrionales;f__Vibrionaceae;g__Vibrio;s__Vibrio rotiferianus	0.181199	0.143215	0.129658	0	0.226457	0	0.0772603	0	0.061871	0.0851583	0.0951807	0	1.09098	0.18405	0.750003
k__Bacteria;p__Bacteroidetes;c__Flavobacteriia;o__Flavobacteriales;f__Blattabacteriaceae;g__Blattabacterium;s__Unclassified_Blattabacterium	0	0	0	0	0	1	0	0	0	0	0	0	inf	0.340893	0.750003
k__Bacteria;p__Proteobacteria;c__Gammaproteobacteria;o__Pasteurellales;f__Pasteurellaceae;g__Glaesserella;s__Unclassified_Glaesserella	0.320901	0	0.0652301	0.0580914	0.0672147	0.0917436	0.0559268	0.141539	0.0622536	0	0.0423758	0.094724	0.604108	0.505687	0.845838
k__Bacteria;p__Firmicutes;c__Bacilli;o__Bacillales;f__Staphylococcaceae;g__Staphylococcus;s__Staphylococcus condimenti	0.114433	0	0	0.249796	0	0.0823228	0.0963787	0	0.111369	0	0.243421	0.10228	-0.309622	0.750863	0.95276
k__Bacteria;p__Fusobacteria;c__Fusobacteriia;o__Fusobacteriales;f__Fusobacteriaceae;g__Fusobacterium;s__Fusobacterium nucleatum	0.245366	0.0751055	0	0	0.191136	0.0461782	0.0602414	0	0.0670564	0.113538	0	0.201378	0.334965	0.719638	0.946234
k__Bacteria;p__Proteobacteria;c__Gammaproteobacteria;o__Oceanospirillales;f__Oceanospirillaceae;g__Oleispira;s__Oleispira antarctica	0.0811348	0	0.203899	0	0.106398	0	0.0560315	0	0.180874	0	0.0725984	0.299064	-0.636657	0.550212	0.873273
k__Bacteria;p__Proteobacteria;c__Epsilonproteobacteria;o__Campylobacterales;f__Campylobacteraceae;g__Sulfurospirillum;s__Sulfurospirillum deleyianum	0.0953169	0.0913889	0	0.0626756	0.0725189	0.0666057	0.0687878	0.200812	0.0671664	0.0733705	0.096469	0.104889	-0.654401	0.168917	0.750003
k__Bacteria;p__Proteobacteria;c__Gammaproteobacteria;o__Enterobacterales;f__Yersiniaceae;g__Serratia;s__Unclassified_Serratia	0.146057	0.0580646	0.31973	0	0.0755636	0.0992837	0.0628736	0.0795601	0	0.076451	0.0824163	0	1.21347	0.197118	0.750003
k__Bacteria;p__Firmicutes;c__Clostridia;o__Clostridiales;f__Lachnospiraceae;g__Unclassified_Lachnospiraceae;s__Unclassified_Lachnospiraceae	0	0.127564	0.312829	0	0	0.126443	0.433163	0	0	0	0	0	0.388023	0.805515	0.97272
k__Bacteria;p__Tenericutes;c__Mollicutes;o__Mycoplasmatales;f__Mycoplasmataceae;g__Mycoplasma;s__Mycoplasma conjunctivae	0.164846	0.586856	0.248298	0	0	0	0	0	0	0	0	0	inf	0.107479	0.750003
k__Bacteria;p__Proteobacteria;c__Betaproteobacteria;o__Burkholderiales;f__Comamonadaceae;g__Hydrogenophaga;s__Hydrogenophaga crassostreae	0.108065	0	0.218497	0.0652969	0	0	0	0.353192	0.108462	0.0764391	0	0.0700483	-0.63407	0.586922	0.894216
k__Bacteria;p__Proteobacteria;c__Gammaproteobacteria;o__Cellvibrionales;f__Cellvibrionaceae;g__Teredinibacter;s__Teredinibacter turnerae	0.0984255	0	0	0.217876	0	0.0602963	0.113999	0.0815032	0.126895	0.138616	0.162389	0	-0.727138	0.353899	0.75532
k__Bacteria;p__Proteobacteria;c__Gammaproteobacteria;o__Aeromonadales;f__Aeromonadaceae;g__Aeromonas;s__Aeromonas veronii	0.148057	0.0528679	0	0.118925	0.0688008	0.0438825	0.0572465	0.0724396	0.191168	0.134345	0.0433758	0.0688922	-0.391728	0.496119	0.840749
k__Bacteria;p__Actinobacteria;c__Actinobacteria;o__Micromonosporales;f__Micromonosporaceae;g__Actinoplanes;s__Actinoplanes derwentensis	0.363854	0	0	0	0	0	0.364163	0	0.271983	0	0	0	-0.805999	0.62948	0.907913
k__Bacteria;p__Proteobacteria;c__Gammaproteobacteria;o__Xanthomonadales;f__Xanthomonadaceae;g__Xanthomonas;s__Xanthomonas oryzae	0.171977	0	0	0.0597642	0.222663	0.0538085	0.180091	0.0728074	0	0.0727607	0.102015	0.0641129	0.0473979	0.95232	0.990773
k__Bacteria;p__Proteobacteria;c__Betaproteobacteria;o__Burkholderiales;f__Comamonadaceae;g__unidentified;s__Comamonadaceae bacterium A1	0.0666864	0	0.0674134	0	0	0.110764	0	0.0731383	0.194942	0.14056	0	0.346495	-1.62475	0.170332	0.750003
k__Bacteria;p__Proteobacteria;c__Gammaproteobacteria;o__Pasteurellales;f__Pasteurellaceae;g__unidentified;s__unidentified	0.248435	0.0800794	0	0.0648489	0.138951	0.105021	0	0.1463	0.0643475	0	0.0438011	0.108216	0.813417	0.298288	0.750003
k__Bacteria;p__Actinobacteria;c__Actinobacteria;o__Streptomycetales;f__Streptomycetaceae;g__Streptomyces;s__Streptomyces puniciscabiei	0	0	0	0	0	0	0.11951	0.191384	0.114992	0.514769	0.0593454	0	#NAME?	0.0489448	0.750003
k__Bacteria;p__Proteobacteria;c__Gammaproteobacteria;o__Enterobacterales;f__Pectobacteriaceae;g__Dickeya;s__Dickeya zeae	0.118887	0	0.0864954	0	0	0.0444117	0.180184	0	0	0	0.0535566	0.516466	-1.58655	0.354584	0.75532
k__Bacteria;p__Proteobacteria;c__Gammaproteobacteria;o__Alteromonadales;f__Alteromonadaceae;g__Glaciecola;s__Glaciecola sp. 4H-3-7+YE-5	0.178472	0.0723806	0	0.0603028	0.0697734	0.0992413	0.0580558	0.177782	0	0	0	0.283992	-0.114496	0.90507	0.984767
k__Bacteria;p__Cyanobacteria;c__unidentified;o__Nostocales;f__Unclassified_Nostocales;g__Unclassified_Nostocales;s__Unclassified_Nostocales	0.135576	0.0612393	0	0.0604192	0.165682	0.0445887	0.0936501	0.0736053	0.188417	0.176822	0	0	-0.187787	0.800925	0.971847
k__Bacteria;p__Bacteroidetes;c__Flavobacteriia;o__Flavobacteriales;f__Flavobacteriaceae;g__Chryseobacterium;s__Chryseobacterium piperi	0.0812612	0	0	0	0.178898	0.0581933	0	0	0.240256	0.170139	0.271253	0	-1.0984	0.336504	0.750003
k__Bacteria;p__Proteobacteria;c__Betaproteobacteria;o__Burkholderiales;f__Alcaligenaceae;g__Achromobacter;s__Achromobacter sp. MFA1 R4	0.140465	0	0.102374	0.0607805	0	0.126043	0	0.0992209	0.0651354	0.0711519	0.139219	0.195609	-0.40861	0.543083	0.868863
k__Bacteria;p__Proteobacteria;c__Gammaproteobacteria;o__Methylococcales;f__Methylococcaceae;g__Methylocaldum;s__Methylocaldum marinum	0.320534	0	0	0.0608155	0.111179	0	0.210192	0	0.208553	0	0.0887259	0	-0.0431178	0.970679	0.995001
k__Bacteria;p__Firmicutes;c__Negativicutes;o__Selenomonadales;f__Selenomonadaceae;g__Selenomonas;s__Selenomonas sp. oral taxon 126	0.201019	0	0	0.269648	0	0.529333	0	0	0	0	0	0	inf	0.0841555	0.750003
k__Bacteria;p__Firmicutes;c__Bacilli;o__Bacillales;f__Planococcaceae;g__Solibacillus;s__Solibacillus sp. R5-41	0	0	0.169299	0.138322	0	0.295012	0	0	0.296466	0	0.100902	0	0.600806	0.634497	0.907913
k__Bacteria;p__Bacteroidetes;c__Chitinophagia;o__Chitinophagales;f__Chitinophagaceae;g__Arachidicoccus;s__Arachidicoccus sp. BS20	0.111926	0	0	0.450414	0	0.43766	0	0	0	0	0	0	inf	0.0921656	0.750003
k__Bacteria;p__Proteobacteria;c__Gammaproteobacteria;o__Enterobacterales;f__Hafniaceae;g__Hafnia;s__Hafnia alvei	0.0931487	0	0.22098	0	0	0.201021	0	0	0	0	0.379627	0.105223	0.0874539	0.94779	0.990314
k__Bacteria;p__Firmicutes;c__Clostridia;o__Clostridiales;f__Ruminococcaceae;g__Ruminiclostridium;s__[Clostridium] stercorarium	0.0871926	0	0	0.0625456	0.0723684	0.135243	0.109591	0.183632	0.067027	0.146437	0.0675251	0.0684387	-0.846699	0.136236	0.750003
k__Bacteria;p__Proteobacteria;c__Betaproteobacteria;o__Rhodocyclales;f__Rhodocyclaceae;g__Azospira;s__Azospira oryzae	0.0525457	0	0	0	0.119885	0.204947	0.181861	0.0901613	0	0.0965394	0.102833	0.151227	-0.722345	0.361268	0.758634
k__Bacteria;p__Proteobacteria;c__Gammaproteobacteria;o__Alteromonadales;f__Pseudoalteromonadaceae;g__Pseudoalteromonas;s__Pseudoalteromonas atlantica	0.141889	0	0.140604	0	0.0724411	0.147392	0.131401	0.0762724	0.129492	0.160509	0	0	0.0134227	0.985095	0.995001
k__Bacteria;p__Proteobacteria;c__Gammaproteobacteria;o__Enterobacterales;f__Enterobacteriaceae;g__Klebsiella;s__Klebsiella aerogenes	0	0	0.21448	0.23876	0.346979	0.107836	0.0919452	0	0	0	0	0	3.30393	0.0440301	0.750003
k__Bacteria;p__Proteobacteria;c__Gammaproteobacteria;o__Chromatiales;f__Chromatiaceae;g__Rheinheimera;s__Rheinheimera sp. F8	0.10921	0.133587	0.084357	0	0	0.0759549	0.108489	0.169313	0.0805078	0	0.124947	0.113634	-0.566298	0.343418	0.750003
k__Bacteria;p__Proteobacteria;c__Gammaproteobacteria;o__Enterobacterales;f__Enterobacteriaceae;g__Citrobacter;s__Citrobacter braakii	0.0471987	0	0.142185	0.0734424	0.0732556	0	0.145678	0.262242	0.135697	0.0741159	0.0461844	0	-0.982191	0.238333	0.750003
k__Bacteria;p__Chlamydiae;c__Chlamydiia;o__Chlamydiales;f__Chlamydiaceae;g__Chlamydia;s__Chlamydia sp. H15-1957-10C	0.0472456	0	0	0	0.0733284	0	0.136061	0.383717	0	0	0.138691	0.220957	-2.86664	0.0633674	0.750003
k__Bacteria;p__Proteobacteria;c__Gammaproteobacteria;o__Methylococcales;f__Methylococcaceae;g__Methylomonas;s__Methylomonas denitrificans	0.0972692	0	0	0.0636474	0.0736432	0.13011	0.0998794	0.0775381	0.172565	0	0.171322	0.114025	-0.800917	0.213265	0.750003
k__Bacteria;p__Proteobacteria;c__Gammaproteobacteria;o__Enterobacterales;f__Yersiniaceae;g__Serratia;s__Serratia plymuthica	0	0	0	0.127868	0	0.0580344	0.123103	0.0778871	0	0.22453	0.18282	0.205758	-2.13066	0.0292625	0.750003
k__Bacteria;p__Bacteroidetes;c__Flavobacteriia;o__Flavobacteriales;f__Flavobacteriaceae;g__Capnocytophaga;s__Capnocytophaga stomatis	0	0	0	0	0	0.236977	0.200544	0	0.137373	0.223593	0.201513	0	-1.68698	0.158805	0.750003
k__Bacteria;p__Firmicutes;c__Bacilli;o__Bacillales;f__Paenibacillaceae;g__Paenibacillus;s__Unclassified_Paenibacillus	0.133841	0	0	0.192359	0	0.189278	0.243217	0	0.125746	0	0.0467732	0.0687852	0.0893489	0.926493	0.987662
k__Bacteria;p__Bacteroidetes;c__Flavobacteriia;o__Flavobacteriales;f__Cryomorphaceae;g__Owenweeksia;s__Owenweeksia hongkongensis	0.156156	0	0.114688	0.229376	0.100151	0.104121	0	0	0	0.202653	0	0.0928552	1.25338	0.169078	0.750003
k__Bacteria;p__Proteobacteria;c__Gammaproteobacteria;o__Legionellales;f__Legionellaceae;g__Legionella;s__Legionella clemsonensis	0.129152	0	0	0.064403	0	0.198195	0.129587	0.196147	0.138035	0.0753926	0	0.0690893	-0.634734	0.429614	0.808047
k__Bacteria;p__Firmicutes;c__Clostridia;o__Clostridiales;f__Ruminococcaceae;g__Ruminiclostridium;s__[Eubacterium] siraeum	0	0	0.278636	0.43425	0.287114	0	0	0	0	0	0	0	inf	0.0580421	0.750003
k__Bacteria;p__Proteobacteria;c__Gammaproteobacteria;o__Pseudomonadales;f__Pseudomonadaceae;g__Pseudomonas;s__Pseudomonas mendocina	0	0	0.316963	0.0644463	0.128256	0.073719	0.0744538	0.157023	0.138128	0	0.0470115	0	0.485729	0.627223	0.907913
k__Bacteria;p__Firmicutes;c__Bacilli;o__Bacillales;f__Bacillaceae;g__Geobacillus;s__Geobacillus thermoleovorans	0.0938352	0	0.158095	0	0	0.24372	0	0	0.0695306	0	0.250372	0.184448	-0.0251028	0.981485	0.995001
k__Bacteria;p__Proteobacteria;c__Betaproteobacteria;o__Burkholderiales;f__Comamonadaceae;g__Rhodoferax;s__Rhodoferax saidenbachensis	0.138996	0	0.145897	0	0	0.0628059	0	0	0	0.180239	0.249744	0.222318	-0.907704	0.394736	0.78063
k__Bacteria;p__Thermotogae;c__Thermotogae;o__Thermotogales;f__Fervidobacteriaceae;g__Fervidobacterium;s__Fervidobacterium islandicum	0.0492327	0	0.123349	0.0791182	0.372984	0.0506676	0.110163	0	0.0700719	0	0.0672538	0.0771593	1.05676	0.334117	0.750003
k__Bacteria;p__Cyanobacteria;c__unidentified;o__Chroococcidiopsidales;f__Chroococcidiopsidaceae;g__Chroococcidiopsis;s__Chroococcidiopsis thermalis	0	0	0.147149	0.115975	0.383612	0.0483548	0	0	0.251377	0	0.0535321	0	1.18882	0.386358	0.776023
k__Bacteria;p__Bacteroidetes;c__Flavobacteriia;o__Flavobacteriales;f__Flavobacteriaceae;g__Tamlana;s__Tamlana sp. UJ94	0	0	0	0.213038	0.131115	0.215759	0.11455	0	0.242875	0	0.0826621	0	0.347411	0.740936	0.951509
k__Bacteria;p__unidentified;c__unidentified;o__unidentified;f__unidentified;g__unidentified;s__uncultured bacterium Contig14	0.124149	0.202756	0	0.234047	0	0.110721	0	0	0	0	0.328327	0	1.03262	0.418876	0.801357
k__Bacteria;p__Proteobacteria;c__Gammaproteobacteria;o__Xanthomonadales;f__Xanthomonadaceae;g__Stenotrophomonas;s__Stenotrophomonas maltophilia	0.201367	0	0.148316	0.190863	0	0.0701836	0.113811	0	0.133764	0	0	0.141696	0.64976	0.454198	0.821932
k__Bacteria;p__Proteobacteria;c__Gammaproteobacteria;o__Enterobacterales;f__Yersiniaceae;g__Rahnella;s__Rahnella aquatilis	0.0865799	0	0	0.177895	0.125846	0.0809473	0.0887387	0	0.0987776	0.107902	0.233314	0	-0.16599	0.836897	0.976371
k__Bacteria;p__Firmicutes;c__Clostridia;o__Clostridiales;f__Ruminococcaceae;g__Unclassified_Ruminococcaceae;s__Unclassified_Ruminococcaceae	0.261421	0	0	0.350671	0.202872	0.185036	0	0	0	0	0	0	inf	0.016213	0.750003
k__Bacteria;p__Proteobacteria;c__Gammaproteobacteria;o__Xanthomonadales;f__Xanthomonadaceae;g__Lysobacter;s__Unclassified_Lysobacter	0	0	0.434915	0	0.321252	0.243832	0	0	0	0	0	0	inf	0.0598654	0.750003
k__Bacteria;p__Proteobacteria;c__Betaproteobacteria;o__Burkholderiales;f__Oxalobacteraceae;g__Herminiimonas;s__Herminiimonas arsenitoxidans	0.133473	0	0	0.105279	0	0	0.0645579	0.399471	0	0.199388	0.0978314	0	-1.67285	0.224781	0.750003
k__Bacteria;p__Bacteroidetes;c__Flavobacteriia;o__Flavobacteriales;f__Flavobacteriaceae;g__Gramella;s__Gramella sp. MAR_2010_102	0.0998995	0	0	0.161327	0.353757	0.385017	0	0	0	0	0	0	inf	0.0362856	0.750003
k__Bacteria;p__Firmicutes;c__Bacilli;o__Bacillales;f__Staphylococcaceae;g__Staphylococcus;s__Staphylococcus argenteus	0	0	0	0.305783	0	0.0885299	0.223056	0	0	0	0.382632	0	-0.619234	0.682926	0.923919
k__Bacteria;p__Firmicutes;c__Erysipelotrichia;o__Erysipelotrichales;f__Erysipelotrichaceae;g__Turicibacter;s__Turicibacter sp. H121	0.245716	0	0	0.302137	0	0.184276	0	0	0	0	0	0.26787	1.45057	0.308591	0.750003
k__Bacteria;p__Proteobacteria;c__Gammaproteobacteria;o__Alteromonadales;f__Alteromonadaceae;g__Alteromonas;s__Alteromonas mediterranea	0.260901	0	0	0	0	0.0691161	0	0	0.42435	0.136564	0.109069	0	-1.02159	0.493307	0.840749
k__Bacteria;p__Proteobacteria;c__Gammaproteobacteria;o__Enterobacterales;f__unidentified;g__Plesiomonas;s__Plesiomonas shigelloides	0	0	0	0	0	0.0500109	0.117434	0.258401	0.0726219	0.207051	0.151267	0.143214	-4.2476	0.000333487	0.353269
k__Bacteria;p__Proteobacteria;c__Gammaproteobacteria;o__Enterobacterales;f__Yersiniaceae;g__Yersinia;s__Yersinia pestis	0.101869	0	0	0.105901	0.0790537	0.0731119	0.0657776	0.103211	0.0732189	0.237547	0.0642934	0.0960165	-0.830477	0.192205	0.750003
k__Bacteria;p__Firmicutes;c__Bacilli;o__Lactobacillales;f__Enterococcaceae;g__Enterococcus;s__Enterococcus thailandicus	0.164922	0	0	0.110613	0	0.118365	0.106491	0	0.240633	0.258976	0	0	-0.621727	0.558947	0.876794
k__Bacteria;p__Bacteroidetes;c__Flavobacteriia;o__Flavobacteriales;f__Flavobacteriaceae;g__Lacinutrix;s__Lacinutrix sp. Bg11-31	0	0	0	0.228864	0.276723	0.384245	0.110168	0	0	0	0	0	3.01383	0.100519	0.750003
k__Bacteria;p__Proteobacteria;c__Gammaproteobacteria;o__unidentified;f__unidentified;g__Pseudohongiella;s__Pseudohongiella spirulinae	0.0949289	0	0	0.0684612	0	0.215231	0.150934	0.0834025	0	0	0.0499403	0.337102	-0.714721	0.532767	0.866015
k__Bacteria;p__Proteobacteria;c__Deltaproteobacteria;o__Desulfovibrionales;f__Desulfovibrionaceae;g__Desulfovibrio;s__Desulfovibrio vulgaris	0	0	0.510454	0	0	0.323741	0	0	0	0	0.165805	0	2.3309	0.26941	0.750003
k__Bacteria;p__Firmicutes;c__Bacilli;o__Bacillales;f__Planococcaceae;g__Solibacillus;s__Solibacillus silvestris	0	0.227363	0	0	0	0.28025	0.492387	0	0	0	0	0	0.0439352	0.979893	0.995001
k__Bacteria;p__Bacteroidetes;c__Flavobacteriia;o__Flavobacteriales;f__Flavobacteriaceae;g__Gramella;s__Gramella sp. MAR_2010_147	0	0.105801	0	0	0	0.207518	0	0	0.105688	0	0.0659956	0.514998	-1.13201	0.5025	0.845492
k__Bacteria;p__Firmicutes;c__Bacilli;o__Lactobacillales;f__Lactobacillaceae;g__Lactobacillus;s__Lactobacillus sp. CBA3605	0.18159	0	0	0	0.240441	0.164022	0	0.124902	0.0737397	0	0.125988	0.0893179	0.501582	0.583213	0.894216
k__Bacteria;p__Deinococcus-Thermus;c__Deinococci;o__Deinococcales;f__Deinococcaceae;g__Deinococcus;s__Deinococcus deserti	0.102789	0	0	0	0	0.481808	0	0.335945	0	0	0.079458	0	0.492929	0.774837	0.964176
k__Bacteria;p__Firmicutes;c__Bacilli;o__Lactobacillales;f__Streptococcaceae;g__Streptococcus;s__Streptococcus equi	0	0.226186	0	0	0.591663	0	0.182151	0	0	0	0	0	2.1667	0.327254	0.750003
k__Eukaryota;p__unidentified;c__Oomycetes;o__Albuginales;f__Albuginaceae;g__Albugo;s__Albugo laibachii	0.258281	0	0.228844	0.203799	0	0.309076	0	0	0	0	0	0	inf	0.0122134	0.672292
k__Bacteria;p__Proteobacteria;c__Gammaproteobacteria;o__Thiotrichales;f__Piscirickettsiaceae;g__Hydrogenovibrio;s__Hydrogenovibrio crunogenus	0	0.142635	0.113364	0	0	0.0510314	0	0.168482	0.116343	0.121423	0.170999	0.115722	-1.17441	0.106115	0.750003
k__Bacteria;p__Firmicutes;c__Clostridia;o__Clostridiales;f__Clostridiaceae;g__Clostridium;s__Unclassified_Clostridium	0.0739096	0.141036	0	0.0793139	0	0.0772633	0.0763585	0	0.0849968	0.185696	0.119764	0.161662	-0.758409	0.249424	0.750003
k__Bacteria;p__Firmicutes;c__Bacilli;o__Lactobacillales;f__Carnobacteriaceae;g__Carnobacterium;s__Carnobacterium inhibens	0	0	0	1	0	0	0	0	0	0	0	0	inf	0.340893	0.750003
k__Bacteria;p__Firmicutes;c__Bacilli;o__Lactobacillales;f__Lactobacillaceae;g__Pediococcus;s__Pediococcus inopinatus	0.133853	0	0.145568	0	0.080212	0.0532072	0	0.253363	0.202073	0.081154	0.0505701	0	-0.508172	0.578204	0.89198
k__Bacteria;p__Proteobacteria;c__Alphaproteobacteria;o__Rhodospirillales;f__Acetobacteraceae;g__Acetobacter;s__Acetobacter orientalis	0.0874801	0	0	0	0	0.0512427	0	0.286758	0	0.258483	0.0866132	0.229423	-2.63427	0.0554166	0.750003
k__Bacteria;p__Proteobacteria;c__Gammaproteobacteria;o__Enterobacterales;f__Erwiniaceae;g__Erwinia;s__Erwinia sp. Ejp617	0.0727284	0	0	0.0829244	0.30155	0.0848534	0.0670877	0	0.0746772	0.0897326	0.0604907	0.165956	0.24327	0.785882	0.970809
k__Bacteria;p__Proteobacteria;c__Gammaproteobacteria;o__Alteromonadales;f__Alteromonadaceae;g__Marinobacter;s__Unclassified_Marinobacter	0.0661367	0.0719912	0.304388	0.0908282	0	0.0587164	0.0677858	0.171552	0.103372	0	0.0652291	0	0.537391	0.557479	0.876272
k__Bacteria;p__Firmicutes;c__Bacilli;o__Lactobacillales;f__Streptococcaceae;g__Streptococcus;s__Streptococcus iniae	0.270322	0	0	0.181305	0	0	0	0	0.336131	0.212242	0	0	-0.280029	0.839217	0.976371
k__Viruses;p__unidentified;c__unidentified;o__Herpesvirales;f__Herpesviridae;g__Macavirus;s__Bovine gammaherpesvirus 6	0	0.648005	0	0	0	0	0	0	0.351995	0	0	0	0.880452	0.696566	0.934154
k__Bacteria;p__Proteobacteria;c__Gammaproteobacteria;o__Pseudomonadales;f__Pseudomonadaceae;g__Pseudomonas;s__Pseudomonas sp. M30-35	0.106529	0	0.198167	0.15576	0	0.121804	0	0	0.112556	0.0836414	0.144894	0.0766484	0.479059	0.519709	0.856191
k__Bacteria;p__Firmicutes;c__Bacilli;o__Lactobacillales;f__Lactobacillaceae;g__Pediococcus;s__uncultured Pediococcus sp.	0.256542	0	0	0.200886	0	0	0.168174	0	0.374398	0	0	0	-0.246273	0.862281	0.976371
k__Bacteria;p__Proteobacteria;c__Gammaproteobacteria;o__Alteromonadales;f__Ferrimonadaceae;g__Ferrimonas;s__Ferrimonas balearica	0	0	0.080397	0.118137	0.212078	0.118887	0	0	0.138878	0.119018	0.122738	0.0898657	0.170434	0.818908	0.974707
k__Archaea;p__Euryarchaeota;c__Methanomicrobia;o__Methanosarcinales;f__Methanosarcinaceae;g__Methanosarcina;s__Methanosarcina siciliae	0.115957	0.190751	0.120455	0.114781	0.148943	0.158331	0.150781	0	0	0	0	0	2.49368	0.0019568	0.448007
k__Bacteria;p__Actinobacteria;c__Actinobacteria;o__Propionibacteriales;f__Nocardioidaceae;g__Marmoricola;s__Marmoricola scoriae	0	0.156128	0	0.12819	0.203181	0	0	0.198952	0.210766	0.102783	0	0	-0.0721585	0.9419	0.989247
k__Bacteria;p__Proteobacteria;c__Betaproteobacteria;o__Burkholderiales;f__Burkholderiaceae;g__Cupriavidus;s__Unclassified_Cupriavidus	0.186639	0	0	0	0	0.184762	0.482059	0	0	0.14654	0	0	-0.75916	0.637862	0.909294
k__Bacteria;p__Firmicutes;c__Bacilli;o__Lactobacillales;f__Streptococcaceae;g__Streptococcus;s__Streptococcus thermophilus	0	0	0	0	0	1	0	0	0	0	0	0	inf	0.340893	0.750003
k__Bacteria;p__Bacteroidetes;c__Flavobacteriia;o__Flavobacteriales;f__Flavobacteriaceae;g__Capnocytophaga;s__Capnocytophaga haemolytica	0.0702551	0	0.0807796	0	0	0.15874	0	0	0.0817193	0.318332	0	0.290174	-1.15585	0.364213	0.760724
k__Bacteria;p__Bacteroidetes;c__Cytophagia;o__Cytophagales;f__Cyclobacteriaceae;g__Aquiflexum;s__Aquiflexum balticum	0.109715	0	0.162018	0	0	0.31146	0	0	0.104372	0.0861428	0.226293	0	0.484592	0.669311	0.923067
k__Bacteria;p__Firmicutes;c__Bacilli;o__Lactobacillales;f__Lactobacillaceae;g__Lactobacillus;s__Lactobacillus delbrueckii	0.214797	0	0.0973041	0.0722127	0	0.11671	0	0.175946	0.154773	0	0.0737476	0.0945101	0.00590534	0.994084	0.997378
k__Bacteria;p__Bacteroidetes;c__Sphingobacteriia;o__Sphingobacteriales;f__Sphingobacteriaceae;g__Pedobacter;s__Pedobacter ginsengisoli	0.058971	0	0	0.24364	0	0.0583778	0	0.171535	0.258554	0	0.124063	0.0848599	-0.823888	0.430256	0.808047
k__Bacteria;p__Proteobacteria;c__Betaproteobacteria;o__Nitrosomonadales;f__Nitrosomonadaceae;g__Nitrosomonas;s__Nitrosomonas sp. Is79A3	0.0539777	0.117808	0	0.168706	0.114775	0.0657247	0.0697078	0	0.151308	0.11697	0.141023	0	0.121205	0.85294	0.976371
k__Bacteria;p__Actinobacteria;c__Actinobacteria;o__Micrococcales;f__Brevibacteriaceae;g__Brevibacterium;s__Brevibacterium linens	0	0	0.319571	0.243246	0	0.289016	0	0.148167	0	0	0	0	2.52335	0.119288	0.750003
k__Bacteria;p__Proteobacteria;c__Gammaproteobacteria;o__Cellvibrionales;f__Spongiibacteraceae;g__Spongiibacter;s__Spongiibacter sp. IMCC21906	0	0.195122	0	0.0731533	0	0.0539863	0.0711316	0.0891186	0.232048	0.125885	0.159555	0	-1.0725	0.216926	0.750003
k__Bacteria;p__Actinobacteria;c__Actinobacteria;o__Corynebacteriales;f__Corynebacteriaceae;g__Corynebacterium;s__Corynebacterium aurimucosum	0	0	0	0	0	1	0	0	0	0	0	0	inf	0.340893	0.750003
k__Bacteria;p__Tenericutes;c__Mollicutes;o__Mycoplasmatales;f__Mycoplasmataceae;g__Mycoplasma;s__Mycoplasma agalactiae	0.109769	0	0	0	0	0.0540621	0.0705262	0.0892437	0	0.47852	0.0721411	0.125738	-2.35158	0.152313	0.750003
k__Bacteria;p__Proteobacteria;c__Betaproteobacteria;o__Burkholderiales;f__Burkholderiaceae;g__Polynucleobacter;s__Polynucleobacter wuianus	0.14062	0	0.355212	0	0	0.0942482	0	0.168994	0.101465	0.0859205	0.0535403	0	0.525571	0.642253	0.912238
k__Bacteria;p__Firmicutes;c__Bacilli;o__Bacillales;f__Planococcaceae;g__Sporosarcina;s__Sporosarcina psychrophila	0.0551115	0.161691	0.102934	0.147853	0	0.0545571	0.0711719	0	0	0.0865413	0.162321	0.157819	0.12789	0.852524	0.976371
k__Bacteria;p__Proteobacteria;c__Gammaproteobacteria;o__Oceanospirillales;f__Halomonadaceae;g__Kushneria;s__Unclassified_Kushneria	0.200381	0.109893	0	0	0	0	0.0982059	0.0907076	0.160383	0.0871629	0.166202	0.0870643	-1.15248	0.126928	0.750003
k__Bacteria;p__Proteobacteria;c__Alphaproteobacteria;o__Rhodospirillales;f__Acetobacteraceae;g__Komagataeibacter;s__Komagataeibacter nataicola	0.0729865	0	0	0.0747361	0	0.0551544	0.14822	0.223065	0.0800909	0.174978	0.0817764	0.0889934	-1.9742	0.00610749	0.521142
k__Eukaryota;p__Ascomycota;c__Eurotiomycetes;o__Eurotiales;f__Aspergillaceae;g__Aspergillus;s__Aspergillus steynii	0.114703	0.0731546	0.164455	0.429498	0	0.112942	0	0.105248	0	0	0	0	3.08769	0.0628166	0.750003
k__Bacteria;p__Firmicutes;c__Clostridia;o__Clostridiales;f__Lachnospiraceae;g__Anaerostipes;s__Anaerostipes hadrus	0.0560925	0	0	0.206165	0	0	0.0724388	0.0980803	0.273348	0.213158	0	0.0807176	-1.49214	0.167415	0.750003
k__Bacteria;p__Proteobacteria;c__Betaproteobacteria;o__unidentified;f__unidentified;g__Candidatus Kinetoplastibacterium;s__Candidatus Kinetoplastibacterium galatii	0.308955	0	0	0.330786	0.219963	0.140297	0	0	0	0	0	0	inf	0.018786	0.750003
k__Bacteria;p__Proteobacteria;c__Gammaproteobacteria;o__Pseudomonadales;f__Pseudomonadaceae;g__Pseudomonas;s__Pseudomonas aeruginosa	0.121555	0	0.0847648	0	0.172067	0	0.121368	0.114034	0.161794	0.0883694	0.0550663	0.0809811	-0.716153	0.260257	0.750003
k__Bacteria;p__Proteobacteria;c__Alphaproteobacteria;o__Rhodospirillales;f__Rhodospirillaceae;g__Candidatus Endolissoclinum;s__Candidatus Endolissoclinum faulkneri	0.150823	0.257064	0.0847671	0	0	0.107522	0	0	0.223282	0	0.0550678	0.121475	0.586018	0.552512	0.873893
k__Eukaryota;p__Bacillariophyta;c__Coscinodiscophyceae;o__Unclassified_Coscinodiscophyceae;f__Unclassified_Coscinodiscophyceae;g__Unclassified_Coscinodiscophyceae;s__Unclassified_Coscinodiscophyceae	0	0	0.684294	0.149304	0	0.166402	0	0	0	0	0	0	inf	0.154685	0.750003
k__Bacteria;p__Proteobacteria;c__Alphaproteobacteria;o__Rhizobiales;f__Rhizobiaceae;g__Sinorhizobium;s__Sinorhizobium meliloti	0.0846809	0	0.3835	0.0817856	0	0.232486	0	0	0.162307	0	0.0552407	0	1.84667	0.189916	0.750003
k__Bacteria;p__Proteobacteria;c__Epsilonproteobacteria;o__Campylobacterales;f__Campylobacteraceae;g__Arcobacter;s__Arcobacter sp. L	0.206094	0	0	0.302965	0.0876364	0	0.0729189	0.0922713	0.0811681	0	0.0756936	0.0812525	0.565126	0.565515	0.881388
k__Bacteria;p__Actinobacteria;c__Actinobacteria;o__Micrococcales;f__Microbacteriaceae;g__Candidatus Aquiluna;s__Candidatus Aquiluna sp. UB-MaderosW2red	0.113456	0	0.115352	0	0	0	0.146519	0.381933	0	0	0.0843735	0.158366	-1.75295	0.179833	0.750003
k__Bacteria;p__Firmicutes;c__Bacilli;o__Bacillales;f__Bacillaceae;g__Lysinibacillus;s__Lysinibacillus sp. 2017	0.163348	0	0	0.145823	0.137806	0.0681754	0.0742371	0.127423	0	0.0893747	0.0824252	0.111387	0.0874703	0.888664	0.982505
k__Bacteria;p__Firmicutes;c__Bacilli;o__Bacillales;f__Staphylococcaceae;g__Staphylococcus;s__Staphylococcus saprophyticus	0	0	0.189539	0	0	0.236683	0.162507	0.411271	0	0	0	0	-0.428885	0.770733	0.962917
k__Bacteria;p__Cyanobacteria;c__unidentified;o__Nostocales;f__Rivulariaceae;g__Microchaete;s__Microchaete diplosiphon	0	0.407898	0	0	0.261491	0.221823	0.108788	0	0	0	0	0	3.03424	0.10584	0.750003
k__Bacteria;p__Proteobacteria;c__Gammaproteobacteria;o__Oceanospirillales;f__Hahellaceae;g__Hahella;s__Hahella chejuensis	0.0572585	0	0.172491	0.0768067	0	0.0566825	0.179686	0	0.0823099	0	0.105333	0.269433	-0.809837	0.384351	0.775748
k__Bacteria;p__Firmicutes;c__Bacilli;o__Lactobacillales;f__Aerococcaceae;g__Aerococcus;s__Aerococcus urinaehominis	0	0	0	0.0891433	0.103143	0.24078	0.0858216	0.131404	0.284681	0	0.0650272	0	-0.388592	0.709508	0.939911
k__Bacteria;p__Bacteroidetes;c__Cytophagia;o__Cytophagales;f__Cytophagaceae;g__Spirosoma;s__Spirosoma montaniterrae	0	0	0.104179	0.154629	0	0.132373	0.196505	0.188376	0	0	0.140997	0.0829405	-0.638175	0.456764	0.821932
k__Bacteria;p__Bacteroidetes;c__Flavobacteriia;o__Flavobacteriales;f__Flavobacteriaceae;g__Chryseobacterium;s__Chryseobacterium gallinarum	0.068868	0.16427	0.103732	0.0951511	0	0.134305	0	0.182317	0	0	0.251357	0	0.385021	0.679866	0.923067
k__Bacteria;p__Firmicutes;c__Bacilli;o__Bacillales;f__Staphylococcaceae;g__Staphylococcus;s__Staphylococcus cohnii	0.195381	0	0	0	0	0	0.217222	0.162042	0	0.220301	0	0.205053	-2.04201	0.0901857	0.750003
k__Eukaryota;p__Ascomycota;c__Dothideomycetes;o__Pleosporales;f__Pleosporaceae;g__Alternaria;s__Unclassified_Alternaria	0.124526	0.154761	0.0876478	0.347348	0	0.285717	0	0	0	0	0	0	inf	0.00993273	0.633081
k__Bacteria;p__Bacteroidetes;c__Flavobacteriia;o__Flavobacteriales;f__Crocinitomicaceae;g__Fluviicola;s__Fluviicola taffensis	0.202185	0	0	0.160918	0.209203	0.264866	0	0	0.0968811	0	0.0659466	0	2.36218	0.046154	0.750003
k__Bacteria;p__Proteobacteria;c__Gammaproteobacteria;o__Enterobacterales;f__Erwiniaceae;g__Unclassified_Erwiniaceae;s__Unclassified_Erwiniaceae	0.131437	0	0.089266	0	0	0.116174	0.11215	0.0958877	0.0843493	0.097669	0.103349	0.169718	-0.977056	0.0859535	0.750003
k__Bacteria;p__Proteobacteria;c__Gammaproteobacteria;o__Alteromonadales;f__Alteromonadaceae;g__Agarivorans;s__Agarivorans gilvus	0.365585	0	0	0.190772	0.133738	0.107661	0	0	0	0	0.08186	0.120384	1.97985	0.128822	0.750003
k__Bacteria;p__Bacteroidetes;c__Flavobacteriia;o__Flavobacteriales;f__Flavobacteriaceae;g__Chryseobacterium;s__Chryseobacterium sp. T16E-39	0.05899	0	0.0888533	0.0989116	0	0.118545	0.079228	0.375956	0	0	0.179516	0	-0.796993	0.503655	0.845492
k__Bacteria;p__Proteobacteria;c__Gammaproteobacteria;o__Pseudomonadales;f__Moraxellaceae;g__Moraxella;s__Moraxella sp.	0	0	0.165313	0	0	0.0584126	0	0.350024	0	0	0	0.426251	-1.79484	0.313804	0.750003
k__Bacteria;p__Proteobacteria;c__Gammaproteobacteria;o__Vibrionales;f__Vibrionaceae;g__Vibrio;s__Vibrio breoganii	0.0593967	0.0708389	0.138672	0.10039	0	0.10525	0.0767059	0.194127	0.0853835	0	0	0.169235	-0.147003	0.830798	0.976371
k__Bacteria;p__Planctomycetes;c__Planctomycetia;o__Planctomycetales;f__Planctomycetaceae;g__Pirellula;s__Pirellula sp. SH-Sr6A	0.112342	0	0.179062	0.166642	0	0.0588421	0	0	0.0854459	0.166143	0.145988	0.0855348	0.0974958	0.898935	0.984767
k__Bacteria;p__Actinobacteria;c__Actinobacteria;o__Corynebacteriales;f__Nocardiaceae;g__Nocardia;s__Nocardia terpenica	0	0	0.343791	0	0	0	0	0	0.656209	0	0	0	-0.932621	0.68215	0.923919
k__Bacteria;p__Firmicutes;c__Clostridia;o__Clostridiales;f__Clostridiales Family XIII. Incertae Sedis;g__Unclassified_Clostridiales Family XIII. Incertae Sedis;s__Unclassified_Clostridiales Family XIII. Incertae Sedis	0.205529	0.125062	0	0.27429	0	0.103807	0	0.291312	0	0	0	0	1.28258	0.31709	0.750003
k__Bacteria;p__Firmicutes;c__Bacilli;o__Bacillales;f__Bacillaceae;g__Virgibacillus;s__Virgibacillus necropolis	0	0	0	0.356385	0.454935	0.18868	0	0	0	0	0	0	inf	0.0702078	0.750003
k__Bacteria;p__Firmicutes;c__Bacilli;o__Lactobacillales;f__Carnobacteriaceae;g__Jeotgalibaca;s__Unclassified_Jeotgalibaca	0.176938	0	0	0.126248	0	0.0931693	0	0.307601	0	0.20395	0.0920936	0	-0.606906	0.587037	0.894216
k__Bacteria;p__Proteobacteria;c__Betaproteobacteria;o__Burkholderiales;f__Burkholderiaceae;g__Polynucleobacter;s__Polynucleobacter difficilis	0.160866	0	0.292031	0	0	0.0980446	0.0775171	0	0.0862865	0.188513	0	0.0967414	0.294997	0.768934	0.961962
k__Bacteria;p__Bacteroidetes;c__Flavobacteriia;o__Flavobacteriales;f__Flavobacteriaceae;g__Olleya;s__Olleya sp. Bg11-27	0.152025	0	0.163821	0.0806035	0.0932623	0	0	0	0.179668	0	0.0599737	0.270647	-0.05938	0.951551	0.990773
k__Bacteria;p__Proteobacteria;c__Gammaproteobacteria;o__Enterobacterales;f__Pectobacteriaceae;g__Sodalis;s__Sodalis glossinidius	0.0601038	0.100355	0	0.149153	0	0.107693	0.0776191	0.098219	0.160704	0.0943808	0.0652815	0.0864899	-0.481635	0.353364	0.75532
k__Bacteria;p__Actinobacteria;c__Actinobacteria;o__Corynebacteriales;f__Mycobacteriaceae;g__Mycolicibacterium;s__Unclassified_Mycolicibacterium	0.503975	0	0	0	0	0.249453	0	0	0	0	0.246572	0	1.61146	0.39605	0.78063
k__Bacteria;p__Firmicutes;c__Bacilli;o__Lactobacillales;f__Aerococcaceae;g__Aerococcus;s__Aerococcus urinaeequi	0	0	0	0	0	0	0	0	0	1	0	0	#NAME?	0.340893	0.750003
k__Bacteria;p__Actinobacteria;c__Actinobacteria;o__Corynebacteriales;f__Mycobacteriaceae;g__Unclassified_Mycobacteriaceae;s__Unclassified_Mycobacteriaceae	0	0.41586	0	0	0	0.358988	0.225151	0	0	0	0	0	1.78302	0.333632	0.750003
k__Bacteria;p__Proteobacteria;c__Gammaproteobacteria;o__unidentified;f__unidentified;g__Candidatus Ruthia;s__Candidatus Ruthia magnifica	0.0606748	0.178014	0.182782	0	0.222245	0	0.09011	0	0.119493	0	0.0593709	0.0873116	0.85339	0.314926	0.750003
k__Viruses;p__unidentified;c__unidentified;o__Caudovirales;f__Siphoviridae;g__Unclassified_Siphoviridae;s__Unclassified_Siphoviridae	0	0	0	0	0	0.175774	0	0	0	0	0	0.824226	-2.22932	0.459421	0.821932
k__Eukaryota;p__Ascomycota;c__Dothideomycetes;o__Pleosporales;f__Didymellaceae;g__Phoma;s__Phoma sp. 1 OB-2014	0.098994	0	0.115262	0.3055	0	0.218241	0	0	0.174608	0	0	0.0873947	1.49404	0.199339	0.750003
k__Bacteria;p__Proteobacteria;c__Gammaproteobacteria;o__Vibrionales;f__Vibrionaceae;g__Vibrio;s__Vibrio mediterranei	0	0	0.0915367	0	0	0.0601601	0.235444	0	0.442041	0.170818	0	0	-2.48339	0.152099	0.750003
k__Bacteria;p__Firmicutes;c__Bacilli;o__Bacillales;f__Bacillaceae;g__Bacillus;s__Bacillus horikoshii	0.194832	0.0973026	0.183415	0.245013	0	0	0.0786279	0	0	0	0.113195	0.087614	1.3666	0.154166	0.750003
k__Bacteria;p__Proteobacteria;c__Alphaproteobacteria;o__Rhizobiales;f__Aurantimonadaceae;g__Martelella;s__Martelella sp. AD-3	0.0732097	0	0	0	0.181802	0.377465	0.117393	0	0	0	0.250131	0	0.783178	0.56828	0.882291
k__Bacteria;p__Proteobacteria;c__Betaproteobacteria;o__Burkholderiales;f__unidentified;g__Paucibacter;s__Paucibacter sp. KCTC 42545	0.283544	0	0.202498	0.0868895	0	0	0	0	0.105413	0.166008	0	0.155647	0.423895	0.692189	0.931379
k__Bacteria;p__Firmicutes;c__Clostridia;o__Clostridiales;f__Clostridiales Family XIII. Incertae Sedis;g__Mogibacterium;s__Unclassified_Mogibacterium	0.425942	0	0	0.195003	0.379055	0	0	0	0	0	0	0	inf	0.0664424	0.750003
k__Bacteria;p__Bacteroidetes;c__Bacteroidia;o__Bacteroidales;f__Rikenellaceae;g__Alistipes;s__Unclassified_Alistipes	0.145112	0	0.156124	0	0.160874	0.17033	0	0.36756	0	0	0	0	0.78295	0.541381	0.868863
k__Bacteria;p__Firmicutes;c__Bacilli;o__Bacillales;f__Staphylococcaceae;g__Staphylococcus;s__Staphylococcus muscae	0	0	0	0.374604	0	0	0.625396	0	0	0	0	0	-0.739405	0.737955	0.949696
k__Bacteria;p__Actinobacteria;c__Actinobacteria;o__Pseudonocardiales;f__Pseudonocardiaceae;g__Saccharopolyspora;s__Saccharopolyspora erythraea	0.112175	0.187299	0	0	0	0.363123	0	0	0.161254	0.176149	0	0	0.973664	0.452786	0.821932
k__Bacteria;p__Proteobacteria;c__Gammaproteobacteria;o__Enterobacterales;f__Erwiniaceae;g__Pantoea;s__Pantoea sp. At-9b	0.121327	0	0.0932389	0	0	0.0612789	0.163879	0	0.0889844	0.194408	0.14416	0.132725	-1.39244	0.0622942	0.750003
k__Eukaryota;p__Ascomycota;c__Dothideomycetes;o__Pleosporales;f__Unclassified_Pleosporales;g__Unclassified_Pleosporales;s__Unclassified_Pleosporales	0.0907464	0	0	0.243455	0.140845	0.394369	0	0	0	0	0	0.130585	2.73506	0.0920988	0.750003
k__Bacteria;p__Proteobacteria;c__Gammaproteobacteria;o__Cellvibrionales;f__Cellvibrionaceae;g__Cellvibrio;s__Cellvibrio japonicus	0.32156	0	0	0.166541	0	0	0	0.145065	0.0892369	0	0.277597	0	-0.0686767	0.95692	0.991815
k__Bacteria;p__Proteobacteria;c__Gammaproteobacteria;o__Legionellales;f__Legionellaceae;g__Legionella;s__Legionella waltersii	0.106782	0	0.0935112	0.28231	0.0963561	0.128447	0	0	0	0	0.190749	0.101844	1.27364	0.196065	0.750003
k__Bacteria;p__Bacteroidetes;c__Sphingobacteriia;o__Sphingobacteriales;f__Sphingobacteriaceae;g__Pseudopedobacter;s__Pseudopedobacter saltans	0.238823	0.148349	0	0	0	0.0861948	0.0803177	0	0.0894038	0.097662	0.25925	0	-0.153843	0.877202	0.976371
k__Bacteria;p__Firmicutes;c__Bacilli;o__Lactobacillales;f__Enterococcaceae;g__Melissococcus;s__Melissococcus plutonius	0.146827	0	0.162388	0.13773	0.452585	0	0	0	0	0	0.10047	0	3.16241	0.0846814	0.750003
k__Bacteria;p__Proteobacteria;c__Betaproteobacteria;o__Burkholderiales;f__Burkholderiaceae;g__Polynucleobacter;s__Unclassified_Polynucleobacter	0.175328	0.0967382	0	0	0	0	0.0918579	0.101962	0	0.13227	0.101959	0.299885	-1.41985	0.162351	0.750003
k__Bacteria;p__Proteobacteria;c__Gammaproteobacteria;o__Cellvibrionales;f__Cellvibrionaceae;g__Saccharophagus;s__Saccharophagus degradans	0	0.205098	0	0	0	0	0	0	0.216645	0	0.287596	0.29066	-1.95446	0.186174	0.750003
k__Bacteria;p__Bacteroidetes;c__unidentified;o__unidentified;f__unidentified;g__unidentified;s__unidentified	0	0	0.119191	0.128437	0	0.177037	0	0	0.125127	0.372777	0.0774305	0	-0.438077	0.718368	0.94559
k__Bacteria;p__Firmicutes;c__Bacilli;o__Bacillales;f__Bacillaceae;g__Bacillus;s__Bacillus halodurans	0	0	0	0	0	0	0	0	0	1	0	0	#NAME?	0.340893	0.750003
k__Bacteria;p__Proteobacteria;c__Betaproteobacteria;o__Burkholderiales;f__Alcaligenaceae;g__Paenalcaligenes;s__Paenalcaligenes hominis	0.112387	0	0	0.085173	0	0.0911423	0	0.240727	0.0940139	0.0997067	0.155327	0.121523	-1.30087	0.100969	0.750003
k__Bacteria;p__Firmicutes;c__Bacilli;o__Lactobacillales;f__Lactobacillaceae;g__Pediococcus;s__Pediococcus damnosus	0	0	0.373403	0.277669	0	0.17056	0	0	0	0	0	0.178368	2.20364	0.172366	0.750003
k__Bacteria;p__Proteobacteria;c__Gammaproteobacteria;o__Alteromonadales;f__Pseudoalteromonadaceae;g__Pseudoalteromonas;s__Pseudoalteromonas issachenkonii	0.106502	0	0.0960588	0.0855462	0	0.0991176	0.0955359	0	0.0916756	0.271389	0.0624033	0.091771	-0.662187	0.394876	0.78063
k__Bacteria;p__Spirochaetes;c__Spirochaetia;o__Spirochaetales;f__Spirochaetaceae;g__Sphaerochaeta;s__Sphaerochaeta pleomorpha	0.0839062	0	0.192951	0	0.208763	0.0957434	0	0	0	0.201157	0.217479	0	0.473746	0.647368	0.913169
k__Bacteria;p__Bacteroidetes;c__Flavobacteriia;o__Flavobacteriales;f__Flavobacteriaceae;g__Apibacter;s__Apibacter adventoris	0	0	0.341894	0	0.322351	0.224701	0	0	0	0	0.111053	0	3.00084	0.0964894	0.750003
k__Bacteria;p__Proteobacteria;c__Betaproteobacteria;o__Nitrosomonadales;f__Methylophilaceae;g__Methylotenera;s__Methylotenera mobilis	0.202605	0.151118	0.09688	0.0862776	0.0998275	0.11843	0	0	0	0	0.152307	0.0925556	1.62477	0.0252856	0.750003
k__Bacteria;p__Actinobacteria;c__Actinobacteria;o__Micrococcales;f__Dermabacteraceae;g__Brachybacterium;s__Brachybacterium ginsengisoli	0	0	0	0	0	0.222028	0.425778	0	0	0.352193	0	0	-1.80897	0.32988	0.750003
k__Bacteria;p__Firmicutes;c__Bacilli;o__Lactobacillales;f__Enterococcaceae;g__Enterococcus;s__Enterococcus wangshanyuanii	0.437925	0	0	0	0	0	0	0	0.562075	0	0	0	-0.360077	0.865157	0.976371
k__Bacteria;p__Proteobacteria;c__Gammaproteobacteria;o__Aeromonadales;f__Aeromonadaceae;g__Aeromonas;s__Aeromonas hydrophila	0.383038	0.116835	0.21986	0	0	0.280267	0	0	0	0	0	0	inf	0.0252149	0.750003
k__Bacteria;p__Bacteroidetes;c__Flavobacteriia;o__Flavobacteriales;f__Flavobacteriaceae;g__Tenacibaculum;s__Tenacibaculum maritimum	0.566708	0	0.2134	0	0.219892	0	0	0	0	0	0	0	inf	0.09691	0.750003
k__Bacteria;p__Bacteroidetes;c__Bacteroidia;o__Bacteroidales;f__Bacteroidaceae;g__Bacteroides;s__Bacteroides thetaiotaomicron	0	0	0.329981	0.670019	0	0	0	0	0	0	0	0	inf	0.175083	0.750003
k__Bacteria;p__Actinobacteria;c__Actinobacteria;o__Propionibacteriales;f__Propionibacteriaceae;g__Auraticoccus;s__Auraticoccus monumenti	0	0	0	0	0	1	0	0	0	0	0	0	inf	0.340893	0.750003
k__Bacteria;p__Proteobacteria;c__Gammaproteobacteria;o__Enterobacterales;f__Yersiniaceae;g__Yersinia;s__Yersinia ruckeri	0.239147	0	0.0989597	0	0	0	0.0848457	0	0	0.103168	0.284795	0.189085	-0.969121	0.39297	0.780538
k__Bacteria;p__Proteobacteria;c__Gammaproteobacteria;o__Vibrionales;f__Vibrionaceae;g__Vibrio;s__Vibrio furnissii	0.0657166	0.0783763	0	0.132229	0.157075	0.0650555	0	0	0.155873	0.207421	0.138254	0	-0.00893455	0.991016	0.996855
k__Bacteria;p__Proteobacteria;c__Gammaproteobacteria;o__Pseudomonadales;f__Pseudomonadaceae;g__Pseudomonas;s__Pseudomonas stutzeri	0.0895374	0	0.122605	0.109187	0	0.0805788	0.229158	0	0	0.251802	0	0.117132	-0.573503	0.551739	0.873893
k__Bacteria;p__Proteobacteria;c__Gammaproteobacteria;o__Alteromonadales;f__Alteromonadaceae;g__Glaciecola;s__Glaciecola nitratireducens	0.0779093	0	0	0	0.264386	0.0673214	0	0	0.197416	0.207357	0.0820495	0.103561	-0.52738	0.60195	0.897462
k__Bacteria;p__Actinobacteria;c__Actinobacteria;o__Micrococcales;f__Dermabacteraceae;g__Brachybacterium;s__Brachybacterium faecium	0.0737989	0	0.111159	0.197988	0	0.501168	0	0	0	0.115886	0	0	2.93152	0.137872	0.750003
k__Bacteria;p__Proteobacteria;c__Betaproteobacteria;o__Burkholderiales;f__Burkholderiaceae;g__Polynucleobacter;s__uncultured Polynucleobacter sp.	0.211226	0.236913	0	0.127014	0	0.0753813	0.0855114	0	0.0951851	0.103977	0.0647921	0	0.896473	0.299394	0.750003
k__Bacteria;p__Proteobacteria;c__Gammaproteobacteria;o__Pseudomonadales;f__Moraxellaceae;g__Acinetobacter;s__Acinetobacter parvus	0.168936	0.079012	0.099788	0.0888673	0	0	0	0	0.0952347	0	0.214574	0.253588	-0.367825	0.703603	0.936333
k__Bacteria;p__Proteobacteria;c__Alphaproteobacteria;o__Rhodobacterales;f__Rhodobacteraceae;g__Unclassified_Rhodobacteraceae;s__Unclassified_Rhodobacteraceae	0.132534	0	0.0998143	0	0.102851	0.0774085	0.171157	0	0	0.416235	0	0	-0.509553	0.699039	0.935399
k__Bacteria;p__Actinobacteria;c__Actinobacteria;o__Corynebacteriales;f__Corynebacteriaceae;g__Corynebacterium;s__Corynebacterium ammoniagenes	0	0	0	0	0	0	0	0	0	0	1	0	#NAME?	0.340893	0.750003
k__Eukaryota;p__Ascomycota;c__Dothideomycetes;o__Capnodiales;f__Cladosporiaceae;g__Unclassified_Cladosporiaceae;s__Unclassified_Cladosporiaceae	0.133325	0.159009	0.190779	0.134132	0	0.382754	0	0	0	0	0	0	inf	0.00823646	0.568564
k__Eukaryota;p__Ascomycota;c__Saccharomycetes;o__Saccharomycetales;f__Phaffomycetaceae;g__Wickerhamomyces;s__Wickerhamomyces anomalus	0	0	0.2005	0	0.570215	0.229285	0	0	0	0	0	0	inf	0.0985845	0.750003
k__Bacteria;p__Firmicutes;c__Bacilli;o__Bacillales;f__Bacillaceae;g__Bacillus;s__Bacillus glycinifermentans	0.170983	0	0	0	0	0.0846316	0.110405	0.171839	0.122895	0	0.194078	0.145167	-1.54208	0.0708038	0.750003
k__Bacteria;p__Proteobacteria;c__Gammaproteobacteria;o__Enterobacterales;f__Enterobacteriaceae;g__Citrobacter;s__Citrobacter farmeri	0	0	0	0	0	0	0.173593	0	0.129465	0.31662	0.209135	0.171187	#NAME?	0.0027482	0.448007
k__Bacteria;p__Proteobacteria;c__Betaproteobacteria;o__Nitrosomonadales;f__unidentified;g__unidentified;s__unidentified	0.155258	0	0	0	0	0.0738538	0.162311	0.109833	0.190335	0	0.207823	0.100586	-1.75047	0.0508449	0.750003
k__Bacteria;p__Proteobacteria;c__Gammaproteobacteria;o__Pasteurellales;f__Pasteurellaceae;g__Haemophilus;s__Haemophilus paraphrohaemolyticus	0.235575	0.183023	0	0	0	0	0	0.219981	0	0	0.254881	0.106541	-0.473973	0.686799	0.926184
k__Bacteria;p__Firmicutes;c__Bacilli;o__Bacillales;f__Bacillaceae;g__Bacillus;s__Bacillus methanolicus	0.0677523	0	0.102051	0	0	0.251515	0.276489	0	0	0.124478	0.0802185	0.0974962	-0.457857	0.660515	0.920844
k__Bacteria;p__Firmicutes;c__Bacilli;o__Bacillales;f__Staphylococcaceae;g__Staphylococcus;s__Staphylococcus epidermidis	0.183938	0	0	0.180088	0.484012	0	0	0	0.151962	0	0	0	2.48042	0.185695	0.750003
k__Bacteria;p__Proteobacteria;c__Epsilonproteobacteria;o__Campylobacterales;f__Helicobacteraceae;g__Helicobacter;s__Helicobacter bilis	0.21253	0	0	0.380117	0	0	0	0	0.407353	0	0	0	0.540895	0.751224	0.95276
k__unidentified;p__unidentified;c__unidentified;o__unidentified;f__unidentified;g__unidentified;s__synthetic construct	0.0682386	0	0	0	0	0	0	0.111512	0.414937	0	0.0881392	0.317173	-3.7713	0.0708792	0.750003
k__Bacteria;p__Proteobacteria;c__Alphaproteobacteria;o__Magnetococcales;f__Magnetococcaceae;g__Magnetococcus;s__Magnetococcus marinus	0.290165	0	0	0	0	0.0675873	0	0.235414	0.098145	0	0.210442	0.0982471	-0.844169	0.466466	0.821932
k__Bacteria;p__Actinobacteria;c__Actinobacteria;o__Micrococcales;f__Micrococcaceae;g__Kocuria;s__Kocuria flava	0	0.449133	0	0	0	0	0.243166	0.307701	0	0	0	0	-0.29456	0.862057	0.976371
k__Bacteria;p__Proteobacteria;c__Betaproteobacteria;o__Nitrosomonadales;f__Nitrosomonadaceae;g__Nitrosospira;s__Nitrosospira briensis	0.113535	0.152537	0	0	0.167722	0.0947894	0	0.140827	0.0983184	0	0.13385	0.0984207	0.16513	0.81419	0.974707
k__Bacteria;p__Proteobacteria;c__Gammaproteobacteria;o__Enterobacterales;f__Enterobacteriaceae;g__unidentified;s__Plautia stali symbiont	0.173221	0	0.312477	0.187357	0	0.067778	0.123787	0.135381	0	0	0	0	1.51526	0.191122	0.750003
k__Bacteria;p__Actinobacteria;c__Actinobacteria;o__Streptomycetales;f__Streptomycetaceae;g__Streptomyces;s__Streptomyces laurentii	0	0	0	1	0	0	0	0	0	0	0	0	inf	0.340893	0.750003
k__Bacteria;p__Proteobacteria;c__Alphaproteobacteria;o__Rhodobacterales;f__Rhodobacteraceae;g__Marivivens;s__Marivivens sp. JLT3646	0.159787	0.0899679	0	0	0	0	0.428645	0.146808	0	0.107688	0.0671044	0	-1.58685	0.266639	0.750003
k__Bacteria;p__Bacteroidetes;c__Cytophagia;o__Cytophagales;f__Cytophagaceae;g__Fibrella;s__Fibrella sp. ES10-3-2-2	0	0	0	0	0.457512	0.158178	0.217912	0	0.0990056	0	0.0673928	0	0.679933	0.653473	0.916982
k__Bacteria;p__Firmicutes;c__Bacilli;o__Bacillales;f__Staphylococcaceae;g__Salinicoccus;s__Salinicoccus sp. BAB 3246	0	0	0	0	0	0	0.13389	0	0	0.86611	0	0	#NAME?	0.2664	0.750003
k__Bacteria;p__Proteobacteria;c__Gammaproteobacteria;o__Pseudomonadales;f__Pseudomonadaceae;g__Pseudomonas;s__Pseudomonas palleroniana	0.174747	0	0	0.122299	0.107202	0.0704266	0.159665	0	0.0992892	0	0.0675858	0.198785	-0.146272	0.851381	0.976371
k__Bacteria;p__Bacteroidetes;c__Flavobacteriia;o__Flavobacteriales;f__Flavobacteriaceae;g__Polaribacter;s__Polaribacter sp. SA4-10	0.0693393	0	0	0	0	0.206612	0	0.424917	0.199352	0	0	0.0997799	-1.39168	0.354722	0.75532
k__Bacteria;p__Firmicutes;c__Bacilli;o__Bacillales;f__Staphylococcaceae;g__Staphylococcus;s__Staphylococcus pseudintermedius	0	0.423961	0	0.253323	0	0	0	0	0	0.322716	0	0	1.0695	0.535364	0.867098
k__Bacteria;p__Proteobacteria;c__Gammaproteobacteria;o__Enterobacterales;f__Enterobacteriaceae;g__Candidatus Doolittlea;s__Candidatus Doolittlea endobia	0.069726	0	0	0.0935306	0.208864	0	0	0	0.105244	0.218981	0.203318	0.100336	-0.754718	0.425221	0.807635
k__Bacteria;p__Proteobacteria;c__Betaproteobacteria;o__Burkholderiales;f__Comamonadaceae;g__Verminephrobacter;s__Verminephrobacter eiseniae	0	0.0856796	0	0	0	0.133259	0.365699	0	0.153403	0	0	0.26196	-1.83491	0.202176	0.750003
k__Bacteria;p__Bacteroidetes;c__Cytophagia;o__Cytophagales;f__Hymenobacteraceae;g__Hymenobacter;s__Hymenobacter sp. PAMC 26554	0	0	0	0.307128	0	0.136133	0	0	0	0.219229	0.13661	0.2009	-0.328846	0.784156	0.969982
k__Bacteria;p__Proteobacteria;c__Betaproteobacteria;o__Burkholderiales;f__Alcaligenaceae;g__Taylorella;s__Taylorella equigenitalis	0.249362	0	0.105506	0.0939591	0	0	0	0.170553	0.100691	0	0.122687	0.157242	-0.296348	0.743207	0.952407
k__Bacteria;p__Proteobacteria;c__Gammaproteobacteria;o__Enterobacterales;f__Enterobacteriaceae;g__Enterobacter;s__Unclassified_Enterobacter	0.0701456	0	0.111996	0.145845	0	0.197209	0	0	0.28738	0	0.0864841	0.10094	0.145521	0.883925	0.978847
k__Bacteria;p__Planctomycetes;c__Planctomycetia;o__Planctomycetales;f__Planctomycetaceae;g__Pirellula;s__Pirellula staleyi	0	0	0	0.307661	0.32914	0	0	0	0.261671	0	0.101528	0	0.810085	0.581443	0.894216
k__Bacteria;p__Proteobacteria;c__Gammaproteobacteria;o__Oceanospirillales;f__Kangiellaceae;g__Kangiella;s__Kangiella koreensis	0.0703899	0	0	0.140687	0	0.0975545	0.190896	0.118479	0	0.110533	0.0688772	0.202583	-1.16357	0.138887	0.750003
k__Bacteria;p__Firmicutes;c__Bacilli;o__Bacillales;f__Listeriaceae;g__Listeria;s__Listeria ivanovii	0.493593	0	0	0	0	0	0	0.168043	0.147822	0.190542	0	0	-0.0369778	0.981672	0.995001
k__Bacteria;p__Firmicutes;c__Bacilli;o__Bacillales;f__Bacillaceae;g__Virgibacillus;s__Virgibacillus sp. 6R	0	0	0	0.259943	0.300767	0.191835	0	0	0	0	0.247454	0	1.60462	0.263524	0.750003
k__Bacteria;p__Proteobacteria;c__Epsilonproteobacteria;o__Campylobacterales;f__Helicobacteraceae;g__Wolinella;s__Wolinella succinogenes	0.197583	0.0844606	0.106669	0	0	0.203307	0.10426	0	0	0.122326	0.0692963	0.112099	0.537143	0.493699	0.840749
k__Bacteria;p__Proteobacteria;c__Gammaproteobacteria;o__Alteromonadales;f__Shewanellaceae;g__Shewanella;s__Shewanella denitrificans	0.102703	0	0	0.095011	0.109933	0.140234	0	0.115747	0.109964	0.222447	0.103961	0	-0.301865	0.687719	0.926394
k__Bacteria;p__Proteobacteria;c__Betaproteobacteria;o__unidentified;f__unidentified;g__unidentified;s__Betaproteobacteria bacterium UKL13-2	0	0.112775	0	0	0.222366	0.177996	0.101762	0.282123	0.102977	0	0	0	0.0758305	0.94403	0.989247
k__Bacteria;p__Proteobacteria;c__Gammaproteobacteria;o__Pseudomonadales;f__Pseudomonadaceae;g__Pseudomonas;s__Pseudomonas chlororaphis	0.183504	0	0.202982	0.0961533	0	0.0766369	0	0	0	0.28703	0	0.153693	0.343689	0.752533	0.95276
k__Eukaryota;p__Ascomycota;c__Eurotiomycetes;o__Eurotiales;f__Trichocomaceae;g__Talaromyces;s__Talaromyces stipitatus	0.143521	0	0.399928	0.239687	0.13588	0.080984	0	0	0	0	0	0	inf	0.0147606	0.744793
k__Bacteria;p__Firmicutes;c__Bacilli;o__Lactobacillales;f__Streptococcaceae;g__Streptococcus;s__Streptococcus dysgalactiae	0.10424	0	0	0	0	0.173645	0	0.157421	0	0.163687	0.297557	0.103449	-1.37774	0.21098	0.750003
k__Bacteria;p__Actinobacteria;c__Actinobacteria;o__Micrococcales;f__Micrococcaceae;g__Kocuria;s__Unclassified_Kocuria	0	0	0	0	0	0	0	0	1	0	0	0	#NAME?	0.340893	0.750003
k__Bacteria;p__Proteobacteria;c__Gammaproteobacteria;o__Chromatiales;f__Chromatiaceae;g__Allochromatium;s__Allochromatium vinosum	0.39248	0	0.108472	0	0.111772	0	0.0930009	0.190647	0	0	0	0.10363	0.661868	0.602508	0.897462
k__Eukaryota;p__Ascomycota;c__Eurotiomycetes;o__Eurotiales;f__Aspergillaceae;g__Penicillium;s__Penicillium expansum	0.108827	0.126354	0	0.0966762	0	0	0.186148	0.17313	0.103603	0	0.101552	0.103711	-1.0096	0.15964	0.750003
k__Bacteria;p__Proteobacteria;c__Betaproteobacteria;o__Nitrosomonadales;f__Nitrosomonadaceae;g__Nitrosomonas;s__Nitrosomonas europaea	0.135302	0.134472	0	0.0975777	0.255159	0.0720113	0	0	0.214367	0	0.0911102	0	1.18496	0.222413	0.750003
k__Bacteria;p__Proteobacteria;c__Gammaproteobacteria;o__Enterobacterales;f__Hafniaceae;g__Obesumbacterium;s__Obesumbacterium proteus	0.0728151	0.0868423	0	0	0	0	0.0940347	0.239172	0.16643	0	0.115426	0.22528	-2.396	0.0183108	0.750003
k__Bacteria;p__Proteobacteria;c__Epsilonproteobacteria;o__Campylobacterales;f__Campylobacteraceae;g__Sulfurospirillum;s__Sulfurospirillum cavolei	0.0729164	0.173057	0	0	0	0.138591	0.0941656	0	0.209637	0	0.0713495	0.240284	-0.678383	0.47953	0.829261
k__Bacteria;p__Proteobacteria;c__Gammaproteobacteria;o__Oceanospirillales;f__Oceanospirillaceae;g__Marinomonas;s__Marinomonas mediterranea	0	0	0.18471	0	0	0.0722595	0.156481	0.257652	0	0.114622	0.214276	0	-1.53182	0.161743	0.750003
k__Bacteria;p__Actinobacteria;c__Actinobacteria;o__Micrococcales;f__Microbacteriaceae;g__Microbacterium;s__Microbacterium testaceum	0	0	0	0	0	0	0	0.422921	0	0.577079	0	0	#NAME?	0.151309	0.750003
k__Bacteria;p__Proteobacteria;c__Gammaproteobacteria;o__Alteromonadales;f__Pseudoalteromonadaceae;g__Pseudoalteromonas;s__Pseudoalteromonas arctica	0.0733853	0	0	0.184081	0	0.0726471	0.142157	0	0	0.350319	0.0718083	0.105602	-1.02095	0.373457	0.761375
k__Bacteria;p__Firmicutes;c__Bacilli;o__Lactobacillales;f__Streptococcaceae;g__Streptococcus;s__Streptococcus gallolyticus	0.284024	0	0	0	0	0.139534	0	0.320395	0.152346	0	0.103702	0	-0.444617	0.727353	0.946662
k__Bacteria;p__Bacteroidetes;c__Flavobacteriia;o__Flavobacteriales;f__Flavobacteriaceae;g__Cellulophaga;s__Cellulophaga baltica	0	0	0	0	0.391676	0.608324	0	0	0	0	0	0	inf	0.157441	0.750003
k__Bacteria;p__Proteobacteria;c__Gammaproteobacteria;o__Methylococcales;f__Methylococcaceae;g__Methylomonas;s__Methylomonas sp. 16a	0	0	0.159236	0	0	0.0731845	0.113612	0.152221	0	0.116089	0.172891	0.212767	-1.72358	0.0503067	0.750003
k__Bacteria;p__Firmicutes;c__Bacilli;o__Bacillales;f__Paenibacillaceae;g__Brevibacillus;s__Brevibacillus laterosporus	0.19792	0	0	0	0	0.113008	0.156039	0.121136	0.106559	0.232804	0.0725344	0	-1.14807	0.210425	0.750003
k__Bacteria;p__Proteobacteria;c__Gammaproteobacteria;o__Alteromonadales;f__Alteromonadaceae;g__Marinobacter;s__Marinobacter sp. LQ44	0.195835	0	0	0	0.369825	0	0.139434	0.148453	0	0	0.146452	0	0.381112	0.765735	0.961962
k__Bacteria;p__Proteobacteria;c__Gammaproteobacteria;o__Enterobacterales;f__Enterobacteriaceae;g__Escherichia;s__Escherichia albertii	0.149773	0.0893124	0	0.28629	0	0.205348	0	0	0	0.117594	0.151683	0	1.44023	0.191235	0.750003
k__Bacteria;p__Actinobacteria;c__Actinobacteria;o__Micrococcales;f__Intrasporangiaceae;g__Arsenicicoccus;s__Arsenicicoccus sp. oral taxon 190	0.152127	0	0	0.306095	0	0	0.392919	0	0	0	0.148858	0	-0.241652	0.870962	0.976371
k__Bacteria;p__Bacteroidetes;c__Flavobacteriia;o__Flavobacteriales;f__Flavobacteriaceae;g__Chryseobacterium;s__Chryseobacterium indologenes	0	0	0	0	0	0.159855	0.1775	0	0.171668	0	0.382898	0.108079	-2.39387	0.10693	0.750003
k__Bacteria;p__Firmicutes;c__Bacilli;o__Lactobacillales;f__Leuconostocaceae;g__Weissella;s__Weissella cibaria	0	0	0	0	0.309718	0.0887086	0.0972471	0.259649	0	0	0.136316	0.108361	-0.594424	0.610245	0.903366
k__Bacteria;p__Proteobacteria;c__Alphaproteobacteria;o__Rhizobiales;f__Methylobacteriaceae;g__Methylobacterium;s__Unclassified_Methylobacterium	0.223539	0	0.162921	0	0	0.131168	0	0	0.129573	0	0.352799	0	0.101772	0.935738	0.989247
k__Bacteria;p__Proteobacteria;c__Gammaproteobacteria;o__Alteromonadales;f__Unclassified_Alteromonadales;g__Unclassified_Alteromonadales;s__Unclassified_Alteromonadales	0	0	0	0	0	0.181584	0.186962	0.282411	0.120945	0.119024	0	0.109073	-2.1722	0.0544306	0.750003
k__Bacteria;p__Proteobacteria;c__Gammaproteobacteria;o__Vibrionales;f__Vibrionaceae;g__Vibrio;s__Vibrio gazogenes	0.215448	0	0.114267	0	0	0.0818577	0.25668	0	0.109053	0	0.222695	0	-0.51572	0.633228	0.907913
k__Bacteria;p__Firmicutes;c__Bacilli;o__Lactobacillales;f__Aerococcaceae;g__Aerococcus;s__Aerococcus viridans	0	0	0	0	0	0	0.522399	0	0	0.477601	0	0	#NAME?	0.14547	0.750003
k__Bacteria;p__Actinobacteria;c__Actinobacteria;o__Micrococcales;f__Microbacteriaceae;g__Microcella;s__Microcella alkaliphila	0.0759969	0	0	0.152914	0	0	0.403371	0.248381	0	0.119338	0	0	-1.75212	0.244184	0.750003
k__Bacteria;p__Proteobacteria;c__Gammaproteobacteria;o__Vibrionales;f__Vibrionaceae;g__Photobacterium;s__Photobacterium damselae	0	0	0	0.25385	0.117959	0.135426	0.11876	0.124198	0.109252	0	0.140555	0	0.0417525	0.962373	0.993549
k__Bacteria;p__Actinobacteria;c__Actinobacteria;o__Corynebacteriales;f__Corynebacteriaceae;g__Corynebacterium;s__Corynebacterium casei	0	0.361555	0	0.638445	0	0	0	0	0	0	0	0	inf	0.165176	0.750003
k__Bacteria;p__Proteobacteria;c__Gammaproteobacteria;o__Pseudomonadales;f__Moraxellaceae;g__Moraxella;s__Moraxella macacae	0.0763958	0.33985	0.230141	0.233649	0	0	0	0	0	0.119964	0	0	2.87496	0.0647325	0.750003
k__Bacteria;p__Proteobacteria;c__Gammaproteobacteria;o__Alteromonadales;f__Alteromonadaceae;g__Catenovulum;s__Catenovulum sp. CCB-QB4	0.100351	0.0913607	0	0.102756	0	0.177449	0	0	0.110119	0.120291	0.0772062	0.220467	-0.162229	0.83573	0.976371
k__Bacteria;p__Proteobacteria;c__Gammaproteobacteria;o__Pseudomonadales;f__Pseudomonadaceae;g__Pseudomonas;s__Pseudomonas segetis	0	0	0	0	0.283356	0.126815	0.159492	0	0.240388	0	0.0795639	0.110385	-0.524069	0.634801	0.907913
k__Bacteria;p__Bacteroidetes;c__Flavobacteriia;o__Flavobacteriales;f__Flavobacteriaceae;g__Winogradskyella;s__Winogradskyella sp. PG-2	0	0	0	0.173076	0.200257	0.424057	0	0	0	0.202609	0	0	1.97659	0.227253	0.750003
k__Bacteria;p__Proteobacteria;c__Gammaproteobacteria;o__Vibrionales;f__Vibrionaceae;g__Vibrio;s__Vibrio campbellii	0.13371	0	0	0.20616	0	0.0760718	0.1955	0	0.187791	0	0.200767	0	-0.489732	0.628003	0.907913
k__Bacteria;p__Actinobacteria;c__Actinobacteria;o__Pseudonocardiales;f__Pseudonocardiaceae;g__Unclassified_Pseudonocardiaceae;s__Unclassified_Pseudonocardiaceae	0.37807	0	0	0	0	0	0	0.433459	0	0.188471	0	0	-0.718096	0.681837	0.923919
k__Bacteria;p__Proteobacteria;c__Gammaproteobacteria;o__Thiotrichales;f__Francisellaceae;g__Francisella;s__Unclassified_Francisella	0.264044	0	0.231903	0	0	0	0.250524	0	0.142753	0	0	0.110776	-0.0233871	0.984363	0.995001
k__Bacteria;p__Bacteroidetes;c__Flavobacteriia;o__Flavobacteriales;f__Flavobacteriaceae;g__Flavobacterium;s__Flavobacterium psychrophilum	0.133011	0	0.332653	0	0	0.12422	0	0.410116	0	0	0	0	0.5244	0.737068	0.949563
k__Bacteria;p__Proteobacteria;c__Gammaproteobacteria;o__Enterobacterales;f__Enterobacteriaceae;g__Kosakonia;s__Kosakonia cowanii	0.154268	0	0.13361	0	0	0.166461	0	0	0	0.242246	0.303415	0	-0.264239	0.825757	0.976371
k__Bacteria;p__Firmicutes;c__Clostridia;o__Clostridiales;f__Peptostreptococcaceae;g__Acetoanaerobium;s__Acetoanaerobium sticklandii	0	0	0	0.312651	0.452192	0	0.235157	0	0	0	0	0	1.70154	0.357062	0.75532
k__Bacteria;p__Proteobacteria;c__Gammaproteobacteria;o__Pseudomonadales;f__Pseudomonadaceae;g__Pseudomonas;s__Pseudomonas sp. FDAARGOS_380	0	0	0	0	0	0.491104	0	0.391641	0	0	0.117255	0	-0.0513398	0.977831	0.995001
k__Bacteria;p__Proteobacteria;c__Gammaproteobacteria;o__Enterobacterales;f__Enterobacteriaceae;g__Cronobacter;s__Cronobacter sakazakii	0	0.0923134	0.116587	0.103828	0	0.153248	0	0.136607	0.210295	0	0.0757392	0.111383	-0.196648	0.794077	0.970809
k__Bacteria;p__Bacteroidetes;c__Sphingobacteriia;o__Sphingobacteriales;f__Sphingobacteriaceae;g__Pedobacter;s__Pedobacter sp. PACM 27299	0	0	0.513641	0.342094	0	0.144264	0	0	0	0	0	0	inf	0.0890678	0.750003
k__Bacteria;p__Firmicutes;c__Bacilli;o__Bacillales;f__Staphylococcaceae;g__Staphylococcus;s__Staphylococcus lutrae	0.303678	0	0.117285	0	0	0.0770829	0.100558	0	0.186929	0.122273	0.0921934	0	-0.0112732	0.991092	0.996855
k__Bacteria;p__Proteobacteria;c__Alphaproteobacteria;o__Rhodobacterales;f__Rhodobacteraceae;g__Phaeobacter;s__Phaeobacter piscinae	0	0.159818	0.349702	0	0	0.077125	0.100613	0	0	0	0.188299	0.124444	0.505102	0.669002	0.923067
k__Bacteria;p__Fusobacteria;c__Fusobacteriia;o__Fusobacteriales;f__Fusobacteriaceae;g__Fusobacterium;s__Fusobacterium ulcerans	0	0	0	0.678964	0.321036	0	0	0	0	0	0	0	inf	0.178203	0.750003
k__Bacteria;p__Firmicutes;c__Clostridia;o__Thermoanaerobacterales;f__Thermoanaerobacteraceae;g__Carboxydothermus;s__Carboxydothermus hydrogenoformans	0.0960257	0.505582	0	0	0	0.216396	0	0	0	0	0	0.181996	2.1682	0.251688	0.750003
k__Bacteria;p__Proteobacteria;c__Betaproteobacteria;o__Burkholderiales;f__Oxalobacteraceae;g__Collimonas;s__Collimonas pratensis	0.180515	0	0	0.104824	0	0.0773587	0.100918	0.14941	0.162885	0	0.11164	0.112451	-0.813215	0.26008	0.750003
k__Bacteria;p__Proteobacteria;c__Gammaproteobacteria;o__Enterobacterales;f__Enterobacteriaceae;g__Candidatus Tachikawaea;s__Candidatus Tachikawaea gelatinosa	0.0999878	0.117372	0	0.29993	0	0	0	0	0.144866	0.12363	0.100921	0.113294	0.0998148	0.918094	0.986113
k__Bacteria;p__Proteobacteria;c__Betaproteobacteria;o__Nitrosomonadales;f__Nitrosomonadaceae;g__Nitrosospira;s__Nitrosospira multiformis	0.165663	0	0.118824	0.10582	0	0	0.10697	0.389321	0.113402	0	0	0	-0.643475	0.60581	0.901272
k__Bacteria;p__Cyanobacteria;c__unidentified;o__Nostocales;f__Aphanizomenonaceae;g__Nodularia;s__Nodularia spumigena	0	0	0	0	0	1	0	0	0	0	0	0	inf	0.340893	0.750003
k__Bacteria;p__Proteobacteria;c__Gammaproteobacteria;o__Enterobacterales;f__Erwiniaceae;g__Pantoea;s__Pantoea sp. PSNIH1	0.0792415	0.189013	0	0.212589	0	0	0	0.169636	0	0	0.146548	0.202972	-0.110598	0.911994	0.986093
k__Bacteria;p__Firmicutes;c__Bacilli;o__Lactobacillales;f__Carnobacteriaceae;g__Carnobacterium;s__Carnobacterium sp. CP1	0	0	0	0	0	0	0	0	0	0	1	0	#NAME?	0.340893	0.750003
k__Bacteria;p__Cyanobacteria;c__unidentified;o__Nostocales;f__Aphanizomenonaceae;g__Dolichospermum;s__Dolichospermum compactum	0.116516	0	0	0.487452	0.17905	0.216983	0	0	0	0	0	0	inf	0.0476492	0.750003
k__Bacteria;p__Proteobacteria;c__Gammaproteobacteria;o__unidentified;f__unidentified;g__Candidatus Thioglobus;s__Candidatus Thioglobus singularis	0	0	0.241758	0	0	0.18749	0	0	0.454532	0	0.116221	0	-0.411054	0.792567	0.970809
k__Bacteria;p__Proteobacteria;c__Gammaproteobacteria;o__Enterobacterales;f__Morganellaceae;g__Providencia;s__Providencia alcalifaciens	0.0802731	0	0.183785	0	0.411145	0.0937694	0	0	0	0	0	0.231028	1.73487	0.253115	0.750003
k__Bacteria;p__Proteobacteria;c__Gammaproteobacteria;o__Alteromonadales;f__Idiomarinaceae;g__Idiomarina;s__Idiomarina sp. OT37-5b	0.181737	0	0	0	0.314663	0.283057	0.104311	0	0	0	0	0.116232	1.82141	0.183028	0.750003
k__Bacteria;p__Firmicutes;c__Bacilli;o__Bacillales;f__Bacillaceae;g__Fictibacillus;s__Fictibacillus phosphorivorans	1	0	0	0	0	0	0	0	0	0	0	0	inf	0.340893	0.750003
k__Bacteria;p__Proteobacteria;c__Alphaproteobacteria;o__Holosporales;f__Candidatus Paracaedibacteraceae;g__Candidatus Paracaedibacter;s__Candidatus Paracaedibacter acanthamoebae	0.0812346	0	0.122359	0	0	0.143143	0	0	0.184506	0	0.0794889	0.389268	-0.913823	0.476018	0.828244
k__Bacteria;p__Aquificae;c__Aquificae;o__Aquificales;f__unidentified;g__Thermosulfidibacter;s__Thermosulfidibacter takaii	0.0814767	0.0971725	0	0	0	0	0.187292	0	0.231905	0	0	0.402153	-2.20087	0.159381	0.750003
k__Bacteria;p__Elusimicrobia;c__Endomicrobia;o__Endomicrobiales;f__Endomicrobiaceae;g__Endomicrobium;s__Endomicrobium proavitum	0.175109	0	0	0	0	0.179827	0	0.133717	0.191731	0	0.146524	0.173091	-0.861884	0.367446	0.761375
k__Bacteria;p__Tenericutes;c__Mollicutes;o__Entomoplasmatales;f__Entomoplasmataceae;g__Mesoplasma;s__Mesoplasma florum	0	0	0	0	0.369091	0.630909	0	0	0	0	0	0	inf	0.163079	0.750003
k__Bacteria;p__unidentified;c__unidentified;o__unidentified;f__unidentified;g__unidentified;s__uncultured rumen bacterium	0	0	0	0.110246	0	0.516637	0.212275	0	0	0	0.160842	0	0.748568	0.660091	0.920844
k__Bacteria;p__Thermotogae;c__Thermotogae;o__Petrotogales;f__unidentified;g__Marinitoga;s__Unclassified_Marinitoga	0	0	0	0.453623	0	0	0	0	0	0.546377	0	0	-0.2684	0.898672	0.984767
k__Bacteria;p__Proteobacteria;c__Gammaproteobacteria;o__Enterobacterales;f__Erwiniaceae;g__Erwinia;s__Erwinia pyrifoliae	0.0832019	0	0.125322	0	0.308633	0.0823649	0.107448	0	0.293029	0	0	0	0.58209	0.632168	0.907913
k__Bacteria;p__Bacteroidetes;c__Flavobacteriia;o__Flavobacteriales;f__Flavobacteriaceae;g__Elizabethkingia;s__Elizabethkingia meningoseptica	0.156957	0	0	0.261072	0	0.155378	0	0	0.273009	0	0.153584	0	0.426699	0.71779	0.94559
k__Bacteria;p__Firmicutes;c__Bacilli;o__Lactobacillales;f__Streptococcaceae;g__Streptococcus;s__Streptococcus pantholopis	0.28355	0	0.510494	0	0	0.205956	0	0	0	0	0	0	inf	0.0783376	0.750003
k__Bacteria;p__Proteobacteria;c__Gammaproteobacteria;o__Enterobacterales;f__Enterobacteriaceae;g__Citrobacter;s__Citrobacter sp. FDAARGOS_156	0.241824	0.100142	0	0	0	0.178712	0.145304	0	0	0	0.129816	0.204201	0.119399	0.905741	0.984767
k__Bacteria;p__Tenericutes;c__Mollicutes;o__Mycoplasmatales;f__Mycoplasmataceae;g__Mycoplasma;s__Mycoplasma hominis	0	0	0	0	0	0.262777	0	0	0	0	0	0.737223	-1.48826	0.557891	0.876272
k__Bacteria;p__Proteobacteria;c__Gammaproteobacteria;o__Enterobacterales;f__Enterobacteriaceae;g__Enterobacter;s__Enterobacter sp. Crenshaw	0.141348	0.186639	0	0	0	0	0.108654	0	0.241892	0	0.155599	0.165868	-1.03485	0.30305	0.750003
k__Bacteria;p__Proteobacteria;c__Gammaproteobacteria;o__Alteromonadales;f__Moritellaceae;g__Moritella;s__Moritella viscosa	0.28693	0	0	0	0	0.0841303	0	0.137504	0.202	0.20216	0.0872757	0	-0.761266	0.4916	0.840749
k__Bacteria;p__Bacteroidetes;c__Chitinophagia;o__Chitinophagales;f__Chitinophagaceae;g__Niabella;s__Niabella ginsenosidivorans	0	0	0	0.170865	0.181376	0.355154	0	0	0	0	0	0.292605	1.27356	0.388201	0.778331
k__Bacteria;p__Proteobacteria;c__Betaproteobacteria;o__Nitrosomonadales;f__Nitrosomonadaceae;g__Nitrosospira;s__Nitrosospira lacus	0.084344	0.114675	0.127043	0.113139	0	0.18703	0	0	0.145495	0	0.0874833	0.140791	0.744546	0.298603	0.750003
k__Bacteria;p__Proteobacteria;c__Gammaproteobacteria;o__Methylococcales;f__Methylococcaceae;g__Methylomonas;s__Methylomonas methanica	0.104886	0	0	0.140694	0	0.103831	0.270903	0.1714	0	0	0	0.208286	-0.896822	0.397696	0.78063
k__Bacteria;p__Proteobacteria;c__Epsilonproteobacteria;o__Campylobacterales;f__Campylobacteraceae;g__Unclassified_Campylobacteraceae;s__Unclassified_Campylobacteraceae	0	0	0.147897	0.113544	0.211516	0.0837944	0	0	0.12168	0	0	0.321569	0.328919	0.771288	0.962917
k__Bacteria;p__Proteobacteria;c__Gammaproteobacteria;o__Pasteurellales;f__Pasteurellaceae;g__Mannheimia;s__Mannheimia glucosida	0	0	0	0	0	0	0.494893	0.140098	0.150352	0	0.0838885	0.130769	#NAME?	0.0372877	0.750003
k__Bacteria;p__Proteobacteria;c__Gammaproteobacteria;o__Acidiferrobacterales;f__Acidiferrobacteraceae;g__Sulfurifustis;s__Sulfurifustis variabilis	0	0.125167	0	0	0	0.102191	0.111093	0.140577	0.173125	0	0.0841755	0.263672	-1.76484	0.0630465	0.750003
k__Bacteria;p__Proteobacteria;c__Gammaproteobacteria;o__Enterobacterales;f__Pectobacteriaceae;g__Dickeya;s__Dickeya dianthicola	0	0.26333	0	0	0.133863	0	0	0	0.247966	0.354841	0	0	-0.601855	0.674121	0.923067
k__Bacteria;p__Firmicutes;c__Bacilli;o__Lactobacillales;f__Leuconostocaceae;g__Weissella;s__Weissella ceti	0.0863822	0	0	0	0	0.203521	0	0.141162	0.124176	0	0.240899	0.20386	-1.29244	0.219577	0.750003
k__Bacteria;p__Proteobacteria;c__Gammaproteobacteria;o__Xanthomonadales;f__Xanthomonadaceae;g__Xanthomonas;s__Unclassified_Xanthomonas	0	0	0	0.500161	0.313678	0.186161	0	0	0	0	0	0	inf	0.078213	0.750003
k__Bacteria;p__Firmicutes;c__Bacilli;o__Lactobacillales;f__Streptococcaceae;g__Streptococcus;s__Streptococcus himalayensis	0.170967	0	0	0.268916	0.134697	0.0859123	0	0	0.169667	0	0.169841	0	0.960099	0.358751	0.75556
k__Bacteria;p__Actinobacteria;c__Actinobacteria;o__Corynebacteriales;f__Corynebacteriaceae;g__Corynebacterium;s__Corynebacterium freneyi	0	0	0	0.379053	0	0	0.386168	0	0	0.23478	0	0	-0.712072	0.673998	0.923067
k__Bacteria;p__Firmicutes;c__Bacilli;o__Bacillales;f__Bacillaceae;g__Geobacillus;s__Geobacillus genomosp. 3	0.0909095	0	0	0	0.189939	0	0.256253	0	0	0	0.0855345	0.377364	-1.3565	0.341315	0.750003
k__Bacteria;p__Proteobacteria;c__Betaproteobacteria;o__Burkholderiales;f__Alcaligenaceae;g__Achromobacter;s__Achromobacter spanius	0	0	0	0	0	0.087122	0.371649	0.287635	0	0.138198	0.115396	0	-3.38931	0.0551996	0.750003
k__Bacteria;p__Bacteroidetes;c__Flavobacteriia;o__Flavobacteriales;f__Flavobacteriaceae;g__Winogradskyella;s__Winogradskyella sp. RHA_55	0.11229	0	0.223259	0.256064	0	0	0	0	0.408388	0	0	0	0.534714	0.721879	0.946662
k__Bacteria;p__Proteobacteria;c__Gammaproteobacteria;o__Vibrionales;f__Vibrionaceae;g__Vibrio;s__Unclassified_Vibrio oreintalis group	0.108437	0	0.147398	0	0.155988	0.138765	0	0	0.134336	0	0.152691	0.162386	0.292935	0.71539	0.944752
k__Bacteria;p__Firmicutes;c__Bacilli;o__Lactobacillales;f__Streptococcaceae;g__Lactococcus;s__Lactococcus lactis	0	0.214608	0	0	0	0.224603	0.168393	0	0	0.204757	0	0.187638	-0.352541	0.752706	0.95276
k__Bacteria;p__Actinobacteria;c__Actinobacteria;o__Actinomycetales;f__Unclassified_Actinomycetales;g__Unclassified_Actinomycetales;s__Unclassified_Actinomycetales	0	0	0	0.278167	0	0	0.382957	0.338876	0	0	0	0	-1.37571	0.426871	0.807635
k__Bacteria;p__Firmicutes;c__Negativicutes;o__Selenomonadales;f__Sporomusaceae;g__Pelosinus;s__Pelosinus sp. UFO1	0	0.204554	0	0.118592	0.222292	0.108525	0	0	0	0	0.346037	0	0.918282	0.478254	0.829261
k__Bacteria;p__Proteobacteria;c__Gammaproteobacteria;o__Chromatiales;f__Chromatiaceae;g__Candidatus Nitrosoglobus;s__Candidatus Nitrosoglobus terrae	0.157646	0.146821	0.133401	0.118802	0.137459	0	0	0	0	0	0	0.305871	1.18228	0.276637	0.750003
k__Bacteria;p__Deinococcus-Thermus;c__Deinococci;o__Deinococcales;f__Trueperaceae;g__Truepera;s__Truepera radiovictrix	0	0	0	0	0	0.759215	0.240785	0	0	0	0	0	1.65677	0.529783	0.862983
k__Bacteria;p__Proteobacteria;c__Betaproteobacteria;o__Burkholderiales;f__Oxalobacteraceae;g__Oxalobacter;s__Oxalobacter formigenes	0.0891423	0.106315	0.26854	0	0	0	0	0	0	0.20577	0.159625	0.170608	-0.208125	0.842968	0.976371
k__Bacteria;p__Proteobacteria;c__Alphaproteobacteria;o__unidentified;f__unidentified;g__unidentified;s__uncultured Alphaproteobacteria bacterium	0	0.10659	0	0.175032	0	0.0884737	0.181206	0	0.136183	0	0.0874521	0.225064	-0.767239	0.392875	0.780538
k__Bacteria;p__Proteobacteria;c__Gammaproteobacteria;o__Alteromonadales;f__Alteromonadaceae;g__Alteromonas;s__Alteromonas naphthalenivorans	0	0	0	0	0.283148	0.216894	0.230977	0	0.128553	0.140428	0	0	0.000239855	0.999838	0.999838
k__Bacteria;p__Actinobacteria;c__Actinobacteria;o__Propionibacteriales;f__Nocardioidaceae;g__Aeromicrobium;s__Aeromicrobium erythreum	0	0	0	0	0	0.451713	0	0.548287	0	0	0	0	-0.279526	0.894563	0.983938
k__Bacteria;p__Firmicutes;c__Bacilli;o__Lactobacillales;f__Streptococcaceae;g__Streptococcus;s__Streptococcus halotolerans	0.171923	0	0	0.313709	0	0.19272	0	0	0.321648	0	0	0	1.07655	0.453902	0.821932
k__Eukaryota;p__Ascomycota;c__Dothideomycetes;o__Dothideales;f__Saccotheciaceae;g__Aureobasidium;s__Unclassified_Aureobasidium	0.0902392	0	0.530096	0.242094	0	0.13757	0	0	0	0	0	0	inf	0.068513	0.750003
k__Bacteria;p__Firmicutes;c__Negativicutes;o__Selenomonadales;f__Unclassified_Selenomonadales;g__Unclassified_Selenomonadales;s__Unclassified_Selenomonadales	0	0	0	0	0	0	0	0	0	0.784951	0.215049	0	#NAME?	0.223907	0.750003
k__Bacteria;p__Firmicutes;c__Clostridia;o__Clostridiales;f__Lachnospiraceae;g__Blautia;s__Unclassified_Blautia	0.180821	0	0	0.197681	0	0.187952	0	0	0	0	0.303444	0.130102	0.385776	0.744666	0.95276
k__Bacteria;p__Firmicutes;c__Bacilli;o__Bacillales;f__Bacillaceae;g__Bacillus;s__Bacillus krulwichiae	0	0	0	0	0	0	0	0	1	0	0	0	#NAME?	0.340893	0.750003
k__Bacteria;p__Firmicutes;c__Clostridia;o__Clostridiales;f__Lachnospiraceae;g__Lachnoclostridium;s__Lachnoclostridium phytofermentans	0	0	0	0.311969	0	0.46046	0	0	0	0	0.227571	0	1.76308	0.346116	0.750003
k__Bacteria;p__Proteobacteria;c__Epsilonproteobacteria;o__Campylobacterales;f__Campylobacteraceae;g__Campylobacter;s__Campylobacter jejuni	0	0	0.138023	0	0.156445	0.11339	0.118338	0	0	0	0.290515	0.183289	-0.537872	0.610235	0.903366
k__Bacteria;p__Firmicutes;c__Bacilli;o__Bacillales;f__Paenibacillaceae;g__Paenibacillus;s__Paenibacillus bovis	0	0	0	0	0	0	0	0	0	1	0	0	#NAME?	0.340893	0.750003
k__Bacteria;p__Proteobacteria;c__Gammaproteobacteria;o__Legionellales;f__Coxiellaceae;g__Coxiella;s__Coxiella endosymbiont of Amblyomma americanum	0.237047	0	0.212563	0	0	0	0	0	0.415009	0	0.135381	0	-0.29178	0.844088	0.976371
k__Eukaryota;p__Ascomycota;c__Dothideomycetes;o__Dothideales;f__Saccotheciaceae;g__Aureobasidium;s__Aureobasidium pullulans	0.238737	0	0.262505	0	0	0.303691	0	0.195067	0	0	0	0	2.0449	0.170157	0.750003
k__Bacteria;p__Proteobacteria;c__Gammaproteobacteria;o__Alteromonadales;f__Shewanellaceae;g__Shewanella;s__Shewanella amazonensis	0.0933621	0	0	0.378213	0	0.112756	0	0	0	0	0.415669	0	0.491352	0.765154	0.961962
k__Bacteria;p__Proteobacteria;c__Gammaproteobacteria;o__Vibrionales;f__Vibrionaceae;g__Vibrio;s__Vibrio qinghaiensis	0.288794	0	0.140775	0	0	0.0925205	0	0	0.322442	0	0.155469	0	0.127552	0.920799	0.986113
k__Bacteria;p__unidentified;c__unidentified;o__unidentified;f__unidentified;g__unidentified;s__uncultured bacterium Contig160	0.374674	0	0	0.252557	0	0.372769	0	0	0	0	0	0	inf	0.0548763	0.750003
k__Bacteria;p__Cyanobacteria;c__unidentified;o__Chroococcales;f__Chroococcaceae;g__Geminocystis;s__Geminocystis sp. NIES-3709	0	0	0	0	0	0.092982	0	0.231772	0.540085	0	0	0.135162	-3.28611	0.155321	0.750003
k__Bacteria;p__Proteobacteria;c__Alphaproteobacteria;o__Rhodobacterales;f__Rhodobacteraceae;g__Sulfitobacter;s__Sulfitobacter sp. AM1-D1	0.129686	0	0.248095	0.186659	0	0.0937091	0	0	0	0	0.205632	0.136219	0.945047	0.361463	0.758634
k__Bacteria;p__Firmicutes;c__Bacilli;o__Lactobacillales;f__Enterococcaceae;g__Enterococcus;s__Enterococcus hirae	0	0.640055	0	0.359945	0	0	0	0	0	0	0	0	inf	0.165638	0.750003
k__Bacteria;p__Proteobacteria;c__Gammaproteobacteria;o__Pseudomonadales;f__Pseudomonadaceae;g__Pseudomonas;s__Pseudomonas mandelii	0.182286	0	0	0	0	0.265265	0	0	0	0.552449	0	0	-0.30379	0.869864	0.976371
k__Bacteria;p__Bacteroidetes;c__Flavobacteriia;o__Unclassified_Flavobacteriia;f__Unclassified_Flavobacteriia;g__Unclassified_Flavobacteriia;s__Unclassified_Flavobacteriia	0.0950019	0	0	0	0	0.317876	0	0	0.219872	0	0.230542	0.136709	-0.507945	0.684356	0.923919
k__Bacteria;p__Actinobacteria;c__Actinobacteria;o__Corynebacteriales;f__Nocardiaceae;g__Rhodococcus;s__Unclassified_Rhodococcus	0	0	0	0	0	0	0	0.315185	0	0	0.684815	0	#NAME?	0.180316	0.750003
k__Bacteria;p__Proteobacteria;c__Gammaproteobacteria;o__Aeromonadales;f__Aeromonadaceae;g__Oceanisphaera;s__Oceanisphaera avium	0	0	0	0	0	0.188577	0.150064	0.155648	0.204008	0.149565	0	0.152137	-2.1053	0.0341546	0.750003
k__Bacteria;p__Bacteroidetes;c__Flavobacteriia;o__Flavobacteriales;f__Flavobacteriaceae;g__Lacinutrix;s__Lacinutrix venerupis	0	0	0	0.376918	0	0.623082	0	0	0	0	0	0	inf	0.161014	0.750003
k__Bacteria;p__Proteobacteria;c__Gammaproteobacteria;o__Pseudomonadales;f__Pseudomonadaceae;g__Pseudomonas;s__Pseudomonas sp. S-6-2	0.205551	0	0	0	0	0.203483	0	0	0.590965	0	0	0	-0.53085	0.783682	0.969982
k__Bacteria;p__Cyanobacteria;c__unidentified;o__Chroococcales;f__Microcystaceae;g__Microcystis;s__Unclassified_Microcystis	0.177183	0	0	0.128472	0.148649	0.227546	0	0	0.137677	0.180473	0	0	1.09975	0.264672	0.750003
k__Bacteria;p__Proteobacteria;c__Gammaproteobacteria;o__Alteromonadales;f__Pseudoalteromonadaceae;g__Pseudoalteromonas;s__Pseudoalteromonas piratica	0	0	0	0.128723	0.297879	0.345787	0	0	0.227611	0	0	0	1.76275	0.253696	0.750003
k__Bacteria;p__Proteobacteria;c__Gammaproteobacteria;o__Enterobacterales;f__Yersiniaceae;g__Serratia;s__Serratia marcescens	0.452047	0	0	0.129016	0	0.418936	0	0	0	0	0	0	inf	0.0860302	0.750003
k__Bacteria;p__Actinobacteria;c__Actinobacteria;o__Micrococcales;f__Promicromonosporaceae;g__Isoptericola;s__Isoptericola variabilis	0	0	0	0.56352	0	0	0	0	0	0	0	0.43648	0.368552	0.862102	0.976371
k__Bacteria;p__Proteobacteria;c__Gammaproteobacteria;o__Chromatiales;f__Ectothiorhodospiraceae;g__Spiribacter;s__Spiribacter curvatus	0.17189	0	0	0.129536	0	0.169205	0.124709	0	0.138817	0.171352	0.0944921	0	-0.169683	0.836956	0.976371
k__Bacteria;p__Actinobacteria;c__Actinobacteria;o__Corynebacteriales;f__Corynebacteriaceae;g__Corynebacterium;s__Corynebacterium aquilae	0	0	0	0.517633	0	0	0	0	0.482367	0	0	0	0.1018	0.961229	0.993549
k__Bacteria;p__Proteobacteria;c__Gammaproteobacteria;o__Enterobacterales;f__Enterobacteriaceae;g__Candidatus Blochmannia;s__Blochmannia endosymbiont of Camponotus (Colobopsis) obliquus	0.204584	0	0	0	0	0.0964407	0.125811	0	0.201663	0	0	0.371502	-1.21536	0.369028	0.761375
k__Bacteria;p__Thermodesulfobacteria;c__Thermodesulfobacteria;o__Thermodesulfobacteriales;f__Thermodesulfobacteriaceae;g__Caldimicrobium;s__Caldimicrobium thiodismutans	0.606325	0	0	0.190029	0	0	0	0	0.203645	0	0	0	1.96735	0.370257	0.761375
k__Bacteria;p__Firmicutes;c__Bacilli;o__Bacillales;f__Planococcaceae;g__Sporosarcina;s__Unclassified_Sporosarcina	0	0	0	0	0	0	0	0	0	1	0	0	#NAME?	0.340893	0.750003
k__Bacteria;p__Proteobacteria;c__Gammaproteobacteria;o__Xanthomonadales;f__Xanthomonadaceae;g__Luteimonas;s__Luteimonas sp. JM171	0	0	0	0	0	0.600763	0	0	0.219743	0	0.179494	0	0.589549	0.763743	0.961962
k__Bacteria;p__Proteobacteria;c__Gammaproteobacteria;o__Alteromonadales;f__Alteromonadaceae;g__Marinobacter;s__Marinobacter similis	0	0	0	0	0	0	0	0	0	0	1	0	#NAME?	0.340893	0.750003
k__Bacteria;p__Firmicutes;c__Bacilli;o__Bacillales;f__Paenibacillaceae;g__Aneurinibacillus;s__Aneurinibacillus sp. XH2	0	0	0	0.578212	0	0	0	0	0	0	0.421788	0	0.455083	0.831389	0.976371
k__Bacteria;p__Actinobacteria;c__Actinobacteria;o__Micrococcales;f__Micrococcaceae;g__Arthrobacter;s__Arthrobacter sp. FB24	0	0	0	0	0	0	0	1	0	0	0	0	#NAME?	0.340893	0.750003
k__Bacteria;p__Actinobacteria;c__Actinobacteria;o__Streptomycetales;f__Streptomycetaceae;g__Streptomyces;s__Streptomyces albulus	0.275294	0	0	0	0	0.590016	0	0	0	0	0.134689	0	2.68358	0.261602	0.750003
k__Bacteria;p__Proteobacteria;c__Gammaproteobacteria;o__Thiotrichales;f__Piscirickettsiaceae;g__Thiomicrospira;s__Thiomicrospira cyclica	0.0992923	0	0	0	0	0	0.256456	0	0.142734	0	0	0.501518	-3.1813	0.142036	0.750003
k__Bacteria;p__Bacteroidetes;c__Sphingobacteriia;o__Sphingobacteriales;f__Sphingobacteriaceae;g__Sphingobacterium;s__Sphingobacterium sp. ML3W	0.314768	0	0.474117	0.211115	0	0	0	0	0	0	0	0	inf	0.0695397	0.750003
k__Bacteria;p__Proteobacteria;c__Gammaproteobacteria;o__Aeromonadales;f__Aeromonadaceae;g__Aeromonas;s__Aeromonas salmonicida	0.230947	0	0	0	0	0.147467	0	0	0.143718	0	0.280768	0.197099	-0.715986	0.544409	0.869689
k__Bacteria;p__Actinobacteria;c__Actinobacteria;o__Propionibacteriales;f__Propionibacteriaceae;g__Propionibacterium;s__Propionibacterium freudenreichii	0.183147	0	0	0	0	0.527071	0	0	0.143867	0	0.145915	0	1.29329	0.465001	0.821932
k__Bacteria;p__Proteobacteria;c__Betaproteobacteria;o__Nitrosomonadales;f__Gallionellaceae;g__Sideroxydans;s__Sideroxydans lithotrophicus	0.181966	0	0	0	0	0	0.349246	0	0	0.157868	0.166251	0.144669	-2.16849	0.112722	0.750003
k__Bacteria;p__Proteobacteria;c__Deltaproteobacteria;o__Myxococcales;f__Archangiaceae;g__Cystobacter;s__Cystobacter fuscus	0	0.479685	0	0	0	0.342416	0.177899	0	0	0	0	0	2.20826	0.276541	0.750003
k__Bacteria;p__Proteobacteria;c__Gammaproteobacteria;o__Xanthomonadales;f__Unclassified_Xanthomonadales;g__Unclassified_Xanthomonadales;s__Unclassified_Xanthomonadales	0	0	0	0	0	1	0	0	0	0	0	0	inf	0.340893	0.750003
k__Bacteria;p__Proteobacteria;c__Gammaproteobacteria;o__Alteromonadales;f__Pseudoalteromonadaceae;g__Pseudoalteromonas;s__Pseudoalteromonas sp. SM9913	0.229514	0	0	0	0	0	0.2623	0	0.362047	0	0	0.146139	-1.74718	0.2536	0.750003
k__Eukaryota;p__Apicomplexa;c__Aconoidasida;o__Haemosporida;f__Plasmodiidae;g__Plasmodium;s__Unclassified_Plasmodium (Laverania)	0	0	0	0.363568	0.442005	0.194427	0	0	0	0	0	0	inf	0.0677365	0.750003
k__Bacteria;p__Firmicutes;c__Clostridia;o__Clostridiales;f__Clostridiaceae;g__Clostridium;s__Clostridium formicaceticum	0.140635	0	0	0	0	0.140229	0.131607	0	0	0	0.147584	0.439945	-1.3564	0.358454	0.75556
k__Bacteria;p__Proteobacteria;c__Betaproteobacteria;o__Neisseriales;f__Neisseriaceae;g__Neisseria;s__Neisseria mucosa	0.245935	0	0	0	0	0.201032	0	0	0.269919	0.17627	0.106845	0	-0.307197	0.795246	0.970809
k__Bacteria;p__Proteobacteria;c__Gammaproteobacteria;o__Oceanospirillales;f__Alcanivoracaceae;g__Alcanivorax;s__Alcanivorax pacificus	0.192917	0	0	0	0	0	0	0	0.239171	0.160284	0.113862	0.293766	-2.06474	0.113678	0.750003
k__Bacteria;p__Firmicutes;c__Clostridia;o__Clostridiales;f__Symbiobacteriaceae;g__Symbiobacterium;s__Symbiobacterium thermophilum	0.232643	0	0	0.312068	0	0	0	0	0	0	0.455288	0	0.258714	0.879349	0.977862
k__Bacteria;p__Proteobacteria;c__Gammaproteobacteria;o__Enterobacterales;f__Morganellaceae;g__Xenorhabdus;s__Xenorhabdus poinarii	0.151926	0	0	0.167992	0	0.158527	0	0	0	0	0.357589	0.163967	-0.124472	0.920461	0.986113
k__Bacteria;p__Proteobacteria;c__Betaproteobacteria;o__Rhodocyclales;f__Unclassified_Rhodocyclales;g__Unclassified_Rhodocyclales;s__Unclassified_Rhodocyclales	0	0	0	0.355443	0	0	0	0.335671	0	0	0.100498	0.208388	-0.858693	0.570299	0.882836
k__Bacteria;p__Actinobacteria;c__Actinobacteria;o__Micrococcales;f__Micrococcaceae;g__Arthrobacter;s__Arthrobacter sp. U41	0	0	0	0	0	0	0	0	1	0	0	0	#NAME?	0.340893	0.750003
k__Bacteria;p__Proteobacteria;c__Gammaproteobacteria;o__Chromatiales;f__Chromatiaceae;g__Candidatus Tenderia;s__Candidatus Tenderia electrophaga	0.240356	0	0	0.137784	0	0	0	0	0.327797	0.193554	0.100509	0	-0.717668	0.569997	0.882836
k__Bacteria;p__Proteobacteria;c__Epsilonproteobacteria;o__Campylobacterales;f__Helicobacteraceae;g__Helicobacter;s__Helicobacter heilmannii	0.103192	0	0.217605	0	0	0.2656	0.150588	0	0	0.162042	0.100974	0	0.503626	0.631805	0.907913
k__Bacteria;p__Proteobacteria;c__Gammaproteobacteria;o__Legionellales;f__Legionellaceae;g__Legionella;s__Legionella sainthelensi	0.197261	0	0	0.173171	0	0	0	0.168772	0.148463	0	0.163715	0.148618	-0.765153	0.420759	0.80369
k__Bacteria;p__Proteobacteria;c__Gammaproteobacteria;o__Enterobacterales;f__Erwiniaceae;g__Pantoea;s__Pantoea alhagi	0.10348	0.123414	0	0.145749	0	0.228439	0	0	0.148754	0	0.101256	0.148909	0.591467	0.492734	0.840749
k__Bacteria;p__Proteobacteria;c__Gammaproteobacteria;o__Pseudomonadales;f__Pseudomonadaceae;g__Pseudomonas;s__Pseudomonas protegens	0	0	0	0	0.693854	0.204886	0	0	0	0	0.10126	0	3.14984	0.274975	0.750003
k__Bacteria;p__Bacteroidetes;c__Sphingobacteriia;o__Sphingobacteriales;f__Sphingobacteriaceae;g__Mucilaginibacter;s__Mucilaginibacter gotjawali	0	0	0	0	0	1	0	0	0	0	0	0	inf	0.340893	0.750003
k__Bacteria;p__Bacteroidetes;c__Flavobacteriia;o__Flavobacteriales;f__Flavobacteriaceae;g__Flavobacterium;s__Flavobacterium sp. HYN0048	0.191748	0	0	0.139789	0	0	0	0	0	0.163642	0.354861	0.14996	-1.01168	0.42816	0.807635
k__Bacteria;p__Bacteroidetes;c__Sphingobacteriia;o__Sphingobacteriales;f__Sphingobacteriaceae;g__Sphingobacterium;s__Sphingobacterium sp. G1-14	0	0	0.461548	0	0	0.205322	0	0	0.149826	0.183305	0	0	1.00132	0.529354	0.862983
k__Bacteria;p__Tenericutes;c__Mollicutes;o__Entomoplasmatales;f__Spiroplasmataceae;g__Spiroplasma;s__Unclassified_Spiroplasma	0	0	0	0	0	1	0	0	0	0	0	0	inf	0.340893	0.750003
k__Bacteria;p__Firmicutes;c__Clostridia;o__Clostridiales;f__Clostridiaceae;g__Mordavella;s__Mordavella sp. Marseille-P3756	0	0	0	0	0	1	0	0	0	0	0	0	inf	0.340893	0.750003
k__Bacteria;p__Proteobacteria;c__Betaproteobacteria;o__Nitrosomonadales;f__Sterolibacteriaceae;g__Sterolibacterium;s__Sterolibacterium denitrificans	0	0.125663	0	0	0	0	0.13607	0.344366	0.242342	0	0.151558	0	-2.79863	0.0606662	0.750003
k__Bacteria;p__Actinobacteria;c__Actinobacteria;o__Corynebacteriales;f__Corynebacteriaceae;g__Corynebacterium;s__Corynebacterium testudinoris	0	0	0	0	0	0	0	0.390248	0	0.609752	0	0	#NAME?	0.157768	0.750003
k__Bacteria;p__Cyanobacteria;c__unidentified;o__Nostocales;f__Nostocaceae;g__Trichormus;s__Unclassified_Trichormus	0	0	0.349174	0	0	0	0	0	0.152165	0.498661	0	0	-0.898326	0.627619	0.907913
k__Bacteria;p__Bacteroidetes;c__Flavobacteriia;o__Flavobacteriales;f__Flavobacteriaceae;g__Capnocytophaga;s__Capnocytophaga sputigena	0	0	0	0.509493	0	0	0.490507	0	0	0	0	0	0.0547857	0.979112	0.995001
k__Bacteria;p__Proteobacteria;c__Gammaproteobacteria;o__Chromatiales;f__Halothiobacillaceae;g__Halothiobacillus;s__Halothiobacillus neapolitanus	0	0	0	0	0	0.224157	0	0	0.172685	0.499134	0.104023	0	-1.79125	0.319702	0.750003
k__Bacteria;p__Proteobacteria;c__Gammaproteobacteria;o__Alteromonadales;f__Idiomarinaceae;g__Idiomarina;s__Idiomarina sp. X4	0.110372	0.1278	0	0	0	0.461444	0	0	0	0.168268	0.132116	0	1.21975	0.423334	0.807335
k__Bacteria;p__Proteobacteria;c__Alphaproteobacteria;o__Sphingomonadales;f__Unclassified_Sphingomonadales;g__Unclassified_Sphingomonadales;s__Unclassified_Sphingomonadales	0.301935	0.361901	0	0.336164	0	0	0	0	0	0	0	0	inf	0.05035	0.750003
k__Bacteria;p__Firmicutes;c__Bacilli;o__Bacillales;f__Bacillaceae;g__Bacillus;s__Bacillus safensis	0	0	0	0.509493	0	0	0.490507	0	0	0	0	0	0.0547857	0.979112	0.995001
k__Bacteria;p__Firmicutes;c__Bacilli;o__Lactobacillales;f__Streptococcaceae;g__Streptococcus;s__Streptococcus mutans	0.108026	0	0.619937	0	0	0	0	0	0	0	0	0.272038	1.42006	0.509006	0.846712
k__Bacteria;p__Firmicutes;c__Bacilli;o__Bacillales;f__Staphylococcaceae;g__Staphylococcus;s__Staphylococcus hominis	0	0	0	0.286909	0.331968	0.381124	0	0	0	0	0	0	inf	0.0518357	0.750003
k__Eukaryota;p__Ascomycota;c__Sordariomycetes;o__Hypocreales;f__Hypocreaceae;g__Trichoderma;s__Unclassified_Trichoderma	0	0	0	0.581024	0	0.313016	0	0	0	0	0.10596	0	3.07682	0.226561	0.750003
k__Bacteria;p__Bacteroidetes;c__Bacteroidia;o__Marinilabiliales;f__Marinifilaceae;g__unidentified;s__Marinifilaceae bacterium SPP2	0	0	0	0.260694	0	0.290508	0	0	0	0	0.448797	0	0.29652	0.860708	0.976371
k__Bacteria;p__Actinobacteria;c__Actinobacteria;o__Propionibacteriales;f__Nocardioidaceae;g__Nocardioides;s__Nocardioides dokdonensis	0	0	0	0.40668	0	0	0	0	0	0	0.59332	0	-0.544917	0.800537	0.971847
k__Bacteria;p__Proteobacteria;c__Gammaproteobacteria;o__Pseudomonadales;f__Pseudomonadaceae;g__Pseudomonas;s__Pseudomonas umsongensis	0	0	0	0	0	0.271153	0.204347	0.21043	0	0	0	0.31407	-1.42651	0.317081	0.750003
k__Bacteria;p__Proteobacteria;c__Gammaproteobacteria;o__Enterobacterales;f__Enterobacteriaceae;g__Shigella;s__Shigella dysenteriae	0.328931	0	0	0.295136	0	0.108904	0	0	0	0	0.108723	0.158306	1.45676	0.28634	0.750003
k__Bacteria;p__Actinobacteria;c__Actinobacteria;o__Micrococcales;f__Micrococcaceae;g__Arthrobacter;s__Arthrobacter sp. IHBB 11108	0	0	0.165755	0.147615	0	0	0	0	0	0	0.236897	0.449732	-1.13166	0.477003	0.828766
k__Bacteria;p__Proteobacteria;c__Gammaproteobacteria;o__Pseudomonadales;f__Pseudomonadaceae;g__Pseudomonas;s__Unclassified_Pseudomonas syringae group	0	0	0	0.29622	0	0.289655	0.255238	0	0	0	0	0.158887	0.500525	0.716601	0.94532
k__Bacteria;p__Actinobacteria;c__Actinobacteria;o__Micrococcales;f__Micrococcaceae;g__Pseudarthrobacter;s__Unclassified_Pseudarthrobacter	0.335584	0	0	0	0	0.664416	0	0	0	0	0	0	inf	0.173197	0.750003
k__Bacteria;p__Bacteroidetes;c__Flavobacteriia;o__Flavobacteriales;f__Flavobacteriaceae;g__Maribacter;s__Maribacter sp. 1_2014MBL_MicDiv	0	0	0	0.484703	0	0.515297	0	0	0	0	0	0	inf	0.145181	0.750003
k__Bacteria;p__Proteobacteria;c__Gammaproteobacteria;o__Legionellales;f__Legionellaceae;g__Legionella;s__Legionella oakridgensis	0	0.132527	0.194154	0	0.172467	0	0	0	0	0.301871	0.198981	0	-0.00491624	0.996673	0.997497
k__Bacteria;p__Actinobacteria;c__Thermoleophilia;o__Solirubrobacterales;f__Conexibacteraceae;g__Conexibacter;s__Conexibacter woesei	0	0	0.511674	0	0	0	0	0	0.488326	0	0	0	0.0673794	0.974316	0.995001
k__Bacteria;p__Proteobacteria;c__Gammaproteobacteria;o__Cellvibrionales;f__Spongiibacteraceae;g__Oceanicoccus;s__Oceanicoccus sagamiensis	0.111529	0	0	0	0	0.23075	0.14403	0	0	0.404558	0.109132	0	-0.942301	0.501314	0.845492
k__Bacteria;p__Bacteroidetes;c__Flavobacteriia;o__Flavobacteriales;f__Flavobacteriaceae;g__Nonlabens;s__Nonlabens spongiae	0	0	0	0	0	1	0	0	0	0	0	0	inf	0.340893	0.750003
k__Bacteria;p__Proteobacteria;c__Betaproteobacteria;o__Rhodocyclales;f__Zoogloeaceae;g__Thauera;s__Thauera sp. K11	0	0	0	0.215978	0.29238	0.283713	0.20793	0	0	0	0	0	1.92953	0.190381	0.750003
k__Bacteria;p__Proteobacteria;c__Betaproteobacteria;o__Nitrosomonadales;f__Methylophilaceae;g__Methylotenera;s__Methylotenera versatilis	0	0.271789	0	0.301173	0	0.168919	0.144975	0	0	0	0.113143	0	1.52315	0.238491	0.750003
k__Bacteria;p__Bacteroidetes;c__Flavobacteriia;o__Flavobacteriales;f__Flavobacteriaceae;g__Muricauda;s__Muricauda ruestringensis	0.239364	0	0	0.214056	0	0.54658	0	0	0	0	0	0	inf	0.0891831	0.750003
k__Bacteria;p__Proteobacteria;c__Gammaproteobacteria;o__Oceanospirillales;f__Kangiellaceae;g__Kangiella;s__Kangiella sediminilitoris	0	0	0	0.151686	0.175508	0.201496	0.146033	0	0.162554	0	0	0.162723	0.165744	0.861033	0.976371
k__Eukaryota;p__Ascomycota;c__unidentified;o__unidentified;f__unidentified;g__unidentified;s__unidentified	0.178975	0	0.312235	0	0	0.182781	0	0	0	0	0	0.326009	1.04782	0.466136	0.821932
k__Bacteria;p__Firmicutes;c__Clostridia;o__Clostridiales;f__Ruminococcaceae;g__Ruminococcus;s__Ruminococcus albus	0.280849	0	0	0.470915	0	0.248236	0	0	0	0	0	0	inf	0.0659307	0.750003
k__Bacteria;p__Proteobacteria;c__Gammaproteobacteria;o__Oceanospirillales;f__Halomonadaceae;g__Halomonas;s__Halomonas campaniensis	0	0	0.338905	0	0	0.112493	0.293504	0	0	0	0	0.255097	-0.281358	0.844618	0.976371
k__Bacteria;p__Proteobacteria;c__Gammaproteobacteria;o__Xanthomonadales;f__Rhodanobacteraceae;g__Luteibacter;s__Luteibacter rhizovicinus	0.263952	0	0.183365	0	0.293127	0.112628	0.146928	0	0	0	0	0	2.53756	0.0671868	0.750003
k__Bacteria;p__Dictyoglomi;c__Dictyoglomia;o__Dictyoglomales;f__Dictyoglomaceae;g__Dictyoglomus;s__Dictyoglomus turgidum	0	0	0	0	0.347195	0.112984	0	0.186509	0	0.179221	0	0.174091	-0.230286	0.853231	0.976371
k__Eukaryota;p__unidentified;c__unidentified;o__unidentified;f__unidentified;g__unidentified;s__unidentified	0	0	0	0.527849	0	0.11324	0	0.358911	0	0	0	0	0.836898	0.663557	0.920844
k__Bacteria;p__Proteobacteria;c__Gammaproteobacteria;o__Pseudomonadales;f__Moraxellaceae;g__Psychrobacter;s__Psychrobacter okhotskensis	0.177551	0	0	0	0	0.113397	0.147931	0	0.172899	0	0.183824	0.204398	-1.28513	0.190408	0.750003
k__Bacteria;p__Proteobacteria;c__Alphaproteobacteria;o__Rhizobiales;f__Bartonellaceae;g__Bartonella;s__Bartonella australis	0.133859	0	0	0	0.179102	0.13594	0	0	0	0	0.385043	0.166056	-0.295915	0.820342	0.974911
k__Eukaryota;p__Ascomycota;c__Saccharomycetes;o__Saccharomycetales;f__Debaryomycetaceae;g__Candida;s__Candida dubliniensis	0	0	0.432068	0	0	0.567932	0	0	0	0	0	0	inf	0.149892	0.750003
k__Bacteria;p__Proteobacteria;c__Gammaproteobacteria;o__Alteromonadales;f__Shewanellaceae;g__Shewanella;s__Shewanella halifaxensis	0	0	0	0	0	1	0	0	0	0	0	0	inf	0.340893	0.750003
k__Bacteria;p__Proteobacteria;c__Betaproteobacteria;o__Burkholderiales;f__Burkholderiaceae;g__Polynucleobacter;s__Polynucleobacter acidiphobus	0.294651	0.138898	0	0	0	0.230583	0.168451	0	0.167417	0	0	0	0.983578	0.413543	0.797454
k__Bacteria;p__Proteobacteria;c__Epsilonproteobacteria;o__Campylobacterales;f__Campylobacteraceae;g__Campylobacter;s__Campylobacter ureolyticus	0	0	0.266823	0	0.269478	0.163749	0	0	0	0	0.115941	0.18401	1.22273	0.31892	0.750003
k__Bacteria;p__Proteobacteria;c__Alphaproteobacteria;o__Pelagibacterales;f__Pelagibacteraceae;g__unidentified;s__alpha proteobacterium HIMB59	0.118341	0	0	0	0	0.247188	0	0.193388	0.170117	0	0.270967	0	-0.795571	0.504084	0.845492
k__Bacteria;p__Cyanobacteria;c__unidentified;o__Nostocales;f__Rivulariaceae;g__Calothrix;s__Calothrix brevissima	0	0	0	0	0.283147	0.531236	0	0	0.185617	0	0	0	2.13338	0.303959	0.750003
k__Bacteria;p__Proteobacteria;c__Betaproteobacteria;o__Burkholderiales;f__Alcaligenaceae;g__Achromobacter;s__Achromobacter xylosoxidans	0	0	0	0	0	0.572737	0	0	0	0	0.427263	0	0.422747	0.842759	0.976371
k__Bacteria;p__Actinobacteria;c__Actinobacteria;o__Propionibacteriales;f__Nocardioidaceae;g__Nocardioides;s__Unclassified_Nocardioides	0	0	0	0.514238	0	0.485762	0	0	0	0	0	0	inf	0.145147	0.750003
k__Bacteria;p__Actinobacteria;c__Actinobacteria;o__Streptosporangiales;f__Nocardiopsaceae;g__Nocardiopsis;s__Nocardiopsis gilva	0	0	0	0	0	0	0	0.69346	0.30654	0	0	0	#NAME?	0.183537	0.750003
k__Bacteria;p__Proteobacteria;c__Gammaproteobacteria;o__Pseudomonadales;f__Pseudomonadaceae;g__Pseudomonas;s__Pseudomonas rhizosphaerae	0	0	0	0.706236	0	0.293764	0	0	0	0	0	0	inf	0.188509	0.750003
k__Bacteria;p__Cyanobacteria;c__unidentified;o__Oscillatoriales;f__Cyanothecaceae;g__Cyanothece;s__Cyanothece sp. PCC 8801	0	0	0	0.199062	0	0.207326	0.163825	0	0.18924	0.240547	0	0	-0.546659	0.627933	0.907913
k__Bacteria;p__Firmicutes;c__Bacilli;o__Bacillales;f__Bacillaceae;g__Oceanobacillus;s__Oceanobacillus iheyensis	0.119776	0	0	0	0	0	0.245943	0	0	0	0.117202	0.517078	-2.87753	0.173539	0.750003
k__Bacteria;p__Firmicutes;c__Bacilli;o__Lactobacillales;f__Streptococcaceae;g__Streptococcus;s__Streptococcus respiraculi	0.341069	0	0	0	0	0.281762	0	0	0	0.377169	0	0	0.72363	0.6631	0.920844
k__Bacteria;p__Cyanobacteria;c__unidentified;o__Nostocales;f__Rivulariaceae;g__Calothrix;s__Calothrix parietina	0.261816	0	0	0	0	0	0.227994	0	0	0.29043	0.219759	0	-1.49543	0.289157	0.750003
k__Bacteria;p__Proteobacteria;c__Gammaproteobacteria;o__Pseudomonadales;f__Pseudomonadaceae;g__Pseudomonas;s__Unclassified_Pseudomonas fluorescens group	0	0	0	0.406605	0	0	0.593395	0	0	0	0	0	-0.545363	0.800387	0.971847
k__Bacteria;p__Firmicutes;c__Bacilli;o__Bacillales;f__Staphylococcaceae;g__Macrococcus;s__Macrococcus canis	0	0	0	0	0	1	0	0	0	0	0	0	inf	0.340893	0.750003
k__Bacteria;p__Acidobacteria;c__Acidobacteriia;o__Acidobacteriales;f__Acidobacteriaceae;g__Terriglobus;s__Terriglobus roseus	0	0	0	0	0	0.792834	0	0	0	0	0.207166	0	1.93623	0.491138	0.840749
k__Bacteria;p__Proteobacteria;c__Gammaproteobacteria;o__Alteromonadales;f__Shewanellaceae;g__Shewanella;s__Shewanella oneidensis	0	0	0	0	0	0.23017	0.176072	0	0.283487	0.191156	0.119116	0	-1.74184	0.163808	0.750003
k__Bacteria;p__Actinobacteria;c__Actinobacteria;o__Actinomycetales;f__Actinomycetaceae;g__Actinomyces;s__Actinomyces radicidentis	0	0	0	0.482447	0	0	0	0	0	0	0	0.517553	-0.101334	0.961405	0.993549
k__Bacteria;p__Proteobacteria;c__Gammaproteobacteria;o__Enterobacterales;f__Enterobacteriaceae;g__Candidatus Hamiltonella;s__Candidatus Hamiltonella defensa	0	0	0	0.163792	0	0.158349	0	0	0.370365	0	0	0.307494	-1.07329	0.473149	0.827995
k__Bacteria;p__Proteobacteria;c__Betaproteobacteria;o__Burkholderiales;f__Burkholderiaceae;g__Pandoraea;s__Pandoraea apista	0	0.14783	0	0	0	0	0	0	0	0.194641	0.300794	0.356735	-2.5272	0.131025	0.750003
k__Bacteria;p__Proteobacteria;c__Alphaproteobacteria;o__Rhizobiales;f__Bartonellaceae;g__Bartonella;s__Bartonella vinsonii	0.437238	0	0	0	0.562762	0	0	0	0	0	0	0	inf	0.149169	0.750003
k__Bacteria;p__Proteobacteria;c__Betaproteobacteria;o__Neisseriales;f__Neisseriaceae;g__Neisseria;s__Neisseria canis	0	0	0.496627	0	0	0.123635	0	0	0.247755	0	0.131984	0	0.70787	0.671473	0.923067
k__Bacteria;p__Proteobacteria;c__Gammaproteobacteria;o__Pseudomonadales;f__Pseudomonadaceae;g__Pseudomonas;s__Pseudomonas fluorescens	0	0	0	0	0	0	0.211565	0	0	0.196376	0	0.592059	#NAME?	0.107844	0.750003
k__Bacteria;p__Proteobacteria;c__Gammaproteobacteria;o__Alteromonadales;f__Pseudoalteromonadaceae;g__Pseudoalteromonas;s__Pseudoalteromonas sp. 1_2015MBL_MicDiv	0.541264	0	0	0.336136	0	0	0	0	0	0	0.1226	0	2.83927	0.229738	0.750003
k__Bacteria;p__Bacteroidetes;c__Flavobacteriia;o__Flavobacteriales;f__Flavobacteriaceae;g__Flavobacterium;s__Flavobacterium crassostreae	0.222072	0	0	0.168298	0	0.232258	0	0	0.180357	0.197016	0	0	0.72238	0.523297	0.858406
k__Bacteria;p__Actinobacteria;c__Actinobacteria;o__Corynebacteriales;f__Corynebacteriaceae;g__Corynebacterium;s__Corynebacterium sp. 2184	0	0	0	0.556684	0	0	0	0	0	0.443316	0	0	0.328521	0.8766	0.976371
k__Bacteria;p__Proteobacteria;c__Deltaproteobacteria;o__Desulfovibrionales;f__Desulfovibrionaceae;g__Desulfovibrio;s__Desulfovibrio ferrophilus	0.183745	0.387882	0	0.246476	0	0.181897	0	0	0	0	0	0	inf	0.0210034	0.750003
k__Bacteria;p__Bacteroidetes;c__Chitinophagia;o__Chitinophagales;f__Chitinophagaceae;g__Chitinophaga;s__Chitinophaga pinensis	0	0	0	0	0	0.275367	0	0	0	0.478309	0.246324	0	-1.39589	0.444242	0.816445
k__Bacteria;p__Firmicutes;c__Bacilli;o__Bacillales;f__Staphylococcaceae;g__Staphylococcus;s__Staphylococcus delphini	0	0	0	1	0	0	0	0	0	0	0	0	inf	0.340893	0.750003
k__Viruses;p__unidentified;c__unidentified;o__Caudovirales;f__Siphoviridae;g__unidentified;s__Moraxella phage Mcat8	0	0	0	0	0.239618	0.217975	0.163423	0	0	0	0.196884	0.182101	-0.245316	0.827376	0.976371
k__Bacteria;p__Firmicutes;c__Bacilli;o__Lactobacillales;f__Lactobacillaceae;g__Lactobacillus;s__Lactobacillus fermentum	0.574486	0	0	0.425514	0	0	0	0	0	0	0	0	inf	0.15089	0.750003
k__Bacteria;p__Actinobacteria;c__Actinobacteria;o__Candidatus Nanopelagicales;f__Candidatus Nanopelagicaceae;g__Candidatus Nanopelagicus;s__Candidatus Nanopelagicus limnes	0.474948	0	0	0	0	0	0	0	0	0	0.525052	0	-0.144689	0.944977	0.989247
k__Bacteria;p__Actinobacteria;c__Actinobacteria;o__Corynebacteriales;f__Corynebacteriaceae;g__Corynebacterium;s__Corynebacterium urealyticum	1	0	0	0	0	0	0	0	0	0	0	0	inf	0.340893	0.750003
k__Bacteria;p__Actinobacteria;c__Actinobacteria;o__Corynebacteriales;f__Mycobacteriaceae;g__Mycobacterium;s__Mycobacterium avium	0	0	0.505554	0.494446	0	0	0	0	0	0	0	0	inf	0.144961	0.750003
k__Archaea;p__Euryarchaeota;c__Methanobacteria;o__Methanobacteriales;f__Methanobacteriaceae;g__Methanobrevibacter;s__Methanobrevibacter ruminantium	0	0	0	0.591644	0	0.408356	0	0	0	0	0	0	inf	0.153921	0.750003
k__Bacteria;p__Bacteroidetes;c__Bacteroidia;o__Bacteroidales;f__Bacteroidaceae;g__Bacteroides;s__Bacteroides heparinolyticus	0	0	0	0	0	0	1	0	0	0	0	0	#NAME?	0.340893	0.750003
k__Bacteria;p__Bacteroidetes;c__Chitinophagia;o__Chitinophagales;f__Chitinophagaceae;g__Chitinophaga;s__Unclassified_Chitinophaga	0.254095	0	0	0	0	0	0	0	0	0	0.745905	0	-1.55362	0.546518	0.869689
k__Bacteria;p__Aquificae;c__Aquificae;o__Desulfurobacteriales;f__Desulfurobacteriaceae;g__Desulfurobacterium;s__Desulfurobacterium thermolithotrophum	0.193736	0	0	0	0	0.298048	0	0	0	0.32889	0.179326	0	-0.0474161	0.972744	0.995001
k__Bacteria;p__Proteobacteria;c__Alphaproteobacteria;o__Rhodospirillales;f__Rhodospirillaceae;g__Pararhodospirillum;s__Pararhodospirillum photometricum	0.132285	0	0	0	0	0	0	0	0.380323	0.317822	0.169569	0	-2.71357	0.127841	0.750003
k__Bacteria;p__Proteobacteria;c__Gammaproteobacteria;o__Enterobacterales;f__Morganellaceae;g__Xenorhabdus;s__Xenorhabdus hominickii	0.370444	0.18619	0	0	0	0	0	0	0	0.207752	0.235614	0	0.328229	0.815449	0.974707
k__Bacteria;p__Proteobacteria;c__Betaproteobacteria;o__Burkholderiales;f__Comamonadaceae;g__Comamonas;s__Comamonas kerstersii	0.189257	0	0	0.237892	0	0.131016	0	0	0.234009	0.207825	0	0	0.337187	0.76831	0.961962
k__Bacteria;p__Candidatus Melainabacteria;c__unidentified;o__unidentified;f__unidentified;g__unidentified;s__Candidatus Melainabacteria bacterium MEL.A1	0	0	0.564258	0	0	0.435742	0	0	0	0	0	0	inf	0.149373	0.750003
k__Bacteria;p__Proteobacteria;c__Gammaproteobacteria;o__Alteromonadales;f__Shewanellaceae;g__Shewanella;s__Shewanella violacea	0.477495	0	0	0	0	0.138639	0	0	0	0	0	0.383866	0.682641	0.709856	0.939911
k__Bacteria;p__Actinobacteria;c__Actinobacteria;o__Propionibacteriales;f__Nocardioidaceae;g__Nocardioides;s__Nocardioides sp. JS614	0	0	0	0.31896	0	0.68104	0	0	0	0	0	0	inf	0.178947	0.750003
k__Bacteria;p__Proteobacteria;c__Gammaproteobacteria;o__Legionellales;f__Legionellaceae;g__Legionella;s__Unclassified_Legionella	0.283317	0	0.201295	0	0	0	0	0	0	0	0.130768	0.384619	-0.0888272	0.951439	0.990773
k__Bacteria;p__Bacteroidetes;c__Flavobacteriia;o__Flavobacteriales;f__Flavobacteriaceae;g__Nonlabens;s__Nonlabens marinus	0	0	0	0.45522	0	0.54478	0	0	0	0	0	0	inf	0.147092	0.750003
k__Bacteria;p__Actinobacteria;c__Actinobacteria;o__Corynebacteriales;f__Corynebacteriaceae;g__Corynebacterium;s__Corynebacterium ureicelerivorans	0	0	0	0.535065	0	0	0.464935	0	0	0	0	0	0.202684	0.923145	0.986697
k__Bacteria;p__Chrysiogenetes;c__Chrysiogenetes;o__Chrysiogenales;f__Chrysiogenaceae;g__Desulfurispirillum;s__Desulfurispirillum indicum	0.268033	0	0	0	0	0.152569	0	0	0.44695	0	0.132448	0	-0.462098	0.767168	0.961962
k__Bacteria;p__Proteobacteria;c__Gammaproteobacteria;o__Xanthomonadales;f__Xanthomonadaceae;g__Stenotrophomonas;s__Unclassified_Stenotrophomonas	0.13404	0	0	0	0	0	0	0.273803	0	0.210483	0.381674	0	-2.69164	0.120463	0.750003
k__Bacteria;p__Bacteroidetes;c__Flavobacteriia;o__Flavobacteriales;f__Flavobacteriaceae;g__Cellulophaga;s__Cellulophaga lytica	1	0	0	0	0	0	0	0	0	0	0	0	inf	0.340893	0.750003
k__Bacteria;p__Proteobacteria;c__Betaproteobacteria;o__Burkholderiales;f__Comamonadaceae;g__Ottowia;s__Ottowia sp. oral taxon 894	0	0	0.277234	0	0	0	0	0	0.262653	0	0.460113	0	-1.38242	0.441625	0.815257
k__Eukaryota;p__Ascomycota;c__Dothideomycetes;o__Pleosporales;f__Unclassified_Pleosporineae;g__Unclassified_Pleosporineae;s__Unclassified_Pleosporineae	0.192218	0.160313	0.202467	0.311935	0	0.133066	0	0	0	0	0	0	inf	0.00250296	0.448007
k__Bacteria;p__Proteobacteria;c__Epsilonproteobacteria;o__Campylobacterales;f__Campylobacteraceae;g__Campylobacter;s__Unclassified_Campylobacter	0.318647	0	0	0	0	0.681353	0	0	0	0	0	0	inf	0.179059	0.750003
k__Archaea;p__Thaumarchaeota;c__unidentified;o__unidentified;f__unidentified;g__unidentified;s__uncultured marine thaumarchaeote	0	0	0	0.686203	0.313797	0	0	0	0	0	0	0	inf	0.180825	0.750003
k__Bacteria;p__Cyanobacteria;c__unidentified;o__Synechococcales;f__Synechococcaceae;g__Synechococcus;s__Synechococcus sp. PCC 73109	0.248365	0	0	0	0.381267	0	0.17527	0	0.195098	0	0	0	0.765554	0.596069	0.897462
k__Bacteria;p__Tenericutes;c__Mollicutes;o__Mycoplasmatales;f__Mycoplasmataceae;g__Mycoplasma;s__Mycoplasma fermentans	0	0	0	0	0	1	0	0	0	0	0	0	inf	0.340893	0.750003
k__Eukaryota;p__Ascomycota;c__Sordariomycetes;o__Glomerellales;f__Plectosphaerellaceae;g__Verticillium;s__Unclassified_Verticillium	0	0	0	0	0	0.803558	0	0	0.196442	0	0	0	2.0323	0.47985	0.829261
k__Bacteria;p__Proteobacteria;c__Gammaproteobacteria;o__Alteromonadales;f__Shewanellaceae;g__Shewanella;s__Shewanella sp. MR-7	0.399974	0	0	0	0	0	0.200578	0	0	0	0.399448	0	-0.58512	0.733995	0.946662
k__Bacteria;p__Tenericutes;c__Mollicutes;o__Mycoplasmatales;f__Mycoplasmataceae;g__Mycoplasma;s__Mycoplasma bovigenitalium	0	0	0	0	0	0	0	0	0.354075	0.645925	0	0	#NAME?	0.167362	0.750003
k__Bacteria;p__Proteobacteria;c__Gammaproteobacteria;o__Pseudomonadales;f__Pseudomonadaceae;g__Azotobacter;s__Azotobacter chroococcum	0	1	0	0	0	0	0	0	0	0	0	0	inf	0.340893	0.750003
k__Bacteria;p__Bacteroidetes;c__Cytophagia;o__Cytophagales;f__Cytophagaceae;g__Fibrella;s__Fibrella aestuarina	0	0	0	0	0	0.41567	0.58433	0	0	0	0	0	-0.491346	0.8188	0.974707
k__Bacteria;p__Proteobacteria;c__Gammaproteobacteria;o__Cellvibrionales;f__Cellvibrionaceae;g__Agarilytica;s__Agarilytica rhodophyticola	0	0	0	0	0	1	0	0	0	0	0	0	inf	0.340893	0.750003
k__Bacteria;p__Actinobacteria;c__Actinobacteria;o__Corynebacteriales;f__Corynebacteriaceae;g__Corynebacterium;s__Corynebacterium simulans	0.277502	0	0	0.372242	0	0.350256	0	0	0	0	0	0	inf	0.0521054	0.750003
k__Bacteria;p__Proteobacteria;c__Epsilonproteobacteria;o__Campylobacterales;f__Campylobacteraceae;g__Campylobacter;s__Campylobacter curvus	0	0	0	0.186215	0	0.247364	0.179276	0.226856	0	0	0.160289	0	-0.385577	0.733928	0.946662
k__Viruses;p__unidentified;c__unidentified;o__Caudovirales;f__Myoviridae;g__unidentified;s__Lake Baikal phage Baikal-20-5m-C28	0	0	0	0.750456	0	0	0	0.249544	0	0	0	0	1.58847	0.540701	0.868863
k__Bacteria;p__Proteobacteria;c__Deltaproteobacteria;o__Desulfuromonadales;f__Desulfuromonadaceae;g__Pelobacter;s__Pelobacter sp. SFB93	0.205599	0	0	0	0	0	0	0.399545	0	0.218143	0.176713	0	-1.95003	0.219675	0.750003
k__Bacteria;p__Proteobacteria;c__Gammaproteobacteria;o__Oceanospirillales;f__Alcanivoracaceae;g__Alcanivorax;s__Alcanivorax dieselolei	0.298105	0.332273	0	0	0	0.1379	0	0	0	0	0.231723	0	1.72923	0.255184	0.750003
k__Bacteria;p__Cyanobacteria;c__unidentified;o__Nostocales;f__Nostocaceae;g__Trichormus;s__Trichormus variabilis	0	0	0	0	0	0.266005	0	0.395658	0	0	0.136945	0.201393	-1.46432	0.344052	0.750003
k__Bacteria;p__Actinobacteria;c__Unclassified_Actinobacteria;o__Unclassified_Actinobacteria;f__Unclassified_Actinobacteria;g__Unclassified_Actinobacteria;s__Unclassified_Actinobacteria	0.410003	0	0	0	0	0	0	0	0	0	0	0.589997	-0.525076	0.807253	0.97272
k__Bacteria;p__Proteobacteria;c__Gammaproteobacteria;o__Enterobacterales;f__Enterobacteriaceae;g__Klebsiella;s__Unclassified_Klebsiella	0	0	0	0.190608	0.809392	0	0	0	0	0	0	0	inf	0.236229	0.750003
k__Bacteria;p__Firmicutes;c__Bacilli;o__Lactobacillales;f__Enterococcaceae;g__Tetragenococcus;s__Tetragenococcus halophilus	0	0	0	0.381156	0	0	0	0	0	0.618844	0	0	-0.699195	0.750387	0.95276
k__Eukaryota;p__Ascomycota;c__Saccharomycetes;o__Saccharomycetales;f__Saccharomycetaceae;g__Zygosaccharomyces;s__Unclassified_Zygosaccharomyces	0.142883	0	0	0.191663	0	0	0	0.665454	0	0	0	0	-0.992135	0.646233	0.913169
k__Bacteria;p__Firmicutes;c__Bacilli;o__Bacillales;f__Paenibacillaceae;g__Paenibacillus;s__Paenibacillus sp. RUD330	0	0	0	0.633503	0.366497	0	0	0	0	0	0	0	inf	0.163789	0.750003
k__Bacteria;p__Bacteroidetes;c__Cytophagia;o__Cytophagales;f__Flammeovirgaceae;g__Marivirga;s__Marivirga tractuosa	0	0	0	1	0	0	0	0	0	0	0	0	inf	0.340893	0.750003
k__Bacteria;p__Proteobacteria;c__Betaproteobacteria;o__Burkholderiales;f__Burkholderiaceae;g__Cupriavidus;s__Cupriavidus basilensis	0	0	0.430871	0.191858	0	0.192562	0.184709	0	0	0	0	0	2.14206	0.201409	0.750003
k__Bacteria;p__Proteobacteria;c__Gammaproteobacteria;o__Oceanospirillales;f__Oceanospirillaceae;g__Marinomonas;s__Marinomonas sp. MWYL1	0.256837	0	0	0	0	0.284082	0.185298	0	0	0	0.273782	0	0.236666	0.86067	0.976371
k__Bacteria;p__Proteobacteria;c__Gammaproteobacteria;o__Vibrionales;f__Vibrionaceae;g__Vibrio;s__Vibrio sp. 2521-89	0.440079	0	0	0	0	0	0	0	0	0.418269	0.141652	0	-0.347462	0.846731	0.976371
k__Bacteria;p__Cyanobacteria;c__Unclassified_Cyanobacteria;o__Unclassified_Cyanobacteria;f__Unclassified_Cyanobacteria;g__Unclassified_Cyanobacteria;s__Unclassified_Cyanobacteria	0	0	0.437644	0	0	0	0	0	0	0	0	0.562356	-0.361727	0.864561	0.976371
k__Eukaryota;p__Ascomycota;c__Dothideomycetes;o__Pleosporales;f__Pleosporaceae;g__Pyrenophora;s__Pyrenophora tritici-repentis	0	0	0	0.762444	0	0	0	0.237556	0	0	0	0	1.68236	0.525849	0.860544
k__Bacteria;p__Bacteroidetes;c__Bacteroidia;o__Bacteroidales;f__Paludibacteraceae;g__Paludibacter;s__Paludibacter propionicigenes	0	0	1	0	0	0	0	0	0	0	0	0	inf	0.340893	0.750003
k__Bacteria;p__unidentified;c__unidentified;o__unidentified;f__unidentified;g__unidentified;s__bacterium 2013Arg42i	0	0	0.480629	0	0	0	0	0	0	0.519371	0	0	-0.111843	0.957417	0.991815
k__Bacteria;p__Actinobacteria;c__Actinobacteria;o__Bifidobacteriales;f__Bifidobacteriaceae;g__Bifidobacterium;s__Bifidobacterium thermophilum	0	0	0	0.575378	0	0.424622	0	0	0	0	0	0	inf	0.151032	0.750003
k__Bacteria;p__Bacteroidetes;c__Bacteroidia;o__Bacteroidales;f__Prevotellaceae;g__Prevotella;s__Prevotella sp. oral taxon 299	0.1466	0	0	0	0	0	0	0.239567	0.210739	0	0.403093	0	-2.54134	0.138706	0.750003
k__Bacteria;p__Bacteroidetes;c__Flavobacteriia;o__Flavobacteriales;f__Flavobacteriaceae;g__Salegentibacter;s__Salegentibacter sp. T436	0	0	0	0	0	1	0	0	0	0	0	0	inf	0.340893	0.750003
k__Bacteria;p__Proteobacteria;c__Alphaproteobacteria;o__Rhizobiales;f__Rhizobiaceae;g__Rhizobium;s__Unclassified_Rhizobium	0.549384	0	0	0	0	0	0.210569	0.240048	0	0	0	0	0.285914	0.87647	0.976371
k__Bacteria;p__Firmicutes;c__Bacilli;o__Lactobacillales;f__Lactobacillaceae;g__Lactobacillus;s__Lactobacillus helveticus	0	0	0	1	0	0	0	0	0	0	0	0	inf	0.340893	0.750003
k__Bacteria;p__Proteobacteria;c__Betaproteobacteria;o__Rhodocyclales;f__Zoogloeaceae;g__Unclassified_Zoogloeaceae;s__Unclassified_Zoogloeaceae	0	0	1	0	0	0	0	0	0	0	0	0	inf	0.340893	0.750003
k__Bacteria;p__Aquificae;c__Aquificae;o__Aquificales;f__Aquificaceae;g__unidentified;s__uncultured Aquificaceae bacterium	0.176751	0	0	0	0	0.209968	0	0	0	0.44177	0.171512	0	-0.665264	0.66309	0.920844
k__Bacteria;p__Firmicutes;c__Bacilli;o__Lactobacillales;f__Streptococcaceae;g__Streptococcus;s__Streptococcus pneumoniae	0	0	0	0	0	0	1	0	0	0	0	0	#NAME?	0.340893	0.750003
k__Bacteria;p__Proteobacteria;c__Gammaproteobacteria;o__Enterobacterales;f__Erwiniaceae;g__Pantoea;s__Candidatus Pantoea carbekii	0.721922	0	0	0	0	0.278078	0	0	0	0	0	0	inf	0.19494	0.750003
k__Bacteria;p__Bacteroidetes;c__Flavobacteriia;o__Flavobacteriales;f__Flavobacteriaceae;g__Polaribacter;s__Polaribacter sp. KT25b	0	0	0	0.496289	0.503711	0	0	0	0	0	0	0	inf	0.144943	0.750003
k__Bacteria;p__unidentified;c__unidentified;o__unidentified;f__unidentified;g__unidentified;s__uncultured bacterium HERMI11	0.265627	0	0	0	0	0	0	0	0.283165	0	0.451208	0	-1.46711	0.414551	0.798126
k__Bacteria;p__Proteobacteria;c__Gammaproteobacteria;o__Aeromonadales;f__Aeromonadaceae;g__Unclassified_Aeromonadaceae;s__Unclassified_Aeromonadaceae	0.149811	0.296592	0	0	0	0.209108	0	0	0	0	0.344489	0	0.928161	0.520112	0.856191
k__Bacteria;p__Bacteroidetes;c__Flavobacteriia;o__Flavobacteriales;f__Flavobacteriaceae;g__Tenacibaculum;s__Tenacibaculum sp. SZ-18	0	0	0	0.575378	0	0.424622	0	0	0	0	0	0	inf	0.151032	0.750003
k__Bacteria;p__Firmicutes;c__Bacilli;o__Bacillales;f__Bacillaceae;g__Bacillus;s__Bacillus jeotgali	0	0	1	0	0	0	0	0	0	0	0	0	inf	0.340893	0.750003
k__Bacteria;p__Firmicutes;c__Bacilli;o__Lactobacillales;f__Leuconostocaceae;g__Leuconostoc;s__Leuconostoc gelidum	0	0	0	0	0	0.25336	0	0	0.74664	0	0	0	-1.55922	0.545572	0.869689
k__Bacteria;p__Actinobacteria;c__Actinobacteria;o__Corynebacteriales;f__Corynebacteriaceae;g__Corynebacterium;s__Corynebacterium doosanense	0	0	0	0	0	0	0	1	0	0	0	0	#NAME?	0.340893	0.750003
k__Bacteria;p__Deinococcus-Thermus;c__Deinococci;o__Thermales;f__Thermaceae;g__Oceanithermus;s__Oceanithermus profundus	0.151721	0	0	0	0	0.692396	0	0	0	0	0.155883	0	2.43698	0.346203	0.750003
k__Archaea;p__Euryarchaeota;c__Methanobacteria;o__Methanobacteriales;f__Methanobacteriaceae;g__Methanobrevibacter;s__Methanobrevibacter smithii	0.53955	0	0	0	0	0.46045	0	0	0	0	0	0	inf	0.146617	0.750003
k__Bacteria;p__Proteobacteria;c__Gammaproteobacteria;o__Oceanospirillales;f__Halomonadaceae;g__Kushneria;s__Kushneria marisflavi	0	0	0	0	0	0	0	1	0	0	0	0	#NAME?	0.340893	0.750003
k__Bacteria;p__Bacteroidetes;c__Flavobacteriia;o__Flavobacteriales;f__Flavobacteriaceae;g__Winogradskyella;s__Winogradskyella sp. PC-19	0	0	0	0	0	0.5195	0	0	0	0.4805	0	0	0.112585	0.957135	0.991815
k__Bacteria;p__Proteobacteria;c__Gammaproteobacteria;o__Alteromonadales;f__Pseudoalteromonadaceae;g__Pseudoalteromonas;s__Pseudoalteromonas tunicata	0	0	0	0.205487	0	0	0.19783	0	0	0	0.226344	0.370339	-1.95102	0.205267	0.750003
k__Bacteria;p__Cyanobacteria;c__unidentified;o__Synechococcales;f__Synechococcaceae;g__Cyanobium;s__Cyanobium gracile	0	0	0	0	0	0	0.291384	0	0	0.708616	0	0	#NAME?	0.189462	0.750003
k__Eukaryota;p__Ascomycota;c__Sordariomycetes;o__Hypocreales;f__Nectriaceae;g__Fusarium;s__[Nectria] haematococca	0	0	0	0	0	1	0	0	0	0	0	0	inf	0.340893	0.750003
k__Bacteria;p__Actinobacteria;c__Actinobacteria;o__Pseudonocardiales;f__Pseudonocardiaceae;g__Amycolatopsis;s__Amycolatopsis keratiniphila	0	0.183164	0	0	0	0.354238	0.2142	0	0	0.248398	0	0	0.216239	0.876293	0.976371
k__Bacteria;p__Bacteroidetes;c__Flavobacteriia;o__Flavobacteriales;f__Flavobacteriaceae;g__Elizabethkingia;s__Elizabethkingia miricola	0	0	0	0	0	0.271155	0.226548	0	0.351721	0	0.150576	0	-1.42649	0.335383	0.750003
k__Bacteria;p__Firmicutes;c__Bacilli;o__Bacillales;f__Listeriaceae;g__Brochothrix;s__Brochothrix thermosphacta	0	0	0	0	0	0.306115	0	0	0.271155	0	0	0.42273	-1.18062	0.495193	0.840749
k__Bacteria;p__Proteobacteria;c__Gammaproteobacteria;o__Xanthomonadales;f__Rhodanobacteraceae;g__Frateuria;s__Frateuria aurantia	0	0	0	0.416388	0	0.431742	0	0	0	0	0.151871	0	2.48144	0.240239	0.750003
k__Bacteria;p__Proteobacteria;c__Gammaproteobacteria;o__Alteromonadales;f__Alteromonadaceae;g__Marinobacter;s__Marinobacter sp. BSs20148	0.210024	0	0.234331	0	0	0	0	0.254231	0	0	0.301415	0	-0.322454	0.810431	0.974523
k__Bacteria;p__Proteobacteria;c__Gammaproteobacteria;o__Vibrionales;f__Vibrionaceae;g__Vibrio;s__Vibrio jasicida	0	0	0.541241	0	0	0.21343	0	0	0	0.245329	0	0	1.62113	0.411028	0.795136
k__Bacteria;p__Proteobacteria;c__Epsilonproteobacteria;o__Campylobacterales;f__Campylobacteraceae;g__Campylobacter;s__Campylobacter insulaenigrae	0.214238	0	0	0	0	0.154805	0	0.255547	0.375409	0	0	0	-0.773748	0.592525	0.895816
k__Bacteria;p__Proteobacteria;c__Gammaproteobacteria;o__Aeromonadales;f__Aeromonadaceae;g__Aeromonas;s__Aeromonas rivipollensis	0	0	0	0	0	0.584462	0.415538	0	0	0	0	0	0.492129	0.81853	0.974707
k__Bacteria;p__Firmicutes;c__Bacilli;o__Bacillales;f__Bacillaceae;g__Bacillus;s__Unclassified_Bacillus subtilis group	0	0	0	0.482707	0	0	0	0	0.517293	0	0	0	-0.0998339	0.961975	0.993549
k__Eukaryota;p__Ascomycota;c__Sordariomycetes;o__Unclassified_Sordariomycetes;f__Unclassified_Sordariomycetes;g__Unclassified_Sordariomycetes;s__Unclassified_Sordariomycetes	0.506054	0	0	0.211471	0	0.282475	0	0	0	0	0	0	inf	0.0766796	0.750003
k__Bacteria;p__Proteobacteria;c__Gammaproteobacteria;o__unidentified;f__unidentified;g__unidentified;s__unidentified	0.376958	0	0.238568	0	0	0.156792	0	0	0.227682	0	0	0	1.76218	0.252188	0.750003
k__Bacteria;p__Proteobacteria;c__Deltaproteobacteria;o__Desulfovibrionales;f__Desulfovibrionaceae;g__Lawsonia;s__Lawsonia intracellularis	1	0	0	0	0	0	0	0	0	0	0	0	inf	0.340893	0.750003
k__Bacteria;p__Actinobacteria;c__Actinobacteria;o__Corynebacteriales;f__Corynebacteriaceae;g__Corynebacterium;s__Corynebacterium kutscheri	0.200998	0	0	0	0	0.252668	0	0	0	0	0.312188	0.234145	-0.268151	0.842681	0.976371
k__Bacteria;p__Bacteroidetes;c__Saprospiria;o__Saprospirales;f__Haliscomenobacteraceae;g__Haliscomenobacter;s__Haliscomenobacter hydrossis	0.160114	0	0	0	0	0.158503	0	0	0.230166	0	0.451218	0	-1.09665	0.489495	0.840749
k__Bacteria;p__Bacteroidetes;c__Flavobacteriia;o__Flavobacteriales;f__Flavobacteriaceae;g__Dokdonia;s__Dokdonia sp. 4H-3-7-5	0.281164	0	0	0	0	0.159049	0	0	0	0.252292	0	0.307495	-0.346674	0.801113	0.971847
k__Bacteria;p__Cyanobacteria;c__unidentified;o__Nostocales;f__Rivulariaceae;g__Rivularia;s__Rivularia sp. PCC 7116	0	0	0	0	0	0	0.76728	0	0.23272	0	0	0	#NAME?	0.215338	0.750003
k__Bacteria;p__Firmicutes;c__Clostridia;o__Clostridiales;f__Clostridiaceae;g__Clostridium;s__Clostridium chauvoei	0	0	0	0	0	1	0	0	0	0	0	0	inf	0.340893	0.750003
k__Bacteria;p__Bacteroidetes;c__Bacteroidia;o__Bacteroidales;f__Bacteroidaceae;g__Bacteroides;s__Bacteroides ovatus	0	0	0	0.592355	0	0	0	0	0	0	0.407645	0	0.539147	0.802484	0.971847
k__Bacteria;p__Thermotogae;c__Thermotogae;o__Thermotogales;f__Thermotogaceae;g__Pseudothermotoga;s__Pseudothermotoga thermarum	0	0	0	0	0	0	1	0	0	0	0	0	#NAME?	0.340893	0.750003
k__Bacteria;p__Actinobacteria;c__Actinobacteria;o__Frankiales;f__Frankiaceae;g__Frankia;s__Frankia symbiont of Datisca glomerata	0	0	0	0	0	1	0	0	0	0	0	0	inf	0.340893	0.750003
k__Bacteria;p__Proteobacteria;c__Betaproteobacteria;o__Burkholderiales;f__Comamonadaceae;g__Limnohabitans;s__Limnohabitans sp. 103DPR2	0.280592	0	0.247158	0	0	0	0	0	0	0	0	0.472251	0.160301	0.925515	0.987488
k__Bacteria;p__Bacteroidetes;c__Flavobacteriia;o__Flavobacteriales;f__Flavobacteriaceae;g__Tenacibaculum;s__Tenacibaculum dicentrarchi	0	0	0	1	0	0	0	0	0	0	0	0	inf	0.340893	0.750003
k__Bacteria;p__Firmicutes;c__Bacilli;o__Bacillales;f__Staphylococcaceae;g__Staphylococcus;s__Staphylococcus pasteuri	1	0	0	0	0	0	0	0	0	0	0	0	inf	0.340893	0.750003
k__Bacteria;p__Fusobacteria;c__Fusobacteriia;o__Fusobacteriales;f__Fusobacteriaceae;g__Fusobacterium;s__Fusobacterium necrophorum	0	0	0	0	0	0	1	0	0	0	0	0	#NAME?	0.340893	0.750003
k__Bacteria;p__Bacteroidetes;c__Flavobacteriia;o__Flavobacteriales;f__Flavobacteriaceae;g__Dokdonia;s__Dokdonia donghaensis	0.175096	0	0.338381	0	0	0	0	0	0	0	0.486523	0	0.0777921	0.964963	0.995001
k__Bacteria;p__Proteobacteria;c__Gammaproteobacteria;o__Xanthomonadales;f__Xanthomonadaceae;g__Xanthomonas;s__Xanthomonas albilineans	0.413	0	0	0	0	0.197881	0	0	0	0.389119	0	0	0.650679	0.706902	0.939691
k__Bacteria;p__Proteobacteria;c__Gammaproteobacteria;o__Aeromonadales;f__Aeromonadaceae;g__Zobellella;s__Zobellella denitrificans	0	0	0	0	0	0.163647	0	0.564599	0	0	0.271753	0	-2.35352	0.287167	0.750003
k__Bacteria;p__Proteobacteria;c__Betaproteobacteria;o__Burkholderiales;f__Oxalobacteraceae;g__Herbaspirillum;s__Herbaspirillum hiltneri	0	0	1	0	0	0	0	0	0	0	0	0	inf	0.340893	0.750003
k__Eukaryota;p__Ascomycota;c__Pneumocystidomycetes;o__Pneumocystidales;f__Pneumocystidaceae;g__Pneumocystis;s__Pneumocystis murina	0	0	0.535934	0	0.464066	0	0	0	0	0	0	0	inf	0.146322	0.750003
k__Bacteria;p__Actinobacteria;c__Actinobacteria;o__Micrococcales;f__Micrococcaceae;g__Pseudarthrobacter;s__Pseudarthrobacter equi	0	0	0	0	0	0	0	1	0	0	0	0	#NAME?	0.340893	0.750003
k__Bacteria;p__Bacteroidetes;c__Flavobacteriia;o__Flavobacteriales;f__Flavobacteriaceae;g__Polaribacter;s__Polaribacter sp. ALD11	0.198472	0	0	0	0	0.166505	0.399671	0	0	0	0.235353	0	-0.799004	0.586897	0.894216
k__Bacteria;p__Firmicutes;c__Bacilli;o__Lactobacillales;f__Enterococcaceae;g__Enterococcus;s__Enterococcus durans	0	0	0	0.440754	0	0	0.559246	0	0	0	0	0	-0.343509	0.871152	0.976371
k__Bacteria;p__Actinobacteria;c__Actinobacteria;o__Micrococcales;f__Microbacteriaceae;g__Leifsonia;s__Leifsonia xyli	0	0	0	0	0	1	0	0	0	0	0	0	inf	0.340893	0.750003
k__Bacteria;p__Proteobacteria;c__Betaproteobacteria;o__Burkholderiales;f__Alcaligenaceae;g__Bordetella;s__Bordetella bronchiseptica	0	0	0	0	0	0	0	0	0.732418	0.267582	0	0	#NAME?	0.199433	0.750003
k__Bacteria;p__Firmicutes;c__Bacilli;o__Lactobacillales;f__Lactobacillaceae;g__Lactobacillus;s__Lactobacillus sakei	0.35619	0	0.64381	0	0	0	0	0	0	0	0	0	inf	0.166734	0.750003
k__Bacteria;p__Bacteroidetes;c__Sphingobacteriia;o__Sphingobacteriales;f__Sphingobacteriaceae;g__Sphingobacterium;s__Sphingobacterium sp. B29	0	0	0.395165	0	0	0	0	0	0	0.269261	0.335573	0	-0.614084	0.712198	0.941563
k__Bacteria;p__Proteobacteria;c__Alphaproteobacteria;o__Rhodospirillales;f__Rhodospirillaceae;g__Azospirillum;s__Azospirillum humicireducens	0.34515	0	0	0	0	0.408305	0	0	0	0	0.246545	0	1.61167	0.368932	0.761375
k__Bacteria;p__Proteobacteria;c__Gammaproteobacteria;o__Enterobacterales;f__Erwiniaceae;g__Pantoea;s__Pantoea agglomerans	0	0	0	0.307371	0	0.692629	0	0	0	0	0	0	inf	0.183222	0.750003
k__Bacteria;p__Proteobacteria;c__Gammaproteobacteria;o__Enterobacterales;f__Erwiniaceae;g__Wigglesworthia;s__Wigglesworthia glossinidia	0	0	0	0.317105	0	0.312026	0.370869	0	0	0	0	0	0.762451	0.645136	0.913169
k__Bacteria;p__Proteobacteria;c__Gammaproteobacteria;o__Alteromonadales;f__Colwelliaceae;g__Colwellia;s__Colwellia psychrerythraea	0	0	0	0.448985	0	0.275833	0	0	0	0.275183	0	0	1.39723	0.433677	0.808284
k__Archaea;p__Euryarchaeota;c__Halobacteria;o__Natrialbales;f__Natrialbaceae;g__Natrialba;s__Natrialba magadii	0	0	0	0	0	1	0	0	0	0	0	0	inf	0.340893	0.750003
k__Bacteria;p__Bacteroidetes;c__Flavobacteriia;o__Flavobacteriales;f__Blattabacteriaceae;g__Blattabacterium;s__Blattabacterium sp. (Mastotermes darwiniensis)	0	0	0	0	0	1	0	0	0	0	0	0	inf	0.340893	0.750003
k__Bacteria;p__Proteobacteria;c__Gammaproteobacteria;o__Vibrionales;f__Vibrionaceae;g__Vibrio;s__Vibrio alginolyticus	0	0	0.740768	0	0	0	0	0	0	0	0	0.259232	1.51478	0.553203	0.873893
k__Bacteria;p__Proteobacteria;c__Alphaproteobacteria;o__Rhizobiales;f__Methylobacteriaceae;g__Methylobacterium;s__Methylobacterium radiotolerans	0	0	1	0	0	0	0	0	0	0	0	0	inf	0.340893	0.750003
k__Bacteria;p__Proteobacteria;c__Gammaproteobacteria;o__Pasteurellales;f__Pasteurellaceae;g__Aggregatibacter;s__Unclassified_Aggregatibacter	0.334635	0	0	0	0	0	0	0.487406	0	0	0.177959	0	-0.991557	0.586599	0.894216
k__Bacteria;p__Actinobacteria;c__Actinobacteria;o__Micrococcales;f__Microbacteriaceae;g__Rhodoluna;s__Rhodoluna lacicola	0	0	1	0	0	0	0	0	0	0	0	0	inf	0.340893	0.750003
k__Bacteria;p__Proteobacteria;c__Alphaproteobacteria;o__Rhizobiales;f__Bartonellaceae;g__Bartonella;s__Bartonella grahamii	0.382906	0	0	0	0	0	0	0	0.436091	0	0.181003	0	-0.688503	0.695551	0.933828
k__Bacteria;p__Proteobacteria;c__Gammaproteobacteria;o__Vibrionales;f__Vibrionaceae;g__Vibrio;s__Unclassified_Vibrio harveyi group	0	0	0	0	0	0	0.325448	0	0.383575	0.290976	0	0	#NAME?	0.0518014	0.750003
k__Bacteria;p__Firmicutes;c__Bacilli;o__Lactobacillales;f__Lactobacillaceae;g__Lactobacillus;s__Lactobacillus curvatus	0	1	0	0	0	0	0	0	0	0	0	0	inf	0.340893	0.750003
k__Bacteria;p__Proteobacteria;c__Gammaproteobacteria;o__Oceanospirillales;f__Halomonadaceae;g__Halomonas;s__Halomonas aestuarii	0	0	0	0	0	0.527579	0.472421	0	0	0	0	0	0.159312	0.939455	0.989247
k__Bacteria;p__Proteobacteria;c__Alphaproteobacteria;o__Rhodobacterales;f__Rhodobacteraceae;g__Epibacterium;s__Epibacterium mobile	0	0	0	0	0	0.752631	0	0	0	0	0.247369	0	1.60527	0.537957	0.868396
k__Bacteria;p__Proteobacteria;c__Gammaproteobacteria;o__Enterobacterales;f__Enterobacteriaceae;g__Candidatus Gullanella;s__Candidatus Gullanella endobia	0.363807	0	0	0	0	0.185643	0	0	0	0.45055	0	0	0.286303	0.869228	0.976371
k__Bacteria;p__Bacteroidetes;c__Flavobacteriia;o__Flavobacteriales;f__Flavobacteriaceae;g__Capnocytophaga;s__Capnocytophaga ochracea	0.187914	0	0	0	0	0	0	0.589596	0	0	0.22249	0	-2.11156	0.335131	0.750003
k__Bacteria;p__Proteobacteria;c__Gammaproteobacteria;o__Enterobacterales;f__Erwiniaceae;g__Pantoea;s__Pantoea rwandensis	0	0	0.283064	0	0	0.213942	0	0	0	0	0.183888	0.319106	-0.0172796	0.989922	0.996855
k__Viruses;p__unidentified;c__unidentified;o__Caudovirales;f__Myoviridae;g__T4virus;s__Proteus phage vB_PmiM_Pm5461	0	0	0	1	0	0	0	0	0	0	0	0	inf	0.340893	0.750003
k__Bacteria;p__Chlorobi;c__Chlorobia;o__Chlorobiales;f__Chlorobiaceae;g__Chlorobium;s__Chlorobium chlorochromatii	0	0	0	0	0	1	0	0	0	0	0	0	inf	0.340893	0.750003
k__Bacteria;p__Proteobacteria;c__Gammaproteobacteria;o__Pseudomonadales;f__Moraxellaceae;g__Psychrobacter;s__Psychrobacter immobilis	0	0	0	0	0	0.627484	0	0	0	0	0.372516	0	0.752277	0.734034	0.946662
k__Bacteria;p__Proteobacteria;c__Gammaproteobacteria;o__Enterobacterales;f__Yersiniaceae;g__Serratia;s__Serratia fonticola	0	0	0.566257	0	0	0	0.433743	0	0	0	0	0	0.384619	0.856331	0.976371
k__Bacteria;p__Proteobacteria;c__Alphaproteobacteria;o__Rhizobiales;f__Bradyrhizobiaceae;g__Bradyrhizobium;s__Bradyrhizobium japonicum	0	0	0	0	0	1	0	0	0	0	0	0	inf	0.340893	0.750003
k__Eukaryota;p__Ascomycota;c__Sordariomycetes;o__Hypocreales;f__Unclassified_Hypocreales;g__Unclassified_Hypocreales;s__Unclassified_Hypocreales	0.230476	0	0.769524	0	0	0	0	0	0	0	0	0	inf	0.216408	0.750003
k__Bacteria;p__Proteobacteria;c__Gammaproteobacteria;o__Pseudomonadales;f__Moraxellaceae;g__Moraxella;s__Moraxella atlantae	0.313569	0	0.463618	0	0	0.222813	0	0	0	0	0	0	inf	0.0663126	0.750003
k__Bacteria;p__Proteobacteria;c__Gammaproteobacteria;o__Pseudomonadales;f__Pseudomonadaceae;g__Pseudomonas;s__Pseudomonas fragi	0.331055	0	0	0	0	0.191652	0	0	0	0.477293	0	0	0.131126	0.94022	0.989247
k__Bacteria;p__Deinococcus-Thermus;c__Deinococci;o__Thermales;f__Unclassified_Thermales;g__Unclassified_Thermales;s__Unclassified_Thermales	0	0	0	0	0	1	0	0	0	0	0	0	inf	0.340893	0.750003
k__Bacteria;p__Firmicutes;c__unidentified;o__unidentified;f__unidentified;g__Ndongobacter;s__Ndongobacter massiliensis	0	0	0.737341	0.262659	0	0	0	0	0	0	0	0	inf	0.20159	0.750003
k__Bacteria;p__Firmicutes;c__Bacilli;o__Lactobacillales;f__Leuconostocaceae;g__Leuconostoc;s__Leuconostoc citreum	0	0	0	0.574674	0	0.195439	0	0	0	0	0.229887	0	1.74414	0.399215	0.78228
k__Bacteria;p__Actinobacteria;c__Actinobacteria;o__Corynebacteriales;f__Nocardiaceae;g__Nocardia;s__Nocardia farcinica	0	0	0	1	0	0	0	0	0	0	0	0	inf	0.340893	0.750003
k__Viruses;p__unidentified;c__unidentified;o__unidentified;f__unidentified;g__unidentified;s__Apis mellifera filamentous virus	0	0	0	0	0	0	0	1	0	0	0	0	#NAME?	0.340893	0.750003
k__Bacteria;p__Proteobacteria;c__Betaproteobacteria;o__Burkholderiales;f__Burkholderiaceae;g__Burkholderia;s__[Pseudomonas] mesoacidophila	0	0	0	0.303544	0	0.198241	0	0	0.302263	0	0.195952	0	0.0102996	0.993987	0.997378
k__Bacteria;p__Firmicutes;c__Clostridia;o__Clostridiales;f__Clostridiaceae;g__Clostridium;s__Clostridium tetani	0.203077	0	0	0.272408	0	0	0.524515	0	0	0	0	0	-0.141583	0.937214	0.989247
k__Bacteria;p__Actinobacteria;c__Actinobacteria;o__Micrococcales;f__Microbacteriaceae;g__Microbacterium;s__Microbacterium paludicola	0	0	0	0.272502	0	0.512814	0	0	0	0	0.214684	0	1.87106	0.342168	0.750003
k__Bacteria;p__Firmicutes;c__Bacilli;o__Bacillales;f__Bacillaceae;g__Bacillus;s__Bacillus flexus	0.597902	0	0	0	0	0	0	0	0	0	0.402098	0	0.57236	0.791344	0.970809
k__Bacteria;p__Actinobacteria;c__Actinobacteria;o__Micrococcales;f__Microbacteriaceae;g__Rathayibacter;s__Rathayibacter tritici	0	0	0	0	0	0.798211	0	0	0	0	0.201789	0	1.98392	0.485418	0.836189
k__Viruses;p__unidentified;c__unidentified;o__Caudovirales;f__Podoviridae;g__N4virus;s__Escherichia virus N4	0	0	0	0	0	0	0	1	0	0	0	0	#NAME?	0.340893	0.750003
k__Bacteria;p__Proteobacteria;c__Gammaproteobacteria;o__Enterobacterales;f__Pectobacteriaceae;g__Pectobacterium;s__Pectobacterium carotovorum	0	0.247495	0	0	0	0	0	0	0.474314	0	0.278191	0	-1.6043	0.386346	0.776023
k__Bacteria;p__Bacteroidetes;c__Sphingobacteriia;o__Sphingobacteriales;f__Sphingobacteriaceae;g__Sphingobacterium;s__Unclassified_Sphingobacterium	0.49609	0	0	0	0	0	0	0	0	0	0.203962	0.299949	-0.0225661	0.98976	0.996855
k__Bacteria;p__Actinobacteria;c__Actinobacteria;o__Micromonosporales;f__Micromonosporaceae;g__Unclassified_Micromonosporaceae;s__Unclassified_Micromonosporaceae	0	0	0	0	0	0	0	1	0	0	0	0	#NAME?	0.340893	0.750003
k__Bacteria;p__Proteobacteria;c__Betaproteobacteria;o__Burkholderiales;f__Burkholderiaceae;g__Burkholderia;s__Unclassified_Burkholderia cepacia complex	0.296378	0	0.370967	0	0	0.332654	0	0	0	0	0	0	inf	0.0508983	0.750003
k__Bacteria;p__Proteobacteria;c__Gammaproteobacteria;o__Enterobacterales;f__Enterobacteriaceae;g__Candidatus Blochmannia;s__Blochmannia endosymbiont of Polyrhachis (Hedomyrma) turneri	0.269086	0	0	0	0	0.208109	0	0	0.522805	0	0	0	-0.131693	0.941442	0.989247
k__Bacteria;p__Firmicutes;c__Bacilli;o__Lactobacillales;f__Leuconostocaceae;g__Weissella;s__Weissella paramesenteroides	0	0	0	0.284668	0	0	0	0	0	0.333244	0.382088	0	-1.32933	0.440265	0.813986
k__Bacteria;p__Proteobacteria;c__Epsilonproteobacteria;o__Campylobacterales;f__Campylobacteraceae;g__Campylobacter;s__Campylobacter cuniculorum	0.299878	0	0	0	0	0	0	0	0.700122	0	0	0	-1.22323	0.610688	0.903366
k__Eukaryota;p__unidentified;c__Glaucocystophyceae;o__unidentified;f__Cyanophoraceae;g__Cyanophora;s__Cyanophora paradoxa	0	0	0	0	1	0	0	0	0	0	0	0	inf	0.340893	0.750003
k__Bacteria;p__Firmicutes;c__Bacilli;o__Bacillales;f__Bacillaceae;g__Lysinibacillus;s__Lysinibacillus sp. YS11	0	0	0	0	0	0.691177	0	0	0.308823	0	0	0	1.16228	0.624453	0.907913
k__Bacteria;p__Proteobacteria;c__Gammaproteobacteria;o__Thiotrichales;f__Francisellaceae;g__Francisella;s__Francisella sp. FSC1006	0.449836	0	0	0	0	0	0.279291	0	0	0	0.270873	0	-0.290465	0.863497	0.976371
k__Bacteria;p__Chloroflexi;c__Caldilineae;o__Caldilineales;f__Caldilineaceae;g__Caldilinea;s__Caldilinea aerophila	0	0	0	0	0	0.787359	0	0	0	0	0.212641	0	1.8886	0.497091	0.840749
k__Bacteria;p__Proteobacteria;c__Betaproteobacteria;o__Nitrosomonadales;f__Methylophilaceae;g__Methylophilus;s__Methylophilus sp. TWE2	0	0	0	0	0	0.215672	0.571146	0	0	0	0.213182	0	-1.86262	0.371551	0.761375
k__Bacteria;p__Firmicutes;c__Bacilli;o__Bacillales;f__Bacillaceae;g__Bacillus;s__Bacillus megaterium	0	0	0	0	0	1	0	0	0	0	0	0	inf	0.340893	0.750003
k__Viruses;p__unidentified;c__unidentified;o__Caudovirales;f__Siphoviridae;g__unidentified;s__Moraxella phage Mcat5	0.782905	0	0	0	0	0.217095	0	0	0	0	0	0	inf	0.222899	0.750003
k__Bacteria;p__Proteobacteria;c__Gammaproteobacteria;o__Enterobacterales;f__Enterobacteriaceae;g__Candidatus Moranella;s__Candidatus Moranella endobia	0.358572	0	0	0	0	0	0.28409	0	0.357338	0	0	0	-0.839024	0.614662	0.903366
k__Viruses;p__unidentified;c__unidentified;o__Caudovirales;f__Podoviridae;g__unidentified;s__unidentified	1	0	0	0	0	0	0	0	0	0	0	0	inf	0.340893	0.750003
k__Bacteria;p__Firmicutes;c__Bacilli;o__Lactobacillales;f__Leuconostocaceae;g__Weissella;s__Weissella koreensis	0.337131	0	0	0.443303	0	0.219566	0	0	0	0	0	0	inf	0.0636754	0.750003
k__Bacteria;p__Actinobacteria;c__Actinobacteria;o__Corynebacteriales;f__Mycobacteriaceae;g__Mycolicibacterium;s__Mycolicibacterium vaccae	0	0	0	0	0	0	0	0	0	0	0	1	#NAME?	0.340893	0.750003
k__Bacteria;p__Proteobacteria;c__Gammaproteobacteria;o__Pseudomonadales;f__Pseudomonadaceae;g__Pseudomonas;s__Pseudomonas xinjiangensis	0.370766	0	0	0	0	0	0	0	0.321073	0	0.30816	0	-0.763085	0.644909	0.913169
k__Bacteria;p__Proteobacteria;c__Gammaproteobacteria;o__Alteromonadales;f__Idiomarinaceae;g__Idiomarina;s__Idiomarina loihiensis	0.451529	0	0	0	0	0	0	0	0.548471	0	0	0	-0.280599	0.894167	0.983938
k__Bacteria;p__Bacteroidetes;c__Flavobacteriia;o__Flavobacteriales;f__Flavobacteriaceae;g__Chryseobacterium;s__Chryseobacterium glaciei	0	0	0	0	0	0.675295	0	0	0.324705	0	0	0	1.05639	0.649896	0.914082
k__Eukaryota;p__Ascomycota;c__Saccharomycetes;o__Saccharomycetales;f__Saccharomycetaceae;g__Zygosaccharomyces;s__Zygosaccharomyces mellis	0	0	0	0	0	0	0	1	0	0	0	0	#NAME?	0.340893	0.750003
k__Bacteria;p__Proteobacteria;c__Alphaproteobacteria;o__Rhizobiales;f__Hyphomicrobiaceae;g__Devosia;s__Devosia sp. A16	0	0	0	0	0	1	0	0	0	0	0	0	inf	0.340893	0.750003
k__Bacteria;p__Actinobacteria;c__Actinobacteria;o__Geodermatophilales;f__Geodermatophilaceae;g__Modestobacter;s__Modestobacter marinus	0	0	0	0	0	0	1	0	0	0	0	0	#NAME?	0.340893	0.750003
k__Bacteria;p__Firmicutes;c__Bacilli;o__Lactobacillales;f__Lactobacillaceae;g__Lactobacillus;s__Lactobacillus gasseri	0	0	0	0	0	0	0	0	0.417813	0.582187	0	0	#NAME?	0.152176	0.750003
k__Bacteria;p__Proteobacteria;c__Epsilonproteobacteria;o__Campylobacterales;f__Campylobacteraceae;g__Campylobacter;s__Campylobacter sputorum	0	0	0	0.618727	0	0.381273	0	0	0	0	0	0	inf	0.159915	0.750003
k__Bacteria;p__Proteobacteria;c__Gammaproteobacteria;o__Pasteurellales;f__Pasteurellaceae;g__Actinobacillus;s__Actinobacillus porcitonsillarum	0.362566	0	0	0.309775	0	0	0	0	0	0	0.327658	0	1.037	0.536418	0.867292
k__Bacteria;p__Proteobacteria;c__Gammaproteobacteria;o__Enterobacterales;f__Pectobacteriaceae;g__Pectobacterium;s__Unclassified_Pectobacterium	0.232931	0	0	0	0	0	0.767069	0	0	0	0	0	-1.71945	0.520298	0.856191
k__Bacteria;p__Proteobacteria;c__Betaproteobacteria;o__Burkholderiales;f__Comamonadaceae;g__Delftia;s__Delftia acidovorans	0	0	0	0	0	0.580557	0	0	0	0	0.419443	0	0.468962	0.82655	0.976371
k__Bacteria;p__Proteobacteria;c__Alphaproteobacteria;o__Rhodospirillales;f__Acetobacteraceae;g__Kozakia;s__Kozakia baliensis	0	0	0	0.31915	0	0	0.427088	0	0	0	0.253762	0	-1.0931	0.527487	0.862061
k__Archaea;p__Euryarchaeota;c__Methanococci;o__Methanococcales;f__Methanococcaceae;g__Methanococcus;s__Methanococcus maripaludis	0.23868	0	0	0	0	0.418214	0	0	0.343106	0	0	0	0.937007	0.585256	0.894216
k__Bacteria;p__Proteobacteria;c__Gammaproteobacteria;o__Enterobacterales;f__Pectobacteriaceae;g__Pectobacterium;s__Pectobacterium wasabiae	0	0	0	0	0	0.42311	0	0	0.343244	0	0.233645	0	-0.447262	0.791064	0.970809
k__Bacteria;p__Proteobacteria;c__Alphaproteobacteria;o__Rhizobiales;f__Bartonellaceae;g__Bartonella;s__Bartonella henselae	0	0	0	0	0	0	0	0	0.343448	0.656552	0	0	#NAME?	0.170642	0.750003
k__Bacteria;p__Proteobacteria;c__Gammaproteobacteria;o__Chromatiales;f__Chromatiaceae;g__unidentified;s__Chromatiaceae bacterium 2141T.STBD.0c.01a	0	0	0	0	0	0.451829	0.311868	0	0	0	0.236303	0	-0.278847	0.86972	0.976371
k__Bacteria;p__Proteobacteria;c__Gammaproteobacteria;o__Enterobacterales;f__Enterobacteriaceae;g__Cronobacter;s__Cronobacter universalis	0.242579	0	0	0	0.3765	0	0	0	0	0.380921	0	0	0.700631	0.677496	0.923067
k__Bacteria;p__Proteobacteria;c__Gammaproteobacteria;o__Chromatiales;f__Woeseiaceae;g__Woeseia;s__Woeseia oceani	0.486194	0	0	0	0	0	0	0	0	0	0.513806	0	-0.0796903	0.969632	0.995001
k__Bacteria;p__Actinobacteria;c__Actinobacteria;o__Streptomycetales;f__Streptomycetaceae;g__Streptomyces;s__Streptomyces sp. 3214.6	0	0	0	0	0	0	0	0	0	0	0	1	#NAME?	0.340893	0.750003
k__Bacteria;p__Firmicutes;c__Bacilli;o__Bacillales;f__Paenibacillaceae;g__Thermobacillus;s__Thermobacillus composti	0	0	0	0	0	0	0	0	0	0	1	0	#NAME?	0.340893	0.750003
k__Bacteria;p__Proteobacteria;c__Gammaproteobacteria;o__Enterobacterales;f__Morganellaceae;g__Xenorhabdus;s__Xenorhabdus bovienii	0	0	0	0	0	0.293884	0	0	0	0	0	0.706116	-1.26466	0.601691	0.897462
k__Archaea;p__Euryarchaeota;c__Methanobacteria;o__Methanobacteriales;f__Methanobacteriaceae;g__Methanobrevibacter;s__Methanobrevibacter sp. YE315	0	0	0	0	0	1	0	0	0	0	0	0	inf	0.340893	0.750003
k__Bacteria;p__Actinobacteria;c__Coriobacteriia;o__Eggerthellales;f__Eggerthellaceae;g__Adlercreutzia;s__Adlercreutzia equolifaciens	0	0	0	0	0	1	0	0	0	0	0	0	inf	0.340893	0.750003
k__Bacteria;p__Actinobacteria;c__Actinobacteria;o__Propionibacteriales;f__Propionibacteriaceae;g__Cutibacterium;s__Cutibacterium acnes	0	1	0	0	0	0	0	0	0	0	0	0	inf	0.340893	0.750003
k__Bacteria;p__Proteobacteria;c__Gammaproteobacteria;o__Enterobacterales;f__Yersiniaceae;g__Serratia;s__Serratia symbiotica	0	0.458071	0	0	0	0	0	0	0	0	0	0.541929	-0.242534	0.908266	0.985179
k__Bacteria;p__Bacteroidetes;c__Bacteroidia;o__Bacteroidales;f__Prevotellaceae;g__Prevotella;s__Unclassified_Prevotella	0	0	0	0	0	0	1	0	0	0	0	0	#NAME?	0.340893	0.750003
k__Bacteria;p__Proteobacteria;c__Gammaproteobacteria;o__Oceanospirillales;f__Kangiellaceae;g__Kangiella;s__Unclassified_Kangiella	0	0.313171	0	0	0	0	0	0	0	0	0.686829	0	-1.133	0.631292	0.907913
k__Bacteria;p__Actinobacteria;c__Actinobacteria;o__Streptosporangiales;f__Streptosporangiaceae;g__Nonomuraea;s__Nonomuraea gerenzanensis	0	0	0	0	0	0.752171	0	0	0	0	0.247829	0	1.60172	0.538535	0.868396
k__Archaea;p__Euryarchaeota;c__Unclassified_Euryarchaeota;o__Unclassified_Euryarchaeota;f__Unclassified_Euryarchaeota;g__Unclassified_Euryarchaeota;s__Unclassified_Euryarchaeota	0	0	0	1	0	0	0	0	0	0	0	0	inf	0.340893	0.750003
k__Bacteria;p__Firmicutes;c__Bacilli;o__Lactobacillales;f__Streptococcaceae;g__Streptococcus;s__Streptococcus sp. oral taxon 431	0.513043	0	0	0	0	0	0	0	0	0	0.486957	0	0.0752844	0.971308	0.995001
k__Bacteria;p__Proteobacteria;c__Betaproteobacteria;o__Burkholderiales;f__Comamonadaceae;g__Acidovorax;s__Unclassified_Acidovorax	0	0	0	0	0	0.668439	0.331561	0	0	0	0	0	1.01152	0.661273	0.920844
k__Bacteria;p__Actinobacteria;c__Actinobacteria;o__Streptosporangiales;f__Streptosporangiaceae;g__Nonomuraea;s__Nonomuraea sp. ATCC 55076	0	0	0	0	0	0	0	0	0	1	0	0	#NAME?	0.340893	0.750003
k__Bacteria;p__Firmicutes;c__Bacilli;o__Bacillales;f__Planococcaceae;g__Sporosarcina;s__Sporosarcina ureae	0	0	0	0	0	0	0	0	0	1	0	0	#NAME?	0.340893	0.750003
k__Bacteria;p__Firmicutes;c__Clostridia;o__Clostridiales;f__Lachnospiraceae;g__unidentified;s__[Eubacterium] rectale	0	0	1	0	0	0	0	0	0	0	0	0	inf	0.340893	0.750003
k__Bacteria;p__Armatimonadetes;c__Fimbriimonadia;o__Fimbriimonadales;f__Fimbriimonadaceae;g__Fimbriimonas;s__Fimbriimonas ginsengisoli	0	0	0	0	0	0.490081	0	0	0	0	0.509919	0	-0.0572462	0.978175	0.995001
k__Viruses;p__unidentified;c__unidentified;o__Caudovirales;f__Siphoviridae;g__Lambdavirus;s__Mannheimia phage vB_MhS_587AP2	0	0	0	0	0	0	1	0	0	0	0	0	#NAME?	0.340893	0.750003
k__Bacteria;p__Firmicutes;c__Clostridia;o__Clostridiales;f__Lachnospiraceae;g__Blautia;s__Blautia obeum	0	0	0	1	0	0	0	0	0	0	0	0	inf	0.340893	0.750003
k__Bacteria;p__Proteobacteria;c__Gammaproteobacteria;o__Alteromonadales;f__Shewanellaceae;g__Shewanella;s__Shewanella sp. WE21	0	0	0	0	0	0	0	0	0.581847	0.418153	0	0	#NAME?	0.152116	0.750003
k__Bacteria;p__Bacteroidetes;c__Flavobacteriia;o__Flavobacteriales;f__Flavobacteriaceae;g__Chryseobacterium;s__Chryseobacterium sp. IHB B 17019	0	0	0	0	0	0.613284	0	0	0	0	0.386716	0	0.665282	0.761083	0.961076
k__Bacteria;p__Planctomycetes;c__Phycisphaerae;o__unidentified;f__unidentified;g__unidentified;s__Phycisphaerae bacterium ST-PulAB-D4	0	0	0	0	0	0.534063	0	0	0	0.465937	0	0	0.196873	0.925323	0.987488
k__Bacteria;p__Proteobacteria;c__Alphaproteobacteria;o__Rhizobiales;f__Methylobacteriaceae;g__Methylobacterium;s__Methylobacterium sp. 4-46	0	0	0	1	0	0	0	0	0	0	0	0	inf	0.340893	0.750003
k__Bacteria;p__Actinobacteria;c__Actinobacteria;o__Corynebacteriales;f__Corynebacteriaceae;g__Corynebacterium;s__Corynebacterium atypicum	0	0	0	1	0	0	0	0	0	0	0	0	inf	0.340893	0.750003
k__Bacteria;p__Bacteroidetes;c__Bacteroidia;o__Bacteroidales;f__Prevotellaceae;g__Prevotella;s__Prevotella ruminicola	0	0	0	0	0	1	0	0	0	0	0	0	inf	0.340893	0.750003
k__Bacteria;p__Proteobacteria;c__Betaproteobacteria;o__Burkholderiales;f__Burkholderiaceae;g__Polynucleobacter;s__Polynucleobacter cosmopolitanus	0.54303	0	0	0	0	0	0	0	0	0	0.45697	0	0.248932	0.905888	0.984767
k__Bacteria;p__Proteobacteria;c__Gammaproteobacteria;o__Enterobacterales;f__Enterobacteriaceae;g__Cronobacter;s__Cronobacter turicensis	0.271532	0	0	0.728468	0	0	0	0	0	0	0	0	inf	0.197725	0.750003
k__Bacteria;p__Proteobacteria;c__Gammaproteobacteria;o__Pseudomonadales;f__Pseudomonadaceae;g__Pseudomonas;s__Pseudomonas monteilii	0	0	0	0	0	0.269727	0	0	0.391676	0	0.338598	0	-1.43694	0.410705	0.795136
k__Bacteria;p__Proteobacteria;c__Betaproteobacteria;o__Burkholderiales;f__Alcaligenaceae;g__Bordetella;s__Bordetella holmesii	0.409874	0	0	0.590126	0	0	0	0	0	0	0	0	inf	0.153629	0.750003
k__Bacteria;p__Proteobacteria;c__Betaproteobacteria;o__Nitrosomonadales;f__Methylophilaceae;g__Candidatus Methylopumilus;s__Candidatus Methylopumilus planktonicus	0.405352	0.326648	0	0	0	0	0	0	0	0	0.268	0	1.44961	0.408978	0.794537
k__Bacteria;p__Cyanobacteria;c__unidentified;o__Synechococcales;f__Synechococcaceae;g__Synechococcus;s__Synechococcus sp. SynAce01	0	0	0	0	0	0.272567	0	0	0	0	0.727433	0	-1.4162	0.571156	0.882836
k__Bacteria;p__Proteobacteria;c__Gammaproteobacteria;o__Enterobacterales;f__Morganellaceae;g__Unclassified_Morganellaceae;s__Unclassified_Morganellaceae	0	0	1	0	0	0	0	0	0	0	0	0	inf	0.340893	0.750003
k__Bacteria;p__Proteobacteria;c__Gammaproteobacteria;o__Vibrionales;f__Vibrionaceae;g__Vibrio;s__Vibrio mimicus	0	0	0	0	0	0.592339	0	0	0	0	0.407661	0	0.539053	0.802516	0.971847
k__Bacteria;p__Bacteroidetes;c__Flavobacteriia;o__Flavobacteriales;f__Flavobacteriaceae;g__Chryseobacterium;s__Chryseobacterium camelliae	0	0	0	0	0	0.556884	0	0	0	0	0.443116	0	0.329694	0.876173	0.976371
k__Bacteria;p__Firmicutes;c__Bacilli;o__Lactobacillales;f__Lactobacillaceae;g__Pediococcus;s__Pediococcus acidilactici	0.285264	0	0	0	0.438366	0	0	0	0	0	0.27637	0	1.38865	0.433116	0.808284
k__Bacteria;p__Actinobacteria;c__Actinobacteria;o__Streptomycetales;f__Streptomycetaceae;g__Streptomyces;s__Streptomyces sp. SCSIO 03032	0	0	0	0	0	0	0	0	0.407689	0.592311	0	0	#NAME?	0.154051	0.750003
k__Bacteria;p__Tenericutes;c__Mollicutes;o__Mycoplasmatales;f__Mycoplasmataceae;g__Mycoplasma;s__Mycoplasma canis	0	0	0	0	0	0.281691	0.367477	0	0	0	0.350832	0	-1.35049	0.433197	0.808284
k__Bacteria;p__Proteobacteria;c__Betaproteobacteria;o__Burkholderiales;f__Burkholderiaceae;g__Pandoraea;s__Pandoraea faecigallinarum	0	0	0	0	0	0.564655	0	0	0	0	0.435345	0	0.375208	0.859708	0.976371
k__Bacteria;p__Proteobacteria;c__Alphaproteobacteria;o__Rhodospirillales;f__Rhodospirillaceae;g__Azospirillum;s__Azospirillum thiophilum	0	0	0	0	0	1	0	0	0	0	0	0	inf	0.340893	0.750003
k__Bacteria;p__Proteobacteria;c__Betaproteobacteria;o__Burkholderiales;f__Comamonadaceae;g__Unclassified_Comamonadaceae;s__Unclassified_Comamonadaceae	0	0	0	0	0	0.632647	0	0	0	0	0.367353	0	0.784231	0.724423	0.946662
k__Bacteria;p__Proteobacteria;c__Alphaproteobacteria;o__Sphingomonadales;f__Sphingomonadaceae;g__Novosphingobium;s__Novosphingobium resinovorum	0	0	0	0	0	1	0	0	0	0	0	0	inf	0.340893	0.750003
k__Bacteria;p__Proteobacteria;c__Alphaproteobacteria;o__Rhizobiales;f__Xanthobacteraceae;g__Azorhizobium;s__Azorhizobium caulinodans	0	0	0	0	0	0.71746	0	0	0	0	0.28254	0	1.34444	0.585158	0.894216
k__Bacteria;p__Proteobacteria;c__Gammaproteobacteria;o__Alteromonadales;f__Alteromonadaceae;g__Marinobacter;s__Marinobacter psychrophilus	0	0	0	0	0	0	0	1	0	0	0	0	#NAME?	0.340893	0.750003
k__Bacteria;p__Nitrospirae;c__Nitrospira;o__Nitrospirales;f__Nitrospiraceae;g__Nitrospira;s__Nitrospira moscoviensis	0	0	0	0	0	1	0	0	0	0	0	0	inf	0.340893	0.750003
k__Bacteria;p__Actinobacteria;c__Actinobacteria;o__Candidatus Nanopelagicales;f__Candidatus Nanopelagicaceae;g__Candidatus Planktophila;s__Candidatus Planktophila dulcis	0	0.620438	0	0	0	0	0.379562	0	0	0	0	0	0.708953	0.747345	0.95276
k__Bacteria;p__Firmicutes;c__Bacilli;o__Lactobacillales;f__Enterococcaceae;g__Enterococcus;s__Enterococcus silesiacus	0	0	0	0	0	0	0.518017	0.481983	0	0	0	0	#NAME?	0.145279	0.750003
k__Bacteria;p__Cyanobacteria;c__unidentified;o__Synechococcales;f__Synechococcaceae;g__Synechococcus;s__Synechococcus sp. WH 8109	0	0	0	0	0	0	0	0	0	0	1	0	#NAME?	0.340893	0.750003
k__Bacteria;p__Proteobacteria;c__Alphaproteobacteria;o__Rhizobiales;f__Phyllobacteriaceae;g__Aminobacter;s__Aminobacter sp. MSH1	0	0	0	0.411017	0	0.588983	0	0	0	0	0	0	inf	0.153412	0.750003
k__Bacteria;p__Proteobacteria;c__Alphaproteobacteria;o__Caulobacterales;f__Caulobacteraceae;g__Unclassified_Caulobacteraceae;s__Unclassified_Caulobacteraceae	1	0	0	0	0	0	0	0	0	0	0	0	inf	0.340893	0.750003
k__Bacteria;p__Proteobacteria;c__Alphaproteobacteria;o__Rhodospirillales;f__Acetobacteraceae;g__Acetobacter;s__Acetobacter ghanensis	0	0	0	0	0	0.705682	0	0	0	0	0.294318	0	1.26164	0.602336	0.897462
k__Bacteria;p__Proteobacteria;c__Alphaproteobacteria;o__Rickettsiales;f__Rickettsiaceae;g__Rickettsia;s__Rickettsia felis	0	0	0	0	0	0	0	0	0	0	1	0	#NAME?	0.340893	0.750003
k__Bacteria;p__Actinobacteria;c__Actinobacteria;o__Corynebacteriales;f__Gordoniaceae;g__Gordonia;s__Gordonia iterans	0	0	0	0	0	0	0	0	0	1	0	0	#NAME?	0.340893	0.750003
k__Bacteria;p__Proteobacteria;c__Gammaproteobacteria;o__unidentified;f__unidentified;g__unidentified;s__Candidatus Baumannia cicadellinicola	0	0	0	0	0	0	1	0	0	0	0	0	#NAME?	0.340893	0.750003
k__Bacteria;p__Proteobacteria;c__Gammaproteobacteria;o__Thiotrichales;f__Thiotrichaceae;g__Thioploca;s__Thioploca ingrica	0.591211	0	0	0.408789	0	0	0	0	0	0	0	0	inf	0.153837	0.750003
k__Bacteria;p__Actinobacteria;c__Actinobacteria;o__Streptomycetales;f__Streptomycetaceae;g__Streptomyces;s__Streptomyces nodosus	0	0	0	0	0	1	0	0	0	0	0	0	inf	0.340893	0.750003
k__Bacteria;p__Proteobacteria;c__Alphaproteobacteria;o__Rhizobiales;f__Phyllobacteriaceae;g__Chelativorans;s__Chelativorans sp. BNC1	0	0	0	0	0	1	0	0	0	0	0	0	inf	0.340893	0.750003
k__Bacteria;p__Bacteroidetes;c__Flavobacteriia;o__Flavobacteriales;f__Flavobacteriaceae;g__Capnocytophaga;s__Unclassified_Capnocytophaga	0.437855	0	0	0	0	0	0	0	0	0	0.562145	0	-0.360489	0.865008	0.976371
k__Eukaryota;p__Ascomycota;c__Sordariomycetes;o__Sordariales;f__Lasiosphaeriaceae;g__Podospora;s__Podospora anserina	1	0	0	0	0	0	0	0	0	0	0	0	inf	0.340893	0.750003
k__Bacteria;p__Actinobacteria;c__Actinobacteria;o__Corynebacteriales;f__Dietziaceae;g__Dietzia;s__Dietzia timorensis	0	0	0	0	0	0	1	0	0	0	0	0	#NAME?	0.340893	0.750003
k__Bacteria;p__unidentified;c__unidentified;o__unidentified;f__unidentified;g__unidentified;s__magneto-ovoid bacterium MO-1	0	0	1	0	0	0	0	0	0	0	0	0	inf	0.340893	0.750003
k__Bacteria;p__Proteobacteria;c__Alphaproteobacteria;o__Rhodospirillales;f__Acetobacteraceae;g__Roseomonas;s__Roseomonas sp. FDAARGOS_362	0	0	0	0	0	0.685051	0	0	0	0	0.314949	0	1.12109	0.634116	0.907913
k__Bacteria;p__Actinobacteria;c__Actinobacteria;o__Pseudonocardiales;f__Pseudonocardiaceae;g__Alloactinosynnema;s__Alloactinosynnema sp. L-07	0	0	0	0	0	1	0	0	0	0	0	0	inf	0.340893	0.750003
k__Bacteria;p__Cyanobacteria;c__unidentified;o__Nostocales;f__Aphanizomenonaceae;g__Sphaerospermopsis;s__Sphaerospermopsis kisseleviana	0	0	0	1	0	0	0	0	0	0	0	0	inf	0.340893	0.750003
k__Bacteria;p__Proteobacteria;c__Alphaproteobacteria;o__Rhodobacterales;f__Rhodobacteraceae;g__Rhodobaca;s__Rhodobaca barguzinensis	0	0	1	0	0	0	0	0	0	0	0	0	inf	0.340893	0.750003
k__Bacteria;p__Cyanobacteria;c__unidentified;o__Oscillatoriales;f__Microcoleaceae;g__Arthrospira;s__Unclassified_Arthrospira	0.336876	0	0	0	0	0.333487	0	0	0	0	0.329637	0	1.02407	0.540035	0.868863
k__Bacteria;p__Firmicutes;c__Bacilli;o__Bacillales;f__Planococcaceae;g__Ureibacillus;s__Ureibacillus thermosphaericus	0	0	0	0	0	0	0	0	0	1	0	0	#NAME?	0.340893	0.750003
k__Bacteria;p__Firmicutes;c__Bacilli;o__Lactobacillales;f__Streptococcaceae;g__Streptococcus;s__Streptococcus ruminantium	0	0	0	0	0	1	0	0	0	0	0	0	inf	0.340893	0.750003
k__Bacteria;p__Proteobacteria;c__Gammaproteobacteria;o__Vibrionales;f__Vibrionaceae;g__Photobacterium;s__Photobacterium profundum	0	0	0	1	0	0	0	0	0	0	0	0	inf	0.340893	0.750003
k__Eukaryota;p__Ascomycota;c__Eurotiomycetes;o__Eurotiales;f__Aspergillaceae;g__Aspergillus;s__Aspergillus fumigatus	0	0	0	0	0	1	0	0	0	0	0	0	inf	0.340893	0.750003
k__Bacteria;p__Bacteroidetes;c__Flavobacteriia;o__Flavobacteriales;f__Flavobacteriaceae;g__Weeksella;s__Weeksella virosa	0	0	0	0	0	0.663614	0	0	0	0	0.336386	0	0.980229	0.669419	0.923067
k__Bacteria;p__Proteobacteria;c__Betaproteobacteria;o__Burkholderiales;f__Burkholderiaceae;g__Ralstonia;s__Ralstonia insidiosa	0.536072	0	0	0.463928	0	0	0	0	0	0	0	0	inf	0.146333	0.750003
k__Bacteria;p__Proteobacteria;c__Gammaproteobacteria;o__Pseudomonadales;f__Pseudomonadaceae;g__Pseudomonas;s__Pseudomonas salegens	0	0	1	0	0	0	0	0	0	0	0	0	inf	0.340893	0.750003
k__Bacteria;p__Proteobacteria;c__Gammaproteobacteria;o__Pseudomonadales;f__Pseudomonadaceae;g__Pseudomonas;s__Pseudomonas saudimassiliensis	0	0	0	0	0	0	0	0	1	0	0	0	#NAME?	0.340893	0.750003
k__Bacteria;p__Bacteroidetes;c__Cytophagia;o__Cytophagales;f__Cytophagaceae;g__Spirosoma;s__Spirosoma radiotolerans	0	0	1	0	0	0	0	0	0	0	0	0	inf	0.340893	0.750003
k__Bacteria;p__Proteobacteria;c__Gammaproteobacteria;o__Alteromonadales;f__Alteromonadaceae;g__Alteromonas;s__Alteromonas australica	0	0	0	0	0	0.470439	0	0	0.529561	0	0	0	-0.170791	0.935128	0.989247
k__Bacteria;p__Tenericutes;c__Mollicutes;o__Acholeplasmatales;f__Acholeplasmataceae;g__Acholeplasma;s__Acholeplasma brassicae	0	0	0	0	0	0.633696	0	0	0	0	0.366304	0	0.790751	0.722484	0.946662
k__Bacteria;p__Actinobacteria;c__Actinobacteria;o__Corynebacteriales;f__Dietziaceae;g__Dietzia;s__Dietzia sp. JS16-p6b	0	0	0	1	0	0	0	0	0	0	0	0	inf	0.340893	0.750003
k__Bacteria;p__Proteobacteria;c__Deltaproteobacteria;o__Desulfuromonadales;f__Desulfuromonadaceae;g__Pelobacter;s__Pelobacter propionicus	0	0	0	0	0	0	0	0	0	1	0	0	#NAME?	0.340893	0.750003
k__Bacteria;p__Actinobacteria;c__Actinobacteria;o__Corynebacteriales;f__Corynebacteriaceae;g__Corynebacterium;s__Corynebacterium callunae	0	0	0	1	0	0	0	0	0	0	0	0	inf	0.340893	0.750003
k__Bacteria;p__Proteobacteria;c__Gammaproteobacteria;o__Pseudomonadales;f__Pseudomonadaceae;g__Pseudomonas;s__Pseudomonas savastanoi	0	0	0	1	0	0	0	0	0	0	0	0	inf	0.340893	0.750003
k__Bacteria;p__Deinococcus-Thermus;c__Deinococci;o__Deinococcales;f__Deinococcaceae;g__Deinococcus;s__Deinococcus radiophilus	0	0	0	0	0	1	0	0	0	0	0	0	inf	0.340893	0.750003
k__Bacteria;p__Proteobacteria;c__Betaproteobacteria;o__Nitrosomonadales;f__Nitrosomonadaceae;g__Nitrosomonas;s__Nitrosomonas eutropha	0	0	0	0	0	0	0	0	0	0	0	1	#NAME?	0.340893	0.750003
k__Bacteria;p__Proteobacteria;c__Betaproteobacteria;o__Nitrosomonadales;f__Nitrosomonadaceae;g__Nitrosomonas;s__Unclassified_Nitrosomonas	0	0	0	0	0	0	0	0	0	0	0	1	#NAME?	0.340893	0.750003
k__Bacteria;p__Proteobacteria;c__Alphaproteobacteria;o__Rhodospirillales;f__Rhodospirillaceae;g__Magnetospirillum;s__Magnetospirillum gryphiswaldense	0	0	0	0	0	0.415126	0.584874	0	0	0	0	0	-0.494574	0.817688	0.974707
k__Bacteria;p__Proteobacteria;c__Alphaproteobacteria;o__Caulobacterales;f__Caulobacteraceae;g__Caulobacter;s__Unclassified_Caulobacter	0	0	0	0	0	1	0	0	0	0	0	0	inf	0.340893	0.750003
k__Bacteria;p__Proteobacteria;c__Betaproteobacteria;o__Burkholderiales;f__Alcaligenaceae;g__Unclassified_Alcaligenaceae;s__Unclassified_Alcaligenaceae	0	0	0	0	0	1	0	0	0	0	0	0	inf	0.340893	0.750003
k__Bacteria;p__Actinobacteria;c__Actinobacteria;o__Corynebacteriales;f__Mycobacteriaceae;g__Mycobacterium;s__Mycobacterium kansasii	0	0	0	0	0	0	0	0	0	1	0	0	#NAME?	0.340893	0.750003
k__Bacteria;p__Firmicutes;c__Bacilli;o__Lactobacillales;f__Streptococcaceae;g__Streptococcus;s__Streptococcus oralis	1	0	0	0	0	0	0	0	0	0	0	0	inf	0.340893	0.750003
k__Bacteria;p__Actinobacteria;c__Actinobacteria;o__Micrococcales;f__Promicromonosporaceae;g__Isoptericola;s__Unclassified_Isoptericola	0	0	0	1	0	0	0	0	0	0	0	0	inf	0.340893	0.750003
k__Bacteria;p__Proteobacteria;c__Gammaproteobacteria;o__Pseudomonadales;f__Pseudomonadaceae;g__Pseudomonas;s__Pseudomonas silesiensis	0	0	0	0	0	0	0	0	1	0	0	0	#NAME?	0.340893	0.750003
k__Bacteria;p__Proteobacteria;c__Alphaproteobacteria;o__Rhizobiales;f__Methylobacteriaceae;g__Methylorubrum;s__Methylorubrum populi	0	0	0	1	0	0	0	0	0	0	0	0	inf	0.340893	0.750003
k__Viruses;p__unidentified;c__unidentified;o__Ortervirales;f__Retroviridae;g__Alpharetrovirus;s__Avian leukosis virus	0	0	0	0	0	0	0	0	0	0	0	1	#NAME?	0.340893	0.750003
k__Bacteria;p__Firmicutes;c__Bacilli;o__Bacillales;f__Planococcaceae;g__Planococcus;s__Planococcus maritimus	0	0	0	0	0	1	0	0	0	0	0	0	inf	0.340893	0.750003
k__Bacteria;p__Proteobacteria;c__Gammaproteobacteria;o__Pseudomonadales;f__Pseudomonadaceae;g__Pseudomonas;s__Pseudomonas extremorientalis	0	0	0	1	0	0	0	0	0	0	0	0	inf	0.340893	0.750003
k__Bacteria;p__Bacteroidetes;c__Flavobacteriia;o__Flavobacteriales;f__Flavobacteriaceae;g__Polaribacter;s__Polaribacter sp. Hel1_33_78	0	0	0	0	0	1	0	0	0	0	0	0	inf	0.340893	0.750003
k__Bacteria;p__Proteobacteria;c__Betaproteobacteria;o__Burkholderiales;f__Burkholderiaceae;g__Pandoraea;s__Pandoraea oxalativorans	0	0	0	0	0	1	0	0	0	0	0	0	inf	0.340893	0.750003
k__Bacteria;p__Proteobacteria;c__Betaproteobacteria;o__Burkholderiales;f__Comamonadaceae;g__Delftia;s__Delftia sp. HK171	0	0	0	0	0	0	1	0	0	0	0	0	#NAME?	0.340893	0.750003
k__Bacteria;p__Firmicutes;c__Bacilli;o__Bacillales;f__Bacillaceae;g__Bacillus;s__Bacillus coagulans	0	0	0	0	0	0	1	0	0	0	0	0	#NAME?	0.340893	0.750003
k__Bacteria;p__Bacteroidetes;c__Flavobacteriia;o__Flavobacteriales;f__Flavobacteriaceae;g__Maribacter;s__Maribacter sp. MAR_2009_60	0	0	0	0	0	1	0	0	0	0	0	0	inf	0.340893	0.750003
k__Bacteria;p__unidentified;c__unidentified;o__unidentified;f__unidentified;g__unidentified;s__uncultured bacterium OMZ60_14B20	0	0	1	0	0	0	0	0	0	0	0	0	inf	0.340893	0.750003
k__Bacteria;p__Actinobacteria;c__Actinobacteria;o__Streptosporangiales;f__Streptosporangiaceae;g__Streptosporangium;s__Streptosporangium roseum	0	0	0	0	0	1	0	0	0	0	0	0	inf	0.340893	0.750003
k__Bacteria;p__Firmicutes;c__Clostridia;o__Clostridiales;f__Clostridiales Family XVI. Incertae Sedis;g__Carboxydocella;s__Carboxydocella thermautotrophica	0	0	0	1	0	0	0	0	0	0	0	0	inf	0.340893	0.750003
k__Bacteria;p__Actinobacteria;c__Actinobacteria;o__Streptomycetales;f__Streptomycetaceae;g__Streptomyces;s__Streptomyces sp. TLI_053	0	0	0	0	0	1	0	0	0	0	0	0	inf	0.340893	0.750003
k__Bacteria;p__Proteobacteria;c__Gammaproteobacteria;o__Pseudomonadales;f__Pseudomonadaceae;g__Pseudomonas;s__Pseudomonas mediterranea	0	0	0	1	0	0	0	0	0	0	0	0	inf	0.340893	0.750003
k__Bacteria;p__Proteobacteria;c__Alphaproteobacteria;o__unidentified;f__unidentified;g__Micavibrio;s__Micavibrio aeruginosavorus	0	0	0	0	0	0	0	0	1	0	0	0	#NAME?	0.340893	0.750003
k__Bacteria;p__Actinobacteria;c__Actinobacteria;o__Micrococcales;f__Cellulomonadaceae;g__Cellulomonas;s__Cellulomonas gilvus	0	0	0	0	0	1	0	0	0	0	0	0	inf	0.340893	0.750003
k__Eukaryota;p__Ascomycota;c__Eurotiomycetes;o__Eurotiales;f__Trichocomaceae;g__Rasamsonia;s__Rasamsonia emersonii	0	0	0	1	0	0	0	0	0	0	0	0	inf	0.340893	0.750003
k__Bacteria;p__Bacteroidetes;c__Flavobacteriia;o__Flavobacteriales;f__Flavobacteriaceae;g__Psychroflexus;s__Psychroflexus torquis	0	0	0	0	0	0	0	1	0	0	0	0	#NAME?	0.340893	0.750003
k__Bacteria;p__Firmicutes;c__Bacilli;o__Lactobacillales;f__Streptococcaceae;g__Streptococcus;s__Streptococcus marmotae	0	0	0	0	0	0	0	0	0	0	1	0	#NAME?	0.340893	0.750003
k__Bacteria;p__Cyanobacteria;c__unidentified;o__Chroococcales;f__Cyanobacteriaceae;g__Cyanobacterium;s__Cyanobacterium sp. HL-69	0	0	0	0	0	0	0	0	0	1	0	0	#NAME?	0.340893	0.750003
k__Bacteria;p__Bacteroidetes;c__Bacteroidia;o__Bacteroidales;f__Bacteroidaceae;g__Bacteroides;s__Bacteroides caccae	0	0	0	1	0	0	0	0	0	0	0	0	inf	0.340893	0.750003
k__Bacteria;p__Proteobacteria;c__Deltaproteobacteria;o__Desulfuromonadales;f__Geobacteraceae;g__Geobacter;s__Geobacter lovleyi	0	0	0	0	0	0	0	0	1	0	0	0	#NAME?	0.340893	0.750003
k__Bacteria;p__Proteobacteria;c__Gammaproteobacteria;o__Enterobacterales;f__Enterobacteriaceae;g__Candidatus Riesia;s__Candidatus Riesia pthiripubis	0	0	0	0	0	1	0	0	0	0	0	0	inf	0.340893	0.750003
k__Bacteria;p__Bacteroidetes;c__Flavobacteriia;o__Flavobacteriales;f__Flavobacteriaceae;g__Polaribacter;s__Polaribacter sp. KT 15	1	0	0	0	0	0	0	0	0	0	0	0	inf	0.340893	0.750003
k__Bacteria;p__Firmicutes;c__Bacilli;o__Bacillales;f__Bacillaceae;g__Lysinibacillus;s__Lysinibacillus fusiformis	0	0	0	0	0	0	0	0	0	0	1	0	#NAME?	0.340893	0.750003
k__Bacteria;p__Actinobacteria;c__Actinobacteria;o__Micrococcales;f__Micrococcaceae;g__Glutamicibacter;s__Glutamicibacter arilaitensis	0	0	0	0	0	1	0	0	0	0	0	0	inf	0.340893	0.750003
[truncated: 7 more rows]

## Sheet: B vs C At The Phylum Level
taxon	C1	C2	C3	C4	C5	C6	B1	B2	B3	B4	B5	B6	log2(foldchange)	T-test-pavlue	fdr
[truncated: 36 more rows]

[truncated: 5 more sheets: B vs C At The Genus Level, B vs C At The Species Level, A vs C At The Phylum Level, A vs C At The Genus Level, A vs C At The Species Level]
