# Supplementary material for: Metagenomics Reveals That Proper Placement After Long-Distance Transportation Significantly Affects Calf Nasopharyngeal Microbiota and Is Critical for the Prevention of Respiratory Diseases
Source: Front Microbiol. 2021 Sep 20;12:700704. doi: 10.3389/fmicb.2021.700704 (PMC8488368; doi:10.3389/fmicb.2021.700704)
Supplement: Supplementary Table 7 — The detailed statistics data of relative abundance differences in KOs among groups. [file Table_7.XLSX]

## Sheet: A vs B
taxon	A1	A2	A3	A4	A5	A6	B1	B2	B3	B4	B5	B6	log2(foldchange)	T-test-pavlue	fdr
K00003	0.123797	0.146534	0.0905014	0.0547336	0.0507335	0.0537763	0.0644881	0.0347059	0.0633869	0.0589284	0.0889105	0.169504	0.115917	0.79814	0.954062
K00004	0	0	0	0	0	0	0	0.652449	0	0.347551	0	0	#NAME?	0.169352	0.798296
K00009	0.108972	0	0.132792	0.182009	0	0.139979	0.0717965	0.220741	0.0311641	0	0.0203816	0.0921643	0.369914	0.648368	0.935464
K00010	0.116126	0	0	0	0	0.617031	0	0.266844	0	0	0	0	1.45813	0.496546	0.875072
K00012	0.0599706	0.0778886	0.0426836	0.122943	0.139845	0.054904	0.0795257	0.0770884	0.0991844	0.101042	0.0831658	0.0617582	-0.0101808	0.973408	0.99064
K00013	0.0547513	0.128318	0.153381	0.103149	0.0501153	0.0675388	0.0915464	0.0764138	0.0830478	0.0688436	0.0794459	0.0434496	0.33185	0.327996	0.798296
K00014	0.0750096	0.108071	0.0928083	0	0.0414208	0.0807606	0.0379972	0.0462701	0.120504	0.136611	0.114458	0.146089	-0.596573	0.202001	0.798296
K00016	0	0	0	0.27078	0	0.459853	0	0	0	0	0.269368	0	1.43957	0.424958	0.839917
K00018	0.140147	0.048033	0.0389003	0.0914933	0.0870323	0.071012	0.0686209	0.0931622	0.0953093	0.14899	0.0557057	0.0615939	-0.135031	0.710591	0.945238
K00019	0.0578236	0.0885663	0.0684061	0.0532516	0.107389	0.109944	0.0814128	0	0.140276	0.0728039	0.127062	0.0930649	-0.0843867	0.833656	0.964412
K00020	0.19991	0	0.105693	0.207737	0	0.0619724	0	0.168749	0.0744129	0	0.181526	0	0.437941	0.63708	0.92788
K00024	0.0716348	0.0544152	0.148513	0.10365	0.130416	0.0711452	0.0329401	0.0872992	0.0310268	0.0418023	0.127026	0.100131	0.464325	0.263103	0.798296
K00025	0.0998679	0.0999333	0.0481293	0.0221119	0.049766	0.165854	0.0892341	0.0275594	0.102224	0.120306	0.125416	0.0495984	-0.0827625	0.860856	0.972594
K00026	0.0524746	0	0	0	0.161751	0.123868	0.192962	0.285777	0.0930304	0	0.0901372	0	-0.969204	0.342187	0.79876
K00027	0.0639363	0.130427	0.042592	0.122943	0	0.119207	0.0318361	0.0978058	0.0704692	0.251174	0.0358893	0.0337197	-0.120644	0.867705	0.974302
K00029	0.092754	0.0385517	0.0672307	0.096884	0.0564115	0.0604935	0.145468	0.0931327	0.117821	0.0834457	0.101831	0.0459753	-0.511234	0.105771	0.798296
K00031	0.0847354	0.0183175	0.0640544	0.0862057	0.169846	0.114748	0.047805	0.0703909	0.104928	0.0789475	0.0806111	0.0794112	0.219171	0.578676	0.916816
K00033	0.0777927	0	0.171893	0.145417	0.0926139	0.145064	0.0567259	0.0747946	0.0793449	0	0.0962714	0.060082	0.785066	0.157282	0.798296
K00036	0.0729046	0	0.0479689	0.102364	0.0250167	0.146738	0.124665	0.124615	0.083825	0.0851916	0.122444	0.0642679	-0.615133	0.180374	0.798296
K00045	0	0	0	1	0	0	0	0	0	0	0	0	inf	0.340893	0.798296
K00048	0	0	0	0.12353	0	0.371679	0	0	0.211512	0.189532	0.103748	0	-0.0276509	0.983061	0.993104
K00052	0.131071	0.0619168	0.0645634	0.112916	0.0709113	0.0594767	0.0526023	0.0704181	0.128034	0.057776	0.0959239	0.0943909	0.00493375	0.987001	0.994624
K00053	0.0795158	0.017542	0.157552	0.0869229	0.027306	0.1099	0.104172	0.09913	0.0639139	0.100179	0.109439	0.0444266	-0.122769	0.772648	0.953181
K00054	0.381463	0	0.444704	0	0	0.173833	0	0	0	0	0	0	inf	0.0725039	0.798296
K00057	0.0455788	0.0951683	0.0723689	0.0184347	0.0707821	0.0845959	0.0790196	0.0826425	0.118269	0.128655	0.0816816	0.122804	-0.663988	0.0297855	0.798296
K00058	0.0756256	0.0776255	0.0993666	0.0965624	0.0401793	0.0786127	0.0810791	0.0312131	0.0853444	0.106704	0.112726	0.114961	-0.185079	0.506496	0.879254
K00059	0.0576576	0.0934733	0.0444696	0.157651	0.07096	0.0565235	0.0758277	0.118074	0.107779	0.094054	0.0568821	0.0666485	-0.111229	0.749659	0.952361
K00060	0	0	0.344899	0.141818	0	0.255483	0.2578	0	0	0	0	0	1.52556	0.305873	0.798296
K00067	0.080497	0	0.0824838	0.212839	0.207645	0.0345684	0.056196	0.0634347	0.237432	0	0.0249049	0	0.694235	0.461232	0.860747
K00073	0.254968	0	0	0	0	0.131761	0.12735	0	0.172594	0.190855	0.122472	0	-0.665201	0.51127	0.882189
K00074	0.0609543	0.093343	0.111125	0.0671411	0.136073	0.0880589	0.102274	0	0.055884	0.0683246	0.12705	0.089772	0.328592	0.39564	0.822558
K00075	0.0846051	0.0512171	0.0316633	0.10663	0.0394455	0.101492	0.0566831	0.0645963	0.103995	0.127081	0.117657	0.114935	-0.495006	0.145935	0.798296
K00076	0.110279	0.137804	0	0	0.11127	0.0855395	0.105501	0.295465	0.0916695	0	0.0624716	0	-0.319306	0.724876	0.949282
K00088	0.0766319	0.0649728	0.0652828	0.0559614	0.0867439	0.0979218	0.116253	0.128966	0.0926932	0.0599177	0.089777	0.0648784	-0.304001	0.202979	0.798296
K00097	0.0942062	0.0609605	0.0893058	0.0815889	0.13719	0.0770096	0.110119	0.117458	0.0816942	0.0469936	0.0689939	0.0344799	0.232845	0.452814	0.860747
K00099	0.101064	0	0.105428	0.0687393	0.0591611	0.101058	0.0313959	0.113219	0.0560395	0.15035	0.106469	0.107076	-0.374592	0.392562	0.821688
K00101	0.102893	0	0.0727162	0.120111	0.052302	0.0767098	0.0997631	0.113471	0.0457262	0.0714676	0.121338	0.123502	-0.437682	0.267606	0.798296
K00102	0	0	0	0	0	0	0	0.275512	0.196817	0	0.306354	0.221317	#NAME?	0.0126926	0.798296
K00108	0.106618	0	0.0320345	0.140679	0.0863314	0.0458312	0.137682	0.163542	0.0818705	0.0295268	0.0985327	0.0773522	-0.516184	0.328679	0.798296
K00111	0.117401	0.0647143	0.0898455	0.0593557	0.0615221	0.103371	0.122672	0.0321723	0.126511	0.0774522	0.0413697	0.103612	-0.0218734	0.949228	0.983611
K00112	0	0.624703	0	0	0	0	0.375297	0	0	0	0	0	0.735137	0.739262	0.951833
K00116	0	0	0.296527	0	0	0.140499	0	0	0.337827	0.225148	0	0	-0.365354	0.796174	0.953361
K00121	0	0.21747	0	0.0929149	0.24205	0.143211	0.0620966	0	0.124875	0	0.0525975	0.064784	1.19261	0.192537	0.798296
K00123	0.100944	0.0513847	0	0.138931	0.0389574	0.0879067	0.0613871	0.316972	0.0413288	0.0246621	0.0502517	0.087274	-0.476781	0.590997	0.917071
K00124	0.0666023	0	0.449624	0.0834673	0	0.118626	0	0.100029	0	0.181651	0	0	1.35057	0.358385	0.809376
K00127	0.043234	0.323152	0.140556	0.0389192	0.17663	0.117656	0	0.0466418	0	0	0.0217912	0.0914195	2.3939	0.0314567	0.798296
K00128	0.0921062	0	0	0.202323	0.227748	0.0384677	0.0756196	0	0.0666946	0.123453	0.0643695	0.109219	0.351697	0.660079	0.935972
K00130	0.0973794	0.0576854	0	0.146377	0.211894	0.105918	0.0349197	0	0.0934115	0	0.139608	0.112806	0.701705	0.326025	0.798296
K00133	0.131284	0.0347391	0.028134	0.110246	0.110439	0.10926	0.100414	0.0138638	0.0568481	0.0688572	0.105837	0.130077	0.139199	0.752087	0.952361
K00134	0.0575237	0.0603205	0.0639361	0.102356	0.0883202	0.0691301	0.0535928	0.0812382	0.0839405	0.0821789	0.101513	0.15595	-0.338637	0.246834	0.798296
K00135	0.0808297	0.115769	0.105424	0.0526413	0.100158	0.0759283	0.0476106	0.0985146	0.0968684	0.047876	0.0567222	0.121658	0.177675	0.534995	0.892727
K00138	0.0932815	0.0899	0.0736026	0.0260656	0.115446	0.0731977	0.0829693	0.0680956	0.0449106	0.114878	0.107412	0.110241	-0.164683	0.582364	0.916816
K00140	0.119012	0	0	0.097105	0	0.13847	0	0.116373	0.0831332	0	0	0.445907	-0.864086	0.536087	0.893074
K00145	0.117758	0.0379856	0.0524512	0.0799445	0.0786818	0.0647559	0.146245	0.075797	0.11555	0.0499653	0.0614054	0.119461	-0.397346	0.260407	0.798296
K00147	0.109081	0.179	0	0.10484	0.0418427	0.0935001	0.0325071	0.101481	0.103114	0.057232	0.0698913	0.107511	0.16328	0.743523	0.951833
K00151	0.0687005	0	0	0	0.279591	0.220401	0.0526808	0	0.041009	0.241333	0.0962845	0	0.39893	0.723236	0.949282
K00153	0	0.590483	0	0.230063	0	0.179454	0	0	0	0	0	0	inf	0.107813	0.798296
K00158	0	0	0	0	0	0	0	0	0	1	0	0	#NAME?	0.340893	0.798296
K00161	0.128524	0	0.19916	0	0	0.475756	0.111649	0	0	0	0.0849111	0	2.03122	0.230419	0.798296
K00162	0.0951022	0	0	0.0911757	0	0.309002	0	0	0.156114	0	0.173059	0.175547	-0.0272419	0.980193	0.992641
K00163	0.0871896	0.0778867	0.0916456	0.0507929	0.0704231	0.0858301	0.0900263	0.0760752	0.0841132	0.102616	0.10768	0.0757212	-0.209454	0.17264	0.798296
K00164	0.0723915	0.0858958	0.0595332	0.108579	0.101016	0.0826104	0.0860206	0.0675955	0.0965507	0.0903464	0.072199	0.0772629	0.0578592	0.707643	0.945238
K00166	0	0	0	0	0	1	0	0	0	0	0	0	inf	0.340893	0.798296
K00167	0	0	0	0.375387	0.154736	0.286085	0.113731	0	0	0	0.0700606	0	2.15087	0.16419	0.798296
K00174	0	0	0	0.343026	0	0.441864	0	0	0	0	0.21511	0	1.86741	0.321601	0.798296
K00175	0.196441	0	0.458017	0	0	0.345542	0	0	0	0	0	0	inf	0.069149	0.798296
K00184	0	0	0	0	0	1	0	0	0	0	0	0	inf	0.340893	0.798296
K00193	0.104087	0.410539	0.485374	0	0	0	0	0	0	0	0	0	inf	0.0968599	0.798296
K00208	0.119256	0.119948	0.0196643	0.0161714	0.0905902	0.13544	0.111855	0.0463187	0.0546862	0.035194	0.140345	0.110533	0.00616866	0.990045	0.995984
K00209	0	0	0	0	0	0	0	0.769533	0	0	0.230467	0	#NAME?	0.216413	0.798296
K00215	0.108957	0.081026	0.11858	0.0825951	0.0429153	0.0912209	0.129798	0.0463727	0.0708596	0.090065	0.096183	0.041427	0.146095	0.637534	0.92788
K00216	0	0	0	0.512649	0	0.487351	0	0	0	0	0	0	inf	0.145101	0.798296
K00219	0.0692162	0.103812	0.0573162	0.0444474	0.0863504	0.0769903	0.0650584	0.131706	0.118652	0.0814937	0.0574732	0.107484	-0.358861	0.199445	0.798296
K00220	0.0688864	0.122044	0	0.152405	0	0.0371499	0.0710373	0.0936647	0.0669111	0.0961024	0.0660782	0.225721	-0.703297	0.29508	0.798296
K00228	0.121578	0.0697245	0	0.092875	0	0.0737237	0	0.190329	0.0858727	0.138961	0.0928224	0.134114	-0.843236	0.184645	0.798296
K00230	0.127297	0	0.116836	0	0.100612	0.15948	0	0.144864	0.201666	0	0.149245	0	0.0243814	0.976638	0.992293
K00231	0	1	0	0	0	0	0	0	0	0	0	0	inf	0.340893	0.798296
K00232	0	0	0	0	0	0.163673	0.461634	0	0	0.374693	0	0	-2.35325	0.255583	0.798296
K00239	0.0525695	0.097515	0.0886746	0.0899112	0.102017	0.111795	0.0901664	0.0587124	0.0885448	0.106212	0.0753027	0.0385799	0.245748	0.300573	0.798296
K00240	0.0374209	0.10606	0.0653015	0.106068	0.146321	0.0878058	0.0471904	0	0.208321	0.048495	0.0899555	0.0570615	0.283545	0.630476	0.92788
K00241	0.117079	0	0.214694	0.18202	0	0.0288396	0.06397	0.0727123	0.11947	0	0.116522	0.0846935	0.246623	0.745095	0.952361
K00242	0.15422	0.0922585	0.0466981	0.0695102	0.21988	0.167025	0.0778387	0.0460236	0	0.0626832	0.0638619	0	1.58183	0.0207957	0.798296
K00243	0	0	0	0	0	0	0	0.723909	0	0	0.276091	0	#NAME?	0.195779	0.798296
K00244	0.0703763	0.119342	0.0309185	0.0963009	0.065857	0.0481535	0.130839	0.128126	0.102842	0.0331146	0.0789176	0.0952132	-0.401045	0.270082	0.798296
K00245	0	0.152359	0.0491594	0.101069	0.0564925	0.104537	0.036745	0.23401	0.109024	0.0629077	0.0547783	0.038919	-0.210335	0.754363	0.95249
K00246	0.0721547	0.268039	0	0.089259	0	0.0941883	0.0949202	0.10697	0.0764161	0.0980988	0.0999534	0	0.136531	0.859258	0.972594
K00247	0.161132	0	0	0	0	0.241971	0.145501	0.191847	0	0.25955	0	0	-0.566334	0.625434	0.92788
K00248	0.299246	0	0	0	0	0	0	0	0	0.424568	0	0.276186	-1.22757	0.479774	0.869574
K00249	0	0	0	0	0	0.293432	0.336657	0.36991	0	0	0	0	-1.2678	0.458028	0.860747
K00252	0	0	0	0	0	0	0	0	0	1	0	0	#NAME?	0.340893	0.798296
K00253	0.147848	0.102108	0.0480779	0.0407242	0	0.0623944	0.0359366	0.145467	0.0338492	0.086047	0.152528	0.145019	-0.578036	0.313034	0.798296
K00254	0.093161	0.0507825	0.151104	0.0873104	0.167763	0.0453116	0.0637591	0.039482	0.0897618	0.109047	0.0559696	0.0465485	0.557555	0.203706	0.798296
K00261	0.0524506	0.0815417	0.195668	0.120684	0.0422847	0.0867636	0.164262	0.0482103	0.0516599	0.0656615	0.0520867	0.038727	0.462065	0.395285	0.822558
K00262	0.0700897	0.128677	0.0694738	0.0636144	0.0130759	0.0715002	0.084792	0.10199	0.0930077	0.100215	0.060971	0.142594	-0.486828	0.16367	0.798296
K00263	0	0	0	0	0	1	0	0	0	0	0	0	inf	0.340893	0.798296
K00265	0.237815	0	0	0.212089	0	0.100812	0	0	0.181573	0.267712	0	0	0.293677	0.804107	0.955882
K00266	0	0	1	0	0	0	0	0	0	0	0	0	inf	0.340893	0.798296
K00275	0.111183	0	0.104318	0.0428943	0.0562264	0.133954	0.129047	0.159357	0.136608	0.0466756	0.0797359	0	-0.297809	0.606771	0.921187
K00278	0.0572751	0	0	0	0	0.138332	0.231576	0.131612	0	0	0.122979	0.318226	-2.03994	0.102389	0.798296
K00281	0.0579544	0.0276347	0.0652762	0.105087	0.108967	0.0996428	0.0567064	0.0518817	0.103648	0.131687	0.0902532	0.101261	-0.204847	0.529535	0.889877
K00282	0	0	0	0	0	0	1	0	0	0	0	0	#NAME?	0.340893	0.798296
K00285	0.0706802	0.060451	0.0803914	0.109343	0	0.0692809	0.11748	0.0508866	0.114423	0.158603	0.100579	0.067881	-0.644446	0.119456	0.798296
K00286	0.0977679	0.0215027	0.122074	0.102825	0.0440971	0.0999975	0.093459	0.0863285	0.049042	0.063425	0.113461	0.10602	-0.0677354	0.840718	0.96753
K00287	0.0683147	0	0.0489077	0.0501851	0.1286	0.0814663	0.114117	0.102916	0.0583197	0.0812237	0.226009	0.0399406	-0.721757	0.230568	0.798296
K00289	0.313819	0	0.292309	0	0	0.113544	0.280328	0	0	0	0	0	1.36022	0.361592	0.809376
K00290	0.0624675	0	0	0	0.457507	0.108591	0.0840667	0	0	0.0634065	0.179441	0.0445203	0.758953	0.593685	0.917243
K00294	0	0.208319	0	0	0.142977	0.419322	0.105088	0	0	0	0.124294	0	1.74827	0.242805	0.798296
K00297	0.0441661	0.0626367	0	0.0951145	0	0.112431	0.122472	0.192979	0.0810719	0.21517	0.0233576	0.0506019	-1.12511	0.124902	0.798296
K00311	0.0992189	0.166998	0.104928	0.0785151	0.0687699	0.0864514	0.0473962	0.0729257	0.0578843	0.0561913	0.0787894	0.0819317	0.614366	0.0464154	0.798296
K00316	0.0461353	0.0846413	0.0527292	0.0559386	0.139422	0.0249402	0	0.165257	0.226828	0.0471859	0.106829	0.0500942	-0.562119	0.420745	0.836078
K00318	0	0	0	0	0	1	0	0	0	0	0	0	inf	0.340893	0.798296
K00322	0.059791	0.0560671	0.111127	0.0646105	0.123341	0.0864504	0.104574	0.0669301	0.0980091	0.0731577	0.0834934	0.0724481	0.0080073	0.972636	0.99064
K00324	0.0735464	0	0.114788	0.0755773	0.0730493	0.149339	0.19792	0	0	0.0954738	0.136677	0.083629	-0.0790777	0.905838	0.978529
K00325	0.117543	0.122832	0	0.071991	0.126456	0.0958527	0.0743561	0.0980406	0.0700371	0.0445098	0.0996255	0.0787554	0.200426	0.600252	0.919591
K00330	0.0882543	0.111439	0.0821279	0.0757042	0.0674593	0.102837	0.10726	0.0444734	0.0937227	0.0912618	0.0997349	0.0357252	0.16072	0.528017	0.888536
K00331	0.135409	0.0703281	0	0.132443	0.166777	0.033588	0.0367008	0.0967819	0.0736319	0.0878768	0.078225	0.0882398	0.22287	0.65736	0.935779
K00332	0	0.377543	0.129064	0.0838163	0	0	0.123651	0.100952	0.0703142	0.0875385	0.02712	0	0.527618	0.642515	0.930677
K00333	0.134912	0	0.448244	0	0	0.12296	0	0	0.221464	0	0.0724196	0	1.26466	0.409421	0.833821
K00334	0.086797	0	0	0	0.24536	0.167717	0.211683	0	0.109107	0	0.0831097	0.0962263	-0.000727399	0.999387	0.999387
K00335	0.108032	0.128198	0.0588329	0.0696662	0.193417	0.0358786	0.050049	0.156006	0.08708	0.0296229	0.0467664	0.0364519	0.549129	0.326277	0.798296
K00336	0.0821912	0.105214	0.131679	0.0904886	0.128409	0.0568788	0.0794852	0.0169311	0.0913781	0.102847	0.058259	0.0562387	0.554135	0.0951671	0.798296
K00337	0.0420393	0.0812325	0.115081	0.159344	0.0896543	0.0346093	0.104583	0.12575	0.0983748	0.0339316	0.0329983	0.0824026	0.126805	0.772409	0.953181
K00338	0.161122	0.121325	0.0997346	0.0905251	0.0751307	0.0462056	0.0762049	0.131423	0.11521	0.0661109	0.0170086	0	0.549242	0.266998	0.798296
K00339	0.138305	0.081841	0.127085	0.0862636	0.0583196	0.104874	0.0482498	0.0755472	0.128023	0.0515759	0.0682033	0.0317122	0.565083	0.109693	0.798296
K00340	0.0880488	0.0885199	0.139654	0.0524474	0.233392	0.0822496	0.109258	0.0857937	0.065549	0	0.0550874	0	1.11615	0.0852554	0.798296
K00341	0.0734201	0.100347	0.0782703	0.114017	0.0562585	0.0895776	0.0721384	0.0928377	0.0854326	0.11127	0.0487366	0.0776945	0.068628	0.747694	0.952361
K00342	0.0656056	0.111959	0.0979006	0.0639978	0.0692482	0.0993879	0.0695085	0.0521572	0.0730738	0.153734	0.0692412	0.0741862	0.0467425	0.876919	0.975826
K00343	0.0818921	0.0623158	0.0586032	0.0306308	0.0848065	0.10152	0.14937	0.0524947	0.145438	0.0969217	0.0738111	0.0621962	-0.467036	0.209216	0.798296
K00344	0	0	0	0	0	0.207281	0.792719	0	0	0	0	0	-1.93522	0.491262	0.873669
K00346	0.116325	0.0472681	0.0191404	0.043444	0.0389301	0.0609028	0.148361	0.0880944	0.0699393	0.178818	0.0920986	0.0966777	-1.04781	0.024001	0.798296
K00347	0.10478	0.0374166	0.0188214	0.0642347	0.0200977	0.0757057	0.0983376	0.237062	0.133042	0.0655181	0.0584113	0.086573	-1.08047	0.0783045	0.798296
K00348	0.12105	0.0843894	0.0632815	0.0822251	0	0.155593	0.113049	0	0.0490087	0.0566289	0.119467	0.155308	0.0377357	0.946571	0.983611
K00349	0.0588285	0	0.0275981	0.0751239	0.117317	0.0718483	0.156365	0.103086	0.0505192	0.0755722	0.0725608	0.19118	-0.888546	0.103729	0.798296
K00350	0.0251217	0.0607768	0.0492211	0.133578	0.209735	0.0808095	0.0367911	0.04851	0.0346541	0.0440465	0.0589265	0.21783	0.343485	0.633506	0.92788
K00351	0.0944648	0.0262648	0.117377	0.115293	0.0462134	0.0359802	0.0620074	0.0482165	0.0796441	0.158508	0.0923335	0.123698	-0.373754	0.386463	0.82001
K00354	0.0627419	0.0791612	0	0.0881903	0.0592704	0.0738142	0.178611	0.192424	0.0512915	0.0521547	0.1162	0.0461411	-0.810213	0.161366	0.798296
K00355	0.0508359	0	0.118527	0.103322	0.148262	0.0616215	0.169217	0.158869	0	0	0.0955087	0.0938369	-0.100632	0.8789	0.975826
K00364	0	0	0	0	0	0.2316	0	0	0	0.7684	0	0	-1.73022	0.518718	0.885824
K00370	0	0	0.28481	0	0	0	0	0	0.270702	0	0.219007	0.225481	-1.32833	0.341008	0.798296
K00371	0	0	0.306345	0	0	0.123171	0.336931	0	0.166383	0	0.0671703	0	-0.409478	0.761195	0.95249
K00372	0	0	0	0	0	0.758438	0	0	0	0	0.241562	0	1.65064	0.530737	0.890687
K00374	0	0.492449	0	0	0	0	0	0	0.293084	0	0.214467	0	-0.0435785	0.980116	0.992641
K00375	0.061338	0	0.0934732	0.239066	0	0.102125	0.0740601	0.0981109	0.0394858	0.0418232	0.106955	0.143563	-0.0230728	0.973861	0.990694
K00380	0	0	1	0	0	0	0	0	0	0	0	0	inf	0.340893	0.798296
K00381	0.0808348	0	0.0570779	0.131683	0.20024	0.019766	0.0601302	0.0377539	0.093317	0.0342801	0.139346	0.145572	-0.0600211	0.926043	0.981637
K00382	0.100781	0.0375644	0.123333	0.0526931	0.0716713	0.134277	0.0880166	0.0523828	0.0778183	0.10343	0.0793153	0.0787174	0.117327	0.703696	0.945238
K00383	0.0905171	0.0893803	0.0454125	0.0980011	0.0615056	0.0762783	0.136801	0.0938744	0.0796719	0.0775052	0.0801483	0.0709042	-0.224967	0.336261	0.798296
K00384	0.113496	0.0881017	0.0698114	0.0732332	0.0589207	0.123553	0.0557152	0.0762792	0.101397	0.119632	0.0921825	0.027678	0.156633	0.609552	0.921187
K00390	0.333781	0	0	0	0	0.666219	0	0	0	0	0	0	inf	0.173798	0.798296
K00404	0.0888176	0	0.0272121	0.0765348	0.15525	0.0778639	0.133431	0	0.126256	0.131741	0.118909	0.0639844	-0.432096	0.442619	0.852976
K00405	0.0884337	0.144684	0.163099	0	0.0317125	0.0424788	0.11174	0.0813961	0.0655982	0.0891278	0.0965941	0.0851352	-0.170966	0.726071	0.949282
K00406	0.0810572	0.0744355	0.0941382	0.0929238	0.103144	0.0554488	0.105067	0.0775734	0.0596401	0.0963857	0.0700513	0.0901351	0.00662145	0.969852	0.989465
K00411	0.0854183	0	0.104637	0	0.0709412	0.167563	0.0427561	0.0470939	0.157162	0.120791	0.10423	0.0994079	-0.415111	0.471655	0.869574
K00412	0.0762609	0.0482532	0.0411628	0.0704878	0.0984264	0.0472528	0.0389466	0.188719	0.0902435	0.118316	0.105204	0.0767265	-0.694989	0.108351	0.798296
K00413	0.0944059	0.0335544	0.0845128	0.0223477	0.114135	0.045889	0.0698735	0.123197	0.137178	0.0780599	0.110361	0.0864855	-0.616022	0.0894607	0.798296
K00417	0	0	0	0	0	0	0	0.784578	0.215422	0	0	0	#NAME?	0.223723	0.798296
K00424	0	0	0	0	1	0	0	0	0	0	0	0	inf	0.340893	0.798296
K00425	0.115281	0	0.0325013	0.092747	0.202943	0.114596	0.0619487	0.128127	0.073224	0	0.0811121	0.0975202	0.336616	0.580826	0.916816
K00426	0.0781226	0.103408	0	0.137742	0.129028	0.0664544	0.308606	0.0627278	0	0.113912	0	0	0.0851687	0.92845	0.982924
K00427	0	0	0.643632	0	0	0	0	0.356368	0	0	0	0	0.852869	0.704384	0.945238
K00428	0.131943	0	0	0.214492	0.113352	0	0.0833138	0.183452	0.110649	0	0.0533759	0.109421	-0.232559	0.770623	0.953181
K00432	0.0254715	0.0347542	0.0360272	0	0.128806	0.0635931	0.0957244	0.0851607	0.0739149	0.226685	0.139839	0.0900236	-1.30122	0.0392276	0.798296
K00455	0.0234712	0.0885201	0	0	0.184768	0.0832138	0.0883545	0	0.137548	0.298237	0.0503964	0.0454912	-0.706435	0.460715	0.860747
K00457	0.0790237	0.0802788	0.0813288	0.0641207	0.0243977	0.0657393	0.0209808	0.175204	0.0841157	0.0858747	0.0744544	0.164482	-0.615753	0.199376	0.798296
K00459	0.029872	0.280717	0.0979022	0	0	0.158729	0.20824	0	0.105936	0	0	0.118603	0.39028	0.703665	0.945238
K00483	0	0	0	0.339531	0.660469	0	0	0	0	0	0	0	inf	0.171901	0.798296
K00484	0.100421	0	0	0.148315	0	0	0.10879	0.103944	0	0.289746	0.106838	0.141946	-1.59471	0.104139	0.798296
K00500	0.0674381	0.17092	0.13439	0	0.13667	0.0525327	0	0	0.0946174	0	0.195542	0.14789	0.35935	0.647864	0.935464
K00507	0.074618	0.0294044	0.0393613	0.103907	0.137099	0.0968563	0.119303	0.0387927	0.0820284	0.0542439	0.111735	0.11265	-0.108274	0.778887	0.953361
K00525	0.062832	0.0844998	0.0829639	0.149316	0.0697243	0.075371	0.100265	0.0833193	0.0907211	0.0957482	0.0488353	0.0564046	0.142692	0.607378	0.921187
K00526	0.108369	0.0623577	0.0326869	0.117201	0.108201	0.0623529	0.0775728	0.0599195	0.0997623	0.0912619	0.090907	0.0894082	-0.0509714	0.849105	0.969488
K00528	0.0950345	0.0828081	0	0.0428281	0.107548	0.0943928	0.0553607	0.0605263	0.104031	0.0812266	0.139524	0.13672	-0.450212	0.278134	0.798296
K00529	0	0	0	0	0	1	0	0	0	0	0	0	inf	0.340893	0.798296
K00537	0.173759	0	0.122767	0.25745	0	0	0.0917642	0	0.172868	0	0.0667037	0.114688	0.3127	0.739608	0.951833
K00548	0	0.600235	0	0.399765	0	0	0	0	0	0	0	0	inf	0.155665	0.798296
K00549	0.106614	0.0932012	0.118155	0.06317	0.0583165	0.10749	0.0530299	0.103568	0.077929	0.0778083	0.106722	0.0339961	0.271721	0.333086	0.798296
K00554	0.0378232	0.0687563	0.027442	0.0897229	0.156878	0.0734227	0.0951916	0.0262579	0.0917257	0.15676	0.0860584	0.0899608	-0.265944	0.557962	0.903263
K00556	0	0	0.433339	0	0.311873	0	0	0	0	0	0.254788	0	1.54835	0.388488	0.82001
K00557	0.0694376	0	0.106969	0.0713257	0.0876145	0.0632856	0.194486	0.0504323	0.074497	0.140739	0.0407345	0.100479	-0.59319	0.257508	0.798296
K00558	0.129756	0.084343	0.0588573	0.0585443	0.144224	0.0747184	0.120908	0.0568233	0.0642719	0.0441422	0.0922174	0.0711947	0.292085	0.390856	0.820907
K00560	0.0944961	0.0652662	0	0.104438	0.0248366	0.0945796	0.0551557	0.150435	0.0653392	0.0772725	0.18587	0.0823114	-0.68416	0.191857	0.798296
K00563	0.0928178	0.0509797	0.107001	0.0848829	0.0349892	0.114586	0.200593	0.110203	0.0484465	0.0615772	0.039447	0.0544771	-0.0851048	0.865143	0.973433
K00564	0.0863517	0.105459	0.0646823	0.1283	0.0634633	0.0851113	0.0980575	0.121435	0.0508311	0.0611433	0.0991026	0.0360622	0.192847	0.525958	0.888303
K00566	0.0695045	0.0475863	0.13739	0.0830361	0.0319417	0.121873	0.0542998	0.131987	0.0317456	0.199852	0.0419674	0.0488169	-0.0500321	0.92997	0.983463
K00567	0.0647814	0.115125	0.046618	0.0680491	0.107144	0.0787227	0.0871135	0.0698358	0.132598	0.132243	0.0793149	0.0184535	-0.112931	0.757284	0.95249
K00568	0.134099	0.0672168	0.087238	0.043189	0.0365518	0.108987	0.0550351	0.107472	0.12284	0.0312267	0.0830697	0.123075	-0.131193	0.736567	0.951833
K00571	0.0895893	0	0.0742811	0.11061	0.097302	0.081891	0.130238	0.0349471	0.0839344	0.0916385	0.141598	0.0639704	-0.268108	0.514594	0.885166
K00577	0	0	0	0.690529	0	0.309471	0	0	0	0	0	0	inf	0.182432	0.798296
K00600	0.11409	0.0811994	0.127533	0.153745	0.0280817	0.0743584	0.0395983	0.105834	0.034274	0.0651622	0.122767	0.0533575	0.459785	0.288025	0.798296
K00601	0	0	0	0	0.865418	0.134582	0	0	0	0	0	0	inf	0.266022	0.798296
K00602	0.0726463	0.104063	0.0991316	0.093315	0.040598	0.0939119	0.093605	0.0354809	0.0905646	0.0817868	0.135607	0.0592899	0.0211573	0.943842	0.983611
K00604	0.059032	0.0289426	0.0995713	0.135241	0.0730371	0.0950697	0.0646148	0.0454627	0.128324	0.156057	0.0701103	0.0445365	-0.052554	0.902483	0.977732
K00605	0.0803556	0.103762	0.141061	0	0.0354797	0.102937	0.0641908	0.0428146	0.107935	0.0975631	0.113686	0.110216	-0.210456	0.62522	0.92788
K00606	0.0848211	0	0.210513	0.0479655	0	0.136041	0.0866154	0.080324	0.0976292	0.178012	0.0780788	0	-0.119291	0.869552	0.974616
K00609	0.104431	0.0446074	0.125718	0.117945	0.0547408	0.137403	0.119623	0	0.0816447	0	0.128085	0.0858017	0.49441	0.336063	0.798296
K00611	0.0873913	0.0358216	0.0837478	0.0990318	0.17145	0.0672922	0.0102285	0.0841564	0.100294	0.154663	0.0619386	0.0439848	0.258846	0.598848	0.919473
K00615	0.0761471	0.0590703	0.0696016	0.0730232	0.106173	0.084179	0.123939	0.0787232	0.0575	0.0811521	0.113285	0.0772055	-0.18379	0.401746	0.829623
K00616	0.0546592	0.217935	0.069831	0	0.125165	0.0332338	0.0441059	0.0763928	0.0500249	0.140602	0.0690507	0.119	0.00475401	0.993978	0.997538
K00620	0.0799207	0.173516	0.0661025	0.0343974	0.154499	0.0421002	0.123438	0.0398748	0.0972513	0.0707799	0.052163	0.0659572	0.292629	0.546677	0.898527
K00625	0	0	0	0.680395	0	0.319605	0	0	0	0	0	0	inf	0.178715	0.798296
K00626	0.0508681	0.0640946	0.0153035	0.117179	0.0972696	0.0904996	0.0785264	0.0674635	0.120048	0.0874426	0.090558	0.120747	-0.375977	0.244177	0.798296
K00627	0.0819707	0.0566569	0.112961	0.0852219	0.0914472	0.0824225	0.0713554	0.0471378	0.0952038	0.0682026	0.0845108	0.122909	0.0616452	0.788636	0.953361
K00631	0.0860892	0.032002	0.0574383	0.0782785	0.0950591	0.0802569	0.0843539	0.0852965	0.0948518	0.100153	0.100917	0.105303	-0.411783	0.0404088	0.798296
K00632	0.0569279	0.0603702	0.115787	0.0825921	0.127085	0.0851399	0.0448566	0.0883691	0.128866	0.0527549	0.0506326	0.106619	0.161183	0.622574	0.92788
K00635	0.057082	0.0222242	0.080581	0.0903035	0.110831	0.0762944	0.0993574	0.0605392	0.0569655	0.0774292	0.0964852	0.171907	-0.363647	0.347871	0.801433
K00639	0	0	0	0.501284	0	0.392794	0	0	0	0	0.105921	0	3.07741	0.205048	0.798296
K00640	0.0876289	0	0.0792355	0.145922	0	0.105586	0.0302776	0.0389481	0.12117	0.152597	0.107542	0.131091	-0.475306	0.409684	0.833821
K00641	0.124858	0.158147	0.0796303	0.0266203	0.0219461	0.0765106	0.0792806	0.124526	0.120712	0.0511751	0.0852561	0.0513395	-0.0709288	0.875518	0.974901
K00645	0.0803884	0.068726	0.0318647	0.0742658	0.101178	0.0936633	0.0738455	0.134669	0.0731809	0.0647498	0.10168	0.101789	-0.289006	0.281164	0.798296
K00647	0.0871756	0.0462589	0.0704905	0.0862113	0.0915712	0.0716161	0.112256	0.105909	0.0810951	0.0694027	0.11258	0.065433	-0.270145	0.194897	0.798296
K00648	0.0503628	0	0	0.131095	0.0656095	0.169193	0.0964457	0.0753578	0.0240327	0.0928611	0.119925	0.175118	-0.487841	0.440406	0.852976
K00651	0	0	0.438836	0.460132	0	0	0	0	0	0	0.101032	0	3.15346	0.19729	0.798296
K00652	0.148857	0.0701411	0.0312115	0.128338	0.0415806	0	0.103116	0	0.12042	0.099711	0.106636	0.149988	-0.464904	0.417524	0.836078
K00655	0.104433	0	0.198042	0.0787624	0.245148	0.031727	0	0	0	0	0.149116	0.192771	0.94481	0.345905	0.801385
K00656	0.0687532	0.085773	0.0696969	0.206724	0.209566	0.0218863	0.160977	0.0519755	0	0.0688147	0.0374409	0.0183928	0.972382	0.201544	0.798296
K00658	0.100042	0.0730404	0.07251	0.0723466	0.111078	0.109492	0.0597072	0.0857291	0.104325	0.0725417	0.0564134	0.0827742	0.222671	0.257531	0.798296
K00666	0.0904152	0.0515966	0.080286	0.0514817	0.0954946	0.0863201	0.100837	0.105964	0.0945394	0.11092	0.0927443	0.0394008	-0.256933	0.291681	0.798296
K00673	0.744805	0	0	0	0	0.255195	0	0	0	0	0	0	inf	0.204919	0.798296
K00674	0.0542544	0.0726207	0.0932994	0.0701371	0.166189	0.0853587	0.0880283	0.0636046	0.0640754	0.0942475	0.0593666	0.0888183	0.242128	0.439826	0.852976
K00677	0.0844384	0.0596884	0.0638668	0.0921554	0.0153437	0.0667651	0.111681	0.147832	0.0641479	0.129642	0.070619	0.0938194	-0.692459	0.0473041	0.798296
K00681	0	0	0	0	0.771799	0.228201	0	0	0	0	0	0	inf	0.217499	0.798296
K00684	0.103117	0.0329854	0.0862853	0.135547	0.0622121	0.0968002	0.0988396	0.0526557	0.104571	0.0478107	0.0801989	0.0989772	0.0978327	0.755472	0.95249
K00688	0.107919	0	0.0957221	0.0729651	0.0913684	0.0885109	0.121131	0.149233	0.126904	0.0758908	0.042658	0.0276982	-0.251751	0.584271	0.916877
K00696	0.103909	0	0	0	0.295658	0.0947033	0	0	0	0.216802	0.288927	0	-0.0330661	0.979279	0.992641
K00700	0.060589	0	0.282535	0.191689	0.262905	0.0988456	0	0	0.103438	0	0	0	3.11564	0.0238917	0.798296
K00703	0	0.252828	0.389038	0	0	0	0.358134	0	0	0	0	0	0.841773	0.61812	0.92788
K00705	0.0325227	0.102648	0.0724588	0.0461925	0.0571224	0.0836544	0.0457635	0.0553582	0.0502236	0.0658466	0.101385	0.286824	-0.617506	0.394451	0.822558
K00709	0	0	0	0	0	0.475991	0	0	0	0	0.524009	0	-0.138658	0.947258	0.983611
K00721	0	0	0	0.431615	0.410571	0.157814	0	0	0	0	0	0	inf	0.0761873	0.798296
K00745	0	0	0	1	0	0	0	0	0	0	0	0	inf	0.340893	0.798296
K00748	0.0711858	0.0682544	0.181377	0.0411966	0.0846146	0.0910444	0.136757	0.0520666	0.0609102	0.0448283	0.06383	0.103935	0.217815	0.619059	0.92788
K00754	0	0	0	0.139878	0.172975	0.456106	0	0	0	0	0.23104	0	1.73476	0.301841	0.798296
K00756	0.418653	0	0	0	0	0.373667	0	0	0	0	0.20768	0	1.93172	0.307379	0.798296
K00757	0.227839	0	0	0.167474	0	0.129748	0.132718	0.19142	0.0510241	0	0.0997768	0	0.144743	0.87476	0.974901
K00759	0.0919501	0	0.0296936	0.105003	0.11626	0.0595447	0.132282	0.0877941	0.128152	0.108945	0.0555106	0.0848644	-0.570243	0.172601	0.798296
K00760	0.148246	0	0.211959	0.056964	0.0711471	0.0625467	0.054364	0.0853338	0.12192	0	0.132681	0.0548385	0.294536	0.654911	0.935779
K00761	0.0977626	0	0.0638488	0.111666	0.204535	0.0601495	0.0555199	0.117253	0.111633	0.0952275	0.0487051	0.033699	0.219498	0.695585	0.945238
K00762	0.0604161	0.041847	0.0578674	0.0394361	0.142551	0.112831	0.0449772	0.1486	0.0870017	0.148956	0.0525474	0.0629701	-0.260694	0.573084	0.915067
K00763	0.0778286	0.0474871	0.116868	0.0479012	0.107269	0.0642194	0.0813545	0.0211592	0.109489	0.177422	0.118112	0.0308903	-0.222189	0.642664	0.930677
K00764	0.0786813	0.0774554	0.0344217	0.0323631	0.107223	0.124992	0.0900149	0.0893313	0.0931886	0.0882608	0.0733442	0.110723	-0.259592	0.373593	0.815453
K00765	0.0720248	0.0411176	0.0948862	0.1515	0.0622671	0.0647338	0.0698537	0.162153	0.122013	0	0.100489	0.0589625	-0.0777532	0.87479	0.974901
K00766	0.0611563	0.104436	0.0168149	0.10136	0.0622444	0.0609307	0.0937615	0.0677795	0.107139	0.112854	0.0919807	0.119543	-0.543347	0.0684017	0.798296
K00773	0.104267	0.136648	0.164574	0.0975544	0.0708553	0.114928	0.0604964	0.0443968	0.0563482	0.0268745	0.0873942	0.0356636	1.14642	0.00270344	0.798296
K00782	0.0360273	0.126882	0.222641	0	0.165874	0.0503688	0.0609585	0.200939	0.0987584	0	0.0375516	0	0.595748	0.484339	0.869574
K00783	0.0424363	0.093426	0.151501	0.0781776	0.0430467	0.0606003	0.0464042	0.160959	0.0702818	0.0801767	0.109877	0.0631127	-0.178033	0.674888	0.941997
K00784	0.0346519	0.161614	0.0452443	0.0355468	0.0821639	0.17449	0.0407635	0.105505	0.0284413	0.0361499	0.142854	0.112575	0.194832	0.738339	0.951833
K00788	0.147756	0	0	0.148317	0.174625	0.133821	0.0750721	0.0532175	0.042579	0.107272	0.0745901	0.0427493	0.612183	0.328031	0.798296
K00789	0.0927121	0.0675305	0.11485	0.118175	0.078978	0.123941	0.0526322	0.0404255	0.110509	0.0526117	0.0496725	0.0979618	0.562079	0.0612751	0.798296
K00790	0.0813871	0.0641137	0.0900121	0.0604691	0.0878913	0.073175	0.107752	0.0497426	0.134923	0.115704	0.0880441	0.0467866	-0.248477	0.37847	0.816303
K00791	0.118029	0	0.232007	0.0727296	0.0934427	0.0269379	0.0889409	0.0987069	0.0701897	0.0411122	0.1008	0.0571038	0.249611	0.687766	0.944044
K00793	0.0959166	0.0806701	0.0643896	0.0988015	0.0672387	0.0956449	0.0720762	0.071508	0.03107	0.126765	0.107891	0.0880279	0.0153585	0.953768	0.983611
K00794	0.0709247	0.252776	0.0259751	0.042511	0.0337388	0.105758	0.0632445	0.031683	0.0800314	0.235435	0.0355257	0.0223966	0.183083	0.829728	0.961597
K00795	0.0521717	0.0751001	0	0	0.0618527	0.0782189	0.0909233	0.0737292	0.0890676	0.108854	0.122103	0.24798	-1.45444	0.0267729	0.798296
K00796	0.0632895	0.0691288	0.0640691	0.0842426	0.106875	0.117157	0.0276875	0.10405	0.119013	0.0803318	0.102447	0.061708	0.0274814	0.925888	0.981637
K00797	0	0	0	0	0	0.282952	0	0	0.550398	0	0.16665	0	-1.34151	0.494079	0.874275
K00798	0.07847	0	0.171116	0.0925162	0	0.102995	0.0442573	0.0583545	0.120891	0.0529852	0.101692	0.176722	-0.318113	0.60189	0.920723
K00799	0.0969849	0.0441099	0.051084	0.107816	0	0.0775004	0.162614	0.0693579	0.0563378	0.126911	0.141953	0.0653305	-0.721625	0.128418	0.798296
K00800	0.0409675	0.139794	0.0380552	0.189339	0.0967519	0.0821881	0.0507743	0.0836373	0.0767613	0.0577225	0.106801	0.037208	0.507789	0.291171	0.798296
K00805	0	0	0	0	1	0	0	0	0	0	0	0	inf	0.340893	0.798296
K00806	0.154383	0.0346965	0.0469262	0.0843455	0.0857285	0.135323	0.0273045	0	0.060933	0.146095	0.135725	0.0885395	0.239474	0.662068	0.936288
K00812	0	0	0	0	0.671971	0.328029	0	0	0	0	0	0	inf	0.175753	0.798296
K00813	0.106432	0.187026	0.0884377	0	0.113094	0.0417936	0.0981697	0.11513	0.0464661	0.094496	0.0540927	0.0548627	0.212652	0.6788	0.941997
K00816	0	0	0	1	0	0	0	0	0	0	0	0	inf	0.340893	0.798296
K00817	0.083663	0.129665	0.0808267	0.0794673	0.0339794	0.0465217	0.0808708	0.0723414	0.0848363	0.0738483	0.0842511	0.149729	-0.265493	0.419242	0.836078
K00819	0.0702342	0	0.0912829	0.0498184	0.0976135	0.27432	0.020676	0.0272619	0.0907537	0.135649	0.12049	0.0218993	0.485048	0.540957	0.894746
K00820	0.0800158	0.088551	0.0674588	0.0996762	0.0525209	0.0826612	0.107169	0.0773579	0.086629	0.0742363	0.0956283	0.0880957	-0.168213	0.272548	0.798296
K00821	0.11739	0.0400137	0.174492	0.118284	0.0253503	0.059244	0.0650272	0.0545396	0.0389614	0.048629	0.104335	0.153734	0.200998	0.70118	0.945238
K00823	0.233759	0	0	0.0825445	0	0.138109	0	0	0.196456	0.0898211	0.0924345	0.166875	-0.263805	0.773971	0.953181
K00826	0.0861334	0	0.041504	0.170935	0.169513	0.12979	0	0	0.154117	0.157848	0.0901593	0	0.572204	0.460529	0.860747
K00831	0.0814673	0.12121	0.13792	0.115037	0.0663862	0.0576538	0.0807114	0.0241864	0.130103	0.0232786	0.138538	0.0235088	0.463731	0.329967	0.798296
K00832	0.106262	0.120118	0.14381	0.0598603	0.0276726	0.0662134	0.078408	0.0901083	0.0362084	0.0243504	0.102115	0.144874	0.138234	0.758939	0.95249
K00833	0.0503496	0.0233798	0.132541	0.0521637	0	0.0452227	0.100202	0.142756	0.151171	0.114371	0.0583264	0.129515	-1.19736	0.0170922	0.798296
K00835	0.121023	0	0.0858092	0.0481022	0.0326835	0.0479897	0.0602959	0.102941	0.0939018	0.234104	0.090713	0.0824371	-0.985258	0.104359	0.798296
K00836	0.100712	0.0310657	0.0285136	0.113894	0.0265605	0.0905718	0.15116	0.102488	0.112015	0.094988	0.0254861	0.122544	-0.637346	0.160359	0.798296
K00839	0.230434	0	0	0.126602	0	0.13239	0.0650144	0.090275	0.108386	0.101255	0	0.145644	-0.0610319	0.938151	0.983611
K00845	0	0	0.657264	0	0	0	0	0.342736	0	0	0	0	0.939378	0.680318	0.941997
K00847	0.164305	0.0635921	0	0.0977382	0.0564035	0.10422	0.180928	0.126112	0.0817228	0	0.0547243	0.0702548	-0.0793195	0.895217	0.977256
K00849	0.102175	0.251546	0	0	0.201513	0	0	0	0	0.356634	0	0.088132	0.32005	0.808917	0.956947
K00850	0.0418974	0.074541	0.116346	0.0622823	0.16148	0.0380424	0.0880585	0.112502	0.0574423	0.0723564	0.128707	0.0463446	-0.031227	0.940333	0.983611
K00851	0.170147	0	0.39671	0.355607	0	0.0775363	0	0	0	0	0	0	inf	0.0413069	0.798296
K00852	0.0631077	0	0.168642	0.156023	0.0428756	0.103332	0.0315135	0	0.0626313	0.188641	0.116478	0.066756	0.196396	0.773683	0.953181
K00854	0.0847035	0	0.45366	0	0	0	0	0	0	0.348338	0	0.113299	0.221822	0.894143	0.977256
K00857	0.135769	0	0	0	0.16509	0	0.137115	0.193589	0.114293	0	0.254144	0	-1.2165	0.235757	0.798296
K00858	0.0803056	0.106472	0.0629465	0.1089	0.0616341	0.06722	0.0867348	0.0626443	0.0942722	0.110453	0.0770826	0.081334	-0.0722723	0.712299	0.945238
K00859	0.11024	0	0	0.0919898	0.0870559	0.039758	0.188825	0.0652324	0.0953747	0.148273	0.0658298	0.107422	-1.02794	0.0694179	0.798296
K00864	0.108762	0.0439775	0	0.0998777	0.0793219	0.089937	0.0290176	0.313456	0	0.0952962	0.0377188	0.102636	-0.454562	0.608796	0.921187
K00865	0.154975	0	0	0.156031	0.0505107	0.105715	0.152399	0.114789	0.056125	0.0222233	0.0739841	0.113247	-0.189365	0.761375	0.95249
K00867	0.0827216	0.145215	0.235209	0	0	0.102056	0.14182	0	0.110399	0	0.0913354	0.0912441	0.378416	0.631452	0.92788
K00868	0	0	0	0.337804	0.274224	0.200621	0.0792778	0.108073	0	0	0	0	2.11689	0.146688	0.798296
K00869	0	0	0	0	0	0.379912	0	0.620088	0	0	0	0	-0.706807	0.748013	0.952361
K00872	0.0722518	0	0	0.139958	0.0931266	0.0928662	0.0645735	0.175392	0.102182	0.0780809	0.102231	0.079337	-0.595772	0.253546	0.798296
K00873	0.0920232	0	0.0871008	0.0563486	0.131686	0.173756	0.142146	0.0286142	0.114266	0	0.17406	0	0.236638	0.738222	0.951833
K00874	0	0	0.220517	0	0	0	0	0.217332	0	0	0	0.562151	-1.82163	0.37539	0.815453
K00876	0.0912317	0.0731622	0	0.100865	0.0940004	0.120439	0.0885771	0.107448	0.183551	0	0	0.140727	-0.117224	0.850263	0.969488
K00878	0.178033	0	0.0587955	0.159562	0.0597929	0.0990567	0.0878953	0.202812	0	0.0526144	0.0511673	0.0502716	0.320082	0.649754	0.935464
K00879	0.0500435	0	0	0.143932	0	0.0807562	0.193667	0.306088	0.0686181	0.0657191	0.0911757	0	-1.40049	0.171693	0.798296
K00880	0.0838928	0.0913501	0	0.116611	0.0284986	0.0738312	0.0747786	0.110474	0.0905594	0.125386	0.0708396	0.13378	-0.620015	0.11867	0.798296
K00882	0.0950386	0.193794	0.0291182	0.079022	0.0870595	0.0898055	0.0763946	0.131435	0.0469464	0.0284021	0.0579207	0.0850639	0.429239	0.372907	0.815453
K00884	0.231261	0	0	0.231437	0	0.360532	0.17677	0	0	0	0	0	2.21942	0.158703	0.798296
K00885	0.125009	0.10011	0.0932373	0.129016	0.0465849	0.064177	0.0606015	0.164204	0.0933282	0	0.0595441	0.064187	0.337008	0.468365	0.866806
K00886	0	0.816482	0	0	0	0.183518	0	0	0	0	0	0	inf	0.239892	0.798296
K00891	0.0758799	0.0250851	0.0747612	0.110839	0.164219	0.0299046	0.116882	0.0910718	0.1293	0.0587987	0.0501929	0.0730655	-0.111499	0.801533	0.955882
K00901	0.0671094	0	0.323893	0	0	0.0611637	0	0	0.220326	0	0.118158	0.20935	-0.276883	0.81718	0.957379
K00912	0.070324	0.139628	0.036347	0.0882113	0.0614416	0.0314469	0.0880248	0.183568	0.0740406	0.0637508	0.076763	0.0864546	-0.421949	0.340972	0.798296
K00919	0.13156	0.116516	0.0514235	0.0211447	0.0784437	0.099803	0.121654	0.0539749	0.0543071	0.0301414	0.130703	0.110328	-0.00640096	0.988115	0.994957
K00925	0.13274	0.069246	0.0394929	0.0619247	0.0718914	0.0805331	0.161964	0.0259483	0.124752	0.0568991	0.106865	0.0677433	-0.255572	0.552285	0.900729
K00926	0.0512271	0	0	0	0	0.090109	0.154449	0.117714	0.215274	0	0.371226	0	-2.60296	0.0724686	0.798296
K00927	0.105017	0.0550374	0.0447215	0.0950604	0.079779	0.11604	0.0798491	0.0316289	0.0510473	0.130298	0.118833	0.0926896	-0.0250752	0.941871	0.983611
K00928	0.109697	0.0432471	0.0595512	0.158135	0.0784205	0.0544952	0.0743586	0.0962068	0.0671384	0.0887593	0.0711941	0.098797	0.0204626	0.950248	0.983611
K00930	0.116815	0.130064	0.0570445	0.158848	0.0614901	0.0782854	0.0734165	0.0899258	0.0531643	0.0870378	0.0722482	0.0216602	0.600291	0.113984	0.798296
K00931	0.0564595	0.179063	0.0897629	0.0245531	0.132689	0.0910925	0.0886868	0.0382144	0.0846273	0.0815407	0.0449025	0.0884084	0.427955	0.335448	0.798296
K00937	0.100715	0.0397428	0.0768391	0.0775437	0.105343	0.0481554	0.0928442	0.0957226	0.0819457	0.0709924	0.0804159	0.129741	-0.299194	0.238871	0.798296
K00939	0.0522467	0.15239	0.186083	0.0863312	0.0108384	0.0701561	0.0398311	0.166063	0.0740596	0.025369	0.0642373	0.0723942	0.336484	0.574123	0.915634
K00940	0.146341	0	0	0.404517	0.29415	0	0	0	0	0.154992	0	0	2.44677	0.160415	0.798296
K00941	0.162873	0.0489744	0.0281295	0.139261	0.0431961	0.0836777	0.124894	0.0304955	0.090903	0.129637	0.0740875	0.0438716	0.035268	0.943587	0.983611
K00942	0.0812409	0.0548502	0.15296	0.116141	0.105266	0.140469	0.0952248	0.0797119	0.0172601	0.0376888	0.0845172	0.0346702	0.898967	0.0298883	0.798296
K00943	0.117668	0	0.181849	0.0786643	0.13512	0.0894924	0.0823415	0	0.0148013	0.0940647	0.115291	0.0907084	0.601775	0.303093	0.798296
K00945	0.0632537	0.0369687	0.0221775	0.0547147	0.161033	0.0670123	0.0608373	0.0961715	0.133032	0.204216	0.0617809	0.0388025	-0.554008	0.345732	0.801385
K00946	0.0934258	0	0.0384178	0.0641355	0.19984	0.0983639	0.117592	0.0615271	0.0454406	0.0364417	0.115248	0.129568	-0.0335695	0.953582	0.983611
K00948	0.0843792	0.0591219	0.0806057	0.0747826	0.0814822	0.11211	0.0656617	0.132244	0.0680326	0.0670351	0.110501	0.064044	-0.0433898	0.860506	0.972594
K00949	0.074014	0	0	0.105759	0.38788	0.196355	0	0	0	0.0983611	0.0506115	0.0870197	1.69485	0.192406	0.798296
K00950	0.132823	0	0.099814	0.134802	0.125916	0.0680795	0.0977994	0	0.124886	0.0861775	0.0754764	0.0542261	0.356328	0.475612	0.869574
K00951	0.0892299	0.065308	0.0882639	0.0998406	0.0619042	0.0927458	0.125174	0.0553929	0.0706658	0.0807401	0.0908438	0.0798907	-0.0156247	0.939004	0.983611
K00952	0.0919181	0	0	0.203361	0	0	0.135547	0.147705	0.151942	0	0.069008	0.200519	-1.25497	0.160351	0.798296
K00954	0.122395	0.145634	0.0843557	0	0.118902	0.0841899	0.0446545	0.138983	0.0705827	0.0688336	0.0808714	0.0405979	0.321468	0.483683	0.869574
K00957	0	0	0	0	0	0.208549	0	0	0	0	0.478579	0.312872	-1.92411	0.32017	0.798296
K00962	0.0631272	0.10136	0.0908466	0.0880666	0.058727	0.08114	0.103601	0.0687123	0.0886894	0.0840925	0.0663332	0.105305	-0.0965989	0.573398	0.915067
K00963	0.0621073	0.0217259	0.130204	0.094777	0.127581	0.0938828	0.0263035	0.101271	0.0754417	0.0705391	0.0861213	0.110046	0.174939	0.636425	0.92788
K00965	0.238805	0	0	0	0	0	0	0	0.436667	0	0.324527	0	-1.67243	0.359874	0.809376
K00966	0.0723434	0	0.251254	0.0722465	0	0	0.0899618	0.0865819	0.0711291	0.0786153	0.19093	0.0869383	-0.609992	0.446065	0.856406
K00969	0.134103	0	0	0.0782265	0.180932	0.094335	0.147469	0.0868042	0.12402	0	0.15411	0	-0.071588	0.921934	0.981637
K00970	0.092041	0.0643775	0.126712	0.0584955	0.0474353	0.0595758	0.0844133	0.0997399	0.0593213	0.0854805	0.0908397	0.131569	-0.297455	0.293124	0.798296
K00971	0.056133	0	0.0844162	0.0893336	0.0778623	0.243521	0.14674	0	0.163096	0	0.0834646	0.0554339	0.296886	0.704685	0.945238
K00973	0.0145141	0	0.0917084	0.11438	0.356193	0.115615	0.0505896	0.0667038	0.0238255	0.0302831	0.136188	0	1.17062	0.276898	0.798296
K00974	0.090819	0.0269362	0.0660151	0.0883843	0.0939656	0.122686	0.0350018	0.215446	0.0591829	0.0581552	0.0634759	0.0799324	-0.0646089	0.902752	0.977732
K00975	0	0.134694	0.299981	0	0	0.179091	0.276409	0	0.109825	0	0	0	0.668213	0.592338	0.917071
K00979	0.0851542	0.0964504	0	0.103888	0.0792227	0.0525903	0.0823069	0.0578932	0.153273	0.0487982	0.138245	0.102178	-0.481636	0.26472	0.798296
K00981	0.0907944	0	0.184774	0.074383	0.087603	0.0922628	0.0553737	0.15897	0.0638321	0.0225476	0.0855758	0.083883	0.172273	0.750583	0.952361
K00982	0.0721581	0.0392659	0.145773	0.0772628	0.0207305	0.0706878	0.141737	0.0885756	0.0835595	0.0909652	0.0908168	0.0784682	-0.430916	0.24173	0.798296
K00983	0.109243	0	0	0.14853	0.145998	0	0.0865387	0.136924	0.0815121	0.103605	0.18765	0	-0.562333	0.439938	0.852976
K00984	0	0.41608	0	0.58392	0	0	0	0	0	0	0	0	inf	0.152482	0.798296
K00989	0.0668798	0.118529	0.0530961	0.0425159	0.0866791	0.0730798	0.124076	0.0593523	0.0847988	0.0984044	0.118253	0.0743367	-0.343361	0.219162	0.798296
K00990	0.113814	0.0774486	0.0663236	0.105829	0.0574155	0.0962431	0.0903216	0.043506	0.0739212	0.0469138	0.0886989	0.139564	0.0985684	0.745703	0.952361
K00991	0.0975752	0.0798257	0.0975897	0.0465617	0.15494	0.0594747	0.101107	0.0448434	0.0721869	0.10815	0.0779262	0.0598201	0.207915	0.529345	0.889877
K00992	0.183299	0	0.0624653	0	0.131472	0.125487	0.105497	0	0.0910192	0.0353788	0.171482	0.0938984	0.0157196	0.981973	0.993104
K00995	0.0953167	0.065115	0.0713169	0.0654642	0.0510751	0.1334	0.0758311	0.114835	0.0921118	0.145841	0.0115627	0.0781307	-0.105722	0.787549	0.953361
K00998	0.0550404	0	0	0.146705	0.127679	0.0818465	0.0929529	0.190302	0.0559449	0.0511977	0.12001	0.0783216	-0.517517	0.391653	0.821175
K01000	0.0856968	0	0.0451571	0.134269	0.0938213	0.0768706	0.0967234	0.059579	0.0786274	0.12199	0.109721	0.0975448	-0.372454	0.32718	0.798296
K01006	0.0660086	0	0.261087	0.225258	0.0931633	0.247804	0	0	0.0644975	0	0.0421819	0	3.0659	0.0178536	0.798296
K01007	0.0943629	0.0398701	0.11691	0.0937633	0.0775637	0.0752958	0.108359	0.117745	0.0604394	0.0906702	0.0733649	0.0516553	-0.0128927	0.96162	0.986637
K01008	0.147478	0	0	0	0	0.0928148	0.121205	0.142689	0.101933	0.152881	0.11033	0.130669	-1.66065	0.0102732	0.798296
K01011	0	0	0	0	0	1	0	0	0	0	0	0	inf	0.340893	0.798296
K01012	0.0915057	0.0739311	0.0882148	0	0.127666	0.0798099	0.12188	0.0694344	0.162857	0.0357199	0.0905194	0.0584623	-0.224779	0.622643	0.92788
K01028	0.0647447	0.0881151	0.0653231	0.0896088	0.128955	0.0955938	0.0738557	0	0.0931408	0.11814	0.0495407	0.132983	0.186889	0.635212	0.92788
K01029	0.0383505	0.152173	0.0388769	0.0319714	0.138773	0.156224	0.108972	0.0444457	0.0777343	0.104369	0.0773324	0.0307784	0.326676	0.522751	0.886978
K01042	0.07865	0.0448377	0.0363125	0.11945	0.131465	0.0997869	0.099341	0.0733653	0.0255658	0.0698643	0	0.221361	0.0606158	0.92302	0.981637
K01053	0.111011	0	0	0.201759	0	0.156799	0.152665	0.152934	0.0863646	0	0.0282416	0.110226	-0.175827	0.826653	0.960644
K01054	0.0539066	0	0	0.14574	0.270976	0.146409	0	0	0.205297	0	0.17767	0	0.688127	0.52419	0.886978
K01055	0	0	0	0.104854	0.206316	0.261315	0	0	0.145314	0.189111	0.0930901	0	0.421262	0.687793	0.944044
K01056	0.0489059	0.196839	0	0.0568212	0.114814	0.0974428	0.115611	0	0.0586608	0.0858753	0.0653966	0.159634	0.0855604	0.891748	0.977112
K01058	0.0532931	0.0632144	0.0694171	0.0880566	0.0988325	0.0713649	0.0965097	0.0171036	0.108987	0.0911602	0.135445	0.106616	-0.323482	0.318037	0.798296
K01066	0	0	0	0	0	0	0	0	0	0	0	1	#NAME?	0.340893	0.798296
K01067	0.0724306	0.160641	0	0	0	0.0611236	0	0.246574	0.164695	0.111943	0.182592	0	-1.26249	0.189205	0.798296
K01069	0.0800963	0	0.141117	0	0.0881344	0.102155	0.119955	0.0797434	0.1466	0.0576503	0.118214	0.0663343	-0.516134	0.306985	0.798296
K01070	0	0.112901	0.096247	0	0.172757	0.168926	0	0	0.19414	0.0430643	0.125861	0.0861035	0.294352	0.710394	0.945238
K01079	0.11458	0	0.062792	0.0794922	0.122683	0.0594292	0.0843406	0.0723867	0.102082	0.124131	0.0764	0.101683	-0.353916	0.328405	0.798296
K01081	0.0802988	0	0.0432384	0.169613	0.117185	0.0304232	0.0738494	0.0547587	0.119941	0.112983	0.073963	0.123746	-0.343486	0.497705	0.875072
K01082	0.10623	0	0.139876	0.112225	0	0.132025	0.102002	0.0672464	0.0960774	0.143488	0.0468124	0.0540186	-0.0556673	0.917331	0.981082
K01089	0.10083	0.240004	0.0460004	0.0767445	0.0605848	0.0990452	0.0700357	0.0776656	0.0171224	0.0168707	0.0682308	0.126866	0.725949	0.24473	0.798296
K01091	0.122252	0.188188	0.0979541	0.0505345	0.0618731	0.0669479	0.0829948	0.12682	0.0897395	0	0.0797012	0.0329945	0.511683	0.319459	0.798296
K01092	0.0806231	0.0491849	0.0522068	0.0352669	0.045163	0.0786483	0.167621	0.077179	0.112655	0.0966221	0.103648	0.101182	-0.94991	0.00469231	0.798296
K01095	0.159491	0	0	0.203875	0	0.081481	0.0843321	0.149589	0.164923	0.0452749	0.0505525	0.0604824	-0.319579	0.674666	0.941997
K01096	0	0	0	0.646569	0	0.353431	0	0	0	0	0	0	inf	0.167555	0.798296
K01101	0	0	0	0.444595	0	0.300639	0	0	0	0	0	0.254765	1.54853	0.391193	0.820907
K01104	0.119445	0	0.0972384	0.035073	0.107128	0.0853562	0	0	0.152835	0.0748031	0.155923	0.172198	-0.323118	0.631164	0.92788
K01119	0.19623	0	0.140161	0.041166	0.101813	0.0939229	0.184088	0	0.0352429	0.0447949	0.0444848	0.118097	0.426025	0.550758	0.899851
K01126	0.126086	0	0.0404447	0.0920876	0.0859449	0.0840039	0.175521	0.156467	0.0983878	0.0270096	0.0311309	0.0829166	-0.415062	0.461211	0.860747
K01129	0.110748	0.0481874	0.216265	0.0267446	0.0370415	0.0807238	0.092372	0	0.0309102	0.0582044	0.140461	0.158342	0.113807	0.867466	0.974302
K01139	0.0902378	0.0797728	0.0746105	0.108924	0.116964	0.083733	0.0633186	0.0494914	0.097478	0.0536351	0.111225	0.0706104	0.314252	0.171063	0.798296
K01141	0.105207	0	0.0578115	0.181587	0.0408279	0.134805	0	0.165786	0.172702	0	0.0554574	0.0858165	0.116858	0.873905	0.974901
K01142	0.0655045	0.0644867	0.0572507	0.0481147	0.090983	0.0961811	0.0616406	0.168652	0.0475095	0.111618	0.088174	0.099885	-0.450748	0.206157	0.798296
K01143	0	0	0	0	0	0	0	0	0	0.579924	0.420076	0	#NAME?	0.151785	0.798296
K01144	0.11809	0	0	0	0	0.747518	0	0	0.134392	0	0	0	2.68727	0.349685	0.804184
K01147	0.0336509	0.12462	0.0947043	0.0284243	0.135327	0.0936299	0.152944	0.0361082	0.077627	0.09279	0.102811	0.0273637	0.0597751	0.898291	0.977732
K01151	0	0	0.302113	0.255904	0	0	0	0	0	0.300091	0.141891	0	0.33632	0.809186	0.956947
K01153	0.0552824	0.030379	0.0667117	0.125343	0.132112	0.128353	0.10367	0.0728757	0.102074	0.0519563	0.0469635	0.0842792	0.220765	0.550563	0.899851
K01154	0.0913672	0.106683	0.0439688	0.0430291	0.155607	0.122889	0.0164326	0.0433337	0.139303	0.125122	0.0328991	0.079366	0.368691	0.459476	0.860747
K01155	0.134246	0.0654085	0.0667909	0.0469234	0.151639	0.0461761	0.138054	0.0668512	0.102103	0.0470043	0.0705737	0.0642296	0.0645472	0.874915	0.974901
K01156	0.0785152	0.0420544	0.110519	0.0280088	0.078624	0.1107	0.0687352	0.0505174	0.046279	0.111397	0.135652	0.138998	-0.298708	0.455289	0.860747
K01159	0.0247971	0.185316	0	0.0481409	0.1808	0.0971807	0.0972351	0.0944935	0.0795452	0.043115	0.0818616	0.0675144	0.209473	0.72515	0.949282
K01166	0	0	0	0.193988	0.364632	0.148455	0	0.292925	0	0	0	0	1.27133	0.394823	0.822558
K01168	0	0	0	0	0	0	0	0.397871	0.218636	0.383493	0	0	#NAME?	0.0606521	0.798296
K01173	0.0530173	0	0.0709258	0.164984	0.141682	0.112285	0.0889888	0.0509281	0.135182	0.1419	0	0.040108	0.24814	0.681472	0.941997
K01175	0.063505	0	0	0.254912	0.140727	0.0757291	0	0.291855	0	0	0.0637175	0.109554	0.201575	0.852955	0.970319
K01185	0.0329775	0	0	0.175153	0	0.0946759	0.0850589	0	0.49695	0.0688062	0.0463793	0	-1.20317	0.445534	0.856406
K01193	0.15773	0.0855668	0	0.100435	0	0.150192	0.0512848	0	0.177766	0	0.168388	0.108638	-0.0350652	0.963497	0.987055
K01195	0	0	0	0	0	0.145462	0.278151	0	0.576387	0	0	0	-2.5545	0.268718	0.798296
K01198	0.428408	0	0	0	0	0	0.260145	0	0	0.311447	0	0	-0.416002	0.804045	0.955882
K01200	0	0	0	0.294841	0	0.313694	0.277703	0	0	0	0.113762	0	0.636453	0.657544	0.935779
K01206	0.051437	0	0	0.253471	0	0.169236	0.11295	0	0.2246	0	0.188306	0	-0.149342	0.889962	0.976757
K01207	0.0573373	0.124821	0.143331	0.041466	0.104045	0.0876684	0.0215365	0.0862724	0.0500262	0.10095	0.0910133	0.0915328	0.340133	0.359208	0.809376
K01208	1	0	0	0	0	0	0	0	0	0	0	0	inf	0.340893	0.798296
K01214	0	0	0	0	0	0	0.190143	0.488883	0	0.320974	0	0	#NAME?	0.0752587	0.798296
K01215	0	0	0	0	0	0.712553	0	0	0	0	0.287447	0	1.3097	0.59223	0.917071
K01220	0	0	0.252753	0.207858	0	0.35667	0	0	0	0	0.182719	0	2.16121	0.166633	0.798296
K01223	1	0	0	0	0	0	0	0	0	0	0	0	inf	0.340893	0.798296
K01226	0	0	0	0	0.369571	0.463097	0	0	0	0	0.167332	0	2.31503	0.260085	0.798296
K01232	0	0	0	0	0	0	0	0	0	1	0	0	#NAME?	0.340893	0.798296
K01236	0	0	0	0.860309	0	0	0	0	0	0	0.139691	0	2.62262	0.427639	0.842329
K01239	0.0557339	0.145869	0	0.115609	0.244481	0.0785031	0.0569543	0.116428	0.106461	0	0.0799612	0	0.831304	0.271302	0.798296
K01240	0	0	0	1	0	0	0	0	0	0	0	0	inf	0.340893	0.798296
K01243	0.0674085	0	0	0.112392	0.138986	0.305045	0.158339	0	0	0	0.0641877	0.153642	0.729777	0.477588	0.869574
K01246	0.17963	0	0.0444796	0	0.146558	0.0632884	0.054791	0.186571	0.0501053	0.0955284	0.0643916	0.114657	-0.383364	0.567893	0.911579
K01250	0	0	0	0	0	0	0	0.572412	0.261113	0	0.166474	0	#NAME?	0.101867	0.798296
K01251	0.104803	0.0283841	0.0464343	0.133274	0.100054	0.0544531	0.0620278	0.130268	0.0618236	0.082077	0.074833	0.121568	-0.188377	0.609653	0.921187
K01255	0.11654	0.130294	0.0802288	0.0759587	0.0349536	0.0765561	0.0900909	0.0909395	0.0852493	0.0804164	0.0601475	0.0786253	0.083879	0.746325	0.952361
K01256	0.0728282	0.0203365	0.0707654	0.0598211	0.0644286	0.078093	0.138536	0.0556755	0.117463	0.114566	0.0868322	0.120654	-0.790944	0.0130762	0.798296
K01258	0	0.541435	0	0	0	0.147762	0.310803	0	0	0	0	0	1.14892	0.552816	0.900729
K01261	0	0	0	0	0	0	1	0	0	0	0	0	#NAME?	0.340893	0.798296
K01262	0.0947335	0.0404944	0.0676171	0.0649539	0.0685433	0.0445427	0.113962	0.0820519	0.0914908	0.109227	0.092337	0.130047	-0.700852	0.00421527	0.798296
K01265	0.032832	0.0803759	0.0316355	0.0903611	0.0376004	0.125901	0.127185	0.0487566	0.180933	0.0893562	0.0793076	0.075755	-0.592744	0.20401	0.798296
K01267	0	0	0	0	0.594772	0	0	0	0	0	0.405228	0	0.553603	0.797615	0.954062
K01270	0.0940897	0.0273328	0.0765396	0.0381288	0.0779499	0.0852371	0.0694761	0.114291	0.124678	0.0793337	0.099948	0.112996	-0.589304	0.0393234	0.798296
K01271	0.0547939	0.241762	0.0978972	0.139279	0	0.0947126	0.0365874	0.10179	0.0516934	0	0.0450772	0.136407	0.75821	0.297775	0.798296
K01274	0	0	0	0	0	1	0	0	0	0	0	0	inf	0.340893	0.798296
K01278	0	0	0	0	0	1	0	0	0	0	0	0	inf	0.340893	0.798296
K01282	0.391691	0	0	0	0	0.608309	0	0	0	0	0	0	inf	0.157438	0.798296
K01299	0	0	0	0	0	1	0	0	0	0	0	0	inf	0.340893	0.798296
K01322	0.0803143	0.0256628	0.110152	0.0652905	0	0.0360713	0.174612	0.0208928	0.163006	0.134095	0.084597	0.105306	-1.10413	0.0573853	0.798296
K01330	0	0	0	0	0	0	0	0.26732	0.38804	0	0.172851	0.171789	#NAME?	0.0225152	0.798296
K01336	0	0.260261	0	0	0	0.481579	0	0	0	0	0.25816	0	1.52284	0.409827	0.833821
K01338	0.0991671	0.0737533	0.0650713	0.112123	0.106767	0.114383	0.0726226	0.0783559	0.0867182	0.0656734	0.0685229	0.0568422	0.414072	0.0314592	0.798296
K01341	0.121265	0	0	0.110198	0.136272	0.0969027	0.282451	0	0.094342	0	0.15857	0	-0.204411	0.829083	0.961597
K01347	0.100269	0.0323305	0.0896154	0.123915	0.0566819	0.0746532	0.0696053	0.125794	0.0734169	0.0611237	0.0880839	0.104511	-0.130133	0.66014	0.935972
K01354	0.0920818	0.174305	0.0608227	0.0373277	0.0604697	0.0677777	0.173709	0.0447344	0.180237	0	0.0564301	0.0521056	-0.0416444	0.948399	0.983611
K01356	0.0747448	0	0	0.183669	0.0860335	0.114089	0.0973811	0.253464	0	0.0757047	0.114913	0	-0.239827	0.778299	0.953361
K01358	0.0652133	0.0272096	0.157558	0.0764748	0.154404	0.145488	0.0548493	0.0562492	0.0592655	0.039439	0.0773173	0.0865311	0.745273	0.10479	0.798296
K01379	0	0	0	0	0	0	0	0.303186	0.405017	0	0.291798	0	#NAME?	0.0537267	0.798296
K01406	0.0732299	0	0.0313719	0.0751152	0.21994	0.0671761	0.0595573	0.192079	0.0195463	0.0745322	0.0914017	0.0960502	-0.191679	0.781437	0.953361
K01407	0.0845871	0	0	0.12881	0.10584	0.179002	0.122911	0.121034	0.104781	0.0931331	0.0599018	0	-0.0101617	0.986933	0.994624
K01409	0.0934125	0.0872306	0.0293133	0.0924084	0.122621	0.0975498	0.103272	0.103618	0.0383179	0.0987184	0.0844938	0.0490442	0.130133	0.67275	0.941997
K01414	0.0792584	0.0965845	0.0406281	0.0962508	0.0702853	0.0924353	0.0838141	0.0795732	0.0815833	0.105834	0.102162	0.0715911	-0.14183	0.449893	0.860537
K01415	0	0	0	0	0	0	0	0	0	1	0	0	#NAME?	0.340893	0.798296
K01419	0.19541	0	0	0	0	0.0519234	0	0.422848	0.106613	0	0.118044	0.105161	-1.60555	0.263244	0.798296
K01420	0.0410663	0	0.296822	0.157483	0	0.138858	0.154589	0	0	0	0.211182	0	0.794065	0.48276	0.869574
K01423	0.0614485	0.0920643	0.056139	0.0492933	0.212903	0.0785204	0.0913548	0.0754998	0.0494058	0.0261652	0.107437	0.0997691	0.291655	0.564488	0.907882
K01424	0.100924	0	0	0	0	0.274847	0.105112	0.266098	0.120788	0	0.0431672	0.0890645	-0.732221	0.496882	0.875072
K01425	0	0	0	0	0	0	0.294602	0	0	0.705398	0	0	#NAME?	0.188175	0.798296
K01426	0.141051	0	0.191401	0.122183	0.223683	0.0998261	0	0	0	0.0823275	0.0830186	0.0565098	1.81041	0.0281363	0.798296
K01428	0.0883266	0	0.0749109	0.0847872	0.130066	0.147943	0.103207	0.029583	0.0744254	0.0740429	0.111291	0.0814169	0.15037	0.72617	0.949282
K01430	0	0	0	0.479258	0	0.12182	0	0	0	0	0.398922	0	0.591445	0.749819	0.952361
K01438	0.0693488	0.14484	0.0830309	0.0533398	0.0871292	0.0467518	0.114412	0.0854583	0.0534379	0.130594	0.0418856	0.0897706	-0.089817	0.80071	0.955882
K01439	0.0805145	0	0.124527	0.0584091	0.137806	0.071235	0.0638286	0.0724166	0.103464	0.100459	0.0963359	0.0910032	-0.158903	0.675386	0.941997
K01443	0.0712207	0	0	0.24357	0	0.143017	0.0439512	0	0.113462	0.223142	0	0.161637	-0.244063	0.804302	0.955882
K01447	0	0	0	0	1	0	0	0	0	0	0	0	inf	0.340893	0.798296
K01448	0.100299	0	0	0.152438	0.193279	0.0544197	0.0584609	0.317579	0	0	0.123525	0	0.00251299	0.998133	0.999387
K01451	0.0451555	0.213373	0.0561913	0.0124221	0.200159	0.0475318	0.13131	0.0477872	0.0912465	0	0.0572416	0.0975823	0.435111	0.549498	0.89898
K01462	0.0474974	0.0710354	0.0479409	0.0958038	0.166495	0.105037	0.109473	0.0914256	0.0823567	0.0240245	0.0721839	0.0867256	0.195409	0.616358	0.926223
K01464	0.173349	0	0	0	0	0.275911	0	0.28865	0	0.26209	0	0	-0.29382	0.828717	0.961597
K01465	0.0999428	0.101111	0.0971944	0.0484577	0.0420083	0.0495334	0.0728311	0.0478952	0.150374	0.0809969	0.0769201	0.132735	-0.358189	0.326231	0.798296
K01466	0.317521	0	0	0	0	0.203795	0	0	0.266117	0	0	0.212566	0.123086	0.927689	0.98254
K01468	0.0481496	0.0898467	0.0920684	0.145324	0.159775	0.10611	0.0668201	0.0424422	0.0430744	0.0265772	0.132787	0.0470256	0.838058	0.0647981	0.798296
K01476	0.0548392	0.147551	0.235408	0.0741947	0.15312	0.145504	0	0	0.0996958	0	0.089687	0	2.09772	0.010672	0.798296
K01479	0.12516	0	0	0.0958022	0.118471	0.0933515	0.0870756	0.0625724	0.0410089	0.192858	0.137587	0.0461137	-0.390252	0.521859	0.886978
K01484	0.207488	0	0.139015	0	0	0.0543406	0	0.286345	0	0.248801	0.0640101	0	-0.579892	0.622084	0.92788
K01489	0.0464942	0	0.176802	0.0557182	0.109587	0	0.292282	0.141815	0.0908596	0	0.0353566	0.0510849	-0.65382	0.485133	0.869574
K01491	0.087404	0.0948374	0.0397111	0.0416445	0.0228533	0.108961	0.0278419	0.113165	0.0909195	0.122311	0.137634	0.112717	-0.612598	0.135324	0.798296
K01493	0	0	0	0.49742	0	0	0	0.50258	0	0	0	0	-0.0148887	0.994321	0.997538
K01494	0.109435	0	0.0882889	0.0363033	0.116723	0.114407	0.0504846	0	0.0310799	0.299043	0.040653	0.113583	-0.2014	0.816831	0.957379
K01495	0.100457	0.0646416	0.0618517	0.117835	0.0650699	0.0979991	0.086667	0.0387916	0.119173	0.112954	0.0816007	0.0529585	0.0453314	0.875075	0.974901
K01496	0.0862892	0.176806	0.0888133	0.0298114	0.0368653	0.0721261	0.0812877	0	0.0860092	0.0785034	0.0861287	0.17736	-0.0536109	0.923585	0.981637
K01507	0.106164	0.0754515	0.0517844	0.0668603	0.0539793	0.0658889	0.177472	0.0510363	0.0565111	0.0762299	0.136628	0.0819943	-0.464902	0.252303	0.798296
K01515	0.0657914	0	0.326331	0	0	0	0	0.247452	0.106471	0	0.0666343	0.18732	-0.632478	0.604572	0.921187
K01520	0.0846992	0.0529776	0.0685674	0.124483	0	0.13229	0.0579955	0.11579	0.0818696	0.0299619	0.112164	0.139202	-0.213812	0.645085	0.932372
K01523	0.155251	0.170634	0	0	0.104877	0.0487778	0.107918	0	0.0726068	0	0.176646	0.16329	-0.11814	0.879727	0.975826
K01524	0.128565	0.0569702	0.0815859	0.067904	0.0401974	0.0997989	0.0986237	0.128236	0.0218868	0.128773	0.0826464	0.0648134	-0.144267	0.701242	0.945238
K01525	0.100746	0.0301743	0.0753063	0.0509932	0.114453	0.106766	0.0708271	0.12894	0.0690539	0.0699184	0.0943805	0.0884417	-0.124505	0.676117	0.941997
K01533	0.120647	0.0532727	0.0504782	0.105258	0.122705	0.0392387	0.0331084	0.108002	0.134765	0.0257387	0.0878064	0.118978	-0.0484756	0.910544	0.97975
K01534	0	0	0	0	0	0	0	0	0	0	1	0	#NAME?	0.340893	0.798296
K01537	0.105061	0	0	0.199621	0	0.154478	0	0	0	0	0.242621	0.298219	-0.236205	0.845307	0.969036
K01557	0.0596568	0	0	0	0	0.0951499	0.207936	0.148051	0.254615	0.124471	0	0.110119	-2.44881	0.0157801	0.798296
K01571	1	0	0	0	0	0	0	0	0	0	0	0	inf	0.340893	0.798296
K01579	0.0266648	0.175756	0.212144	0.044849	0.0554609	0.0754654	0.0407637	0.133295	0.122867	0	0.0695582	0.0431755	0.527122	0.442591	0.852976
K01581	0.0560566	0	0.0607906	0.122982	0.282526	0.0411097	0.0917866	0.071895	0.0427996	0.0543998	0.125121	0.0505337	0.368226	0.633119	0.92788
K01582	0	0	0	0.595728	0.336995	0.0672769	0	0	0	0	0	0	inf	0.130082	0.798296
K01585	0	0.0989227	0.292897	0.0606131	0.164901	0.198921	0.0704219	0	0	0	0.113323	0	2.15132	0.0499794	0.798296
K01586	0.0571215	0.0804784	0.0785152	0.0814383	0.0930007	0.0517842	0.109595	0.07519	0.116604	0.0914207	0.0813318	0.0835196	-0.334239	0.0674086	0.798296
K01588	0.0318781	0.189335	0.0767912	0.0822081	0.11244	0.095786	0.0567539	0.0306129	0.121147	0.0488639	0.0956334	0.0585504	0.515784	0.270862	0.798296
K01589	0.0786833	0.0333036	0.128891	0.0691996	0.114772	0.099989	0.0185809	0.10498	0.0903082	0.0922061	0.0910544	0.078032	0.143456	0.670938	0.941016
K01591	0.0819836	0.100437	0.0455507	0.0476609	0.0821	0.0732098	0.0474235	0.0444919	0.108666	0.112824	0.10899	0.146663	-0.401081	0.246426	0.798296
K01595	0.117201	0.109064	0.31782	0.0324277	0.0401006	0.100343	0	0	0.0716256	0.0501066	0.0895115	0.0718007	1.34086	0.14029	0.798296
K01596	0.108624	0.0922351	0.079282	0.127401	0.123536	0.0533487	0.0904094	0.0208433	0.0510508	0.097331	0.0656239	0.0903149	0.491919	0.122966	0.798296
K01597	0	0	0	0.638844	0	0.0709485	0	0	0.127786	0.162421	0	0	1.29032	0.536382	0.893074
K01599	0.107235	0.0964042	0.0378989	0.0560568	0.040857	0.0567455	0.12122	0.109283	0.128605	0.0663912	0.0704194	0.108884	-0.613892	0.0537452	0.798296
K01609	0.126229	0	0.052462	0.116056	0.0602877	0.036913	0.0839171	0.0517042	0.187634	0.14084	0.102423	0.0415336	-0.633534	0.256759	0.798296
K01610	0.0655122	0	0	0.124867	0.192631	0.0723842	0.105791	0.142475	0.0213375	0.0572247	0.0891718	0.128606	-0.258096	0.684729	0.942303
K01611	0.298487	0	0	0	0.391021	0	0	0	0	0	0	0.310492	1.15101	0.498843	0.875993
K01613	0.115936	0.0759918	0.0722722	0.0886009	0.111535	0.049978	0.0558031	0.102069	0.0677743	0.098945	0.0525587	0.108536	0.0826257	0.74844	0.952361
K01619	0.0510495	0	0.119025	0.174233	0	0.370818	0	0	0.0837998	0	0.0898815	0.111193	1.32787	0.270423	0.798296
K01620	0.0574061	0.186424	0.223791	0.105009	0	0.0545175	0.0538245	0.0627905	0.0802877	0	0.0788864	0.0970637	0.750198	0.285585	0.798296
K01624	0.12662	0.076167	0.0779699	0.0998332	0.0703846	0.0806804	0.122461	0.0869354	0.0612353	0.0676754	0.0698717	0.0601652	0.182922	0.43553	0.849487
K01625	0.29348	0.191743	0	0.207648	0	0.088337	0.0943667	0.124425	0	0	0	0	1.83615	0.115108	0.798296
K01626	0.110144	0.098526	0.0623623	0.103101	0.0368966	0.0796929	0.112722	0.0281221	0.0560872	0.0699023	0.0872745	0.155168	-0.0535382	0.888754	0.976757
K01627	0.0694398	0.0267676	0.0236489	0.0878911	0.0921917	0.0679098	0.140621	0.0803801	0.0980854	0.0971314	0.103238	0.112695	-0.781156	0.0131306	0.798296
K01628	0.0964463	0	0	0.231498	0	0.110679	0.0613444	0.325155	0.0849384	0	0.0899387	0	-0.355985	0.748251	0.952361
K01633	0	0	0.137192	0.112824	0	0.0997481	0.102546	0	0	0	0.54769	0	-0.894583	0.60316	0.921187
K01635	0	0	0	0	0	0	0	0	1	0	0	0	#NAME?	0.340893	0.798296
K01637	0.0844224	0.0500956	0.0818291	0.0998104	0.0912591	0.10651	0.0908472	0.050828	0.0629372	0.0689191	0.126255	0.0862869	0.0803905	0.738867	0.951833
K01638	0.0565744	0.055966	0.0875508	0.115168	0.117007	0.0794254	0.0207038	0.116448	0.084005	0.105387	0.0616291	0.100136	0.0674813	0.834107	0.964412
K01639	0.180409	0	0.0506789	0.133784	0.0515386	0.0364508	0.158342	0.221764	0.073145	0.0453512	0.0485375	0	-0.272842	0.725843	0.949282
K01640	0.0865867	0	0	0	0	0.215439	0	0.198967	0.142136	0	0.0715775	0.285294	-1.2085	0.28817	0.798296
K01641	0	0	0	0	0	0	0	0	1	0	0	0	#NAME?	0.340893	0.798296
K01644	0.0477852	0	0	0.0789866	0	0.097991	0.119174	0.0946595	0.178521	0.137519	0.103929	0.141433	-1.78623	0.00181738	0.798296
K01647	0.0802972	0.167262	0.0664474	0.092896	0.0826306	0.0684896	0.0455718	0.0808829	0.111293	0.0491343	0.0592059	0.0958901	0.33635	0.328874	0.798296
K01649	0.0846489	0.138584	0.0985005	0.081902	0.0969341	0.0826955	0.0843671	0.0606847	0.0722308	0.0518454	0.0620647	0.0855424	0.48502	0.023577	0.798296
K01652	0.0408605	0.272154	0.0960558	0.0728164	0.0604693	0.0422799	0.0882448	0.0741089	0.0521549	0.0941333	0.0510886	0.0556334	0.493163	0.460628	0.860747
K01653	0.0874542	0	0.0669065	0.0714575	0.0362299	0.0815176	0.0216495	0.149578	0.0919679	0.240269	0.0949561	0.0580139	-0.934064	0.158426	0.798296
K01654	0.066251	0.0863701	0.191192	0.0958728	0.0592789	0.0316718	0.0435699	0.0706612	0.0718185	0.136143	0.0654894	0.0816814	0.177017	0.700847	0.945238
K01657	0.0988548	0.0412638	0.0605294	0.0277517	0.0257387	0.0905129	0.155751	0.121732	0.142668	0.0819454	0.0812748	0.0719781	-0.927125	0.0236578	0.798296
K01658	0.0867014	0.0660837	0.0907495	0.0758262	0.0754284	0.0745289	0.108705	0.0646423	0.077203	0.061037	0.159108	0.0599863	-0.177282	0.546652	0.898527
K01659	0.147257	0.0592934	0	0.044624	0	0.207604	0.125985	0	0.157208	0.128914	0.0910967	0.0380167	-0.238417	0.75125	0.952361
K01661	0.0513092	0.12845	0	0.0855493	0	0.0544896	0.104194	0.207099	0.108395	0	0.0957993	0.164714	-1.0888	0.118272	0.798296
K01662	0.0918418	0.0779451	0.124454	0.0656514	0.0646939	0.0832582	0.0851343	0.0619451	0.128157	0.0812757	0.0647725	0.0708704	0.0452742	0.849451	0.969488
K01664	0.123522	0	0	0.0747141	0.147828	0.118438	0.0859041	0.135652	0	0.157723	0.0842934	0.0719262	-0.205199	0.739398	0.951833
K01665	0.145737	0	0.129831	0.0622725	0.0983897	0.0836265	0.072646	0.0176791	0.119876	0.0578938	0.112522	0.0995268	0.114652	0.807788	0.956805
K01667	0.0433059	0	0.116621	0.18517	0.148891	0.179979	0.0377361	0	0.0710884	0.156767	0.0604401	0	1.04767	0.167791	0.798296
K01669	0.0673192	0	0.0927487	0.0870309	0.193654	0.102391	0.0678029	0	0.104288	0.066733	0.143528	0.0745041	0.249593	0.663217	0.937299
K01672	0.0714111	0	0	0	0	0.0715213	0.0683809	0.293027	0.176481	0.15309	0.0842479	0.0818421	-2.58408	0.0106384	0.798296
K01673	0.0768139	0.0464988	0.0833216	0.116072	0.0768947	0.0866992	0.08799	0.0996521	0.0924822	0.0533345	0.0490153	0.131225	-0.0790766	0.774267	0.953181
K01674	0	0	0.372459	0.113867	0	0.0622423	0.165591	0	0	0.123904	0.161937	0	0.281159	0.817734	0.957574
K01676	0.0795366	0.134406	0.0343079	0.0956089	0.133764	0.066386	0.0711387	0.061334	0.109056	0.0414109	0.0737904	0.0992603	0.254627	0.456467	0.860747
K01679	0.092185	0.121432	0.0851632	0.042244	0.101816	0.0704441	0.0706033	0.0473789	0.0782205	0.127093	0.0892424	0.0741785	0.0766762	0.780624	0.953361
K01681	0.0733168	0.122576	0.0887475	0.123599	0.0421988	0.0817997	0.0672262	0.0874656	0.0546548	0.0451277	0.0957154	0.117572	0.186297	0.538098	0.894536
K01682	0.0630882	0.0582739	0.0784692	0.0471841	0.0725925	0.109501	0.0927097	0.153396	0.0739784	0.0690621	0.101764	0.0799809	-0.411873	0.15638	0.798296
K01686	0.0865197	0	0	0	0	0.157709	0	0.542759	0	0.213013	0	0	-1.62972	0.387547	0.82001
K01687	0.0561404	0.0906385	0.126577	0.0796432	0.0823033	0.0665021	0.0851141	0.0396376	0.099974	0.06072	0.0937868	0.118963	0.0104149	0.969446	0.989465
K01689	0.0855152	0.0693781	0.0913796	0.0407677	0.025423	0.0694476	0.098645	0.15297	0.0791167	0.105393	0.131285	0.0506794	-0.694577	0.0557498	0.798296
K01690	0.026524	0.22855	0.470954	0	0	0.0338099	0	0	0.194561	0	0.0456008	0	1.66169	0.324923	0.798296
K01692	0.0842935	0	0.094262	0.224029	0.203225	0.149229	0.0352288	0	0.0663651	0.0843524	0.0217016	0.0373131	1.624	0.0408441	0.798296
K01693	0.011136	0.179346	0.129307	0.0346712	0.08941	0.0449184	0	0.173297	0.10226	0.09892	0.0795446	0.0571895	-0.0647103	0.917044	0.981082
K01695	0.118225	0.0721487	0.112178	0.0392486	0.0226801	0.100602	0.0893503	0.0659389	0.0825903	0.126329	0.073423	0.0972852	-0.201827	0.541464	0.894746
K01696	0.12377	0.0184817	0.0615173	0.105981	0.105029	0.0970653	0.0900063	0.0328221	0.0920495	0.089942	0.0867007	0.096635	0.0683642	0.835909	0.965593
K01698	0.0789359	0.118257	0.13062	0.0722133	0.0283977	0.105771	0.0491619	0.144995	0.0445191	0.0540039	0.0596662	0.113459	0.19764	0.627282	0.92788
K01703	0.0889172	0.0640385	0.110943	0.0735392	0.0190307	0.057109	0.0998112	0.150969	0.0518534	0.107294	0.100937	0.0755572	-0.503781	0.152429	0.798296
K01704	0.15065	0	0.103611	0.0906463	0.153196	0.206816	0.0549263	0	0.0517359	0.0657581	0.0470316	0.0756288	1.25635	0.0510525	0.798296
K01710	0.0947501	0	0.10797	0.0863372	0.147372	0.0858207	0.0637824	0.0620321	0.126636	0.0237097	0.0621443	0.139445	0.128489	0.787365	0.953361
K01711	0.0661895	0.195892	0	0.253827	0	0.162637	0.052601	0	0.136033	0.0552406	0.0287081	0.0488711	1.07783	0.237182	0.798296
K01712	0.0401488	0.0788802	0.104046	0.222625	0.233492	0.0640356	0.0472771	0.050804	0.0262733	0.0283003	0.0755759	0.0285423	1.53331	0.0427343	0.798296
K01714	0.0677552	0.0383608	0.0835704	0.0358961	0.125428	0.0630275	0.0819721	0.126147	0.119206	0.111621	0.0845422	0.0624725	-0.501043	0.121358	0.798296
K01716	0.144909	0	0	0.0679346	0	0.12981	0.0617464	0.0814144	0.168664	0.295693	0.0498285	0	-0.939902	0.332821	0.798296
K01724	0.0539018	0.515499	0	0	0.0875395	0.114067	0	0	0.121208	0	0.0396356	0.0681482	1.75145	0.2972	0.798296
K01733	0.0708626	0.0209456	0.0636118	0.14243	0.10592	0.0616005	0.0401936	0.130234	0.0858694	0.113697	0.120988	0.043646	-0.200155	0.633149	0.92788
K01734	0.0925131	0.157685	0	0.167679	0	0.0419487	0.261496	0.105764	0	0	0.0879553	0.0849593	-0.232337	0.792856	0.953361
K01735	0.0944419	0.053945	0.0741411	0.131672	0.108989	0.055216	0.0583071	0.0902699	0.118334	0.0908731	0.0457338	0.0780769	0.106259	0.717362	0.947286
K01736	0.084673	0.0621166	0.079003	0.0751351	0.0666303	0.0927475	0.0544649	0.157427	0.0856238	0.0582443	0.0777295	0.106205	-0.229552	0.433646	0.848752
K01737	0.0557183	0.181622	0	0.125157	0.158046	0.0685135	0.0652042	0.0793602	0.0950543	0.0324261	0.103199	0.0356997	0.519468	0.354218	0.806287
K01738	0.126988	0.135256	0.0843864	0.0678442	0.0591908	0.0630534	0.0781552	0.0634543	0.0867914	0.0785111	0.0718225	0.0845463	0.212281	0.406251	0.833658
K01739	0.0430109	0	0.0501415	0.0412351	0	0.25245	0.0374791	0.198657	0.252763	0.0448702	0	0.079393	-0.664541	0.518414	0.885824
K01740	0	0	0.374061	0	0	0	0.625939	0	0	0	0	0	-0.742747	0.736934	0.951833
K01744	0.31809	0	0	0.443175	0	0	0	0	0	0.238734	0	0	1.67299	0.361182	0.809376
K01745	0.155838	0	0.086511	0.0896421	0.103815	0.113625	0.148081	0.103166	0.144352	0	0.0549714	0	0.286184	0.643528	0.931382
K01749	0.0650105	0.0544439	0.101458	0.0658709	0.0967399	0.0838517	0.0657438	0.0857077	0.0892623	0.109291	0.08128	0.10134	-0.188541	0.300907	0.798296
K01751	0	0	0	0	0	0	1	0	0	0	0	0	#NAME?	0.340893	0.798296
K01752	0.0953287	0.0409264	0.0520325	0.146309	0.0387879	0.1127	0.0640315	0.0390311	0.103037	0.0674992	0.0608784	0.179438	-0.0803248	0.868544	0.974437
K01754	0.0920455	0.0904272	0.0963397	0.106495	0.0508455	0.0871053	0.0665464	0.0752637	0.063784	0.120206	0.104228	0.0467135	0.134318	0.582506	0.916816
K01755	0.095445	0.21478	0.02761	0.0937749	0.0405732	0.0848843	0.10618	0.0455787	0.0539427	0.0370611	0.0521874	0.147982	0.330766	0.570104	0.913349
K01756	0.0646312	0.0680332	0.0975229	0.166518	0.182105	0.0792581	0.0823673	0	0.0387915	0.0912149	0.0287949	0.100763	0.94453	0.0768983	0.798296
K01759	0.0852153	0	0	0	0.200257	0.0691385	0.165257	0.183613	0.0730553	0	0.077369	0.146095	-0.863933	0.285981	0.798296
K01760	0.0830652	0.176367	0	0.0497723	0.0707816	0.116398	0.126216	0	0.169165	0.0547015	0.105619	0.0479151	-0.0208706	0.973181	0.99064
K01766	0	0	0	0	0	0.237189	0	0	0.305146	0.457665	0	0	-1.68529	0.362124	0.809376
K01768	0	0	0	0	0	1	0	0	0	0	0	0	inf	0.340893	0.798296
K01770	0.129199	0.0803367	0.122316	0.0588559	0.0661656	0.0384031	0	0.0641221	0.0916136	0.102471	0.143499	0.103018	-0.0272575	0.95042	0.983611
K01772	0.0766295	0	0.0887127	0.0320223	0.127866	0.0962235	0.0570298	0.0878762	0.101236	0.16352	0.0767591	0.0921249	-0.457058	0.301521	0.798296
K01775	0.105811	0.0390938	0.120444	0.0581912	0.0633288	0.0989714	0.0660776	0.0874071	0.0687521	0.136626	0.0755701	0.0797263	-0.0817339	0.784762	0.953361
K01776	0.0352442	0.0980994	0.145623	0.0149509	0.103166	0.082294	0.129504	0.0650407	0.0584947	0.112906	0.097105	0.0575722	-0.119075	0.773087	0.953181
K01778	0.0927497	0.0939879	0.0953538	0.0580045	0.0789863	0.0682404	0.095547	0.0621753	0.0870846	0.0846816	0.102622	0.080567	-0.0731739	0.63032	0.92788
K01779	0.055818	0	0.0982584	0	0.132351	0.0803789	0.176073	0.21869	0.0563509	0.116462	0.065618	0	-0.787627	0.290002	0.798296
K01783	0.0761173	0.133918	0.055391	0.0538427	0.0968886	0.0799832	0.0600342	0.0764272	0.0670766	0.131057	0.0640176	0.105246	-0.0222702	0.940371	0.983611
K01784	0.0328161	0.15096	0.0481028	0.0368595	0.0312913	0.0949783	0.159613	0.069444	0.114598	0.129046	0.0944525	0.0378389	-0.615037	0.215034	0.798296
K01785	0.292354	0	0	0	0	0	0.707646	0	0	0	0	0	-1.27531	0.599422	0.919591
K01788	0.0937527	0.0974436	0.0981215	0.0778211	0.142044	0.0585568	0.105707	0.103243	0.058511	0	0.0652785	0.0995211	0.393328	0.287772	0.798296
K01790	0	0	0	0.184375	0.353401	0.199815	0	0.110479	0	0.100314	0.0516163	0	1.491	0.24188	0.798296
K01791	0.317398	0	0	0	0	0.237336	0.242959	0	0	0	0	0.202306	0.317131	0.814825	0.957379
K01792	0.0788102	0	0.156437	0.137839	0.132576	0.145112	0	0	0	0	0.152639	0.196587	0.897995	0.28488	0.798296
K01801	0.0532169	0.0638372	0.0661754	0.064625	0.199791	0.0392059	0.193605	0	0.183451	0.092529	0.0435636	0	-0.0758954	0.920581	0.981598
K01802	0.181285	0	0	0.177121	0	0	0	0	0.190493	0.173461	0.17107	0.10657	-0.840069	0.385686	0.82001
K01803	0.143605	0.0232396	0.018821	0.0944153	0.129388	0.0745271	0.11381	0.104061	0.104682	0.0505271	0.0697629	0.0731609	-0.0923867	0.826286	0.960644
K01805	0	0	0.361567	0	0	0	0	0.280621	0	0	0	0.357811	-0.82027	0.622648	0.92788
K01807	0.102924	0.0422703	0.205399	0.0318124	0.150048	0.0594146	0.111309	0.134955	0.0281992	0	0.133669	0	0.536244	0.446218	0.856406
K01808	0	0	0	0	0.440315	0.26064	0	0	0	0	0.299045	0	1.22896	0.483693	0.869574
K01809	0	0	0	0	0.137097	0.105394	0	0	0.167997	0.241276	0.348236	0	-1.64333	0.225021	0.798296
K01810	0.115562	0.0125452	0.0782314	0.0796257	0.0871009	0.125777	0.144821	0.0591777	0.0725323	0.107556	0.0868269	0.0302436	-0.00668247	0.986913	0.994624
K01812	0.178414	0	0	0.225063	0	0.16956	0	0.137557	0.226399	0	0.0630071	0	0.424516	0.682586	0.942303
K01814	0.0802736	0.150107	0.0982899	0.0919684	0.0950077	0.0569908	0.0998822	0.077788	0.0724785	0.0597425	0.0581679	0.0593037	0.42216	0.118406	0.798296
K01817	0.0415723	0.0273879	0.0634362	0.0959461	0.223763	0.0860959	0.047748	0.0915938	0.133206	0.0337428	0.0989649	0.0565434	0.220881	0.704415	0.945238
K01818	0.0842965	0.229398	0.0676856	0.0572933	0.115203	0.0987474	0.0478408	0.123368	0.0410742	0.0760293	0.036643	0.0224209	0.909754	0.116742	0.798296
K01819	0	0	0	0	0	0.329604	0.124558	0	0.298	0	0.247838	0	-1.02428	0.481852	0.869574
K01825	0.0398921	0.313271	0.113406	0.0500718	0.069973	0.0478638	0.0887321	0.066413	0.0593831	0.0421848	0.0510832	0.0577259	0.795612	0.325795	0.798296
K01826	0.0776175	0	0	0	0.301001	0	0.194687	0	0	0.214918	0.0778772	0.1339	-0.714737	0.530733	0.890687
K01834	0.0682954	0	0	0.230631	0.153477	0	0.0888232	0	0.148922	0.10634	0.109434	0.0940784	-0.275505	0.729104	0.951037
K01835	0.0515741	0.0996509	0.113792	0.181187	0.128034	0.155053	0.0370989	0.0739704	0.0636378	0.0722196	0.0237826	0	1.42975	0.00610325	0.798296
K01839	0.0807324	0	0	0.39164	0	0.113681	0.211047	0	0	0.116227	0.0866728	0	0.501588	0.695991	0.945238
K01840	0.122417	0.0745554	0.129903	0.0485382	0.0954662	0.0807502	0.0604916	0.0515673	0.130272	0.0384787	0.0855738	0.0819874	0.299009	0.368138	0.815445
K01843	0.106254	0	0	0	0	0.121588	0.163572	0	0.189924	0.246327	0.0633734	0.108962	-1.76086	0.0649337	0.798296
K01845	0.0775274	0.0788329	0.0152597	0.0721581	0.0747402	0.113686	0.0649982	0.0892406	0.0876078	0.120289	0.0764121	0.129249	-0.393661	0.201269	0.798296
K01847	0.179295	0	0.368859	0	0	0.0480619	0.0935741	0.110161	0	0.200049	0	0	0.562251	0.654446	0.935779
K01854	0.0364661	0.121369	0.109596	0	0.231408	0.0991297	0.0642867	0.0576394	0.0346015	0	0.167686	0.0778174	0.572765	0.43208	0.847028
K01856	0.0221995	0.191735	0.129399	0.0766188	0.211341	0.0547296	0.0344329	0.0765181	0.0679633	0.0597507	0.0753123	0	1.1276	0.093455	0.798296
K01866	0.0420731	0.060053	0.0783944	0.0430553	0.0843479	0.0889164	0.0810474	0.0951857	0.183526	0.110839	0.0678801	0.0646819	-0.603983	0.115001	0.798296
K01867	0.0717025	0.0833596	0.0327731	0.119718	0.0800145	0.0936106	0.0544984	0.0557683	0.0924682	0.0980884	0.153279	0.0647195	-0.108666	0.751514	0.952361
K01868	0.113058	0.040858	0.0661789	0.122715	0.0755524	0.112493	0.0356729	0.0671044	0.143252	0.0597911	0.0868755	0.0764487	0.178289	0.616286	0.926223
K01869	0.0771976	0.0516497	0.108962	0.0755756	0.0753767	0.0818773	0.0881072	0.107256	0.0990387	0.0935797	0.0851462	0.0562331	-0.16963	0.367167	0.814754
K01870	0.0764746	0.114161	0.0898133	0.068392	0.0682247	0.0979172	0.093005	0.0977626	0.0762837	0.049845	0.0802143	0.0879069	0.0864878	0.635551	0.92788
K01872	0.105066	0.0633381	0.0529942	0.0870271	0.0989806	0.0846391	0.102695	0.0861476	0.103057	0.0749352	0.0677536	0.073367	-0.0459122	0.803054	0.955882
K01873	0.0744331	0.0610474	0.0495846	0.0756555	0.132918	0.0775675	0.0666411	0.0905725	0.0763614	0.0931378	0.0801981	0.121883	-0.166347	0.511398	0.882189
K01874	0.060721	0.0513831	0.116846	0.0645116	0.0502209	0.0930436	0.108056	0.0954254	0.103516	0.0833023	0.100518	0.0724552	-0.367105	0.113787	0.798296
K01875	0.0692791	0.0839317	0.029646	0.0973687	0.0846235	0.0813002	0.100442	0.0877443	0.0872603	0.0835551	0.121367	0.0734822	-0.311972	0.159646	0.798296
K01876	0.0893506	0.0437968	0.0848574	0.124246	0.0493125	0.0947729	0.0920378	0.14724	0.0703333	0.0831685	0.102489	0.0183947	-0.0788693	0.833795	0.964412
K01878	0.039806	0.183697	0.105777	0.0611722	0.0347003	0.139915	0.0765139	0.103912	0.0778352	0.0888549	0.060803	0.0270136	0.377629	0.434905	0.849487
K01879	0.0806024	0.040995	0.0563615	0.0786506	0.108814	0.0894686	0.0698408	0.0875738	0.096723	0.0933859	0.078991	0.118594	-0.261019	0.237725	0.798296
K01880	0.20785	0	0	0	0	0.37162	0	0	0	0	0.0533838	0.367146	0.462529	0.77013	0.953181
K01881	0.0937111	0.11021	0.0543879	0.0457791	0.0584594	0.106432	0.100274	0.113639	0.0888104	0.0796312	0.0692095	0.0794555	-0.179242	0.457623	0.860747
K01883	0.0578101	0.101812	0.0966048	0.135161	0.102344	0.0759577	0.0246999	0.0545389	0.0510387	0.115666	0.117211	0.0671556	0.404798	0.240943	0.798296
K01885	0.0921483	0.0154269	0.0984759	0.0987626	0.0693815	0.0759727	0.103302	0.0783068	0.0927061	0.0692173	0.113278	0.0930214	-0.288528	0.277631	0.798296
K01886	0.0798909	0.0417927	0.0531212	0.109943	0.0595108	0.101564	0.118485	0.0832799	0.0974896	0.0826545	0.0936504	0.0786176	-0.313876	0.185729	0.798296
K01887	0.0960139	0.0571333	0.0496188	0.0958299	0.0795604	0.096408	0.0900588	0.096064	0.0751833	0.0814499	0.0694106	0.113269	-0.146911	0.449212	0.860234
K01889	0.115483	0	0.122638	0.0395572	0.0938155	0.0948652	0.0616209	0.0852777	0.128171	0.0665785	0.0651275	0.126865	-0.19443	0.64079	0.930677
K01890	0.0885219	0.102401	0.0706466	0.0913138	0.0581857	0.0533439	0.0908562	0.072641	0.0985014	0.0962838	0.08183	0.0954749	-0.205714	0.218027	0.798296
K01892	0.104245	0.043779	0.135208	0.0447205	0.101677	0.0454994	0.0763515	0.113256	0.0632481	0.0623333	0.102729	0.106953	-0.143641	0.666633	0.938567
K01893	0.0801661	0	0.110213	0.0920571	0.199921	0.211223	0.0583636	0.037115	0.0515681	0	0.0773151	0.0820575	1.17856	0.0919503	0.798296
K01894	0.0449673	0.109967	0.0297854	0	0	0.181864	0.119555	0.0986332	0.0727672	0.134337	0.11781	0.0903144	-0.789014	0.177607	0.798296
K01895	0.0895122	0.0564827	0.0408423	0.155847	0	0.0284179	0.0821209	0.0805046	0.160165	0.0730972	0.140857	0.0921531	-0.76101	0.140807	0.798296
K01897	0.0923986	0.0435362	0.0536643	0.087945	0.0684749	0.0438062	0.12707	0.111366	0.0915852	0.0685938	0.0869317	0.124628	-0.646395	0.0174653	0.798296
K01902	0.103112	0.0785335	0	0.177312	0.177548	0.0738391	0.02377	0	0.0991847	0.158509	0.057839	0.0503527	0.647426	0.333069	0.798296
K01903	0.107435	0	0.0682257	0.167093	0.217771	0.134417	0.0869172	0	0.0234912	0.0222822	0.118551	0.0538165	1.18781	0.1023	0.798296
K01908	0	0	0	0.392178	0	0.372825	0	0.234998	0	0	0	0	1.70282	0.347867	0.801433
K01911	0.142821	0.237674	0	0	0	0.123396	0.237394	0	0.135518	0	0.123196	0	0.0224573	0.9824	0.993104
K01912	0.0285018	0	0	0.289099	0.176387	0.193007	0.0496721	0.0654941	0.0481905	0.0624412	0.0872072	0	1.13411	0.250564	0.798296
K01914	0.047447	0	0.124982	0.0694475	0.133114	0.102332	0.0656464	0.111525	0.108803	0.0853936	0.0777683	0.0735418	-0.130959	0.739924	0.951833
K01915	0.0770728	0.0524676	0.073097	0.0724283	0.0484475	0.12483	0.10158	0.129877	0.0685306	0.0838384	0.0665399	0.101291	-0.299167	0.272244	0.798296
K01916	0.0979955	0.0150427	0.0119437	0.0997938	0.0811374	0.11205	0.0594573	0.0323708	0.0745876	0.10656	0.159376	0.149684	-0.477733	0.344632	0.800686
K01918	0.0767004	0.111344	0.0505176	0.0415444	0.0914466	0.126283	0.117057	0.0497879	0.104389	0.108948	0.0619906	0.0599914	-0.0124852	0.96915	0.989465
K01919	0.0751743	0.103037	0.0530852	0.0622672	0.0894078	0.0664027	0.0939774	0.0977527	0.0825519	0.0977591	0.107508	0.0710772	-0.293155	0.0969611	0.798296
K01920	0.0868893	0.0760915	0.132337	0.0798178	0.112491	0.124357	0.0542377	0.0686291	0.0542328	0.0551455	0.0727108	0.0830598	0.65738	0.00694787	0.798296
K01921	0.0557456	0.0440094	0.0495142	0.0810875	0.133265	0.142159	0.110233	0.10496	0.0716742	0.0737207	0.0775362	0.0560964	0.0333559	0.923865	0.981637
K01923	0.0712307	0.0685219	0.0422553	0.160552	0.0364447	0.0979026	0.093054	0.0925149	0.152609	0.0120858	0.105287	0.0675413	-0.133356	0.777222	0.953361
K01924	0.0710472	0.0465397	0.0857468	0.149246	0.054429	0.112636	0.0963506	0.0969523	0.103624	0.0767324	0.0437344	0.0629614	0.113424	0.730043	0.951037
K01925	0.0741671	0.0874282	0.110931	0.0805769	0.07708	0.0401261	0.1118	0.0454056	0.071898	0.105444	0.0760561	0.119087	-0.171538	0.522236	0.886978
K01926	0.17109	0.414624	0	0.315595	0	0.0986911	0	0	0	0	0	0	inf	0.0368839	0.798296
K01928	0.105325	0.0381514	0.0685717	0.125488	0.110268	0.0802114	0.0645625	0.0759015	0.0833744	0.0711275	0.078856	0.0981632	0.161838	0.516697	0.885824
K01929	0.0759005	0.0848007	0.136278	0.142435	0.12819	0.0618124	0.0617132	0.0582431	0.0725281	0.0527877	0.0667644	0.0585468	0.764217	0.0137788	0.798296
K01933	0.0698969	0.0366976	0.0329132	0.0809991	0.0880501	0.122176	0.0813319	0.0806103	0.125287	0.157376	0.0714774	0.0531836	-0.402312	0.295735	0.798296
K01934	0.0177796	0.203211	0.0737887	0	0.185915	0.116509	0.0929571	0.0535207	0.0291859	0.0370963	0.0597449	0.130291	0.568173	0.412077	0.835648
K01935	0.142896	0.11164	0.0759471	0.126401	0.074477	0.0530134	0.0675808	0	0.065565	0	0.0670261	0.215453	0.49161	0.442175	0.852976
K01937	0.0694498	0.0321296	0.106329	0.0712009	0.165721	0.0591258	0.106693	0.0706615	0.0989798	0.0433874	0.0987381	0.0775845	0.0228296	0.95197	0.983611
K01938	0.0539279	0.12166	0.124294	0.039327	0.0440207	0.14173	0.108313	0.0406297	0.0483259	0.0962861	0.111806	0.0696811	0.144152	0.722266	0.949282
K01939	0.0417313	0.211571	0.0455855	0.136974	0.0394434	0.120764	0.0761165	0.0766986	0.0513629	0.0590487	0.0781617	0.062542	0.561374	0.292307	0.798296
K01940	0.0677757	0.0509057	0.098589	0.0832076	0.0827232	0.0760058	0.0988092	0.123353	0.088901	0.0768322	0.101391	0.0515072	-0.235931	0.281431	0.798296
K01945	0.08826	0.0379765	0.0412687	0.0908703	0.127044	0.093993	0.0989778	0.100414	0.0755908	0.119097	0.0885232	0.0379846	-0.118875	0.711406	0.945238
K01947	0	0	0.201	0.146491	0.126073	0.0555167	0.0449823	0	0.206763	0	0.156284	0.0628896	0.16801	0.845382	0.969036
K01950	0.0721871	0.0756749	0.107023	0.0842516	0.0641866	0.0798259	0.0569201	0.114717	0.0819504	0.163098	0.0500161	0.0501493	-0.0972817	0.778049	0.953361
K01951	0.0668574	0.0226447	0.0907787	0.12382	0.130552	0.0908992	0.0176832	0.0811532	0.0955462	0.120294	0.0723679	0.0874038	0.147583	0.698435	0.945238
K01952	0.0961316	0.0565852	0.0815074	0.0856162	0.058096	0.0797562	0.116808	0.0712232	0.106529	0.0700613	0.0937325	0.0839538	-0.244732	0.190875	0.798296
K01955	0.0815974	0.117247	0.0755321	0.0695883	0.114469	0.10194	0.0774277	0.0549632	0.0672526	0.0916805	0.0510964	0.0972054	0.350114	0.108144	0.798296
K01956	0.106174	0.0621706	0.0958325	0.0556227	0.0890947	0.0806945	0.113657	0.0827041	0.0940573	0.0150189	0.0981446	0.106829	-0.0600859	0.839599	0.966692
K01958	0.172501	0	0	0.340681	0.204511	0.0841118	0	0.198195	0	0	0	0	2.01633	0.143227	0.798296
K01960	0	0.200367	0	0	0.165023	0	0	0.159926	0	0.145211	0.159896	0.169577	-0.796437	0.402394	0.829623
K01961	0.0886282	0.0764357	0.0208448	0.0716115	0.150683	0.0998943	0.0734521	0.116325	0.0632137	0.0975467	0.093072	0.0482933	0.0467303	0.895423	0.977256
K01962	0.0858069	0.0603834	0.126255	0.0910901	0.0976106	0.101041	0.0588025	0.0368206	0.0615173	0.117603	0.0841952	0.078874	0.360736	0.176674	0.798296
K01963	0.0962088	0.0482619	0.111781	0.0976714	0.112333	0.0774994	0.107122	0.120215	0.0705902	0.0743464	0.0391242	0.0448459	0.253152	0.399831	0.827098
K01965	0	0	0	0	0	0.0976424	0	0.341008	0.152416	0	0.0851979	0.323735	-3.20812	0.063377	0.798296
K01966	0.118651	0.256194	0	0.218974	0	0.175726	0.149917	0	0.0486927	0	0.0318454	0	1.73952	0.106253	0.798296
K01968	0.133761	0.192546	0	0.128238	0	0	0	0.153683	0.196518	0	0.0718014	0.123453	-0.263042	0.76025	0.95249
K01969	0.081526	0.108631	0.0984606	0.0918428	0	0.0748377	0	0	0.179721	0.081583	0.106205	0.177192	-0.258656	0.691131	0.945031
K01972	0.0997855	0.106798	0.0956776	0.0506725	0.0589122	0.0571616	0.0589366	0.12	0.123064	0.0650994	0.0896848	0.0742076	-0.179081	0.513466	0.884
K01989	0.0928203	0.089703	0.0774997	0.0850545	0.0580886	0.0651411	0.0971	0.0695484	0.111275	0.0647619	0.10131	0.0876981	-0.183138	0.287119	0.798296
K01990	0.0828688	0.0482456	0.0965658	0.0710577	0.101312	0.104136	0.0456294	0.0748993	0.0676963	0.130249	0.107756	0.0695834	0.0241572	0.929178	0.983274
K01991	0.325602	0	0	0.265147	0	0	0	0	0	0.40925	0	0	0.529565	0.750875	0.952361
K01992	0.163565	0.0468788	0.0210708	0.101471	0.0258684	0.107149	0.123018	0.127405	0.0568004	0.0745735	0.084872	0.0673274	-0.196491	0.670163	0.941016
K01993	0	0	1	0	0	0	0	0	0	0	0	0	inf	0.340893	0.798296
K02003	0.0954266	0.129183	0.0739321	0.0324075	0.0177326	0.098832	0.110915	0.0515548	0.0558575	0.165711	0.0784419	0.0900057	-0.304005	0.490656	0.873669
K02010	0.0831684	0.150286	0.100606	0.0708607	0.0322753	0.0958354	0.0533752	0.067718	0.0783171	0.0799474	0.0938912	0.0937193	0.190897	0.533241	0.891974
K02011	0.0890632	0.0832314	0.0572452	0.0933303	0.155728	0.103102	0.103014	0.0224263	0.0806069	0.0258697	0.11387	0.0725127	0.47574	0.214696	0.798296
K02012	0.130589	0.114614	0.0510011	0.14498	0.0404557	0.0672514	0.0554034	0.0909786	0.031	0.102537	0.0632493	0.107941	0.283042	0.472771	0.869574
K02013	0.100805	0.182638	0.135397	0.0668348	0.0183481	0.135143	0.131942	0.0520627	0.0312412	0.0145453	0.0824017	0.0486418	0.82485	0.143311	0.798296
K02014	0.0854524	0.0578256	0.106156	0.0809717	0.0914641	0.0816657	0.0977158	0.0780385	0.138759	0.0546428	0.078901	0.0484078	0.0204006	0.938319	0.983611
K02015	0.139845	0.19309	0.0395057	0.150485	0.0557997	0.067079	0.107248	0.0904428	0.0356366	0.037562	0.0511609	0.032145	0.866551	0.11819	0.798296
K02016	0.147071	0	0	0.20846	0	0.119147	0.11624	0.0766331	0	0.165605	0.166843	0	-0.146251	0.865137	0.973433
K02017	0.082155	0.0685568	0.166565	0.0456598	0.0564636	0.052956	0.187998	0.180028	0.0586351	0	0.100983	0	-0.159688	0.816891	0.957379
K02018	0.103692	0	0	0	0.138908	0.199689	0	0	0	0	0.0635227	0.494188	-0.334527	0.83186	0.963617
K02020	0.0681044	0	0.15879	0.130585	0.0807418	0.146797	0.0646862	0.11346	0.055898	0	0.118082	0.0628562	0.495433	0.3697	0.815453
K02021	0.130265	0	0	0	0	0	0	0	0	0.869735	0	0	-2.73913	0.420086	0.836078
K02022	0.336238	0	0.194532	0	0	0	0	0	0	0.302901	0	0.166329	0.17779	0.899123	0.977732
K02024	0.0946295	0	0	0.141527	0	0.0842333	0.21989	0.0942276	0.0517794	0.131627	0.0860149	0.0960711	-1.08488	0.114003	0.798296
K02025	0	0	0	0.805582	0	0	0	0	0	0	0.194418	0	2.05087	0.477774	0.869574
K02026	0	0	0	0.235845	0.270046	0.103799	0	0	0	0.137823	0.252487	0	0.643457	0.59729	0.919209
K02028	0.06936	0	0.147266	0.165628	0.0233278	0.113877	0.0449222	0.154182	0.01615	0.10551	0.0825964	0.0771813	0.112347	0.850959	0.969834
K02029	0.101182	0.189995	0.137909	0.0997612	0	0.0515371	0.0775501	0.106657	0.0449512	0.0879871	0.0539461	0.0485248	0.467938	0.374182	0.815453
K02030	0.0920152	0.0429362	0.100818	0.097928	0.117763	0.0820677	0.0918685	0.0911717	0.0627436	0.057537	0.0864501	0.0767004	0.193778	0.373382	0.815453
K02031	0.0943677	0.0519136	0.0472283	0.0732993	0.0967714	0.112028	0.0586613	0.175963	0.0412431	0.0840249	0.100924	0.0635744	-0.140869	0.723545	0.949282
K02032	0.145809	0.1047	0.138284	0.0404054	0.082202	0.0788364	0.0459061	0.109342	0.0357076	0	0.129719	0.0890882	0.526509	0.271117	0.798296
K02033	0.163073	0.114928	0	0.108692	0.0473275	0.16991	0.0476563	0.268774	0.0350587	0	0	0.0445809	0.608627	0.499997	0.87659
K02034	0.0664114	0.138047	0	0.0694158	0	0.195567	0.0417833	0	0.156245	0.100047	0.0514787	0.181005	-0.176562	0.815895	0.957379
K02035	0.0729035	0	0	0.215216	0.0636696	0.218545	0.0861066	0.0617032	0.0707465	0.120455	0.0658718	0.0247829	0.408589	0.593202	0.917071
K02036	0.140904	0.0575207	0.120728	0.0800289	0.099213	0.15931	0.0182304	0.144223	0	0.107163	0.050087	0.0225915	0.942197	0.0890611	0.798296
K02037	0.0648146	0	0.0803828	0.0601555	0.0272488	0.0949974	0.0454631	0.13811	0.0879085	0.171918	0.0862393	0.142762	-1.03739	0.0366509	0.798296
K02038	0.0923745	0.0482654	0.0390885	0.0321454	0	0.0901495	0.157481	0.140227	0.0423812	0.170698	0.142008	0.0451811	-1.20852	0.0375721	0.798296
K02039	0	0	0	0	0	0.502253	0	0	0	0.497747	0	0	0.0130003	0.995041	0.997538
K02040	0.12734	0.101756	0.0328978	0.0380113	0.0334558	0.086031	0.164261	0.0734371	0.0726118	0.155439	0.0517301	0.0630285	-0.468671	0.329708	0.798296
K02045	0.161938	0.343425	0.051793	0	0	0	0	0.160281	0.115593	0	0.121865	0.0451044	0.331287	0.767863	0.953181
K02046	0.153572	0.176215	0	0.0792986	0.0402054	0.0942318	0.0917759	0.141283	0.0226296	0.0851386	0.0443998	0.0712504	0.251798	0.659597	0.935972
K02047	0.140033	0.212615	0.0725183	0.0778825	0	0.050999	0.126973	0.04471	0.0233135	0.0888967	0.109627	0.052431	0.313124	0.613192	0.923896
K02048	0.0666375	0.15888	0.0804661	0.0304947	0.243231	0.0434847	0.0759443	0.0365455	0.12688	0	0.108079	0.0293568	0.725859	0.316453	0.798296
K02049	0.0155336	0.122535	0.118794	0.0643347	0.139962	0.0700792	0	0	0.0576279	0	0.126409	0.284725	0.180505	0.838911	0.966692
K02051	0	0	0.818424	0	0	0.181576	0	0	0	0	0	0	inf	0.240902	0.798296
K02055	0	0	0.327977	0	0	0	0.672023	0	0	0	0	0	-1.03492	0.655295	0.935779
K02056	0.120267	0.237969	0	0.0435849	0.0828066	0.104527	0.0817505	0.0702774	0.0339216	0.0935607	0.131335	0	0.520051	0.453554	0.860747
K02057	0.0840547	0.0409369	0.0871614	0.117633	0.0543803	0.0696054	0.159878	0.105402	0	0	0.139976	0.140973	-0.267536	0.636944	0.92788
K02062	0.0479526	0	0	0.0919456	0.113701	0.0760453	0.104463	0.22038	0.170814	0.100051	0.0746474	0	-1.02401	0.154161	0.798296
K02063	0.101408	0	0.619249	0.0712245	0	0.0680483	0	0	0	0	0.0502477	0.0898226	2.61807	0.248466	0.798296
K02064	0.0730124	0	0.269882	0.0379392	0	0.239125	0.0406904	0.0909346	0.153632	0	0.0494949	0.0452893	0.706014	0.474072	0.869574
K02065	0.0659009	0	0.0938298	0.102476	0.104509	0.0645257	0.0582599	0.0594478	0.133869	0.0735255	0.0866372	0.157019	-0.399319	0.347832	0.801433
K02066	0.0453966	0	0.0682873	0.0334139	0.208337	0.0385718	0.130669	0.0403805	0.270437	0.122217	0.042291	0	-0.621083	0.493735	0.874275
K02067	0.0615975	0	0	0.13245	0.110584	0.0441101	0.202432	0	0.0722248	0.0918003	0.203585	0.0812154	-0.901067	0.232539	0.798296
K02071	0.109299	0.0426213	0.11086	0.0983293	0.0605606	0.119794	0.0547392	0.0684975	0.092063	0.0865441	0.085912	0.0707798	0.239833	0.346714	0.801433
K02072	0.0653594	0.115782	0.0806602	0.0799549	0.0344226	0.0479704	0.0571685	0.140252	0.0916733	0.124125	0.0627406	0.0998919	-0.441124	0.185275	0.798296
K02073	0.102418	0.0201039	0.0387654	0.148134	0.0859421	0.125368	0.066258	0.0127351	0.105168	0.0708833	0.115785	0.108439	0.119708	0.793243	0.953361
K02074	0	0.573041	0.426959	0	0	0	0	0	0	0	0	0	inf	0.150662	0.798296
K02075	0.0880187	0	0.212747	0.086635	0	0.0625721	0.0608472	0	0.155082	0	0.0633118	0.270787	-0.289668	0.760973	0.95249
K02077	0.0666775	0.245207	0.155463	0	0	0.0887155	0	0	0.190146	0.111702	0.0522508	0.0898384	0.324893	0.710201	0.945238
K02078	0.0568648	0	0.104527	0.271907	0.0559474	0.123008	0.0411213	0.0672322	0	0.122092	0.0253315	0.131969	0.659017	0.414667	0.836078
K02106	0.0481643	0	0.168448	0.0900426	0	0.133447	0	0.126724	0.0917138	0.150739	0.0809234	0.109798	-0.347329	0.586554	0.916877
K02108	0.125212	0.020801	0.0902944	0.103487	0.0436859	0.0712501	0.114837	0.107253	0.0761437	0.0791437	0.0849369	0.0829548	-0.261956	0.398717	0.826176
K02109	0.0859718	0	0	0.0965783	0.084092	0.110804	0.0565165	0.0573952	0.18394	0.086377	0.140002	0.0983238	-0.72193	0.185618	0.798296
K02110	0.119547	0	0.120988	0.035265	0.0389369	0.0871046	0.116477	0.0792421	0.0805991	0.0685246	0.192691	0.0606235	-0.5739	0.279588	0.798296
K02111	0.0853638	0.119129	0.0842462	0.123442	0.091689	0.0726078	0.114559	0.0935676	0.056633	0.0452337	0.0721	0.041429	0.444826	0.107984	0.798296
K02112	0.0828156	0.0148743	0.16381	0.118444	0.0602689	0.135181	0.107523	0.0634337	0.0599867	0.0604297	0.0815811	0.051652	0.438422	0.312931	0.798296
K02113	0.113131	0	0	0.0428697	0	0.0955685	0.116894	0.300036	0.111939	0.100761	0.0775298	0.04127	-1.57291	0.0793771	0.798296
K02114	0.19354	0.0410911	0.0425961	0.0547344	0.0676855	0.0390251	0.146261	0.0327975	0.046859	0.128053	0.0695669	0.13779	-0.355698	0.534942	0.892727
K02115	0.101325	0.0490669	0.0694767	0.132825	0.0348062	0.0870868	0.129733	0.114964	0.0999961	0.0375101	0.077144	0.0660657	-0.146779	0.682839	0.942303
K02117	0.309406	0	0	0	0	0.524508	0	0	0	0	0.166086	0	2.32797	0.274395	0.798296
K02118	0	0	0	0.135154	0	0.197036	0.0793984	0	0.352767	0.179352	0.0562938	0	-1.00743	0.416135	0.836078
K02123	0	0	0	0	0	0.74114	0	0	0	0	0.25886	0	1.51757	0.552715	0.900729
K02136	0	0	0	0	0	0	0	0	0	0	0	1	#NAME?	0.340893	0.798296
K02160	0.0573075	0	0.0221421	0.116319	0.125595	0.0778976	0.0800416	0.141657	0.0302376	0.206172	0.0972961	0.0453354	-0.589409	0.34102	0.798296
K02168	0.0886545	0.0283287	0.083826	0.0889002	0.105868	0.087879	0.0732038	0.0901157	0.0817408	0.0601003	0.0772472	0.134136	-0.0955042	0.722391	0.949282
K02169	0.0586352	0	0.213036	0.197957	0	0	0.100934	0.165322	0	0.0990726	0.0807145	0.0843292	-0.175485	0.832611	0.964035
K02170	0	0	1	0	0	0	0	0	0	0	0	0	inf	0.340893	0.798296
K02193	0.0661179	0	0.0955178	0.131251	0.135255	0.0769202	0.0524175	0.0303863	0.100448	0.11469	0.071122	0.125875	0.029212	0.948417	0.983611
K02194	0.14345	0	0.0372739	0.0421738	0.0508808	0.125363	0.154451	0.081607	0.0588258	0.100961	0.100443	0.10457	-0.590125	0.227584	0.798296
K02195	0.0917506	0.0619698	0.0501872	0.0659332	0.108074	0.0921557	0.0658357	0.106344	0.0907207	0.143491	0.0493375	0.0742008	-0.172923	0.556525	0.901903
K02197	0.109732	0	0.0317751	0.130849	0.266172	0.0349622	0.0487331	0.0538172	0.0563423	0.105313	0.0624254	0.0998786	0.427189	0.563804	0.907882
K02198	0.111247	0.0769915	0.0286071	0.057963	0.0365019	0.0809152	0.131966	0.10174	0.110369	0.0680142	0.0975029	0.0981816	-0.631849	0.0390828	0.798296
K02199	0.113158	0.0319173	0.0958186	0.0624893	0	0.112627	0.17289	0.029648	0.115468	0.0691945	0.0898818	0.106908	-0.489326	0.328765	0.798296
K02200	0.0839177	0.159068	0.042595	0.0284789	0.0373305	0.0634875	0.0735128	0.038908	0.123857	0.138213	0.0288614	0.18177	-0.496051	0.389757	0.82001
K02204	0	0	0.0820688	0.0683912	0.175268	0.135593	0.0777019	0.107844	0.104005	0.0979214	0.0974953	0.053711	-0.223654	0.67731	0.941997
K02237	0.138646	0	0.0352139	0.124813	0.0393923	0.0245017	0.140029	0.0694104	0.0537993	0.110922	0.13085	0.132423	-0.814024	0.127883	0.798296
K02238	0.0516281	0	0.0670065	0.156536	0.128748	0.0944557	0.0649333	0.0631165	0.0634578	0.113291	0.102936	0.0938909	-0.00938119	0.982925	0.993104
K02240	0.132188	0	0	0	0	0.110529	0	0	0.627086	0	0.130197	0	-1.64156	0.435583	0.849487
K02256	0	0	1	0	0	0	0	0	0	0	0	0	inf	0.340893	0.798296
K02261	0	0	0	0.566484	0	0.433516	0	0	0	0	0	0	inf	0.149684	0.798296
K02274	0.0316897	0.224205	0.0628187	0.0671588	0.0651012	0.230472	0.0223595	0.220817	0.0210607	0.0267689	0.0275478	0	1.09706	0.251127	0.798296
K02275	0	0	0	0	0	0.594603	0	0	0	0.299754	0.105642	0	0.552594	0.781737	0.953361
K02283	0	0.767652	0	0	0	0	0.232348	0	0	0	0	0	1.72417	0.519605	0.886449
K02291	0	0.446365	0	0	0	0.387183	0	0	0	0	0.166452	0	2.32416	0.25685	0.798296
K02292	0	0	0	0	0	1	0	0	0	0	0	0	inf	0.340893	0.798296
K02298	0	0	0	0.181776	0.818224	0	0	0	0	0	0	0	inf	0.240798	0.798296
K02299	0	0	0	1	0	0	0	0	0	0	0	0	inf	0.340893	0.798296
K02302	0.0907239	0.0278814	0.0692316	0.062365	0.0797212	0.0870993	0.0899623	0.0839772	0.0938854	0.138966	0.0922008	0.0839857	-0.483316	0.0542586	0.798296
K02303	0.0935965	0	0	0	0.139578	0.0536504	0.282121	0.270534	0	0	0.160521	0	-1.31409	0.270203	0.798296
K02313	0.0957892	0	0.0126466	0.040561	0.0622479	0.0710384	0.157486	0.152309	0.148694	0.0752587	0.122694	0.0612746	-1.34627	0.00935971	0.798296
K02314	0.0939993	0.0310582	0.0797348	0.114665	0.0756303	0.098912	0.0531441	0.0984147	0.0920863	0.0864332	0.0879056	0.0880169	-0.0346305	0.884436	0.976757
K02316	0.0969507	0	0.12175	0.0329689	0.0741172	0.070168	0.0644383	0.144699	0.105379	0.0552801	0.109052	0.125196	-0.609319	0.15928	0.798296
K02335	0.0728014	0.0904858	0.0506238	0.0992069	0.0564958	0.114211	0.0622511	0.0663833	0.138896	0.0833503	0.0897913	0.0755034	-0.0933756	0.731299	0.951037
K02337	0.110835	0.060434	0.0791062	0.0949004	0.100616	0.0915007	0.0940766	0.0557868	0.0816464	0.0749033	0.0939142	0.062281	0.216183	0.228716	0.798296
K02338	0.0877782	0.0298857	0.0622881	0.0503461	0.0564673	0.123689	0.0690392	0.115585	0.141961	0.106065	0.127589	0.0293059	-0.522382	0.199501	0.798296
K02339	0.0375035	0.176491	0	0.0691444	0.0855051	0.0995845	0.172827	0.161585	0.158644	0	0.0387145	0	-0.183592	0.807132	0.956486
K02340	0.0694578	0.0534516	0.0386505	0.162105	0.119884	0.0997153	0.0335124	0.14437	0	0.178124	0.10073	0	0.250292	0.699941	0.945238
K02341	0.0950621	0.0411311	0.0754294	0.110234	0.117913	0.0908968	0.0878633	0.0647119	0.0845637	0.0571812	0.0554528	0.11956	0.177194	0.512155	0.882879
K02342	0.0654268	0.277491	0.0264672	0.0801383	0.025448	0.0344238	0.129491	0.128053	0.054378	0.0215316	0.0916234	0.0655282	0.0542233	0.94372	0.983611
K02343	0.08469	0.131937	0.0294909	0.0800804	0.117574	0.0835355	0.0554281	0.0984275	0.0751782	0.05157	0.0928896	0.0991992	0.157743	0.60307	0.921187
K02344	0.250979	0	0	0	0	0.119448	0.114203	0	0	0.27345	0	0.24192	-0.765185	0.533669	0.891974
K02347	0	0	0	0.38642	0	0.474784	0	0	0	0	0.138796	0	2.63338	0.230858	0.798296
K02348	0.106218	0.0530898	0	0.108551	0.0874498	0.0850426	0.128872	0.0478832	0.030271	0	0.132049	0.220574	-0.34587	0.607382	0.921187
K02355	0.0686624	0.10659	0.106346	0.144458	0.0537944	0.0793929	0.0846263	0.0708206	0.0553107	0.092015	0.0699449	0.0680393	0.343493	0.198621	0.798296
K02356	0.152839	0.0421068	0	0.0715114	0.0464702	0.0709151	0.11827	0.0823402	0.11044	0.0610318	0.10693	0.137146	-0.682787	0.13013	0.798296
K02357	0.0650819	0.0518732	0.116617	0.0806512	0.0905898	0.0999033	0.0726746	0.041542	0.0561871	0.0981967	0.13269	0.0939933	0.0272205	0.925776	0.981637
K02358	0.0713974	0.128749	0.0997962	0.122235	0.0622704	0.0995453	0.0803323	0.0598111	0.0970298	0.05923	0.0688299	0.0507735	0.489345	0.0541914	0.798296
K02370	0	0	0	0	0	0	0	0	0	0	0	1	#NAME?	0.340893	0.798296
K02371	0.0773156	0.0236294	0.064299	0.0640515	0.143818	0.0862494	0.0892567	0.0754407	0.0673655	0.0914464	0.0854718	0.131656	-0.235024	0.47964	0.869574
K02372	0.0875239	0	0.0908989	0.0747531	0.0892054	0.122408	0.0546948	0.0631581	0.106556	0.0492125	0.105788	0.155802	-0.203529	0.631909	0.92788
K02377	0.211924	0	0.0978779	0.111024	0	0.129029	0.182649	0	0	0.120811	0.0932447	0.0534406	0.288659	0.715252	0.946522
K02379	0.264532	0	0	0.171976	0	0.0517371	0	0	0.18171	0	0.0670377	0.263008	-0.0678498	0.952892	0.983611
K02380	0.174859	0	0	0.174076	0.151595	0.108673	0.102508	0.121203	0	0	0.0343191	0.132766	0.640504	0.404031	0.831611
K02381	0.105996	0	0.0589294	0	0.221598	0.0544634	0.0392674	0.257075	0.137654	0.0408793	0.0841373	0	-0.342144	0.707053	0.945238
K02412	0	0	0	0.409772	0	0.590228	0	0	0	0	0	0	inf	0.153648	0.798296
K02424	0.111855	0.0303798	0.23644	0.0912524	0.0898249	0.0581855	0.0882734	0.0977199	0.0699813	0.0504189	0.0561908	0.0194784	0.693651	0.238239	0.798296
K02427	0.0558732	0.0718071	0.111359	0.0693382	0.143627	0.116287	0.0543022	0.0691601	0.159542	0.016925	0.0774832	0.0542964	0.396571	0.363822	0.810973
K02428	0.0632532	0.245465	0.0727295	0.060974	0.0910158	0.0758126	0.0733898	0.0467904	0.0812171	0.0750269	0.0607446	0.0535806	0.640792	0.247226	0.798296
K02429	0	0.232588	0.282718	0.112455	0	0.200849	0	0	0.0481373	0	0.123253	0	2.27341	0.0668896	0.798296
K02430	0.166358	0	0	0.295763	0	0.129548	0.100923	0	0.086419	0	0.220988	0	0.535056	0.628263	0.92788
K02431	0.0773367	0	0	0	0.264556	0.184656	0.138992	0.161051	0.0912463	0	0.0821623	0	0.153351	0.872623	0.974901
K02433	0.0437194	0.102023	0.11029	0.0723768	0.0679764	0.123748	0.0846588	0.0936918	0.0941209	0.140068	0.0445425	0.0227844	0.116249	0.754829	0.95249
K02434	0.047907	0.0604923	0.0769152	0.0402887	0.0827039	0.0325555	0.145743	0.219687	0.0624301	0	0.14595	0.0853278	-0.95139	0.133222	0.798296
K02435	0	0.201139	0	0.0578469	0.370849	0.0528216	0.104233	0	0.0986129	0	0.114498	0	1.10512	0.364769	0.811619
K02437	0.121616	0.124822	0.0505446	0.0756513	0.167057	0.0491968	0.0442031	0.121547	0.0889648	0	0.156398	0	0.518456	0.386444	0.82001
K02438	0	0	0.837525	0	0	0.162475	0	0	0	0	0	0	inf	0.250967	0.798296
K02440	0	0.394697	0	0	0	0.1262	0.119464	0	0	0.286047	0.0735923	0	0.120661	0.931935	0.983463
K02444	0.0372692	0	0.347583	0.14578	0	0.0339673	0	0.114758	0	0.228616	0.0920264	0	0.374885	0.753753	0.95249
K02445	0.0855652	0.0455675	0.0554941	0.0889921	0.0626433	0.0888307	0.0684419	0.156147	0.117407	0.0496601	0.103488	0.0777634	-0.423751	0.194917	0.798296
K02446	0.075301	0	0.114006	0.263454	0.23188	0.144835	0	0	0.080266	0	0	0.0902575	2.28223	0.0314425	0.798296
K02453	0.0912992	0.173396	0.102349	0.0177198	0.0833056	0.0259216	0.103854	0.0366135	0.175504	0.0999001	0.0607261	0.0294114	-0.0346778	0.95148	0.983611
K02454	0.0965684	0.19388	0.0716405	0.0854938	0.0692952	0.0955402	0.0881745	0.0398152	0.0806826	0.0394054	0.100698	0.0388064	0.660016	0.122572	0.798296
K02455	0.0673075	0	0.0600123	0.123628	0.0653024	0.0349533	0.0448571	0.151708	0.148303	0.165406	0.104314	0.034208	-0.885457	0.114067	0.798296
K02456	0.154268	0	0	0	0.120325	0	0.194565	0	0.328209	0	0.10896	0.0936713	-1.40149	0.231239	0.798296
K02468	0.168744	0.485809	0	0	0	0.148412	0.197035	0	0	0	0	0	2.02688	0.256675	0.798296
K02469	0.0886159	0.0605745	0.0721851	0.113304	0.060173	0.0710565	0.102243	0.0812094	0.0641948	0.104981	0.0944285	0.0870341	-0.197035	0.297133	0.798296
K02470	0.0991152	0.0681649	0.0497785	0.093299	0.042764	0.100955	0.111408	0.0648184	0.0804826	0.0925485	0.105254	0.0914123	-0.265763	0.250665	0.798296
K02472	0.0754502	0	0.106617	0	0	0.0833523	0	0	0.310012	0	0	0.424569	-1.46865	0.359305	0.809376
K02481	0	0	0	1	0	0	0	0	0	0	0	0	inf	0.340893	0.798296
K02483	0.111771	0	0.0965194	0.0593424	0	0.180381	0.0343547	0.221053	0.0647185	0.104881	0.126979	0	-0.301087	0.694186	0.945238
K02484	0	0	0.415997	0	0	0	0	0.242596	0.341407	0	0	0	-0.489404	0.770924	0.953181
K02487	0	0	0	0.161365	0.199547	0.104314	0	0	0.359184	0.17559	0	0	-0.200998	0.874232	0.974901
K02492	0.118665	0.0372758	0.0925274	0.0760923	0.0712251	0.121782	0.0808947	0.0529591	0.118917	0.139666	0.0660962	0.0238998	0.101419	0.793468	0.953361
K02493	0.171954	0	0.0907277	0.127991	0	0.132609	0.0997135	0	0.0664016	0	0.188239	0.122363	0.134453	0.857219	0.972594
K02494	0	0	0	0.267543	0	0	0	0	0	0	0.237777	0.49468	-1.45297	0.434305	0.849368
K02495	0.0902222	0.054899	0.173729	0.0456225	0.117964	0.0920859	0.0875961	0.0528439	0.0753131	0.0840866	0.0686887	0.0569491	0.433281	0.23883	0.798296
K02496	0.0639049	0	0.0991248	0.37734	0.195272	0.0382602	0.046599	0	0.045648	0.0557886	0.0287059	0.049356	1.77521	0.141575	0.798296
K02498	0.133187	0	0.472181	0.131186	0	0	0.105988	0	0.101329	0	0	0.0561293	1.48328	0.333417	0.798296
K02499	0	0	0	0	0	0.200447	0.563438	0	0	0	0.236115	0	-1.99597	0.341694	0.79876
K02500	0.0764371	0.166341	0.12848	0.0676528	0.0583005	0.0611887	0.0733427	0.108592	0.045896	0.0265602	0.0556644	0.131544	0.33856	0.440939	0.852976
K02501	0.0749617	0.0723199	0.144285	0.121256	0.100784	0.0865633	0.0555919	0.0366497	0.100537	0.0778694	0.0373278	0.0918543	0.585986	0.0648921	0.798296
K02502	0.156889	0	0.0860702	0	0.128669	0.119102	0.242541	0.106034	0.0721112	0	0	0.0885832	-0.0534972	0.947372	0.983611
K02503	0.0558713	0.140481	0.0379237	0.109624	0.106252	0.0432127	0.079229	0.186879	0.0520653	0.0485297	0.0648718	0.0750595	-0.038289	0.936853	0.983611
K02507	0.0385978	0.0688741	0.0756175	0.0236449	0.116666	0.0516996	0.0524382	0.340039	0.0688254	0.0771878	0.0618258	0.0245836	-0.73635	0.420729	0.836078
K02509	0	0	0	0	0.248677	0.0875268	0.133551	0	0.147969	0.188586	0.0685585	0.125131	-0.981407	0.293899	0.798296
K02510	0.0519291	0	0	0	0.12313	0.0473284	0.0905004	0	0.318811	0.216696	0.0557501	0.0958549	-1.80598	0.103693	0.798296
K02517	0.0637619	0	0.123457	0.111982	0.116348	0.0722621	0.0637746	0.121461	0.0769081	0.0385613	0.0915691	0.119914	-0.0703518	0.864734	0.973433
K02518	0.117832	0	0.0475316	0	0.115044	0.151613	0.0710565	0.140535	0.115453	0.0425347	0.075726	0.122675	-0.394742	0.476939	0.869574
K02519	0.0639751	0.0915852	0.0906088	0.0939008	0.0588924	0.103787	0.115385	0.055517	0.0802253	0.0790418	0.0847891	0.0822927	0.0158638	0.933621	0.983463
K02520	0.0895572	0	0.0990745	0.0574117	0.119673	0.0756583	0.118113	0.140079	0.0804959	0.0781845	0.0532224	0.0885304	-0.339876	0.37922	0.816303
K02521	0.113753	0	0	0	0	0.0448808	0	0.113156	0	0.205489	0.15913	0.363591	-2.40704	0.0837556	0.798296
K02523	0.0852601	0.0398873	0.0894554	0.124799	0.0391689	0.116213	0.114493	0.0736443	0.0527341	0.0843396	0.113681	0.0663244	-0.0301042	0.925571	0.981637
K02527	0.0923785	0	0.102693	0.0758793	0.0977015	0.0626087	0.0997134	0.0374849	0.0991779	0.115218	0.116105	0.10104	-0.399207	0.269858	0.798296
K02528	0.0642097	0.0763873	0.0403349	0.0702074	0.0251651	0.101952	0.0484604	0.0378013	0.241817	0.132864	0.0458043	0.114997	-0.716953	0.259005	0.798296
K02529	0.0680305	0.193099	0.0744685	0.0612411	0.113598	0.16214	0.0751446	0	0.0524295	0	0.11967	0.0801801	1.03854	0.0806449	0.798296
K02535	0.121894	0.109287	0.0132496	0.0993729	0.0786903	0.0909991	0.117655	0.0595455	0.0692166	0.0774242	0.0592391	0.103427	0.0778798	0.81323	0.957379
K02536	0.0990507	0.0950543	0.0962265	0.0422731	0.0766455	0.0617366	0.0973554	0.10071	0.100792	0.0333331	0.065004	0.131819	-0.167617	0.577351	0.916816
K02548	0.0834785	0	0	0	0	0.228248	0	0.383649	0.137033	0	0.167591	0	-1.1427	0.407386	0.833658
K02549	0.0370079	0	0.0431432	0.144758	0.0877501	0.115859	0.104484	0.230458	0	0.146709	0	0.0898304	-0.415349	0.586383	0.916877
K02551	0.0642716	0.0962979	0.161133	0.158219	0.128471	0.109974	0	0.0635222	0.113446	0.0288387	0.0758266	0	1.3509	0.0125748	0.798296
K02552	0.0805683	0	0	0.212024	0.0920381	0.0341882	0.0841335	0.0749543	0.266654	0	0.0350188	0.120421	-0.472662	0.600413	0.919591
K02553	0.0650214	0.167213	0.156712	0.0350207	0.113032	0.0239706	0.0598417	0.0839393	0.0347789	0.120421	0.0958848	0.0441653	0.353598	0.49093	0.873669
K02558	0.091165	0.166507	0.0142848	0.101733	0.0796085	0.0790119	0.0233835	0.114739	0.0678861	0.0511322	0.126748	0.0838006	0.186716	0.681728	0.941997
K02560	0.185178	0	0	0.0847412	0.163476	0.238456	0.154044	0.101556	0.0725483	0	0	0	1.03379	0.266846	0.798296
K02562	0.172257	0	0	0.161907	0	0.113899	0.232511	0	0.163561	0	0	0.155865	-0.300805	0.758095	0.95249
K02563	0.0821612	0.0860965	0.0406616	0.0737592	0.190933	0.112811	0.0783419	0.105611	0.0848498	0	0.0648201	0.0799555	0.503779	0.287211	0.798296
K02564	0.131879	0	0.115307	0	0	0.0800048	0	0.0947011	0.0757697	0.0911467	0.122115	0.289077	-1.04007	0.245164	0.798296
K02567	0.106198	0.0288783	0	0.137986	0.118048	0.0792595	0.0596612	0.0742242	0.112996	0.0960038	0.0990934	0.0876521	-0.171191	0.680731	0.941997
K02568	0.173217	0	0	0.0792676	0.151937	0.198186	0	0.0968962	0	0.135421	0.088765	0.0763099	0.600656	0.43574	0.849487
K02569	0.149222	0	0.129478	0.153514	0	0.152459	0	0.307668	0	0.0710836	0.0365759	0	0.493381	0.637422	0.92788
K02570	0	0	0.206258	0.115343	0	0.0624849	0.0770855	0.203279	0.153203	0	0.182347	0	-0.6813	0.460215	0.860747
K02572	0.149408	0	0	0.0606946	0	0.0998202	0.055166	0.224033	0.242661	0	0.168218	0	-1.15485	0.250719	0.798296
K02573	0.107307	0	0.148924	0.0918539	0.0762301	0.120697	0.1128	0.109101	0.131412	0	0.0608013	0.0408727	0.260461	0.619772	0.92788
K02574	0.0978775	0	0	0.135995	0	0	0.24227	0	0.225869	0.147983	0.150005	0	-1.71186	0.106929	0.798296
K02575	0.0227196	0.194919	0.179047	0.050969	0.053871	0.0486609	0	0.0522072	0.11748	0.0777417	0.0585392	0.143846	0.290589	0.660375	0.935972
K02600	0.0795957	0.0627608	0.13619	0.0833462	0.0945218	0.0679773	0.108385	0.0848359	0.0795068	0.0826238	0.0828572	0.0374003	0.14087	0.582617	0.916816
K02601	0.0772591	0.0265425	0	0.0981109	0.0684232	0.0843626	0.0904594	0.106138	0.181004	0.0623246	0.106501	0.0988747	-0.863382	0.0551402	0.798296
K02609	0.0515417	0	0	0.124214	0.112121	0.199537	0	0.108658	0.116433	0	0.182755	0.104741	-0.0726489	0.925104	0.981637
K02610	0.132391	0	0	0	0	0.299241	0	0	0	0	0.280001	0.288366	-0.397021	0.776849	0.953361
K02611	0	0	0.152387	0.121028	0.34391	0.0771114	0	0	0.148439	0	0.0744925	0.0826323	1.18437	0.289131	0.798296
K02612	0	0	0.268899	0.0612565	0.361331	0.0789067	0	0	0.108556	0	0.0620793	0.0589708	1.74643	0.191628	0.798296
K02613	0.0318045	0	0.11049	0	0.148562	0.0692782	0.0554279	0.124972	0.119557	0	0.167309	0.172599	-0.829231	0.235905	0.798296
K02615	0.137361	0	0	0.292038	0.305449	0	0	0	0.121504	0	0.143648	0	1.47063	0.263774	0.798296
K02616	0.115411	0	0	0.218054	0.403138	0.0513102	0	0	0.0924155	0	0.119672	0	1.89338	0.187321	0.798296
K02617	0.13029	0	0.089085	0.164838	0.0905962	0.0835753	0.066588	0.175596	0	0	0.094345	0.105086	0.338468	0.596579	0.919209
K02618	0.0487433	0.435572	0.163858	0.0189209	0.00935426	0.00406373	0.0153532	0.0906448	0.0225859	0.149258	0.00833286	0.0333125	1.09086	0.425866	0.840742
K02621	0.0943774	0.0364956	0.0670733	0.081003	0.126778	0.115265	0.108134	0.0204658	0.0586266	0.0732157	0.112636	0.105929	0.121216	0.733636	0.951833
K02622	0.0553288	0.137137	0.0873973	0.0686416	0.0647268	0.0705308	0.0828874	0.0748523	0.0870952	0.0950286	0.0998784	0.0764963	-0.0937401	0.680178	0.941997
K02624	0	0	0	1	0	0	0	0	0	0	0	0	inf	0.340893	0.798296
K02647	0.0494255	0	0.115239	0.190487	0.164071	0	0	0.227148	0	0	0	0.253629	0.110984	0.918335	0.981082
K02650	0.102883	0.0548005	0.0221905	0.117706	0.242594	0.0658372	0.0844261	0	0.0531189	0.0794306	0.0689695	0.108043	0.621192	0.336357	0.798296
K02652	0.0690685	0.0610772	0.0494643	0.0919084	0.0433063	0.0565526	0.110085	0.0762403	0.0687342	0.108164	0.120388	0.145011	-0.759309	0.0100335	0.798296
K02653	0.0184688	0.0984131	0.168846	0.0571572	0.252763	0.0884448	0.0282341	0	0.126588	0.0338021	0.0375684	0.0897138	1.11469	0.149379	0.798296
K02654	0.087864	0	0.196993	0.0479296	0.131284	0.141592	0.0740584	0.02872	0.0949922	0.0644112	0.0843997	0.0477561	0.619082	0.275277	0.798296
K02656	0.103421	0.244054	0	0.162543	0.201004	0	0.197968	0	0	0	0.0910092	0	1.29894	0.2192	0.798296
K02657	0.032681	0.12791	0.149408	0.142119	0.0597641	0.147371	0.0491381	0.113382	0.0816981	0	0.0571003	0.0394283	0.95213	0.0680606	0.798296
K02658	0.0701534	0	0.148308	0.140396	0.178466	0.067107	0	0.061568	0.0459967	0.0853481	0.164903	0.0377536	0.611645	0.35002	0.804184
K02659	0.101949	0.0808563	0.130965	0.113088	0.217761	0.105716	0	0.0645368	0.074687	0.0585986	0	0.051842	1.58755	0.00578284	0.798296
K02660	0.113077	0.117906	0.0281675	0.0884876	0.0578636	0.158002	0.170118	0	0.042439	0.0993129	0.0983115	0.0263139	0.368458	0.517779	0.885824
K02661	0.15213	0	0.107485	0.110491	0	0.0441164	0.139794	0	0.0756748	0.0961854	0.103933	0.17019	-0.499946	0.43662	0.850532
K02662	0.0618998	0.0846852	0.0484558	0.106672	0.0794509	0.0824089	0.0698749	0.108442	0.0426178	0.0749824	0.0896585	0.150851	-0.210586	0.497715	0.875072
K02663	0.140835	0	0	0.13502	0	0.247818	0.0625757	0.0801046	0.058941	0.1011	0.0449101	0.128695	0.136716	0.86182	0.973238
K02664	0.033596	0	0	0.128836	0.144981	0.0517469	0.05855	0	0.199088	0.0700965	0.213883	0.0992226	-0.83534	0.298787	0.798296
K02665	0.641378	0	0	0	0	0.358622	0	0	0	0	0	0	inf	0.166021	0.798296
K02666	0.0710802	0.041584	0.14564	0.115519	0.085772	0.0706144	0.0864485	0.0921486	0.103162	0.0675439	0.085288	0.0351986	0.17455	0.588266	0.916894
K02667	0.0883063	0.0491346	0.0223553	0.0290474	0.0700223	0.090969	0.102598	0.126686	0.0643734	0.0538138	0.147301	0.155392	-0.894132	0.0390543	0.798296
K02668	0.0501587	0.0919818	0.0520929	0.0850373	0.190186	0.0598671	0.0757338	0.0256702	0.122864	0.0233082	0.0865908	0.136509	0.169414	0.743009	0.951833
K02669	0.0638445	0.139247	0.0408796	0.133314	0.0341185	0.189222	0.0931434	0.065296	0.0662961	0.0252289	0.0889232	0.0604871	0.588722	0.250754	0.798296
K02670	0.0772728	0.0770344	0.0605316	0.147461	0.0905953	0.0887868	0.0746974	0.0675364	0.108654	0.0429256	0.0861797	0.0783257	0.241094	0.379268	0.816303
K02676	0	0	0	0	0.797621	0	0	0	0	0	0.202379	0	1.97864	0.48604	0.869574
K02682	0.133573	0	0	0	0	0.0409895	0	0.295568	0.0849007	0	0	0.444969	-2.24142	0.206502	0.798296
K02686	0.037807	0	0	0.281269	0	0	0	0.173752	0.160119	0	0.0860483	0.261004	-1.09359	0.358248	0.809376
K02687	0.108324	0.0523693	0.0600131	0.127307	0.0834595	0.0863753	0.0973239	0.113903	0.0565851	0.0379534	0.044428	0.131958	0.103039	0.76984	0.953181
K02761	0	0	0	0	0	0.258552	0.171666	0.251244	0.318538	0	0	0	-1.51989	0.29359	0.798296
K02768	0	0	0	0	0	0	0	0	0	0.795372	0.204628	0	#NAME?	0.229099	0.798296
K02769	0	0	0	0	0	1	0	0	0	0	0	0	inf	0.340893	0.798296
K02770	0.105047	0	0.100691	0.0829656	0.169611	0.0805431	0.0576823	0.0524918	0.0680174	0.100716	0.0945171	0.0877183	0.224687	0.597822	0.919209
K02777	0.106158	0	0	0.217702	0.18643	0.0344069	0	0.0652247	0.0465945	0.142728	0.0304732	0.170282	0.258628	0.7596	0.95249
K02779	0.342768	0	0	0.657232	0	0	0	0	0	0	0	0	inf	0.170859	0.798296
K02782	0.150025	0	0	0.256343	0	0.10255	0	0	0.198606	0.126218	0.166259	0	0.0514658	0.959628	0.986637
K02784	0.116706	0	0	0.173282	0	0.0545468	0.208607	0	0	0.320923	0.125936	0	-0.927869	0.427157	0.84205
K02788	0	0.267459	0	0.185256	0	0.136489	0.127581	0	0.0610004	0	0.222214	0	0.520346	0.630705	0.92788
K02794	0.0686016	0	0	0.109615	0.135552	0.119056	0	0.182598	0.187687	0	0.0306872	0.166202	-0.390011	0.631783	0.92788
K02795	0.128086	0.128761	0.121204	0.103716	0.0555224	0.123781	0	0.0538076	0	0.0918506	0.0636019	0.12967	0.963815	0.0479921	0.798296
K02796	0	0	0	0	0	0.446095	0.553905	0	0	0	0	0	-0.312289	0.882526	0.976546
K02800	0.0660894	0	0.0399623	0.169055	0.0344408	0.134501	0.199221	0.133175	0	0.0924335	0.0707963	0.0603262	-0.324244	0.636999	0.92788
K02803	0.0966678	0.136667	0	0.0910218	0.102326	0.0648976	0.12184	0.126933	0.0750916	0.0900416	0.0945146	0	-0.0485944	0.918136	0.981082
K02804	0.145231	0.228062	0	0	0	0	0.171292	0.274732	0.0602025	0	0.120481	0	-0.747488	0.496325	0.875072
K02806	0.090492	0	0	0	0	0.114424	0.197489	0.597595	0	0	0	0	-1.95607	0.352346	0.804246
K02810	0.0825406	0.166956	0	0.129614	0.130757	0.0567451	0	0.0817539	0.094904	0.0957587	0.0952982	0.0656724	0.386706	0.461711	0.860747
K02818	0.025733	0.0755661	0.179995	0.150984	0.0610161	0.0851351	0.144407	0.0591317	0	0.0681874	0.0861947	0.0636501	0.456368	0.409208	0.833821
K02821	0.0904959	0.0706054	0	0.0940483	0.0581508	0.0876192	0.064966	0.13187	0.0406607	0.204678	0.111636	0.0452695	-0.579437	0.289369	0.798296
K02822	0.582652	0	0	0	0	0.202672	0	0	0	0	0.214677	0	1.87112	0.37604	0.815453
K02824	0.0752831	0.094987	0.0660894	0.0644315	0.0937695	0.085975	0.0516571	0.0604072	0.161855	0.0635931	0.0923569	0.089595	-0.112382	0.716528	0.947197
K02825	0	0.1911	0	0	0.345643	0.258597	0	0	0	0	0.0845368	0.120124	1.95834	0.168635	0.798296
K02834	0.0833763	0	0.0998259	0.0916618	0.125945	0.0780433	0.14755	0	0.0528439	0.0994063	0.191637	0.0297109	-0.122113	0.842487	0.968214
K02835	0.105901	0.0183005	0.0604694	0.120421	0.0646603	0.0834258	0.0884036	0.14008	0.0821208	0.0988081	0.0991579	0.0382515	-0.27099	0.453701	0.860747
K02836	0.0946399	0.0213911	0.0855918	0.132809	0.110186	0.118048	0.0913017	0.0868152	0.0589172	0.039545	0.0754422	0.085313	0.363542	0.272116	0.798296
K02837	0.0959699	0.0381882	0.063826	0.0681951	0.0712993	0.104662	0.0554442	0.0822124	0.0476259	0.13838	0.074607	0.15959	-0.335396	0.380662	0.817546
K02838	0.0674497	0	0.108512	0.0323325	0.101956	0.165672	0.164569	0.038748	0.0553607	0.0351827	0.100111	0.130107	-0.139054	0.809457	0.956947
K02841	0.0421329	0	0	0.0837788	0.324682	0.0810668	0.155694	0	0	0	0.0418825	0.270763	0.18295	0.878754	0.975826
K02843	0.270795	0.159275	0	0	0.0627651	0.0598311	0.0461323	0	0.151215	0	0.144934	0.105053	0.305055	0.739348	0.951833
K02847	0.206907	0	0.0673767	0.153483	0.0685196	0.0337118	0	0.15804	0.0474365	0.173645	0.0375389	0.0533415	0.173318	0.819641	0.958564
K02851	0.0823161	0.0542675	0	0.130313	0.0410045	0.0992955	0.156418	0.0524543	0	0.0544834	0.0922718	0.237176	-0.541825	0.452554	0.860747
K02852	0	0	0	0	0	1	0	0	0	0	0	0	inf	0.340893	0.798296
K02860	0.144106	0.080092	0.115782	0.153359	0.032982	0.098124	0.05115	0.133287	0.0493207	0	0.0791469	0.0626494	0.733554	0.133266	0.798296
K02863	0.0701756	0.10188	0.129357	0.0719744	0.0604426	0.0824534	0.0534844	0.0923431	0.0802434	0.0680991	0.128839	0.0607084	0.0939984	0.729675	0.951037
K02864	0.0688903	0.121119	0.0571024	0.068855	0.0571804	0.0563507	0.10592	0.0176083	0.039463	0.104393	0.143644	0.159474	-0.409582	0.37145	0.815453
K02867	0.049221	0.037193	0.107533	0.128066	0.146728	0.132697	0.050658	0.0296862	0.0636206	0.086255	0.0925094	0.0758326	0.593613	0.140552	0.798296
K02871	0.125765	0	0.10617	0.0426855	0.29889	0.0736484	0.069029	0.0332177	0.0906475	0.0603226	0.0729413	0.0266836	0.875097	0.286226	0.798296
K02872	0	0.28023	0.0764882	0.0827659	0	0	0	0.0853022	0.177143	0.119783	0.0639508	0.114337	-0.350944	0.698585	0.945238
K02874	0.0617698	0.0696912	0	0.134178	0.038925	0.174597	0.0836473	0.0409197	0.0913492	0.123365	0.129941	0.051617	-0.120328	0.821499	0.959709
K02875	0	0.245607	0.117356	0	0	0	0	0.289152	0.162448	0	0.1067	0.0787369	-0.811556	0.472079	0.869574
K02876	0.113233	0	0.0330351	0.0906318	0.0437843	0.131462	0.120832	0.0266868	0.0749224	0.0785094	0.102114	0.18479	-0.512305	0.352727	0.804373
K02878	0.0584229	0.0916689	0.124847	0.0577526	0.088422	0.111548	0.10715	0.052733	0.0693771	0.0917718	0.0885906	0.0577156	0.188753	0.458742	0.860747
K02879	0.140654	0.109279	0.0719879	0.0645059	0.0978745	0.0548677	0.0204434	0.153848	0.0830185	0.0461792	0.114649	0.042693	0.226501	0.604593	0.921187
K02881	0.0662109	0.0284081	0.113883	0.162335	0.0683192	0.0879541	0.108855	0.0906976	0.0161979	0.0905876	0.129029	0.0375213	0.156604	0.733207	0.951833
K02884	0.105964	0.0735983	0.0596047	0.14019	0.121232	0.0760722	0.117396	0.05845	0.110996	0	0.0513226	0.0851751	0.445905	0.271315	0.798296
K02886	0.0873569	0.0954745	0.0362581	0.128432	0.133054	0.0812396	0.0746113	0.0847076	0.0895769	0.048865	0.0570754	0.0833487	0.358556	0.224867	0.798296
K02887	0.219803	0.0488652	0	0.145801	0.0804911	0.10643	0.0591608	0.107257	0.0852584	0.0354139	0.111519	0	0.593326	0.37048	0.815453
K02888	0.0507454	0.0586026	0.0665112	0.143477	0.222632	0.0649322	0.096182	0.109361	0.05271	0.029909	0.0520169	0.0529208	0.626567	0.270904	0.798296
K02890	0.107001	0	0.0709051	0.0461626	0.0333832	0.122543	0.101582	0.174055	0.153691	0.0434756	0.0952248	0.0519767	-0.706298	0.191831	0.798296
K02892	0.0606584	0.13128	0.17382	0.106345	0.163944	0.0683322	0.0772523	0.0655506	0.0586647	0	0.0941532	0	1.2526	0.0228515	0.798296
K02895	0.0767122	0.13954	0	0.0349383	0.133504	0.0780533	0.197838	0	0.128618	0.0482831	0.0279739	0.134538	-0.215371	0.751332	0.952361
K02897	0.0566265	0.0250423	0.15089	0.128591	0.1023	0.087443	0.0691264	0.0833497	0.057115	0.0181488	0.124388	0.0969794	0.294712	0.495394	0.874725
K02899	0.0743308	0	0.228414	0.080457	0	0.158593	0.0486526	0.0625756	0.0281145	0.15616	0.0994743	0.0632284	0.241752	0.741848	0.951833
K02902	0.0446088	0.0503635	0.106456	0	0.217353	0.149553	0.0304874	0.137479	0.0528384	0	0.0816967	0.129165	0.396822	0.575916	0.916129
K02904	0.135209	0	0.0366997	0.100502	0.0746444	0.10745	0.115488	0.100551	0.0374657	0.142204	0.0870273	0.0627583	-0.263264	0.564294	0.907882
K02906	0.083225	0.0723325	0.0749143	0.145797	0.0515538	0.0995208	0.0879935	0.0863225	0.0735631	0.111647	0.0522606	0.0608696	0.157951	0.577411	0.916816
K02907	0.0879632	0	0.0773933	0.0848619	0.175252	0.0850104	0.108177	0.12382	0.0363258	0.0461714	0.0545232	0.120501	0.0604934	0.903086	0.977732
K02909	0.148381	0	0.109018	0.0803654	0.0499402	0.108457	0.164626	0.0670311	0.0580842	0.0665762	0.105144	0.0423767	-0.0221525	0.964459	0.987632
K02910	0	0	0	0	0	0	0	0.218258	0.382618	0.24316	0	0.155964	#NAME?	0.020753	0.798296
K02911	0.110147	0.220725	0	0.0617425	0.0605967	0.0556678	0.0445384	0.143289	0.0419514	0	0	0.261342	0.051245	0.955603	0.984682
K02913	0.0733842	0	0	0.120851	0.129099	0.0809064	0.103138	0.106073	0.264727	0.061739	0	0.0600823	-0.55952	0.477786	0.869574
K02914	0	0	0.365865	0	0	0.101361	0.256214	0	0.180061	0	0.0964989	0	-0.189403	0.886772	0.976757
K02916	0.17876	0.0836815	0.115888	0.205098	0.115786	0.0392073	0.130187	0.100188	0	0	0.0312053	0	1.49719	0.0424636	0.798296
K02919	0	0	0	0	0	0	0	0	0	0	0	1	#NAME?	0.340893	0.798296
K02925	0	0	0	0.367093	0	0	0	0.219967	0.287561	0	0.125378	0	-0.785845	0.592214	0.917071
K02926	0.0989532	0.141128	0.180347	0.0896216	0.0612254	0.0845237	0.0328812	0.0533094	0.0539893	0.070882	0.0692726	0.0638664	0.930003	0.0194717	0.798296
K02931	0.0608916	0.0923359	0.171235	0.181223	0.0957031	0.0950365	0.0525199	0.0178018	0.0518855	0.0779096	0.0891588	0.0143001	1.19791	0.0187407	0.798296
K02933	0.121504	0.0461252	0.172741	0.0779543	0.0513838	0.0734323	0.0858635	0.0459663	0.0456068	0.155354	0.0898794	0.0341893	0.249576	0.605644	0.921187
K02934	0	0	0	0	0	0	0	0.331625	0.273349	0	0.0794544	0.315572	#NAME?	0.0268049	0.798296
K02935	0.0764765	0	0.0517592	0.183883	0.0600064	0.106423	0.070606	0	0.117704	0.115795	0.0931859	0.124161	-0.123871	0.826024	0.960644
K02938	0	0	0	0	0	0	0	0.49333	0.174815	0.166647	0	0.165208	#NAME?	0.0469107	0.798296
K02939	0.0810486	0.0737341	0	0.0897203	0.0763579	0.0761333	0.171947	0.117208	0.108387	0.0676417	0.0610246	0.0767978	-0.603054	0.143825	0.798296
K02945	0.0852799	0.0769857	0.0799298	0.0836752	0.108501	0.0965207	0.0724644	0.0725122	0.0641788	0.0798675	0.0719174	0.108168	0.178497	0.225479	0.798296
K02946	0.048818	0.0468484	0.127102	0.166305	0.122313	0.0743032	0.115423	0.0411321	0.0341917	0.101857	0.0742477	0.0474591	0.499423	0.26321	0.798296
K02948	0.0262028	0	0.150477	0.168051	0.0841662	0.105995	0.0969547	0.136439	0.0811525	0.0269315	0.0295166	0.0941136	0.201682	0.725887	0.949282
K02949	0	0.18077	0	0.0692273	0.0818855	0.0320472	0	0.153663	0.17007	0.182102	0.05258	0.077655	-0.805523	0.293428	0.798296
K02950	0.0929546	0.146451	0.0305684	0.1541	0.0662152	0.14315	0.103048	0.0301269	0.12913	0.0547096	0.0495452	0	0.789157	0.147087	0.798296
K02952	0.0336287	0.0316805	0.126848	0.0935136	0.139645	0.103502	0.0813134	0.097504	0.0481218	0.110206	0.0675751	0.0664619	0.166483	0.65602	0.935779
K02954	0.158497	0.0552924	0.0471362	0.0602775	0.0733417	0.131834	0.139169	0	0.151163	0.0480862	0.0978853	0.0373172	0.152368	0.782111	0.953361
K02956	0.111926	0.126012	0.17021	0.133083	0.0407723	0.0448787	0.0544865	0.035921	0.0292534	0.130463	0.0652835	0.0577102	0.748562	0.130671	0.798296
K02959	0.0734951	0	0	0	0.184787	0.139528	0.0483339	0.135107	0.150693	0.0578657	0.158997	0.0511936	-0.598136	0.408413	0.833821
K02961	0.0865253	0	0.0269691	0.17743	0.179886	0.0598422	0.0996068	0.077654	0.0428152	0.0539464	0.103849	0.0914752	0.177115	0.760227	0.95249
K02962	0	0.121768	0.08373	0.197392	0.0630743	0	0	0.287294	0.14279	0	0.103953	0	-0.196721	0.844093	0.969036
K02963	0.194014	0.164529	0.0378541	0.0311303	0.0623639	0.129918	0.0415931	0.0813299	0.106338	0.0643617	0.0392176	0.0473505	0.7051	0.215302	0.798296
K02965	0.075849	0.242261	0.0561719	0.101893	0.0631378	0.0758529	0.0498214	0.0696641	0.115805	0.0743176	0.032671	0.0425557	0.676734	0.246031	0.798296
K02967	0.0679113	0.0599244	0.0880038	0.0903043	0.138168	0.0880336	0.0590097	0.0423193	0.0797516	0.165309	0.0812494	0.0400148	0.186921	0.633534	0.92788
K02968	0.260974	0	0	0	0.190977	0.0361101	0.0648349	0.0517194	0.172214	0.0388104	0.0744873	0.109873	-0.0689144	0.93939	0.983611
K02970	0.0481729	0	0	0.149786	0.132129	0.217863	0.0907613	0.124458	0.0521485	0.10866	0.0279554	0.0480656	0.277568	0.694615	0.945238
K02981	0	0.164898	0.126517	0	0.108869	0	0	0.19929	0.147315	0.0614465	0.0572594	0.134406	-0.583256	0.455308	0.860747
K02982	0.0537138	0.203321	0.0479811	0.0516685	0.155854	0.103418	0.0704118	0.052827	0.0367339	0.0644054	0.0725364	0.0871291	0.681559	0.188173	0.798296
K02986	0.108244	0.0988782	0.0748729	0.0588298	0.115775	0.086342	0.0923771	0.100625	0.0568487	0.101637	0.0844374	0.0211323	0.248425	0.379422	0.816303
K02988	0.0547119	0	0.0763262	0.174494	0.136215	0.115686	0.0792996	0.0821383	0.0226026	0.0190257	0.133628	0.105873	0.332901	0.556758	0.901903
K02990	0.223466	0.105901	0.139798	0.0377344	0.046663	0.0335256	0.12597	0.0422634	0	0.140451	0	0.104226	0.507746	0.483765	0.869574
K02992	0.0740333	0.0524503	0.0453738	0.0665307	0.0785422	0.0852861	0.116467	0.11113	0.08768	0.10747	0.129178	0.0458579	-0.571652	0.0379789	0.798296
K02994	0.0515537	0.0968905	0.103319	0.0918531	0.104385	0.0500482	0.0918652	0.110079	0.110016	0.0824258	0.0480089	0.0595564	-0.0112584	0.965709	0.988093
K02996	0.158774	0	0	0.271294	0.151804	0.280663	0	0	0	0	0.137465	0	2.64951	0.0544543	0.798296
K02998	0	0	0	0.119084	0	0	0	0	0	0.212747	0	0.668169	-2.88702	0.282091	0.798296
K03040	0.116281	0.0260318	0.0538652	0.106973	0.153402	0.0888791	0.0798945	0.0339716	0.0843822	0.0859343	0.0931911	0.0771941	0.262905	0.477596	0.869574
K03043	0.0748738	0.052589	0.143685	0.092467	0.0914044	0.0693679	0.0890835	0.0554872	0.0945888	0.105027	0.0651452	0.0662814	0.140842	0.601896	0.920723
K03046	0.0704904	0.101033	0.104345	0.131753	0.0753784	0.0748591	0.0818201	0.0800648	0.0782001	0.0691644	0.0721082	0.0607842	0.33539	0.0895574	0.798296
K03060	0.124946	0	0	0	0	0.0707303	0.242096	0	0.136311	0	0.166632	0.259285	-2.03931	0.0756367	0.798296
K03066	0.0968921	0	0	0.117973	0	0.0538678	0.341098	0	0	0	0.234569	0.155601	-1.44423	0.252015	0.798296
K03070	0.0868386	0.0724739	0.0756345	0.121498	0.0780218	0.0979072	0.0853492	0.103171	0.0809651	0.0773036	0.0792277	0.0416101	0.187082	0.356256	0.809351
K03071	0.16656	0	0.0988159	0.0991418	0	0	0.0738615	0.0973884	0.100183	0	0.149696	0.214354	-0.801863	0.300031	0.798296
K03072	0.0634585	0.077439	0.0696419	0.0575284	0.0842771	0.0948164	0.104763	0.0835808	0.112957	0.0967197	0.0641625	0.0906562	-0.306064	0.0784271	0.798296
K03073	0.421206	0	0	0	0	0	0	0	0.245187	0	0	0.333607	-0.458522	0.784969	0.953361
K03074	0.0669018	0.036822	0.0446549	0.108157	0.0388804	0.103836	0.0843594	0.0797301	0.12931	0.116186	0.105202	0.0859606	-0.58946	0.0560974	0.798296
K03075	0.199688	0	0.176201	0.0669171	0	0.0535705	0.142222	0.0609	0.0430743	0.054749	0.0636664	0.139012	-0.0209126	0.976279	0.992293
K03076	0.0680301	0.0366589	0.0989626	0.06414	0.0834689	0.0791808	0.0694191	0.118199	0.107143	0.102493	0.061851	0.110454	-0.404028	0.101819	0.798296
K03077	0.124177	0	0.0571362	0.0451802	0.282705	0.107377	0.0603652	0.146733	0.0390663	0.0619454	0.0252967	0.0500185	0.685331	0.397556	0.824462
K03078	0.0775301	0.123318	0.128834	0.0821316	0	0.0515319	0.0746503	0.242134	0	0.140314	0.0795559	0	-0.211904	0.778553	0.953361
K03079	0.0783057	0.151623	0.0536416	0.134998	0.105488	0.0799575	0.0632829	0.130574	0.0227508	0.0578341	0.0703786	0.0511656	0.60913	0.13055	0.798296
K03086	0.0717376	0.0815991	0.0809063	0.0850362	0.0958628	0.103695	0.0957261	0.070153	0.081999	0.0617583	0.0754245	0.0961023	0.108755	0.412814	0.836078
K03088	0.101159	0	0.0560615	0.117729	0.168594	0.0785783	0.0989235	0.0728138	0.0899353	0.0363717	0.132756	0.047078	0.127741	0.794	0.953361
K03089	0.087348	0.0488829	0.106638	0.056401	0.0595396	0.0701826	0.0818965	0.0858642	0.0652643	0.0643668	0.14262	0.130996	-0.412559	0.178115	0.798296
K03092	0.0737593	0.0772182	0.166894	0.0372856	0.157006	0.05737	0.110578	0.0797377	0.107045	0.0208109	0.0488617	0.0634339	0.403875	0.396454	0.823558
K03098	0.042264	0	0.162879	0	0	0.228571	0.0608731	0.157315	0.0573373	0	0.151496	0.139265	-0.384792	0.656802	0.935779
K03100	0.111248	0.147209	0.114933	0.0435297	0.0868651	0.0518237	0.0841826	0.0362406	0.0957783	0.0643365	0.0820012	0.0818527	0.322235	0.337458	0.798296
K03101	0.105111	0.081238	0.0993457	0.137699	0.0628934	0.0786965	0	0.0324207	0.129698	0.130409	0.0698279	0.072661	0.37714	0.383189	0.82001
K03106	0.102185	0.0615685	0.135359	0.0837129	0.0708334	0.0501811	0.0822267	0.0635467	0.107775	0.119277	0.0597953	0.0635395	0.0221594	0.939125	0.983611
K03110	0.0922741	0.0392221	0.0710762	0.113938	0.0498298	0.0563155	0.126461	0.111124	0.0407625	0.103319	0.0719897	0.123688	-0.449947	0.179519	0.798296
K03111	0.0438543	0.0400112	0.115784	0.053296	0.0989605	0.129252	0.129448	0.0389458	0.0964021	0.0571102	0.101986	0.0949498	-0.108784	0.769594	0.953181
K03116	0.107458	0.126538	0.0654617	0	0	0.170744	0.124073	0	0.113849	0	0.0179417	0.273934	-0.172162	0.852308	0.970319
K03117	0	0.0930414	0.216257	0	0.0766291	0.0966106	0	0.0742625	0.106102	0.207683	0.129415	0	-0.100808	0.902099	0.977732
K03118	0.0778119	0.0132456	0.123414	0.0870182	0.114281	0.0821542	0.0688161	0.0205285	0.11358	0.148278	0.0604231	0.0904499	-0.0119769	0.977638	0.992641
K03119	0.109751	0	0.0983337	0.0915883	0.171973	0.0575119	0.11582	0.076723	0.0888999	0.122661	0.0343016	0.0324374	0.16845	0.737445	0.951833
K03124	0.446043	0	0	0	0	0	0	0	0	0.553957	0	0	-0.312593	0.882415	0.976546
K03149	0.0288544	0.188257	0.0965454	0.0714929	0.0968503	0.0391055	0.0555111	0.0518809	0.0781225	0.11767	0.0728173	0.102892	0.12187	0.789488	0.953361
K03151	0.218	0	0	0.246536	0	0.105731	0.0842403	0.204375	0	0	0.0518937	0.0892244	0.408197	0.684511	0.942303
K03168	0.055622	0.117604	0.11176	0.0875529	0.0459914	0.0707488	0.0714256	0.0951032	0.0906438	0.107583	0.0729189	0.0730462	-0.0618772	0.79572	0.953361
K03169	0.150602	0	0.214345	0.0442896	0.14952	0.0642086	0.0450859	0.106155	0.117922	0	0.107871	0	0.724455	0.32741	0.798296
K03177	0.0728746	0.0213886	0.0685003	0.0765352	0.0946446	0.132775	0.104875	0.0310394	0.14812	0.137112	0.0785993	0.0335359	-0.192347	0.670376	0.941016
K03179	0.0880083	0.152134	0.0426748	0.0794006	0.149674	0.0991254	0.0519912	0.0551947	0.0906086	0.0300697	0.0960312	0.0650875	0.651507	0.0954781	0.798296
K03182	0.0498123	0.0625552	0.0749787	0.0586401	0.1118	0.0885704	0.0795219	0.133936	0.0668776	0.0566692	0.0825782	0.134061	-0.310761	0.306073	0.798296
K03183	0.0911194	0.0190816	0.103163	0.0764806	0.0591815	0.0856587	0.123731	0.0871283	0.0987046	0.107018	0.0647459	0.0839875	-0.379087	0.172444	0.798296
K03184	0.079191	0.106288	0	0.0707892	0.131309	0.0566969	0	0.140827	0.173024	0.0770296	0.0626239	0.102222	-0.322925	0.561774	0.90639
K03185	0.109827	0.0364499	0.133072	0.0204227	0.053131	0.0402952	0.129237	0.113601	0.0900604	0.124114	0.0728162	0.0769735	-0.625971	0.120218	0.798296
K03186	0.0647189	0	0.169998	0.209441	0.315978	0.0686915	0	0	0	0	0.0703605	0.100813	2.27561	0.0561104	0.798296
K03187	0.0775526	0.0346694	0.12326	0.142005	0.23614	0.100754	0.0684176	0	0.086979	0.0510053	0.040983	0.0382333	1.32261	0.0408867	0.798296
K03188	0.0985406	0.0637516	0.243178	0.11549	0.052506	0.0791137	0	0.0539374	0.0607048	0.0924048	0.0798783	0.0604951	0.909471	0.134962	0.798296
K03189	0.0754165	0	0	0.0954397	0.289691	0.0941668	0.0657168	0	0.0718036	0	0.0404828	0.267283	0.317012	0.765067	0.953181
K03190	0.140005	0.178086	0.235088	0.045071	0	0.0650221	0.0470744	0.126507	0	0.0451723	0.0799127	0.0380608	0.978023	0.20661	0.798296
K03192	0.029394	0	0.1797	0.0443786	0.151467	0.081635	0.062521	0.106369	0.11398	0	0.145112	0.0854453	-0.0774982	0.90231	0.977732
K03196	0.108697	0.312934	0.299897	0	0	0.0330222	0	0	0	0.0801328	0.165318	0	1.62018	0.22575	0.798296
K03199	0	0	0	0	0	0.196333	0	0.559331	0	0	0.244335	0	-2.03329	0.333003	0.798296
K03205	0	0	0.64486	0	0	0	0	0	0.35514	0	0	0	0.860601	0.702178	0.945238
K03207	0	0	0.291656	0.190358	0	0	0.19205	0	0.325937	0	0	0	-0.103842	0.939992	0.983611
K03210	0.0937853	0	0.101943	0.0419176	0.204752	0.0492136	0.0380993	0.050235	0.162206	0.0588405	0.02347	0.175538	-0.0484144	0.945099	0.983611
K03212	0.10599	0.153822	0	0.0416452	0.0715838	0.0572078	0.180553	0.0499086	0.0713063	0.0453164	0.182576	0.0400913	-0.405162	0.524221	0.886978
K03214	0.0870618	0	0	0.234597	0.0610751	0.125361	0.0448901	0.166913	0.0473566	0.0537428	0.0829596	0.096043	0.0467205	0.948509	0.983611
K03215	0.108879	0.0436953	0.0661292	0.109215	0.08587	0.0412847	0.152986	0.0978955	0.0617569	0.0835082	0.0812824	0.0674974	-0.25996	0.432874	0.847912
K03216	0.142763	0	0.151644	0.0550234	0.111343	0.0816598	0.0766632	0	0.0928839	0.13345	0.0732052	0.0813651	0.245462	0.640152	0.93031
K03217	0.148685	0.0304956	0.0661889	0.0781277	0.0623721	0.0776835	0.0826412	0.071967	0.0684514	0.150066	0.0958659	0.0674566	-0.210705	0.566852	0.9105
K03218	0.102805	0.0704994	0.0470648	0.0714879	0.0823874	0.0927918	0.124666	0.105443	0.097235	0.0386648	0.0877505	0.0792045	-0.190504	0.46056	0.860747
K03234	0	0	0	0	0.361684	0	0	0.308241	0.242846	0	0.0872294	0	-0.819542	0.587213	0.916877
K03269	0.0864938	0.0282327	0.0329251	0.0188033	0.133934	0.0911648	0.046999	0.0768422	0.0482935	0.208906	0.106123	0.121281	-0.635917	0.270176	0.798296
K03270	0.110295	0.0430505	0.0909956	0.0203349	0.131516	0.0973339	0.0184826	0.0487397	0.176528	0.0716932	0.132301	0.0587285	-0.0373593	0.943131	0.983611
K03271	0.0929063	0	0	0	0.291135	0.0854211	0.0356639	0.258161	0.115894	0	0.0830454	0.037774	-0.176448	0.867886	0.974302
K03272	0.230123	0	0.251925	0	0	0.163547	0.0555472	0.219722	0	0.0791368	0	0	0.865225	0.442285	0.852976
K03273	0.223512	0	0.776488	0	0	0	0	0	0	0	0	0	inf	0.219765	0.798296
K03274	0.0715004	0.151841	0	0.136054	0.110231	0.090687	0.153037	0.0805883	0.0446277	0	0.0525364	0.108897	0.349761	0.532657	0.891974
K03281	0	0	0	0	0	0	0	0	0	1	0	0	#NAME?	0.340893	0.798296
K03282	0.211097	0	0.0914304	0.10892	0.155548	0.0614592	0.0996376	0.168429	0	0	0.103478	0	0.758271	0.332038	0.798296
K03284	0.0720904	0.0925369	0.07392	0.0821464	0.136727	0.0566312	0.101946	0.0403055	0.0799006	0.0557188	0.129886	0.0781909	0.0811131	0.791932	0.953361
K03286	0.0960536	0	0.105317	0.0595974	0.11306	0.0469144	0.0867043	0.0993809	0.104066	0.130833	0.0813336	0.0767406	-0.460088	0.204029	0.798296
K03294	0	0	0.185527	0.17558	0.383338	0.255554	0	0	0	0	0	0	inf	0.0207621	0.798296
K03296	0.0757108	0.0267934	0.0437891	0.0971014	0.106956	0.120201	0.029224	0.0774507	0.0807904	0.0958649	0.160223	0.0858947	-0.170133	0.676777	0.941997
K03297	0.0628474	0	0.26669	0.23378	0	0.241719	0.110624	0	0	0	0.0843397	0	2.04585	0.0980256	0.798296
K03299	0.0481112	0.165174	0.0452903	0.0469892	0.0388679	0.02114	0.228972	0.0565013	0.0820709	0.182295	0.0281574	0.0564313	-0.795297	0.279249	0.798296
K03300	0.162027	0	0	0.145175	0	0.125245	0	0	0.210045	0.0789865	0.0800653	0.198456	-0.392231	0.660617	0.935972
K03303	0.0808112	0.0254644	0.0117175	0.105612	0.122499	0.121882	0.110619	0.0929631	0.0589852	0.103808	0.102836	0.0628026	-0.184994	0.635665	0.92788
K03304	0	0	0	0	0	0.258246	0	0	0.393992	0.347762	0	0	-1.5222	0.388832	0.82001
K03305	0.0984165	0	0.0203969	0.105676	0.117197	0.0844349	0.112363	0.109959	0.0380551	0	0.126508	0.186994	-0.429483	0.481988	0.869574
K03306	0.103712	0.0330515	0.0258621	0.0982599	0.0433963	0.121414	0.090276	0.124894	0.073379	0.0882916	0.134504	0.0629599	-0.431994	0.25475	0.798296
K03308	0.0805044	0.103744	0.123091	0.0833761	0.0808991	0.0730226	0.0476258	0.129241	0.0516918	0.0933541	0.0814892	0.05196	0.258282	0.350521	0.804184
K03310	0.070901	0.0763202	0.0869809	0.0803599	0.0611616	0.0752943	0.0985163	0.0878817	0.086116	0.101155	0.0805814	0.0947316	-0.283574	0.00690019	0.798296
K03311	0.0553393	0.110736	0.0751478	0.0737516	0.0769633	0.160247	0.0421278	0.0349351	0.0610187	0.111181	0.116048	0.0825055	0.302246	0.425055	0.839917
K03312	0.0832235	0.0334287	0.0876585	0.0809154	0.0716802	0.0827499	0.0705139	0.0853344	0.175743	0.123268	0.0896217	0.0158625	-0.349936	0.408836	0.833821
K03313	0.125545	0.0399821	0.0532031	0.0680055	0.0588676	0.0487988	0.111632	0.0574423	0.0857877	0.202298	0.0581244	0.0903142	-0.618694	0.194202	0.798296
K03314	0.215591	0	0	0.180368	0	0.108295	0	0.12411	0	0	0.0966405	0.274996	0.0245499	0.98159	0.993104
K03315	0.127241	0.0829705	0.0550238	0	0.0443531	0.0620479	0.116562	0.107458	0.213335	0.120262	0.0506718	0.0200745	-0.757706	0.213891	0.798296
K03316	0.102908	0.0223351	0.0418516	0.0745231	0.132193	0.0866507	0.0567329	0.0735805	0.0455718	0.159805	0.105009	0.0988389	-0.228644	0.587248	0.916877
K03317	0.0453453	0	0	0.096607	0.162473	0.146025	0.127847	0.138931	0.109835	0.0420493	0.0936855	0.0372009	-0.286878	0.6372	0.92788
K03319	0.0621091	0	0.108411	0.112582	0.321093	0.0869204	0.0591486	0	0.100283	0	0.0404447	0.109008	1.16186	0.218164	0.798296
K03320	0.0838915	0.0716677	0.116082	0.191404	0.0605014	0.0341456	0.0813447	0.0572028	0.0956215	0.116604	0.0915342	0	0.334422	0.509179	0.880819
K03321	0.100242	0.0749417	0.0786712	0.103099	0.102216	0.0963605	0.0334606	0.0996536	0.0790049	0.107221	0.0836718	0.0414584	0.321779	0.196374	0.798296
K03322	0	0	0	0.46566	0.53434	0	0	0	0	0	0	0	inf	0.146202	0.798296
K03325	0.686954	0	0	0	0	0.313046	0	0	0	0	0	0	inf	0.181102	0.798296
K03326	0	0.248526	0	0.326078	0.204687	0	0	0	0.0843149	0.0900565	0.0463384	0	1.82001	0.168556	0.798296
K03327	0.0539629	0.0784436	0.058376	0.061685	0.092797	0.05859	0.146991	0.0548972	0.162837	0.0898278	0.0789565	0.0626364	-0.56183	0.129231	0.798296
K03335	0.0783503	0.168867	0	0.202771	0	0.133452	0.0746156	0.103302	0.0702815	0.0893303	0	0.0790302	0.486064	0.48106	0.869574
K03336	0.0903017	0.091176	0.0778317	0.073307	0	0.165123	0.113618	0.159971	0.0828986	0	0.0667749	0.0789981	-0.0130472	0.980771	0.99282
K03337	0	0	0	0	0	0.104246	0	0.720157	0	0	0.175597	0	-3.10312	0.293548	0.798296
K03338	0.0712401	0.285169	0.048541	0.111336	0	0.125261	0.0411015	0.148004	0.0533988	0.0339359	0.0174616	0.0645494	0.83978	0.311968	0.798296
K03347	0	0	1	0	0	0	0	0	0	0	0	0	inf	0.340893	0.798296
K03366	0.0962421	0	0.048257	0.104373	0.314575	0.039802	0.0569914	0.0665839	0.0679507	0	0.084881	0.120345	0.604517	0.492834	0.87395
K03381	0.139796	0	0.111318	0	0.0855153	0.140872	0.119721	0.0883992	0.0563836	0.0924485	0.102145	0.0634022	-0.129925	0.795932	0.953361
K03385	0	0	0	0.412755	0.312198	0.16286	0	0	0	0	0.112187	0	2.98435	0.119976	0.798296
K03386	0.190275	0.103014	0.0327168	0.0793712	0.0748615	0.0511556	0.123496	0.0390155	0.0921369	0	0.0766787	0.137278	0.18141	0.742249	0.951833
K03387	0.0888859	0.0671009	0.126657	0.0672111	0.0591808	0.0308879	0.126549	0.106975	0.129742	0.0648396	0.0903035	0.0416675	-0.348371	0.325831	0.798296
K03402	0.230416	0	0	0	0	0.100963	0	0.310555	0.192756	0	0.16531	0	-1.01271	0.415593	0.836078
K03407	0.0819258	0.135495	0.176211	0.0398685	0.083843	0.10803	0.110013	0	0.0564099	0.0519558	0.043175	0.113074	0.739258	0.140728	0.798296
K03412	0	0	0	0	0	0	0	0	0	1	0	0	#NAME?	0.340893	0.798296
K03413	0.139123	0	0.0724863	0.0858398	0.110574	0.105405	0.0975259	0.0714392	0.189336	0.0648659	0.0347117	0.0286933	0.07751	0.887655	0.976757
K03417	0.0648463	0.242265	0.0747228	0.0204834	0.183977	0.049194	0.0847591	0	0.0547621	0.0391037	0.108048	0.0778386	0.8019	0.271437	0.798296
K03424	0.143354	0.0223208	0.0902033	0.034043	0.140817	0.098997	0.129173	0.0719754	0.11327	0.0331617	0.0757442	0.0469408	0.171798	0.709669	0.945238
K03426	0.10745	0	0.0407362	0.100501	0.0414272	0.0401276	0.17295	0.153766	0.0573605	0.109361	0.0844071	0.0919137	-1.02011	0.0438366	0.798296
K03427	0.0820055	0.0470613	0.141654	0.0874482	0.07584	0.0579795	0.0663304	0.140297	0.0607782	0.0741248	0.0591123	0.107369	-0.046235	0.890389	0.976757
K03431	0.109166	0.0821211	0.0677541	0.0342976	0.0674943	0.0922908	0.106362	0.133004	0.106135	0.0679466	0.054229	0.0791988	-0.271309	0.347356	0.801433
K03435	0.138684	0	0	0.15237	0.0696907	0.0527812	0.0553962	0.33569	0.0357387	0.136275	0.0233734	0	-0.50409	0.629104	0.92788
K03437	0.0857399	0.0327252	0.136554	0.0622727	0.135276	0.0686717	0.0733918	0.0328368	0.127062	0.06844	0.0853078	0.0917221	0.122643	0.745123	0.952361
K03438	0.0833501	0.107049	0.075446	0.0763201	0.0578895	0.0698626	0.103871	0.0569618	0.0923074	0.0918128	0.106897	0.0782323	-0.173812	0.343579	0.798992
K03439	0.0782357	0	0.128119	0.0773197	0.0592542	0.0258818	0.11952	0.137035	0.122134	0.0340691	0.110973	0.107458	-0.775196	0.0928986	0.798296
K03442	0.082696	0.066662	0.0532409	0.134216	0.0647704	0.14821	0.0836826	0.0372697	0.0525479	0.10308	0.0828239	0.0908003	0.288317	0.406674	0.833658
K03449	0.0785957	0.127705	0.026107	0.095169	0.162618	0.082917	0.0630456	0	0.131846	0.0673917	0.0612613	0.103343	0.42496	0.376059	0.815453
K03453	0.137552	0	0	0.144597	0	0.124265	0	0.138631	0.0990336	0	0.0841994	0.271722	-0.546505	0.556721	0.901903
K03457	0.213234	0	0.378253	0.105076	0.128652	0	0.107797	0	0	0	0.0669878	0	2.23919	0.108688	0.798296
K03458	0.0874414	0	0	0.132148	0	0.0392583	0.139628	0.197961	0.141417	0	0.103124	0.159021	-1.51767	0.0487739	0.798296
K03462	0.0918629	0.133438	0	0.195663	0.0354923	0.0345561	0.0648858	0.0349199	0.131339	0.117949	0.0619958	0.0978978	-0.0518722	0.930478	0.983463
K03464	0.0987333	0	0	0	0.402667	0	0	0	0.162075	0	0.112358	0.224167	0.00807879	0.995281	0.997538
K03466	0.0829309	0.05017	0.0852629	0.0740892	0.103756	0.0636649	0.080592	0.154329	0.0698399	0.036236	0.118192	0.0809366	-0.232056	0.483288	0.869574
K03469	0.10422	0.0680337	0	0	0.0607022	0.145379	0.04092	0	0.156659	0.235783	0.0387058	0.149596	-0.716469	0.377003	0.816161
K03470	0.0371289	0.112898	0.162114	0.0933229	0.123428	0.0636232	0.0413609	0.0976739	0.0598834	0.0963271	0.0541432	0.0580969	0.540102	0.163801	0.798296
K03472	0.0750921	0.156736	0.0875412	0.194378	0	0.0342196	0	0.0862767	0.0616333	0	0.179374	0.12475	0.277657	0.708195	0.945238
K03473	0.041044	0.137955	0.0157138	0.0564719	0.0669576	0.120208	0.0352366	0.134735	0.104216	0.0829647	0.116419	0.0880783	-0.357586	0.407361	0.833658
K03474	0.166231	0.109707	0.0654388	0.137601	0.14473	0.0537593	0.0912651	0	0.0751014	0.0714139	0.0636928	0.0210599	1.0707	0.0301026	0.798296
K03475	0.132903	0.0513971	0.12588	0.10352	0.0492837	0.13174	0.0668856	0.0428071	0.0765917	0.0674797	0.0819428	0.0695693	0.553315	0.0919013	0.798296
K03476	0.0575707	0	0	0.0664637	0.2237	0.0681288	0.0438626	0.138525	0.159075	0.0503115	0.0485393	0.143824	-0.490198	0.502287	0.876682
K03477	0.0786892	0	0.179242	0	0	0.119309	0.16052	0.0833268	0.0970275	0.167208	0.0397091	0.0749682	-0.723191	0.296901	0.798296
K03495	0.0728394	0.0674386	0.0942345	0.0782804	0.0792584	0.0520855	0.0843042	0.0767251	0.171876	0.0550031	0.0878591	0.0800952	-0.323726	0.312082	0.798296
K03496	0.074255	0.0295476	0.0661653	0.106858	0.0425871	0.0793687	0.0450741	0.138438	0.182628	0.0712013	0.0729423	0.0909351	-0.592292	0.183886	0.798296
K03497	0.0618716	0.119076	0.0739075	0.0814189	0.117364	0.0827311	0.0754796	0	0.145669	0.0659609	0.0895361	0.0869855	0.210249	0.584284	0.916877
K03498	0.0205718	0	0.0479646	0.100782	0.108044	0.112964	0.0369275	0.0742167	0.0987757	0.182419	0.0848083	0.132526	-0.643357	0.230865	0.798296
K03499	0.110166	0	0	0.1681	0.0941319	0.0773393	0.0864835	0.114411	0.0841755	0.131494	0.0726324	0.0610669	-0.291042	0.574577	0.915766
K03500	0.0810205	0.0732584	0.0506673	0.0636236	0.0605772	0.0756049	0.0482492	0.134954	0.0584792	0.146535	0.108017	0.0990138	-0.556454	0.0882722	0.798296
K03501	0.0701813	0.0249698	0.0502772	0.113665	0.113392	0.118934	0.113573	0.0991018	0.102797	0.0780297	0.0785061	0.0365726	-0.0495201	0.886849	0.976757
K03517	0	0	0	0	0.584625	0	0.415375	0	0	0	0	0	0.493097	0.818197	0.957662
K03521	0.109913	0.0946086	0.0978131	0.026813	0.147882	0.0341565	0	0	0.114775	0.107662	0.104789	0.161587	0.0645659	0.912489	0.979875
K03522	0.0692196	0.244873	0.0339769	0.11305	0.0176292	0.0332037	0.0663421	0.0341695	0.0493074	0.115415	0.126196	0.0966174	0.0689892	0.918553	0.981082
K03523	0.0667998	0	0.120269	0.0494531	0.0611545	0.133986	0.0777609	0.177205	0	0	0.12294	0.190431	-0.396842	0.577677	0.916816
K03524	0.0965187	0	0	0.125693	0.13053	0.11883	0.155586	0.0636656	0.14863	0	0.0602671	0.100279	-0.164226	0.791988	0.953361
K03525	0.0256528	0.147707	0	0	0.193426	0.0596192	0.105508	0.0589473	0.0842203	0.0733272	0.0550807	0.196511	-0.427807	0.549397	0.89898
K03526	0.120165	0.0771349	0	0.10814	0.141669	0.0776521	0.120002	0.10374	0.0578352	0.0559016	0.0883056	0.049456	0.143003	0.732365	0.951498
K03527	0.0807466	0.0783898	0.146344	0.0468978	0.0686807	0.0573767	0.0648797	0.0818779	0.101955	0.0808089	0.0905688	0.101474	-0.12452	0.651239	0.935779
K03529	0.072879	0.0538818	0.0559426	0.087203	0.0286677	0.103028	0.0673219	0.0896259	0.103535	0.101451	0.111957	0.124507	-0.57534	0.0350738	0.798296
K03530	0.0749534	0.0268606	0.0182802	0.0927549	0.11842	0.0544501	0.106988	0.0814331	0.275422	0.0163585	0.0510083	0.0830708	-0.671345	0.364732	0.811619
K03531	0.0980716	0.0377213	0.13793	0.119962	0.0983283	0.128969	0.0784365	0.0522372	0.0329075	0.0545385	0.0767328	0.0841655	0.712285	0.0371848	0.798296
K03532	0.211159	0	0	0	0.324277	0	0	0	0	0.228277	0	0.236288	0.204834	0.879808	0.975826
K03536	0.0407326	0	0.29346	0	0	0.0371239	0.0709876	0.187198	0.28551	0.0849869	0	0	-0.759682	0.527977	0.888536
K03544	0.107342	0.0777484	0.0650481	0.0715971	0.0626221	0.12012	0.0766377	0.0275588	0.0903375	0.0680592	0.13323	0.0996987	0.0258421	0.933213	0.983463
K03545	0.0694976	0.0569937	0.104281	0.0333393	0.0827041	0.0895453	0.0789506	0.0435649	0.0929344	0.142709	0.102331	0.103149	-0.369249	0.235796	0.798296
K03546	0.0841849	0.057006	0.0569104	0.0783213	0.123577	0.0684976	0.0915883	0.0679642	0.0752293	0.120303	0.0941228	0.0822951	-0.182038	0.42489	0.839917
K03547	0.0746443	0.0262071	0.112396	0.101386	0.236112	0.0665882	0.0906338	0.02692	0.0592517	0.0398026	0.0984074	0.0676502	0.689967	0.242399	0.798296
K03548	0.107211	0	0.0835666	0.0561189	0.208935	0.116399	0	0.0942278	0.0883809	0.121805	0.0751088	0.0482468	0.419761	0.486142	0.869574
K03549	0	0	0	0	0.637973	0	0	0	0.362027	0	0	0	0.8174	0.714636	0.946522
K03550	0.0539246	0.0401154	0.0646513	0.0959156	0.138434	0.075308	0.0602237	0.109825	0.107275	0.116291	0.0351543	0.102882	-0.182894	0.603402	0.921187
K03551	0.108853	0.136953	0.0784025	0.0626299	0.0566256	0.0841485	0.0759895	0.0270843	0.109387	0.124649	0.0664535	0.068825	0.159504	0.633967	0.92788
K03553	0.0789112	0.0628598	0.0387619	0.137322	0.116432	0.0779064	0.116682	0.0916015	0.0549524	0.079865	0.0497995	0.0949052	0.0703832	0.82547	0.960644
K03554	0.110571	0	0	0	0	0.199431	0.115735	0.386078	0.0545064	0	0.133679	0	-1.15432	0.375585	0.815453
K03555	0.120247	0.132489	0.0549711	0.0819884	0.0877204	0.114459	0.0749319	0.102708	0.036996	0.0486006	0.0405798	0.104309	0.53628	0.104507	0.798296
K03556	0.129042	0	0	0.0933693	0.232079	0.0490409	0.102686	0.152738	0.0495597	0.1016	0	0.0898853	0.0203759	0.978218	0.992641
K03557	0.0664969	0	0.0641191	0	0.209517	0.0456082	0.072676	0.103595	0.0370025	0.0940629	0.0967997	0.210123	-0.671215	0.356547	0.809351
K03559	0.159468	0	0	0.0599545	0.0741407	0.0672552	0.140865	0.0908914	0.0767354	0	0.188993	0.141696	-0.824953	0.227413	0.798296
K03560	0.156872	0.190364	0.0786577	0.0646862	0.158384	0.0510401	0.101714	0.0813976	0.0614706	0	0.0554139	0	1.22242	0.0472174	0.798296
K03561	0.0692737	0.0855068	0.09072	0.0571077	0.103472	0.0645729	0.0695451	0.0533788	0.117801	0.0784132	0.133333	0.0768757	-0.169551	0.513521	0.884
K03562	0.0800366	0.157803	0.0350023	0.0433449	0.189156	0.0581497	0.0438078	0.0601686	0.105451	0.0910539	0.0554722	0.0805551	0.368386	0.46617	0.865793
K03563	0.123064	0	0.0724575	0.0881892	0.0368433	0.0522567	0.0541595	0.134967	0.109679	0.0716484	0.0697294	0.187006	-0.750459	0.145853	0.798296
K03564	0.0945422	0	0.0549236	0.0685096	0.0374868	0.147404	0.13308	0.113347	0.0459356	0	0.0392077	0.265564	-0.567751	0.478547	0.869574
K03565	0	0	1	0	0	0	0	0	0	0	0	0	inf	0.340893	0.798296
K03566	0.1461	0	0	0.133652	0	0.102662	0.0971825	0.128138	0.0915376	0	0.0598663	0.240862	-0.691503	0.392257	0.821688
K03568	0.0872835	0.1969	0.087824	0.0665511	0	0.102057	0.0428381	0.104599	0.0872379	0	0.0946832	0.130026	0.234903	0.68407	0.942303
K03569	0.0895705	0.0811053	0.106422	0.0381132	0.101129	0.0936676	0.150284	0.0510892	0.0371411	0.0474124	0.0639142	0.140151	0.0577614	0.886465	0.976757
K03570	0.100805	0.12756	0.0862535	0.0660549	0.0869626	0.0722629	0.0567128	0.075021	0.101617	0.0572812	0.0685069	0.100962	0.230741	0.30273	0.798296
K03571	0.230037	0	0	0.209843	0	0.164142	0.0925868	0.173351	0	0	0.13004	0	0.609179	0.546291	0.898527
K03572	0.100282	0.0724545	0.106116	0.108529	0.088939	0.127956	0.0386506	0.0494109	0.106051	0.0865101	0.0795033	0.0355978	0.610714	0.0329101	0.798296
K03573	0.254627	0	0	0	0.20891	0.0803002	0	0	0.361574	0	0.094589	0	0.253624	0.85025	0.969488
K03574	0	0	0.321831	0.241313	0	0.0851018	0.11792	0	0.111071	0	0.122764	0	0.881969	0.452171	0.860747
K03575	0.0690004	0.119062	0.0912511	0.0270562	0.0770169	0.0994063	0.0853749	0.0903409	0.118366	0.0558275	0.105376	0.0619222	-0.0993378	0.730967	0.951037
K03576	0.0712716	0.0680995	0.111949	0.0462014	0.112279	0.0638712	0.0799865	0.14765	0.0507824	0.0426318	0.074289	0.130989	-0.152077	0.679662	0.941997
K03578	0.0508485	0.14956	0.0761168	0.0821065	0.0621619	0.0603396	0.067001	0.139331	0.0582615	0.101752	0.0610895	0.091432	-0.108929	0.752411	0.952361
K03579	0	0	0	0	0	1	0	0	0	0	0	0	inf	0.340893	0.798296
K03580	0.0726884	0.071942	0.0430019	0.0748185	0.0739145	0.0836181	0.11587	0.0872544	0.0825748	0.0714165	0.100341	0.122559	-0.465762	0.0225564	0.798296
K03581	0.0992832	0.022844	0.0121053	0.0444224	0.105802	0.0910227	0.154077	0.045921	0.127037	0.10894	0.0920752	0.0964695	-0.734014	0.0941785	0.798296
K03582	0.0662366	0.0536537	0.0399927	0.178898	0.152974	0.0952586	0.102506	0.0556446	0.096649	0.0601838	0.0535239	0.0444799	0.507297	0.2747	0.798296
K03583	0.0781995	0.11905	0.158698	0.124032	0.030854	0.0955036	0.0624725	0.13283	0.0414884	0.0396805	0.0677672	0.0494244	0.623161	0.152377	0.798296
K03585	0.0314878	0.0468589	0.1064	0.0383546	0.0957614	0.0806875	0.0868208	0.0980471	0.116736	0.0793454	0.11603	0.10347	-0.587666	0.0422006	0.798296
K03586	0.25423	0	0	0	0	0.0772353	0	0.166436	0.156944	0	0.0777596	0.267395	-1.01215	0.370487	0.815453
K03587	0.085081	0.0995051	0.119333	0.0827999	0.0702592	0.131291	0.0745355	0.0418059	0.0766689	0.0617378	0.0973921	0.0595915	0.51477	0.0373111	0.798296
K03588	0.129323	0.0320783	0.0167607	0.0778774	0.0354537	0.114458	0.0701572	0.123559	0.136176	0.0413964	0.122709	0.10005	-0.549273	0.225741	0.798296
K03589	0	0	0	0.288022	0.152211	0	0.157743	0	0	0.133937	0.268087	0	-0.34656	0.773603	0.953181
K03590	0.120291	0	0.0926505	0.239268	0	0.0814468	0.0896216	0.0417309	0.186246	0.037516	0.0700726	0.0411559	0.194519	0.799863	0.95566
K03591	0.0776717	0	0	0.125151	0.154764	0.149909	0.24684	0.166482	0	0	0.0791824	0	0.0432571	0.96229	0.986637
K03592	0.131592	0.187999	0	0.209316	0	0	0.11323	0	0.108277	0	0.0389478	0.210637	0.167004	0.858553	0.972594
K03593	0.0894389	0.0844499	0.0653306	0.0119925	0.0780063	0.126491	0.0607136	0.0520269	0.0513348	0.106094	0.0891709	0.184951	-0.256266	0.580858	0.916816
K03594	0.120256	0.113483	0.0359008	0.110715	0.101132	0.0335401	0.112706	0.0523657	0.119555	0.092846	0.066288	0.0412124	0.0867449	0.81664	0.957379
K03595	0.0540989	0.0333876	0.118681	0.039545	0.0765487	0.116952	0.0453383	0.0576191	0.141389	0.124516	0.0759812	0.115944	-0.352533	0.382313	0.819286
K03596	0.0681762	0.0489656	0.0407455	0.09818	0.105382	0.0981199	0.0915555	0.106424	0.120827	0.0907798	0.108476	0.022368	-0.233828	0.477722	0.869574
K03597	0.17658	0	0	0.100778	0.231757	0.0596682	0	0.304057	0.0756824	0	0.0514768	0	0.39947	0.718315	0.948037
K03599	0.117431	0	0	0	0.0831175	0.20447	0.0812513	0.084578	0.0575427	0.0731389	0.194941	0.103529	-0.554855	0.443781	0.854382
K03600	0.106198	0	0	0.0496649	0.0614164	0.0920674	0.0451409	0.119039	0.127982	0.0659325	0.124579	0.207981	-1.15874	0.0572304	0.798296
K03601	0.13755	0.137824	0.326996	0.087914	0	0.0553074	0.13866	0	0	0	0	0.115749	1.55123	0.154675	0.798296
K03603	0.0282839	0	0	0.266823	0.173026	0.0523294	0.120766	0.0727924	0.0928582	0	0.193121	0	0.118148	0.901722	0.977732
K03604	0	0	0	0	0	0.455379	0	0	0	0	0.544621	0	-0.258183	0.902455	0.977732
K03606	0.353393	0	0	0	0.418969	0	0	0	0	0	0.227638	0	1.76254	0.337996	0.798296
K03609	0.110424	0.136312	0.120085	0.0312516	0	0.131093	0.114898	0.0840812	0.0517709	0.041658	0.111637	0.0667897	0.168498	0.723132	0.949282
K03610	0.083983	0	0	0.131256	0.299076	0.0288839	0.0552313	0.0983124	0.0905203	0.0780255	0.0762128	0.058499	0.249913	0.766564	0.953181
K03611	0.0639019	0	0	0	0.126781	0.104357	0.202277	0.119869	0.129302	0.0544198	0.199091	0	-1.25663	0.1195	0.798296
K03612	0.177823	0	0	0.164105	0.105147	0	0.231849	0	0.0888088	0	0.0685554	0.163711	-0.306565	0.737304	0.951833
K03613	0.147117	0	0	0.364871	0	0	0.139342	0	0	0.230214	0.118456	0	0.0691899	0.957153	0.985235
K03614	0.174602	0	0	0.212157	0	0.144114	0.132657	0	0.0676287	0.0818652	0.0421235	0.144852	0.178391	0.82849	0.961597
K03615	0.123216	0	0.0312268	0.0482788	0.0860602	0.0963091	0.0917302	0.172652	0.0652962	0.0846704	0.082389	0.118171	-0.675173	0.14736	0.798296
K03616	0.148578	0	0.0549872	0.0436374	0.129175	0.128966	0.0959709	0.0544638	0.0387137	0.151556	0.0640572	0.0898952	0.0308355	0.952775	0.983611
K03617	0.12784	0	0	0.0812781	0	0.110075	0.0586306	0.135286	0.214273	0	0	0.272617	-1.09281	0.278029	0.798296
K03621	0.0953117	0.365053	0	0.0859061	0.0501099	0.226895	0.0872887	0	0.044058	0	0.0453768	0	2.21988	0.0875683	0.798296
K03624	0.0998926	0	0.0407704	0.0994295	0	0.102675	0.0873951	0.115464	0.0895774	0.114904	0.160109	0.0897833	-0.939176	0.0488012	0.798296
K03625	0.181366	0.0898041	0.138532	0	0.0429689	0.0609206	0.0846504	0	0.130938	0.19556	0.0478407	0.0274186	0.0784559	0.911976	0.97975
K03627	0	0	0	0	0	0	0	0.449954	0.235825	0	0	0.314221	#NAME?	0.0627592	0.798296
K03628	0.0842346	0.0486802	0.0596792	0.127109	0.112923	0.155476	0.065155	0.0550148	0.0855621	0.03118	0.105977	0.0690099	0.513777	0.168581	0.798296
K03629	0.0925584	0.051462	0.0549383	0.0977599	0.104997	0.0613401	0.0934571	0.081217	0.108035	0.0743091	0.0624417	0.117484	-0.213585	0.363302	0.810544
K03630	0.0550881	0.0796246	0.0721494	0.021734	0.035746	0.104341	0.0805976	0.213582	0.14197	0.0473	0.0905377	0.0573292	-0.775984	0.15373	0.798296
K03631	0.0790323	0.0127898	0.129268	0.0948075	0.0447684	0.0862825	0.079126	0.102901	0.0413488	0.162117	0.0811274	0.0864316	-0.307304	0.463947	0.863356
K03632	0.0703335	0.0695334	0	0.111195	0	0.160497	0.046486	0.108864	0.134625	0	0.108134	0.190332	-0.515796	0.449139	0.860234
K03633	0.128361	0	0.0945102	0.238782	0	0.0470007	0.0784924	0.18836	0	0.0939717	0.0473858	0.0831364	0.049944	0.950215	0.983611
K03634	0.0790487	0.099379	0.221732	0.0602309	0.110087	0	0.135056	0.0777346	0.0294655	0.0471747	0.101542	0.0385494	0.409437	0.50853	0.880819
K03635	0.239666	0	0	0	0	0.12564	0.441236	0	0	0	0.193459	0	-0.79696	0.608226	0.921187
K03637	0.043804	0	0.154746	0.11326	0.15501	0.199313	0.0977387	0	0	0.149556	0.0865726	0	0.996537	0.201967	0.798296
K03638	0	0	0	0	0	1	0	0	0	0	0	0	inf	0.340893	0.798296
K03639	0	0	0.122942	0.0894727	0	0.327896	0	0.169417	0	0	0	0.290272	0.23313	0.857574	0.972594
K03640	0.0560232	0.105751	0	0.0706847	0.168554	0.117775	0.113064	0.139362	0.0507539	0.0862891	0.0141852	0.0775591	0.108466	0.837628	0.966672
K03641	0.10236	0.0335527	0.0840223	0.0811533	0.116172	0.0655484	0.103426	0.0993703	0.0683439	0.0476732	0.100014	0.0983641	-0.099245	0.711507	0.945238
K03642	0.104829	0.050096	0.0781734	0.0954825	0.11774	0.104567	0.114398	0	0.110308	0.029517	0.141095	0.0537939	0.294679	0.507317	0.880061
K03643	0	1	0	0	0	0	0	0	0	0	0	0	inf	0.340893	0.798296
K03644	0.0587221	0.0810244	0.092	0.126052	0.1029	0.146918	0.0391884	0.0931394	0.0346786	0.0397446	0.0638886	0.121745	0.630891	0.0935749	0.798296
K03645	0.115773	0	0	0	0.3612	0.0694185	0.132741	0.180273	0	0	0	0.140594	0.268489	0.822024	0.959869
K03648	0.131657	0.105142	0.063863	0.064949	0.0432975	0.165677	0.0159118	0.0658777	0.109259	0.0761989	0.0666536	0.0915131	0.433652	0.306615	0.798296
K03650	0.0780267	0.0606367	0.0641421	0.087045	0.0468673	0.0690466	0.0915398	0.113773	0.119839	0.0893774	0.0588254	0.120881	-0.550393	0.0199685	0.798296
K03651	0.153523	0	0	0.0488722	0	0.121194	0.0871192	0.0908057	0.127143	0.206126	0.0922736	0.0729436	-1.06374	0.11708	0.798296
K03652	0	0	0	1	0	0	0	0	0	0	0	0	inf	0.340893	0.798296
K03654	0.0864923	0.0148863	0.0684996	0.0818397	0.0935136	0.0727029	0.0632436	0.0912736	0.108646	0.135151	0.07156	0.112192	-0.477905	0.117538	0.798296
K03655	0.0700712	0.0905736	0.134588	0.0724949	0.0352308	0.0743216	0.0823643	0.121984	0.0383034	0.0771391	0.0750024	0.127927	-0.131202	0.698367	0.945238
K03656	0.106565	0.0570737	0.112473	0.0950963	0.0564897	0.085839	0.057461	0.081758	0.0453312	0.121766	0.0798676	0.100279	0.0781384	0.770119	0.953181
K03657	0.0766768	0.010939	0.0917807	0.10462	0.103698	0.106418	0.109857	0.0710717	0.0593788	0.0822112	0.0835425	0.0998048	-0.0338556	0.90953	0.979642
K03658	0	0	0	0	0	0	0	0.176135	0.125825	0.556551	0	0.141488	#NAME?	0.0743415	0.798296
K03664	0.12738	0	0.0572336	0.117578	0.0975318	0.0767055	0.112649	0	0.0871249	0.162549	0.111214	0.0500348	-0.136124	0.797903	0.954062
K03665	0.0834319	0.134611	0.0708076	0.0768451	0.044366	0.076872	0.122121	0.0640647	0.0634047	0.0868221	0.0926442	0.0840099	-0.0754212	0.776727	0.953361
K03666	0.0973452	0	0.0549869	0.0962125	0.126711	0.107014	0.12527	0.0761002	0.0411846	0.0709302	0.151914	0.0523317	-0.102361	0.822925	0.960039
K03667	0.128588	0.155157	0.0551125	0.0963118	0.0560474	0.0736782	0.0733267	0.102658	0.0388019	0.0246593	0.108613	0.0870459	0.376622	0.342846	0.798869
K03671	0.14212	0.12617	0.107983	0.0795248	0.0475318	0.129907	0.0809547	0.0317682	0.0453884	0.0721128	0.111019	0.0255192	0.7879	0.0489453	0.798296
K03673	0.104548	0.0871383	0.0294043	0.14533	0.153702	0.090573	0.0219787	0	0.0480288	0.198137	0.0746016	0.0465581	0.649554	0.303412	0.798296
K03674	0.248209	0	0	0	0	0.226219	0	0.285179	0.240393	0	0	0	-0.147698	0.911658	0.97975
K03675	0	0	1	0	0	0	0	0	0	0	0	0	inf	0.340893	0.798296
K03676	0	0	0	0.317537	0.392671	0.289792	0	0	0	0	0	0	inf	0.0525299	0.798296
K03683	0.0891196	0.30136	0.038345	0.0281249	0.13543	0.060496	0.0418305	0.077625	0.0820849	0	0.0551953	0.0903884	0.911357	0.271957	0.798296
K03684	0.180233	0.0606315	0.0711643	0	0.168987	0.060643	0	0.14939	0.0776599	0.113992	0.0891286	0.02817	0.240962	0.710399	0.945238
K03685	0.0999823	0.0227495	0.112592	0.0775463	0.0953745	0.0394105	0.113996	0.0877633	0.127372	0.0620559	0.110815	0.0503425	-0.303185	0.387608	0.82001
K03686	0.133432	0.0768783	0.104467	0.0434889	0.0466761	0.115214	0.112914	0.0477913	0.0844383	0.074109	0.0869699	0.0736212	0.116378	0.708396	0.945238
K03687	0.0437614	0.0410556	0.218025	0.0626189	0.129059	0.0883011	0.0189717	0.0710417	0.0598635	0.103571	0.102845	0.0608852	0.482391	0.386544	0.82001
K03688	0.0547735	0.021932	0.20888	0.0761024	0.0612343	0.0625572	0.0545662	0.0759733	0.0586498	0.171344	0.0762241	0.0777625	-0.0838166	0.882496	0.976546
K03694	0.0846837	0.0449861	0.0585379	0.156427	0.0673018	0.113238	0.0636438	0.0537923	0.0785844	0.0840096	0.0990827	0.0957125	0.145401	0.656481	0.935779
K03695	0.0791022	0.0944817	0.145383	0.0741852	0.0672042	0.0962943	0.0847514	0.0583977	0.0759552	0.0695202	0.0913431	0.0633817	0.328329	0.164956	0.798296
K03696	0.0367514	0.200679	0.119107	0.145164	0.107185	0.033942	0.114435	0.0413809	0.0201097	0.1278	0.0303808	0.0230652	0.847816	0.177973	0.798296
K03697	0	0	0	0.465177	0.534823	0	0	0	0	0	0	0	inf	0.146238	0.798296
K03701	0.0837574	0.106318	0.107281	0.0748398	0.0634966	0.0610809	0.0823216	0.0783344	0.0813513	0.0795715	0.0758066	0.105841	-0.0186194	0.911438	0.97975
K03702	0.0728071	0.105218	0.0982374	0.11022	0.069388	0.0856522	0.0604175	0.0793023	0.0795343	0.108335	0.0864599	0.0444283	0.240171	0.250624	0.798296
K03703	0.105895	0.0594649	0.0853683	0.0969558	0.0725353	0.0850072	0.081245	0.0767069	0.0979196	0.0626911	0.0782876	0.0979232	0.0301625	0.84641	0.969118
K03704	0.120733	0.0264966	0.0643761	0.124364	0.105333	0.0483474	0.148398	0.0666102	0.0617405	0.1131	0.0760895	0.0444113	-0.0597352	0.88341	0.976757
K03705	0.154077	0	0	0.360896	0	0	0	0	0	0.288597	0.196429	0	0.0864353	0.951538	0.983611
K03707	0	0	0	0.302395	0	0.143737	0.138799	0	0	0	0.0846567	0.330412	-0.312072	0.812694	0.957379
K03709	0	0	0	0	0	0.726565	0	0	0	0	0.273435	0	1.40989	0.572355	0.915067
K03711	0.118326	0.099213	0.0354666	0.0516228	0	0.160599	0.0546624	0.030933	0.129271	0.0676892	0.032806	0.21941	-0.200985	0.769062	0.953181
K03718	0.122871	0	0	0	0	0.0781963	0.15691	0.1217	0.16953	0.293935	0.0568585	0	-1.9904	0.0594074	0.798296
K03719	0.0771582	0.0493261	0.0271752	0.0223482	0.0765521	0.109414	0.148688	0.141412	0.0927934	0.0384229	0.112366	0.104344	-0.817733	0.0551128	0.798296
K03720	0.133206	0	0	0	0	0.270731	0	0	0.437325	0	0.158738	0	-0.561334	0.716926	0.947216
K03721	0.0613123	0	0	0	0	0.0954416	0	0.249361	0	0	0.349507	0.244378	-2.42745	0.118072	0.798296
K03722	0.1438	0.0370631	0.0600323	0.0989851	0.0610506	0.0586661	0.0453208	0.124543	0.0422657	0	0.0599834	0.26829	-0.233663	0.756737	0.95249
K03723	0.087163	0.0603422	0.0821229	0.0870965	0.0522994	0.0798735	0.0945161	0.0707396	0.0895637	0.116025	0.0754343	0.104823	-0.295934	0.0960344	0.798296
K03724	0	0	0.627835	0	0	0.123017	0	0	0	0	0	0.249148	1.59152	0.467127	0.866806
K03732	0.091992	0.111595	0.0407332	0.0884557	0.0359225	0.0320938	0.101093	0.159011	0.200075	0.0284773	0.0732647	0.0372868	-0.580202	0.314161	0.798296
K03733	0.074395	0.0597424	0.135313	0.108636	0.159045	0.0503036	0.0502707	0	0.0898957	0.0370089	0.178966	0.0564237	0.509809	0.36543	0.81236
K03734	0.0486099	0.0765787	0.0984766	0.0167836	0.0245834	0.10735	0.0925653	0.110333	0.121227	0.0498246	0.0968007	0.156867	-0.753102	0.0724762	0.798296
K03737	0.154656	0	0	0	0	0.312918	0	0	0	0.532426	0	0	-0.187389	0.918924	0.981082
K03739	0.06983	0.366823	0	0.0634568	0.11143	0	0.144768	0.0760482	0.0543264	0	0.052229	0.061089	0.654676	0.542945	0.895371
K03742	0.213607	0	0	0.136525	0.168829	0.207012	0	0	0	0.197585	0.0764414	0	1.4056	0.175719	0.798296
K03744	0.15908	0.0456022	0.166281	0.0632139	0.126871	0.0565717	0.0430588	0.111284	0.066435	0.015813	0.0614308	0.0843578	0.691714	0.161508	0.798296
K03745	0.104937	0	0	0.0996083	0.161362	0.0629708	0.0905351	0.119373	0	0	0.100389	0.260825	-0.41323	0.62542	0.92788
K03747	0	0	0.549968	0	0.303142	0	0	0.14689	0	0	0	0	2.538	0.259654	0.798296
K03748	0	0	1	0	0	0	0	0	0	0	0	0	inf	0.340893	0.798296
K03750	0.0966026	0	0.119041	0.0704291	0.0435468	0.211573	0.192681	0	0.0301477	0.15021	0.0857683	0	0.238255	0.763546	0.953181
K03752	0.0650667	0	0	0.165932	0.0771405	0.0551509	0.162724	0	0.166623	0	0.0527401	0.254623	-0.809516	0.377508	0.816161
K03753	0	0	0	0.283561	0.165014	0.159626	0.101071	0.133265	0.0952004	0	0.0622618	0	0.634438	0.5177	0.885824
K03757	0	0	0	0.570541	0.429459	0	0	0	0	0	0	0	inf	0.150279	0.798296
K03758	0.100183	0	0	0	0.117775	0.158445	0.0740934	0	0.0690987	0	0.297809	0.182595	-0.728333	0.476071	0.869574
K03760	0.094813	0	0.062287	0.0468785	0.107458	0.103369	0.104339	0.104139	0.0229054	0.0883362	0.0924427	0.173032	-0.496479	0.298214	0.798296
K03762	0.0630239	0.34981	0	0	0.177709	0.0600276	0	0	0.0932038	0.118465	0.137761	0	0.896701	0.43121	0.845992
K03763	0.0572059	0	0	0.109688	0	0.0993222	0	0.154457	0.0469529	0.119358	0.413017	0	-1.46276	0.271519	0.798296
K03764	0	0	0	0	0.356155	0.23477	0	0	0	0.283617	0	0.125458	0.530612	0.712752	0.945238
K03767	0	0	0	0	0	1	0	0	0	0	0	0	inf	0.340893	0.798296
K03768	0.0737299	0.158133	0.103558	0.0425818	0.107421	0.0616653	0.0766321	0.09849	0.0663481	0.0579195	0.0798702	0.0736506	0.272551	0.395612	0.822558
K03770	0.0968761	0	0.0377974	0.10149	0.137313	0.0985288	0.0340388	0.217225	0.0181149	0.0762054	0.0917377	0.0906727	-0.161718	0.796396	0.953361
K03771	0.0662246	0.0522351	0.116546	0.0895824	0.0935706	0.0538255	0.0645055	0.135291	0.0522703	0.0980473	0.0774281	0.100473	-0.161844	0.572373	0.915067
K03772	0.0357456	0	0.040458	0.156709	0.161697	0.0730648	0.139108	0.0398735	0.211069	0.0362047	0.0733984	0.0326708	-0.186802	0.794224	0.953361
K03773	0.0762842	0.0358491	0.137272	0.137461	0.0593375	0.117015	0.0752166	0.0966749	0.0932728	0.0829871	0.0439987	0.0446312	0.366784	0.3151	0.798296
K03774	0.343469	0.1785	0	0	0	0.0614418	0.157794	0.113074	0.0928928	0	0.0528284	0	0.485889	0.665727	0.938567
K03775	0.0741328	0.101532	0.0602023	0.143524	0.109648	0.0792083	0.0856082	0.0826937	0.0590738	0.0563136	0.0515773	0.0964856	0.396316	0.145681	0.798296
K03776	0.150485	0	0.207872	0.0903741	0	0	0.0826368	0.187253	0	0	0.0518204	0.229559	-0.296907	0.757626	0.95249
K03778	0	0	0	0	0.336118	0.0846952	0.579187	0	0	0	0	0	-0.460847	0.816974	0.957379
K03781	0.0724303	0.0359303	0.116654	0.154477	0.0577313	0.0698216	0.0901082	0.0718239	0.0651191	0.0703301	0.0583796	0.137194	0.0406571	0.914241	0.980579
K03782	0.127225	0	0.0985904	0.0364025	0.0885703	0.206513	0.0309382	0.0481582	0.0548419	0.0740788	0.111572	0.12311	0.332133	0.575538	0.916129
K03784	0	0	0.210596	0.174143	0.117999	0.177342	0.0433645	0.0571773	0	0	0.0953668	0.124011	1.08799	0.193165	0.798296
K03786	0.054219	0	0.0905104	0.092273	0.0380354	0.120176	0.0849862	0.0589772	0.0263322	0.0669382	0.176864	0.190688	-0.613792	0.310421	0.798296
K03787	0.121575	0.0672162	0.0980831	0.083081	0.14962	0.0814733	0	0	0.151231	0	0.0830994	0.164621	0.591268	0.347226	0.801433
K03788	0.146258	0	0	0	0.173398	0.257269	0	0.168043	0.120044	0	0	0.134988	0.447473	0.655341	0.935779
K03789	0.197944	0	0	0.156768	0	0	0.0749937	0.197763	0	0.246903	0.0461976	0.0794307	-0.863294	0.391008	0.820907
K03791	0	0	0	0.497059	0	0.0500562	0	0.25241	0	0	0.200475	0	0.272699	0.871673	0.974901
K03797	0.0948288	0.0417406	0.0596253	0.105916	0.142014	0.0710679	0.08163	0.100931	0.0779863	0.0665846	0.0885959	0.0690789	0.0877019	0.752194	0.952361
K03798	0.0954366	0.0811583	0.101537	0.0834477	0.0889454	0.070885	0.0621941	0.0756817	0.0577058	0.149621	0.0792783	0.0541088	0.123627	0.649049	0.935464
K03799	0.121174	0.0848908	0.033691	0.0978874	0.0695685	0.0492694	0.125531	0.120513	0.0921111	0.0153041	0.0687461	0.121314	-0.251776	0.522184	0.886978
K03800	0	0	0.193114	0	0.0981951	0.0377439	0	0.38065	0	0	0.213853	0.0764434	-1.02788	0.441653	0.852976
K03801	0.0855484	0.0568922	0.0546129	0.145269	0.116618	0.0759552	0.0764711	0.0884977	0.0433212	0.117634	0.100722	0.0384583	0.2017	0.562094	0.90639
K03806	0.078277	0.0464743	0.0613095	0.139578	0.075349	0.117885	0	0.0975181	0.103829	0.0523222	0.102457	0.125	0.108967	0.79576	0.953361
K03808	0.137286	0	0	0	0.0399905	0.138957	0.0399744	0.186413	0.0276856	0.175947	0.133265	0.120481	-1.11251	0.146871	0.798296
K03809	0.103686	0	0	0.0856942	0	0.0826874	0.1254	0	0.415241	0.0932485	0.0940423	0	-1.41984	0.275212	0.798296
K03814	0.0814853	0.108357	0.0759077	0.0721673	0	0.0408206	0.0344366	0.0648652	0.177628	0.0392646	0.160214	0.144854	-0.714002	0.214662	0.798296
K03820	0.0918214	0.0306343	0.0922697	0.0855087	0.113963	0.0638544	0.0784838	0.0706981	0.102187	0.0806571	0.078768	0.111155	-0.126743	0.598533	0.919473
K03823	0.0668328	0.17303	0	0.0917312	0.0974753	0.0847943	0.08966	0	0.11918	0.0501596	0.122853	0.104284	0.0800229	0.880296	0.975826
K03825	0	0	0	0	0	0.203444	0.203914	0	0	0.355526	0.0609783	0.176138	-1.96915	0.166225	0.798296
K03831	0.0707918	0	0	0.271476	0.204784	0.187753	0	0	0	0	0.134521	0.130673	1.47031	0.182066	0.798296
K03832	0	0.0606956	0	0.218743	0.153238	0.0831437	0.0673029	0.121339	0.058542	0.0464542	0.0839775	0.106564	0.091326	0.890401	0.976757
K03833	0.0900689	0.143796	0	0.0523335	0.108724	0.107711	0.112257	0	0.314073	0	0	0.0710368	0.0151961	0.987382	0.994624
K03834	0.077961	0	0.0309135	0.136773	0.123237	0.0648911	0.116227	0.060934	0.0276411	0.0553273	0.16953	0.136565	-0.384425	0.492326	0.873675
K03835	0.102948	0	0.0816431	0.159349	0	0.134465	0.0406836	0	0.125308	0.155375	0.157138	0.0430907	-0.1247	0.856732	0.972594
K03839	0.148962	0.239696	0	0	0	0.0457118	0	0	0.0930353	0.104647	0.0985379	0.26941	-0.380937	0.711107	0.945238
K03841	0.0547125	0.040649	0.0615609	0.128054	0.143456	0.0498008	0.132261	0.0324447	0.120059	0.0294594	0.0855684	0.121973	-0.125688	0.78665	0.953361
K03853	0	0	0	0	0	0	0	0.521988	0	0	0	0.478012	#NAME?	0.14545	0.798296
K03856	0	0	0	0	0	0.60575	0	0	0	0	0.39425	0	0.619609	0.775786	0.953361
K03883	0.0783382	0	0.577177	0.154714	0	0	0.18977	0	0	0	0	0	2.09408	0.312694	0.798296
K03885	0.0288238	0	0	0.110535	0	0.28109	0.147183	0.19274	0.122074	0.0643493	0	0.0532052	-0.463008	0.633642	0.92788
K03892	0	0	0	0	0	0	0	1	0	0	0	0	#NAME?	0.340893	0.798296
K03900	0	0	0	0	0	0	0	0	0	0	0	1	#NAME?	0.340893	0.798296
K03924	0.0915031	0.108485	0.119528	0.0306653	0.142335	0.109354	0.0416172	0.0335617	0.0622163	0.0489102	0.0801255	0.131699	0.596213	0.142885	0.798296
K03925	0.13979	0	0.16787	0	0.119724	0.170441	0	0.107432	0.128933	0.097547	0.0682619	0	0.571904	0.428874	0.84409
K03972	0.0204311	0.0588203	0.0952731	0.0517112	0.228658	0.0962704	0.0918653	0.0469484	0.0422585	0.0831257	0.0956341	0.0890035	0.296296	0.597719	0.919209
K03975	0.0768858	0.141972	0.18861	0	0.0682565	0.0221403	0.0753585	0.0279108	0.139171	0.142172	0.0625919	0.0549303	-0.0123196	0.98411	0.993382
K03976	0	0	0.515392	0	0	0	0	0	0.254003	0.230605	0	0	0.0888523	0.960086	0.986637
K03977	0.0920062	0.0645453	0.0351147	0.0712093	0.0419597	0.0861945	0.120379	0.0515179	0.126085	0.142904	0.0832321	0.0848531	-0.639094	0.0554049	0.798296
K03978	0.0956884	0.0250895	0.0566904	0.139695	0.0415343	0.125892	0.0355396	0.145386	0.0844035	0.106734	0.125652	0.0176951	-0.0889575	0.858621	0.972594
K03979	0.110608	0.02536	0.0846714	0.0889119	0.0816742	0.0928935	0.0698786	0.106459	0.103402	0.102558	0.0831937	0.0503902	-0.0916784	0.730927	0.951037
K03980	0.0994875	0.0365797	0.0269391	0.0790232	0.0933687	0.0957252	0.122322	0.127622	0.0617445	0.103638	0.0876411	0.0659091	-0.400015	0.214497	0.798296
K03981	0.0841378	0.135619	0	0.0743848	0.0298654	0.0562498	0.150803	0.115193	0.0787755	0.106171	0.0630137	0.105786	-0.704695	0.110602	0.798296
K04001	0	0	0	0	0	0	0	0.417205	0	0.582795	0	0	#NAME?	0.152282	0.798296
K04013	0.0586204	0	0.136678	0.1124	0	0.110594	0.102162	0	0.183795	0	0.125867	0.169884	-0.475786	0.521176	0.886978
K04014	0.102343	0.16369	0	0	0	0.0943121	0.142688	0.130652	0	0.11863	0	0.247686	-0.827917	0.355202	0.807782
K04015	0.0635659	0	0	0.227921	0	0.109496	0.0587137	0.230056	0	0.0663137	0.074385	0.169549	-0.579059	0.527911	0.888536
K04016	0.142809	0	0	0.177526	0.103553	0.142495	0.0829609	0.178631	0.07169	0	0.100336	0	0.385354	0.607141	0.921187
K04017	0.0719584	0	0.129557	0.11347	0.0658772	0.0341843	0.0978077	0.193443	0.116754	0.0579684	0	0.11898	-0.495049	0.411424	0.835648
K04039	0	0	0	0	0	0	0	1	0	0	0	0	#NAME?	0.340893	0.798296
K04042	0.074014	0.160891	0.0319637	0.0484786	0.0699853	0.0784491	0.0533322	0.115938	0.0648066	0.0522051	0.100732	0.149205	-0.209375	0.629315	0.92788
K04043	0.0748647	0.0524083	0.101609	0.116185	0.0775644	0.0833891	0.0664476	0.0869403	0.10109	0.0923393	0.0657403	0.0814221	0.0347451	0.85571	0.972594
K04044	0.0360189	0.0648853	0.0161191	0.0908034	0.12278	0.0645214	0.117111	0.0875334	0.104067	0.0725555	0.109773	0.113831	-0.614308	0.0675993	0.798296
K04047	0.0687608	0	0.148661	0.191337	0.0538975	0.0844216	0	0.104466	0.0955228	0.101731	0.0840696	0.0671334	0.272482	0.637873	0.92788
K04063	0	0	0	0	0	1	0	0	0	0	0	0	inf	0.340893	0.798296
K04066	0.0678728	0.136706	0.0936331	0.0652116	0.0745029	0.0760708	0.0620402	0.0271095	0.101467	0.113622	0.0886279	0.0931356	0.0807953	0.78816	0.953361
K04069	0.172296	0	0.0987987	0.0766506	0.0966831	0.247387	0	0.0918599	0	0	0.0429172	0.173408	1.16659	0.185362	0.798296
K04072	0.058671	0.194484	0.0363335	0.140734	0.0809201	0.0891216	0.083511	0.150396	0.0762301	0	0.0173991	0.0721998	0.586548	0.323848	0.798296
K04075	0.0767973	0.121522	0.13827	0.0486228	0.127486	0.102247	0.0599972	0.172599	0.0146221	0.0167434	0.0839127	0.0371802	0.675394	0.200315	0.798296
K04077	0.0708089	0.104235	0.0541199	0.0889041	0.0821158	0.130036	0.0708298	0.0828682	0.0656351	0.094293	0.0913826	0.0647712	0.174606	0.422679	0.839236
K04078	0.0540315	0	0.114526	0	0.3331	0.288752	0	0	0	0	0.0527338	0.156857	1.91502	0.166588	0.798296
K04079	0.10456	0.0464584	0.0863208	0.08856	0.0462938	0.0999263	0.103119	0.0959847	0.100291	0.0770382	0.100454	0.050994	-0.161062	0.50627	0.879254
K04082	0.02493	0.195806	0.056433	0.0891056	0.0789117	0.0221698	0.128022	0.137654	0.0995278	0.0522679	0.0637927	0.0513791	-0.188646	0.728192	0.951037
K04083	0.113887	0	0.172958	0	0.0954205	0.146588	0.023378	0.107886	0.0770702	0.0288279	0.13494	0.0990446	0.166691	0.789326	0.953361
K04084	0.11796	0.108091	0.0524491	0.0906404	0.0851332	0.0665774	0.0720598	0.0890344	0.124513	0.040087	0.0678961	0.0855589	0.120397	0.657163	0.935779
K04085	0.0971929	0	0.154744	0.0532458	0.0658446	0.0630197	0.121473	0.128898	0	0.199312	0.11627	0	-0.382833	0.58016	0.916816
K04087	0.049783	0	0.408228	0.0649356	0	0.153711	0.0932526	0.0778204	0.111185	0	0.0410844	0	1.06536	0.395598	0.822558
K04088	0.0682399	0.155863	0.251869	0.0482823	0.071051	0.0755051	0	0.0578627	0	0	0.171393	0.0999336	1.02699	0.213593	0.798296
K04094	0	0	0	0	0	0.543069	0	0	0	0	0.456931	0	0.249158	0.905804	0.978529
K04096	0.116881	0.163683	0.0447394	0.0493713	0.0361653	0.113551	0.077172	0.056404	0.0723305	0.0815549	0.0794672	0.108681	0.140863	0.721143	0.949236
K04181	0	0	0	0	0	0.359418	0	0	0	0	0	0.640582	-0.833722	0.70989	0.945238
K04257	0	0	0	0	0	0	0	0	0	0	0	1	#NAME?	0.340893	0.798296
K04293	0	0	0	0	0	0	0	0	0	0	0	1	#NAME?	0.340893	0.798296
K04296	0	0	0.54255	0	0	0	0	0	0	0	0	0.45745	0.246139	0.906926	0.978577
K04343	0.119309	0.216029	0	0.404297	0	0	0	0.260365	0	0	0	0	1.50628	0.338786	0.798296
K04391	0	0	0	0	0	0	0	0	0.397133	0	0	0.602867	#NAME?	0.156228	0.798296
K04420	0	0	0	0	0	1	0	0	0	0	0	0	inf	0.340893	0.798296
K04437	0	0	0	0	0	0	0	0.540124	0.459876	0	0	0	#NAME?	0.146666	0.798296
K04485	0.094217	0.0758554	0.117688	0.0924557	0.0881841	0.0488034	0.0761014	0.0806136	0.0693727	0.0569046	0.0569711	0.142833	0.0993188	0.72855	0.951037
K04487	0.0783966	0.122931	0.20376	0.0682279	0.0668224	0.0682857	0.0869175	0.0336221	0.0336447	0.10287	0.0869155	0.0476063	0.635782	0.186998	0.798296
K04488	0.0923144	0	0.0983353	0.113103	0	0.0736523	0.154201	0.123346	0.181555	0.0615367	0.101957	0	-0.722181	0.253999	0.798296
K04517	0.102914	0.0460071	0.0823436	0.0306413	0.0689627	0.124528	0.0534725	0.111633	0.0926009	0.0910251	0.0893844	0.106488	-0.258083	0.38977	0.82001
K04564	0.0585894	0.0766859	0.0574902	0.101606	0.15032	0.0545325	0.111767	0.0982449	0.0677694	0.110916	0.0447467	0.0673321	-0.00447863	0.989367	0.995812
K04567	0.0616516	0.108601	0.136926	0.0832267	0.0486227	0.0739097	0.0695639	0.10081	0.0932383	0.11421	0.0433523	0.0658883	0.0746751	0.804864	0.95609
K04568	0.104905	0.0538249	0.0781869	0.0549102	0.155332	0.0773542	0.128004	0.114052	0.0697836	0	0.101473	0.0621737	0.141577	0.745806	0.952361
K04652	0	0	0	0.326023	0.414655	0	0	0	0.108464	0	0.150858	0	1.5141	0.360347	0.809376
K04660	0	0	0	0	0	0	0	0.725165	0.274835	0	0	0	#NAME?	0.196312	0.798296
K04691	0.0617863	0.156455	0	0.0995552	0.113673	0.0515801	0.103457	0.0556777	0.187224	0	0.0910447	0.0795476	-0.0978543	0.869743	0.974616
K04744	0.134093	0.0426102	0.171162	0.0852504	0.0694858	0.0505578	0.0953344	0.0961803	0.0694857	0.0307572	0.0472238	0.107859	0.307934	0.47935	0.869574
K04751	0.099219	0.0381601	0.0698711	0.107922	0.0243687	0.029676	0.119183	0.109914	0.0771001	0.0959929	0.104663	0.12393	-0.772675	0.0236924	0.798296
K04753	0.100695	0	0.108218	0	0	0	0	0.366963	0.232446	0	0	0.191679	-1.92094	0.179699	0.798296
K04754	0.178544	0	0.146066	0	0	0	0	0.174186	0.220072	0	0.281132	0	-1.05702	0.372093	0.815453
K04755	0.0887893	0.051418	0.0396587	0.063598	0.164955	0.0641802	0.0832983	0.0781716	0.0279217	0.0709789	0.116323	0.150707	-0.158281	0.724222	0.949282
K04759	0	0	0	0.215821	0.266888	0	0	0.517291	0	0	0	0	-0.0998209	0.95532	0.984682
K04760	0	0	0	0.326311	0	0.110789	0.211848	0	0	0	0.351052	0	-0.364918	0.803607	0.955882
K04761	0.0879844	0.0430057	0.0810351	0.0940425	0.0560811	0.126025	0.0977119	0.105266	0.0725828	0.072516	0.0668746	0.0968754	-0.06826	0.779993	0.953361
K04762	0.0861301	0.0585238	0.0926011	0.0768288	0.127327	0.0659694	0.0204782	0.148236	0.0680891	0.0980664	0.0692561	0.0884942	0.0425938	0.903769	0.977732
K04763	0.0932982	0.0416847	0.0639518	0.0908148	0.0707183	0.0848929	0.063173	0.173269	0.125368	0.0319119	0.0841261	0.076792	-0.316575	0.42491	0.839917
K04764	0.089912	0	0.0909484	0.128271	0.141511	0.0316408	0.0339904	0	0.144072	0.0406936	0.172954	0.126005	-0.102278	0.874365	0.974901
K04765	0.0824275	0.0478857	0.0254082	0.213821	0.0402159	0.0802774	0.0431242	0	0.0848702	0.119327	0.082511	0.180131	-0.0575068	0.931591	0.983463
K04770	0.083791	0.0386749	0.0914856	0.0926546	0.127182	0.0290672	0.162534	0.146794	0.0352195	0.040329	0.117659	0.0346086	-0.214751	0.674465	0.941997
K04771	0.0703619	0.0953887	0.0625003	0.0565706	0.049822	0.057087	0.0640689	0.0965665	0.118672	0.122837	0.0827606	0.123364	-0.634849	0.0132267	0.798296
K04772	0.0281934	0	0	0.0540588	0.137711	0.121797	0.156739	0.227396	0.0462806	0.117649	0.110175	0	-0.94563	0.226413	0.798296
K04773	0.103659	0	0.0730298	0.085992	0.0716718	0.0919297	0.0859845	0.0721007	0.0844059	0.120422	0.0691937	0.141611	-0.428533	0.227857	0.798296
K04774	0.0757292	0.154232	0.0642065	0.0333805	0.0784298	0.0597884	0.090606	0.0971006	0.0467633	0.080076	0.0858889	0.133798	-0.197861	0.585129	0.916877
K04883	0	0	0	0	0	0.319734	0	0	0	0	0.680266	0	-1.08923	0.641795	0.930677
K05020	0	0.40635	0.59365	0	0	0	0	0	0	0	0	0	inf	0.154315	0.798296
K05282	0	0	0	0	0	0	0	1	0	0	0	0	#NAME?	0.340893	0.798296
K05290	0.384267	0	0	0	0	0	0	0	0	0	0.615733	0	-0.680197	0.756355	0.95249
K05343	0	0.276397	0	0.289275	0.147819	0	0	0.286508	0	0	0	0	1.31632	0.360573	0.809376
K05349	0.191335	0	0	0.49577	0	0	0	0	0	0.312895	0	0	1.13485	0.53684	0.893074
K05364	0	0	0	0	0	0	0	0	0	1	0	0	#NAME?	0.340893	0.798296
K05365	0.105254	0.0916819	0.0534717	0.114013	0.0480515	0.0793631	0.0995917	0.080582	0.0723594	0.067022	0.0978094	0.0907999	-0.0471197	0.829463	0.961597
K05366	0.089613	0.0775496	0.0943469	0.0794742	0.0693869	0.0792688	0.081557	0.0751258	0.0920577	0.0719668	0.0903869	0.0992666	-0.0597979	0.555906	0.901903
K05501	0.0697374	0.230887	0	0.0619957	0	0.0418911	0.198325	0	0	0.0978845	0.102094	0.197186	-0.557896	0.540317	0.894746
K05504	0	0	0	0	0	0	0	0	0	0	0	1	#NAME?	0.340893	0.798296
K05515	0.0712112	0.0670101	0.0795026	0.0895436	0.103466	0.0588443	0.0728178	0.106516	0.0922756	0.0744957	0.0730289	0.111288	-0.175776	0.323206	0.798296
K05522	0	0	1	0	0	0	0	0	0	0	0	0	inf	0.340893	0.798296
K05524	0.140757	0	0.0947139	0.142929	0.0963206	0.103666	0	0.0933458	0.0333416	0	0.129962	0.164965	0.456107	0.478493	0.869574
K05526	0.191587	0	0	0	0	0.173722	0.206127	0.224615	0	0.203948	0	0	-0.796935	0.479416	0.869574
K05527	0.326217	0	0	0	0	0	0.291603	0	0	0	0	0.382181	-1.04645	0.535203	0.892727
K05539	0.058055	0	0.0987207	0.0548212	0.0562783	0.0816051	0.0984189	0.0514057	0.148144	0.0837887	0.0907955	0.177966	-0.896381	0.0566669	0.798296
K05540	0.034502	0.113898	0.0780842	0.0444562	0.0970793	0.13576	0.0331912	0.0575057	0.114028	0.104621	0.0893915	0.0974829	0.0218116	0.9522	0.983611
K05541	0.0932809	0.12763	0.0310504	0.131307	0.0545934	0.0838838	0.0489971	0.106903	0.0755906	0.0528554	0.0862921	0.107616	0.125572	0.713999	0.946384
K05548	0.0272321	0.0788559	0.0387606	0.0382509	0.252276	0.0562766	0.107335	0.0363816	0.0875858	0.119583	0.0943365	0.0631262	-0.0481816	0.941536	0.983611
K05549	0.131118	0.0980479	0.134195	0.0653012	0.0872128	0.156749	0	0	0.0777086	0.0739001	0.103472	0.0722943	1.03886	0.0294648	0.798296
K05550	0	0	0	0.45335	0.37184	0.17481	0	0	0	0	0	0	inf	0.0730063	0.798296
K05559	0.0768051	0.27505	0.291181	0	0	0.224229	0	0	0	0	0.132735	0	2.70793	0.0663762	0.798296
K05565	0	0.333241	0	0	0	0.175914	0	0	0.142507	0.241508	0	0.106831	0.0528337	0.96628	0.988268
K05568	0.0629421	0	0	0	0	0.36083	0.219387	0.289268	0	0	0.0675734	0	-0.443353	0.753097	0.95249
K05571	0	0	0	0	0	1	0	0	0	0	0	0	inf	0.340893	0.798296
K05590	0.154381	0.0860635	0	0.122827	0.0506301	0.129611	0.102336	0.155541	0.0357526	0	0.0300304	0.132828	0.251739	0.685161	0.942303
K05592	0.108269	0.0720869	0.133408	0.0495534	0.142029	0.0773525	0.0818423	0.0747908	0.0886986	0.0307025	0.0748151	0.066452	0.481661	0.139174	0.798296
K05593	0	0	0	0	0	0	0	0	0	0	1	0	#NAME?	0.340893	0.798296
K05595	0.0903194	0	0	0.0611434	0.131117	0.093237	0.113396	0.105043	0.0907732	0.108838	0.0468995	0.159233	-0.731939	0.147361	0.798296
K05602	0	0	0	1	0	0	0	0	0	0	0	0	inf	0.340893	0.798296
K05605	0.100484	0.209431	0.0641703	0.0560833	0.0511834	0.0726943	0.0765561	0.0820923	0.106481	0.0225193	0.0718409	0.0864647	0.31311	0.520014	0.886534
K05685	0.0855132	0.0256472	0.0616265	0.128674	0.123949	0.0690518	0.0867082	0.0984914	0.0885008	0.0892536	0.0617599	0.0808239	-0.0319589	0.914731	0.980579
K05712	0	0	0	0	0.209207	0.0632592	0.25679	0	0.121179	0.0742498	0.0663063	0.209009	-1.41694	0.176044	0.798296
K05715	0	0	0	0	0	0.265791	0	0	0	0	0.734209	0	-1.4659	0.561924	0.90639
K05776	0.0924041	0	0	0.103234	0.167443	0.0814787	0.154493	0.132349	0.150041	0.0647882	0.0537687	0	-0.321253	0.625879	0.92788
K05782	0.0566615	0	0.0465177	0.143839	0.193958	0.0609151	0.0869259	0.0458457	0.0655015	0.113226	0.108167	0.0784427	0.0109105	0.98414	0.993382
K05783	0	0.152358	0.116438	0.0786055	0.284103	0.0738774	0.102297	0	0.0305889	0.0688168	0.033409	0.0595061	1.25956	0.132843	0.798296
K05784	0.194643	0.185385	0	0	0	0.207187	0	0	0	0.101783	0.188539	0.122464	0.508493	0.607588	0.921187
K05786	0.0586818	0.171577	0.0142225	0.0732185	0.0841791	0.0841714	0.0503902	0.0707862	0.077203	0.0240546	0.133203	0.158313	-0.0805232	0.877901	0.975826
K05788	0.0945489	0	0.0494277	0.178852	0.18699	0.0316866	0.073891	0.0487137	0	0.135348	0.0459735	0.154569	0.240067	0.735519	0.951833
K05794	0.0315441	0	0.284628	0.146975	0.214661	0.0543364	0.109948	0	0	0.0658154	0.0338651	0.0582266	1.45067	0.146048	0.798296
K05795	0.11528	0.0831161	0.0849033	0.0964398	0.0634458	0.0890221	0.0708254	0.051778	0.0506941	0.0629649	0.0991391	0.132392	0.186116	0.484677	0.869574
K05800	0	0	0	0	0	0.304782	0	0	0	0.458245	0.236974	0	-1.18969	0.502886	0.876682
K05801	0.284189	0	0	0.219722	0	0.496089	0	0	0	0	0	0	inf	0.0734734	0.798296
K05802	0.073004	0	0.0973172	0.102812	0.0563413	0.0193767	0.152294	0.0718438	0.108291	0.0697996	0.116473	0.132448	-0.900377	0.0420884	0.798296
K05803	0.0715045	0	0	0.204924	0.133733	0.100716	0.2459	0.043933	0.0888177	0.0398906	0	0.0705822	0.0627785	0.941066	0.983611
K05805	0	0	1	0	0	0	0	0	0	0	0	0	inf	0.340893	0.798296
K05807	0.100717	0	0.111254	0	0.159461	0.0846426	0.0644618	0.0794755	0.0651859	0.178737	0.0969536	0.0591131	-0.254145	0.656934	0.935779
K05809	0	0	0	0.390022	0.609978	0	0	0	0	0	0	0	inf	0.15782	0.798296
K05810	0.0921641	0.309436	0.0648452	0.114858	0.0911058	0.0709738	0.0729281	0	0.0280949	0.0192832	0.0522749	0.0840352	1.53449	0.0704494	0.798296
K05813	0.0980335	0	0	0.150806	0	0.0886686	0.241658	0.22527	0	0.155546	0.0400178	0	-0.972979	0.327451	0.798296
K05814	0.171863	0	0	0.225564	0.217919	0.224485	0.16017	0	0	0	0	0	2.39049	0.055634	0.798296
K05817	0	0	0	0	0	0.544393	0	0	0	0	0	0.455607	0.25686	0.902946	0.977732
K05819	0	0	0	0.242777	0	0	0.380453	0	0	0	0	0.37677	-1.64109	0.360599	0.809376
K05832	0.089125	0.050803	0.11028	0.0867302	0.099837	0.0667237	0.0990728	0.0501733	0.145386	0.0417118	0.0875894	0.0725676	0.0201948	0.94886	0.983611
K05833	0.102019	0	0.0389234	0.0237109	0.156576	0.138063	0.0741357	0.0329622	0.117736	0.0516022	0.140326	0.123946	-0.235439	0.678634	0.941997
K05836	0.127719	0	0.227887	0.0905547	0	0.029943	0	0.338308	0.0468523	0.0428424	0.0958933	0	-0.138006	0.902872	0.977732
K05837	0.0886459	0.0760066	0.0851553	0.0680288	0.0797955	0.0768453	0.119845	0.0306926	0.0647498	0.0465927	0.112533	0.151109	-0.147414	0.671832	0.941478
K05838	0.0987041	0	0	0.18217	0	0.0336926	0.243532	0.252296	0.121368	0	0	0.0682382	-1.12365	0.289494	0.798296
K05840	0	0	0	0	0	0	0	0	0	0	0	1	#NAME?	0.340893	0.798296
K05844	0.17418	0	0	0.0856351	0	0.140838	0	0.287356	0	0.186368	0.125623	0	-0.58104	0.58615	0.916877
K05847	0.161485	0	0.564771	0.154818	0	0.0485688	0.0703578	0	0	0	0	0	3.72389	0.134057	0.798296
K05851	0	0.12526	0	0.120132	0	0.0793081	0.0758258	0.0999784	0.208551	0	0.130321	0.160624	-1.05642	0.161688	0.798296
K05863	0	0	0.305496	0	0	0	0	0	0.38285	0.311653	0	0	-1.18483	0.486106	0.869574
K05878	0	0	0	0	0	0.768938	0	0	0	0	0.231062	0	1.73459	0.518083	0.885824
K05881	0	0	0	1	0	0	0	0	0	0	0	0	inf	0.340893	0.798296
K05896	0.133453	0	0.362858	0.0750803	0	0.0382368	0.102362	0	0	0.185073	0.0660597	0.0368769	0.643081	0.575696	0.916129
K05916	0	0	0	0.195021	0	0.559606	0	0	0	0.130192	0	0.115181	1.62079	0.397375	0.824462
K05921	0.0297103	0.101717	0	0	0.257035	0.12856	0.147871	0.0615054	0.0637094	0.134031	0.0758617	0	0.0982682	0.90453	0.978127
K05939	0.112235	0	0.0403833	0.110258	0.181111	0.05525	0.0996111	0.158404	0	0.111666	0.0991096	0.0319711	-0.0043967	0.99439	0.997538
K05979	0	0	0	0	0.18646	0.12399	0	0.361402	0	0.328148	0	0	-1.1513	0.449257	0.860234
K06006	0	0	0	0.326688	0.332013	0	0.341299	0	0	0	0	0	0.948587	0.568706	0.912292
K06016	0	0	0	0.19688	0	0	0.472417	0	0	0	0.330703	0	-2.0283	0.30089	0.798296
K06020	0.144929	0	0.194691	0	0.155892	0.0319288	0.0924169	0.0749872	0.112651	0.0500643	0.0981474	0.0442917	0.158516	0.810935	0.957379
K06023	0.166929	0	0	0	0	0	0	0	0.58493	0	0.24814	0	-2.3192	0.301302	0.798296
K06024	0.0607844	0.0981286	0.0301989	0.0483627	0.0994073	0.0712423	0.119398	0.0522153	0.101645	0.0945846	0.112462	0.111572	-0.536286	0.0683007	0.798296
K06041	0.0971958	0.0964313	0.120352	0.0533293	0.0709117	0.0572393	0.0867276	0.0659728	0.0703987	0.148009	0.0602326	0.0732	-0.0262041	0.931177	0.983463
K06044	0	0	0	0	0	1	0	0	0	0	0	0	inf	0.340893	0.798296
K06073	0.0852541	0.122722	0	0	0	0.112666	0.0780036	0.237045	0.069974	0.136967	0	0.157369	-1.08321	0.180236	0.798296
K06076	0	0	0	0	0	0	0	0	0	0.733902	0	0.266098	#NAME?	0.20008	0.798296
K06077	0.115117	0	0	0.113194	0.139978	0.140967	0.102883	0.135655	0	0	0.143235	0.108971	0.0534226	0.937052	0.983611
K06130	0.0828122	0	0	0.116755	0	0	0.250442	0	0.190915	0.127047	0.11963	0.112398	-2.00391	0.0331191	0.798296
K06131	0	0	0	0	0	0	0	0.705338	0.294662	0	0	0	#NAME?	0.188151	0.798296
K06132	0.0683141	0	0.0403778	0.105124	0.212123	0.0613893	0.0759834	0.0599917	0.0669985	0.119656	0.0962305	0.0938118	-0.0731444	0.894566	0.977256
K06133	0.0963591	0.292209	0	0	0.152319	0.0960187	0.160095	0	0	0.134033	0.0689662	0	0.81074	0.413611	0.836078
K06142	0.11278	0	0.215027	0.158723	0.263463	0.0506345	0.0968223	0	0	0	0	0.102551	2.00566	0.0529353	0.798296
K06143	0.0803182	0	0.0785108	0.0624485	0.152486	0.122255	0.112077	0.14968	0	0	0.154085	0.0881395	-0.0229728	0.970936	0.989754
K06145	0.163965	0	0	0.0850634	0.0746286	0.0833246	0.1306	0	0.0492055	0.187626	0.225588	0	-0.543116	0.52347	0.886978
K06147	0.0565424	0.122714	0.0869226	0.142966	0.0427253	0.237505	0.040499	0.107084	0.0407985	0.0259282	0.0733771	0.0229386	1.15011	0.076113	0.798296
K06148	0.124163	0	0	0	0.147202	0	0.519329	0.142656	0	0	0.0666494	0	-1.42496	0.405302	0.83284
K06149	0	0	0	0	0	0.129421	0	0.574297	0	0.296281	0	0	-2.7499	0.248786	0.798296
K06153	0.0692022	0.0802932	0.11371	0.0356033	0.138094	0.07279	0.0389882	0.0342713	0.0823831	0.139253	0.113923	0.0814886	0.055943	0.887717	0.976757
K06158	0.0692419	0.0890588	0.0980267	0.0528426	0.0671331	0.0945564	0.0981143	0.0729663	0.101829	0.088952	0.0652953	0.101984	-0.168354	0.34288	0.798869
K06159	0.160985	0.0684897	0.126552	0.0442865	0	0.0414696	0	0.294561	0.238861	0	0.0247963	0	-0.337491	0.755498	0.95249
K06168	0.0921922	0.0228697	0.0391297	0.0779455	0.0996605	0.0986741	0.0801399	0.106095	0.0926879	0.113374	0.0873245	0.0899067	-0.403849	0.137586	0.798296
K06169	0.0482667	0	0.0660702	0.0450797	0.111862	0.0841494	0.0271347	0.177101	0.0812764	0.184195	0.103302	0.071563	-0.858785	0.135648	0.798296
K06173	0.0913006	0.0943245	0.0906496	0.121574	0	0.0902077	0.126597	0.0532026	0.0866665	0.0391927	0.081068	0.125217	-0.0689352	0.86289	0.973433
K06175	0.0542038	0	0	0.0614981	0.360475	0.107865	0	0.257953	0	0	0.0395982	0.118407	0.489634	0.695205	0.945238
K06176	0.0750515	0.0870854	0.0487926	0.14956	0.089542	0.110363	0.0331553	0.142733	0.119453	0.0289764	0.0977303	0.0175584	0.35023	0.454228	0.860747
K06177	0.0767512	0.0875202	0.0783359	0.0805269	0.0427558	0.059276	0.0443179	0.143253	0.0712173	0.203388	0.0494309	0.0632268	-0.435119	0.375289	0.815453
K06178	0.0700012	0.0897909	0.0669729	0.0295318	0.0651874	0.145707	0.138504	0.0536184	0.086846	0.0964056	0.0901989	0.0672367	-0.189607	0.591249	0.917071
K06179	0.120399	0.0181478	0.096708	0.0584995	0.0651671	0.106055	0.0482272	0.0960353	0.105132	0.0760195	0.119783	0.0898274	-0.202449	0.53985	0.894746
K06180	0.0709017	0.0620939	0.136641	0.0931899	0.0683804	0.0997097	0.0740711	0.0945252	0.0923574	0.0697414	0.0917301	0.0466578	0.178643	0.468468	0.866806
K06181	0.105525	0.152808	0.0241216	0.0700332	0.120734	0.088797	0.036844	0.0620168	0.117846	0.0375403	0.0827703	0.100964	0.359751	0.382466	0.819286
K06183	0.0713766	0.0463051	0.109641	0.0159773	0.041966	0.0960781	0.0636037	0.114291	0.0735876	0.0818072	0.133701	0.151665	-0.698043	0.0821786	0.798296
K06186	0.0700399	0.0699102	0.140375	0	0.0628127	0.0506653	0.0856891	0	0.0658873	0.0439661	0.150602	0.260052	-0.622313	0.418696	0.836078
K06187	0.125322	0.0544088	0.123754	0.204572	0	0.13352	0.023359	0.0659109	0	0.0279656	0.137277	0.103912	0.839949	0.219629	0.798296
K06189	0.0572954	0.0545782	0.111488	0.0902957	0.050677	0.0746697	0.0973275	0.112929	0.0657081	0.14625	0.0419365	0.096845	-0.353758	0.279466	0.798296
K06190	0.0633987	0.175556	0	0.168888	0	0.0793948	0.096151	0	0.0794439	0	0.247835	0.0893331	-0.0736662	0.932155	0.983463
K06191	0	0	0	0.599496	0	0	0	0	0.400504	0	0	0	0.581934	0.788164	0.953361
K06193	0.0713576	0	0	0.0452796	0.279156	0.0548982	0.080819	0.104989	0.103372	0.0642667	0.081201	0.114661	-0.285479	0.71171	0.945238
K06194	0.168317	0	0.100885	0.126108	0.0533502	0.0262905	0.0251361	0.207804	0.16881	0.0300931	0.0665826	0.0266233	-0.144676	0.846177	0.969118
K06196	0	0.66583	0	0	0	0.33417	0	0	0	0	0	0	inf	0.173668	0.798296
K06199	0	0	0	0.428132	0	0	0	0	0	0.229494	0.139341	0.203033	-0.417628	0.781251	0.953361
K06200	0.0722902	0.0329791	0.165438	0.118566	0.0635531	0.0599051	0.0193823	0.105291	0.0938384	0.064741	0.129906	0.07411	0.0734841	0.868794	0.974437
K06203	0.0846052	0.233909	0.140902	0.0643747	0.189464	0.0351888	0.0860109	0	0	0	0.0955162	0.070029	1.57301	0.047907	0.798296
K06204	0.116489	0.0502801	0	0	0.221962	0.134183	0.0623957	0.0802638	0.028669	0.106038	0.0253121	0.174406	0.132331	0.859846	0.972594
K06205	0	0	0.193268	0	0.13191	0.160729	0.205542	0	0.134243	0	0.0603226	0.113986	-0.0813522	0.926552	0.981756
K06207	0.0622944	0.0552558	0.12737	0.099141	0.10403	0.109731	0.0601696	0.108928	0.0534607	0.0654188	0.0721478	0.0820544	0.335172	0.201526	0.798296
K06211	0.110622	0.0818692	0	0.0570953	0.0533067	0.0797205	0.0932804	0.17739	0.076131	0.0683414	0.117323	0.0849207	-0.690286	0.111548	0.798296
K06212	0	0	0	0.0635	0.245784	0.0301832	0	0.2283	0.0750215	0.138196	0.149327	0.0696889	-0.96036	0.316996	0.798296
K06213	0.0697467	0	0.38733	0	0	0.0770514	0	0.184554	0.0693891	0	0.211929	0	0.197251	0.879645	0.975826
K06215	0.0198318	0.11419	0	0.0760519	0.0479639	0.201895	0.0366359	0.103902	0.131195	0.138203	0.063873	0.0662588	-0.23172	0.705293	0.945238
K06217	0.0620869	0.133876	0.021358	0.127341	0.125797	0.0817486	0.0880259	0.0590556	0.0629679	0.0569399	0.0922657	0.0885371	0.302383	0.395169	0.822558
K06218	0.190593	0	0	0.292358	0	0	0	0	0.215769	0	0.30128	0	-0.0984272	0.942266	0.983611
K06219	0.0502019	0.11874	0.0765824	0.0479503	0.0997857	0.0428627	0.0401675	0.139374	0.1037	0.116815	0.0713268	0.0924945	-0.370647	0.291446	0.798296
K06223	0.0589013	0.0661109	0	0.0682477	0.206362	0.0872739	0.0406203	0.164635	0.0316642	0.0244353	0.148535	0.103214	-0.0756373	0.909783	0.979642
K06236	0.0446295	0.0988359	0.0800437	0.228087	0	0.158009	0.0682062	0	0.116654	0.130006	0.0403578	0.0351702	0.64294	0.372029	0.815453
K06237	0	0	0	0.240935	0	0.0972708	0	0	0.122306	0.173102	0.248183	0.118203	-0.968483	0.362734	0.810007
K06250	0	0	0	0	0	0	0	0	1	0	0	0	#NAME?	0.340893	0.798296
K06287	0.0618843	0.0361265	0.0300078	0.0604603	0.153347	0.0980429	0.0786913	0.0283421	0.0903178	0.0751888	0.110998	0.176593	-0.348691	0.481904	0.869574
K06373	0	0	0	0	0	0.186499	0.324201	0	0	0	0.4893	0	-2.12497	0.290664	0.798296
K06413	0	0	0	0	0	0.364815	0	0	0	0	0.635185	0	-0.800015	0.719742	0.948191
K06442	0	0	0	0	0	0.216999	0	0	0	0	0.255612	0.527389	-1.85133	0.352312	0.804246
K06518	0.164633	0	0	0	0	0.150801	0.164364	0.190104	0	0	0.0888172	0.241281	-1.11786	0.273077	0.798296
K06596	0.0979598	0.0736888	0.134527	0.0652583	0.097454	0.0888408	0.0663129	0.0665257	0.079568	0.0422142	0.0944709	0.0931792	0.334634	0.161952	0.798296
K06597	0.0694885	0.0994008	0.0744129	0.0611954	0.0591642	0.0608199	0.114023	0.0666709	0.100256	0.0302682	0.15076	0.113539	-0.43916	0.19782	0.798296
K06665	0	0	0	1	0	0	0	0	0	0	0	0	inf	0.340893	0.798296
K06726	0.503907	0	0.176676	0.145294	0	0	0	0.174124	0	0	0	0	2.24581	0.231216	0.798296
K06751	0	0.128777	0	0	0	0	0	0.252852	0.20486	0.164257	0.102286	0.146969	-2.75817	0.0141713	0.798296
K06752	0	0.225935	0	0	0	0	0	0.327329	0.18187	0.167869	0.0969966	0	-1.77655	0.180007	0.798296
K06856	0.0123563	0	0	0	0	0	0	0.0494046	0.17606	0.212435	0.132124	0.41762	-6.32067	0.0219586	0.798296
K06861	0.101237	0.037249	0.0352827	0.0145078	0.0861148	0.144539	0.0875571	0.135615	0.0346528	0.124715	0.0915465	0.106983	-0.472	0.302201	0.798296
K06871	0.108198	0	0	0.335686	0	0	0	0	0	0.188126	0.161333	0.206656	-0.3252	0.792756	0.953361
K06872	0.0806907	0	0.161712	0.126614	0.0815112	0.0742304	0.154846	0.0543408	0.0821035	0.0420894	0.0961181	0.0457435	0.142995	0.776789	0.953361
K06877	0	0	0	0	0	1	0	0	0	0	0	0	inf	0.340893	0.798296
K06879	0.0739509	0.118493	0.0899818	0.0641609	0.0597712	0.0515405	0.0808655	0.128153	0.0853233	0.0816858	0.124896	0.0411778	-0.243537	0.416841	0.836078
K06881	0	0	0	0	0	0	0.25665	0	0	0.153632	0.589718	0	#NAME?	0.109796	0.798296
K06883	0.0235302	0.135485	0.109725	0.0451174	0.123302	0.0954325	0.063562	0.124901	0.0934744	0.0510585	0.0788161	0.0555954	0.18835	0.624646	0.92788
K06889	0.13095	0	0.305319	0	0	0.192151	0	0	0	0.371581	0	0	0.758052	0.608429	0.921187
K06891	0.153037	0	0	0.171852	0.0531289	0.0228721	0.116758	0.06436	0.0643675	0.147732	0.120277	0.0856152	-0.57961	0.357763	0.809376
K06894	0	0.458931	0	0.199774	0	0	0	0	0	0.341295	0	0	0.948616	0.592898	0.917071
K06895	0.0457174	0	0	0.0701278	0	0.076334	0	0.0840429	0.120075	0	0.118973	0.48473	-2.07158	0.200948	0.798296
K06899	0.188621	0	0.18098	0.0744169	0	0.103641	0.0676383	0.089183	0.0637096	0.0809771	0.150833	0	0.275867	0.694804	0.945238
K06901	0.0705993	0.0512338	0.0715518	0.0322544	0.123278	0.0669786	0.0805917	0.120515	0.110507	0.0598966	0.103615	0.108978	-0.490003	0.100305	0.798296
K06902	0	0	0	0	0	0	0	0	0	1	0	0	#NAME?	0.340893	0.798296
K06903	0.233586	0.0735761	0	0.127407	0.148464	0	0.0944228	0.0616623	0.041952	0	0.171755	0.0471742	0.483646	0.545929	0.898527
K06906	0	0	0	0	0	0	0	0	0	1	0	0	#NAME?	0.340893	0.798296
K06907	0.116549	0	0.0252315	0.164753	0.11983	0.10001	0.106934	0.0925053	0.0815377	0.0758652	0.041476	0.0753077	0.152338	0.75186	0.952361
K06908	0.168121	0.172292	0	0.173782	0	0	0.106105	0.240061	0	0	0.139639	0	0.0819383	0.934	0.983463
K06909	0	0	0	0	0.779433	0	0	0	0	0	0.220567	0	1.82121	0.505937	0.879254
K06910	0.0240542	0.138502	0.0560841	0	0.335939	0.0585347	0	0	0.0454089	0.22685	0.0258242	0.0888025	0.664249	0.553847	0.900729
K06911	0.13675	0.0531791	0	0.0939719	0.0353213	0.0374717	0.161738	0.176287	0.0244532	0.186796	0.0489373	0.0450953	-0.85082	0.220008	0.798296
K06915	0.117486	0	0.0673869	0.0277087	0	0.19835	0.0415548	0	0.238642	0.0636193	0.165227	0.0800243	-0.519532	0.549448	0.89898
K06916	0.142725	0	0.0209688	0.0551814	0.0426489	0.0793433	0.127425	0.126888	0.13582	0.0649247	0.127545	0.0765295	-0.951355	0.0517673	0.798296
K06918	0.116863	0	0.0818244	0.134581	0	0.107149	0.152291	0.0870938	0.198749	0.0732224	0.0482258	0	-0.345475	0.612904	0.923896
K06919	0.164959	0	0	0.139955	0	0	0.127206	0.167725	0	0	0	0.400155	-1.18879	0.387225	0.82001
K06920	0.0895869	0	0.125059	0.14601	0.054467	0.124778	0.0518429	0	0.103696	0.0723712	0.135513	0.0966759	0.230746	0.661338	0.936288
K06923	0.0820021	0.0839336	0.0682023	0.0674924	0.103808	0.167247	0.109095	0.0448114	0.0949151	0.0600151	0.0644829	0.0539951	0.422445	0.218683	0.798296
K06925	0.0529924	0	0	0.0720632	0.0503497	0.175378	0	0.0431811	0.244002	0.0431287	0.180157	0.138748	-0.88812	0.312168	0.798296
K06941	0.103704	0.104843	0	0.0639307	0.0950694	0.0781954	0.042661	0.109313	0.145886	0.0861718	0.0959934	0.0742326	-0.31435	0.420003	0.836078
K06942	0.108575	0.0222281	0.107207	0.113411	0.104776	0.146454	0.0874623	0.0560766	0.0479807	0.0143833	0.0929552	0.0984904	0.600919	0.14253	0.798296
K06945	0.0945469	0.0975138	0.0568151	0.107931	0.32414	0.0841716	0	0	0.0400007	0	0.149901	0.04498	1.70375	0.0864273	0.798296
K06949	0.154103	0.0643832	0.0461431	0.056541	0.0642884	0.0957174	0.101862	0.0513885	0.109698	0.0429438	0.113812	0.0991208	-0.108683	0.766947	0.953181
K06954	0	0	1	0	0	0	0	0	0	0	0	0	inf	0.340893	0.798296
K06956	0.108907	0	0.228761	0	0.116321	0.126979	0.0854954	0.147674	0.0805294	0	0.105334	0	0.471395	0.542703	0.895371
K06957	0	0	0	0.248504	0	0	0	0	0	0.473218	0.278278	0	-1.5965	0.387891	0.82001
K06958	0.0561755	0.0724322	0.0738686	0.0842301	0.13383	0.0384596	0.0858373	0.124344	0.0739681	0.0694358	0.0735283	0.113891	-0.237157	0.420707	0.836078
K06959	0.0834866	0.0971301	0.094142	0.086643	0.0969705	0.0748757	0.0671014	0.0853616	0.0980494	0.0750572	0.0556882	0.0854942	0.19215	0.151588	0.798296
K06966	0.0664595	0.0415745	0.0572943	0.112745	0.159854	0.100492	0	0.0694834	0.0640432	0.1097	0.111436	0.106918	0.222147	0.619861	0.92788
K06967	0	0.629395	0	0	0	0.370605	0	0	0	0	0	0	inf	0.16267	0.798296
K06968	0.277234	0	0	0	0	0.177938	0	0	0.544828	0	0	0	-0.259386	0.888073	0.976757
K06969	0.0619909	0	0.367655	0.230802	0	0.176079	0	0	0	0	0.163473	0	2.35536	0.117839	0.798296
K06972	0.075953	0.0804881	0.0536574	0.070636	0.0664977	0.111532	0.0988189	0.0539882	0.112183	0.0867218	0.0864736	0.10305	-0.238506	0.259121	0.798296
K06973	0	0	0	0.337485	0	0.662515	0	0	0	0	0	0	inf	0.17257	0.798296
K06975	0.0902548	0.0624006	0.0789626	0.0795477	0	0.050775	0.0590219	0.100001	0.0870039	0.0625353	0.132891	0.196606	-0.817938	0.0956446	0.798296
K06978	0.0544257	0	0.0723314	0.104357	0	0	0.0540653	0.0962994	0	0.458201	0.0292152	0.131105	-1.73416	0.236334	0.798296
K06979	0	0	0	0	1	0	0	0	0	0	0	0	inf	0.340893	0.798296
K06980	0.0944436	0	0.0940538	0.0608517	0.115822	0.112387	0.0844624	0.0773192	0.171038	0.0398892	0.0937986	0.0559343	-0.129596	0.777388	0.953361
K06989	0.216547	0	0	0	0	0	0	0	0	0	0	0.783453	-1.85516	0.501416	0.876682
K06992	0.0814218	0.10214	0.193977	0.0687066	0.0841224	0.118183	0	0.114542	0.0462996	0	0.12512	0.065488	0.8839	0.116869	0.798296
K06994	0	0	0	0	0	1	0	0	0	0	0	0	inf	0.340893	0.798296
K06997	0.125366	0.0329474	0.104306	0.114904	0.0932477	0.144696	0.0543944	0.059528	0.0399632	0.0989844	0.0911418	0.0405209	0.678576	0.0676208	0.798296
K06998	0.064218	0	0.0620934	0.165868	0.195262	0.0719556	0	0.0763871	0.0930145	0.0394082	0.116392	0.115401	0.344393	0.586283	0.916877
K06999	0.101473	0	0.0694832	0	0.0745482	0.105655	0.110105	0.0342397	0.0591927	0.104771	0.122696	0.217836	-0.885739	0.15621	0.798296
K07000	0.081802	0	0.0794696	0.260108	0.276396	0.13979	0	0	0.0559505	0	0.106483	0	2.36635	0.041795	0.798296
K07001	0.0607994	0	0	0	0.219127	0.239937	0.105959	0	0.0998046	0.126855	0.147517	0	0.11469	0.903391	0.977732
K07010	1	0	0	0	0	0	0	0	0	0	0	0	inf	0.340893	0.798296
K07014	0.130016	0	0	0.0637451	0.152133	0.0854955	0.153888	0.0710413	0.125484	0	0.100936	0.117261	-0.398446	0.517898	0.885824
K07018	0.0674627	0.128021	0.134035	0.0424699	0	0.0580956	0.113152	0.0726544	0.117126	0.0956026	0.119259	0.0521208	-0.406127	0.350692	0.804184
K07019	0.0524043	0.0888963	0.0995575	0.0920233	0.0681948	0.115785	0.0845635	0.0608178	0.0614041	0.127746	0.148607	0	0.0973414	0.816417	0.957379
K07027	0.128154	0.167202	0	0	0.212822	0.0437454	0	0.110294	0.0787904	0	0.103059	0.155933	0.300726	0.708374	0.945238
K07030	0.224463	0	0.235508	0.107598	0.176966	0.121723	0	0	0	0	0.133743	0	2.69533	0.0160032	0.798296
K07038	0	0	1	0	0	0	0	0	0	0	0	0	inf	0.340893	0.798296
K07039	0.0588672	0	0.0653586	0.0644992	0.369558	0.0475201	0	0	0.141728	0	0.0863715	0.166097	0.619931	0.587513	0.916877
K07040	0.0437112	0	0	0.17936	0	0.0928238	0.182067	0.138612	0.0731888	0.0912015	0.0642907	0.134745	-1.11477	0.108549	0.798296
K07042	0.128931	0	0	0.143093	0.197281	0.138058	0.0592182	0.0729727	0.0695928	0.0331292	0.10995	0.0477741	0.629362	0.332495	0.798296
K07053	0.106465	0.0294306	0.103865	0.0873287	0.0878914	0.0392372	0.0870507	0.153357	0.0571641	0.0667618	0.107964	0.0734847	-0.264938	0.458011	0.860747
K07054	0.0306467	0.162369	0.118843	0.0612113	0.0850305	0.0418003	0.1007	0	0.0440193	0.0719359	0.120411	0.163032	-0.000570192	0.999178	0.999387
K07056	0.114615	0.105359	0.123208	0.0154221	0.165539	0.0636292	0.0584523	0.0506414	0.0635071	0.101529	0.0461971	0.0919009	0.511815	0.235373	0.798296
K07058	0.0893849	0.0382563	0.0684289	0.0551744	0.108805	0.0927925	0.0658097	0.0874309	0.106869	0.0424856	0.0797459	0.164817	-0.272951	0.455159	0.860747
K07062	0.245229	0	0	0.120592	0.125316	0.135354	0	0	0	0.110271	0.16568	0.0975567	0.746153	0.400482	0.827751
K07063	0.152487	0	0.189943	0	0	0.06346	0.121347	0	0.256029	0	0.0882076	0.128526	-0.54964	0.561013	0.90639
K07064	0	0	0	0.13165	0.498169	0.125153	0	0	0.171316	0	0.0737117	0	1.62348	0.334691	0.798296
K07071	0.0915456	0.0778217	0.0210084	0.0573589	0.0713582	0.0819568	0.0968878	0.0207049	0.160482	0.157166	0.104666	0.059044	-0.578656	0.208929	0.798296
K07074	0	0	0	0	0	0	0	0	0.749806	0	0.250194	0	#NAME?	0.207187	0.798296
K07075	0	0	0.770495	0	0	0	0	0	0.229505	0	0	0	1.74726	0.51625	0.885824
K07076	0.130537	0.106676	0	0	0.256321	0.182176	0.118488	0	0.13281	0	0.0729909	0	1.05912	0.255358	0.798296
K07078	0	0	0	0	0	0	0.249783	0.593443	0	0	0.156774	0	#NAME?	0.110893	0.798296
K07082	0.0747704	0.14358	0.0607066	0.0851468	0.0660561	0.152204	0.13507	0	0.0264169	0.102789	0.128598	0.0246609	0.480272	0.36999	0.815453
K07084	0.0858115	0.0450986	0.14529	0.0618395	0.12017	0.0756894	0.0937445	0.163306	0.0892447	0.064407	0.055399	0	0.195921	0.681359	0.941997
K07085	0	0.328513	0	0.146842	0.0907934	0.0348989	0.169502	0	0	0.0878825	0.0694739	0.0720949	0.591258	0.570047	0.913349
K07088	0.045975	0.0688273	0.0761077	0.100936	0.0964758	0.0974216	0.118583	0.174315	0.0754698	0.0517994	0.0491111	0.0449781	-0.0822943	0.838542	0.966692
K07090	0.0916687	0.0302961	0.0762361	0.0925681	0.0765572	0.0578883	0.12409	0.0804736	0.0982621	0.107572	0.0966531	0.0677342	-0.434833	0.075669	0.798296
K07091	0.026078	0.0724708	0.225055	0.0871575	0.0901748	0.0560355	0.079534	0.0692877	0.0750629	0.0188926	0.0513276	0.148924	0.330204	0.579373	0.916816
K07093	0	0.692903	0	0	0	0.307097	0	0	0	0	0	0	inf	0.183326	0.798296
K07098	0.0465553	0.0225641	0.136506	0.210993	0.0570524	0.0780038	0.110912	0.0407024	0.0752644	0.0726063	0.0905376	0.058303	0.29927	0.581527	0.916816
K07099	0	0	0	0	0	0.268683	0.317142	0	0	0	0.414175	0	-1.44459	0.411785	0.835648
K07102	0.0651506	0	0.174087	0.0525659	0.111654	0.140803	0.124222	0	0.0264721	0.201882	0.0436287	0.0595347	0.256088	0.719815	0.948191
K07106	0.105523	0	0	0	0.250207	0.118294	0	0	0	0.220168	0	0.305808	-0.15004	0.903734	0.977732
K07107	0.152118	0.168022	0	0	0	0.0730954	0.16602	0.110749	0	0.0785613	0.251434	0	-0.625741	0.503253	0.876703
K07112	0.125597	0	0.0843635	0.160771	0	0.0370996	0	0.079947	0.0771007	0	0.208421	0.2267	-0.538034	0.542193	0.895325
K07115	0.0719408	0	0.10112	0.106018	0.146212	0.118302	0.113555	0.023616	0.0998735	0	0.101177	0.118187	0.2522	0.630166	0.92788
K07121	0.0749253	0	0	0.0886813	0.109665	0.0514262	0.0806034	0.289076	0.123752	0.096499	0	0.0853723	-1.05644	0.208051	0.798296
K07124	1	0	0	0	0	0	0	0	0	0	0	0	inf	0.340893	0.798296
K07125	0.114257	0	0.451522	0	0	0.195325	0	0	0.11974	0	0	0.119155	1.67172	0.284321	0.798296
K07126	0.192635	0.0422705	0.0958535	0.106417	0	0.075473	0.0509207	0.0254729	0.0958055	0.126367	0.0894545	0.0993297	0.0730125	0.892919	0.977112
K07131	0.111793	0	0.399017	0	0	0.265512	0.0867071	0	0.104794	0	0.0321767	0	1.79523	0.226106	0.798296
K07132	0	0	0	0	0	0	0	0	1	0	0	0	#NAME?	0.340893	0.798296
K07133	0.091054	0	0	0	0.22373	0.0460083	0	0.215737	0.0774449	0.204745	0.0541951	0.0870853	-0.825114	0.377222	0.816161
K07140	0.125631	0.514768	0	0	0	0.0475108	0.0908492	0.122183	0	0	0.0990579	0	1.14026	0.482189	0.869574
K07146	0	0	0	0	0	0.300229	0	0	0	0.60043	0.0993407	0	-1.22082	0.558895	0.904181
K07147	0.108302	0	0.102629	0.0898951	0.0533984	0.0751965	0.0403181	0.0470448	0.135437	0.196494	0.0439589	0.107326	-0.410033	0.459824	0.860747
K07148	0	0.517513	0	0	0	0.313645	0	0	0.168842	0	0	0	2.29945	0.275593	0.798296
K07149	0.0757535	0.274905	0	0	0.196979	0.0371319	0	0	0	0.232436	0.124042	0.0587529	0.493956	0.648726	0.935464
K07152	0	0	0	0	0	0.701079	0.171871	0	0	0	0.127051	0	1.22981	0.592271	0.917071
K07153	0	0	0	0.157484	0	0.183956	0.12182	0.210819	0.155861	0	0.0625365	0.107523	-0.947684	0.286044	0.798296
K07154	0.0425787	0	0.308746	0	0.176679	0	0.101661	0	0	0.0888386	0.0457117	0.235786	0.161771	0.885914	0.976757
K07160	0	0.157358	0.193318	0.0888156	0	0.145647	0	0.106439	0	0.153666	0	0.154758	0.496144	0.553799	0.900729
K07173	0.0802764	0.116416	0	0.0381945	0	0.0495628	0.0756796	0.385411	0.130796	0	0.0427708	0.0808926	-1.33088	0.252127	0.798296
K07175	0	0.790827	0	0	0	0	0	0	0	0.209173	0	0	1.91867	0.493305	0.874157
K07182	0.0800253	0.0611973	0.0362341	0.0705562	0.131159	0.0511741	0.0862321	0.0725159	0.0910952	0.102741	0.0924339	0.124636	-0.40459	0.157806	0.798296
K07184	0.249023	0	0	0	0	0	0.150049	0.522004	0	0	0.0789239	0	-1.59249	0.389013	0.82001
K07213	0	0.278209	0	0.527609	0.194181	0	0	0	0	0	0	0	inf	0.0842533	0.798296
K07215	0.134269	0.164302	0.127389	0.0508963	0.104899	0.106446	0.128758	0	0.036311	0.0821516	0.0237477	0.040831	1.14221	0.028021	0.798296
K07220	0.161318	0	0	0.150985	0.100925	0.0387932	0	0.440135	0	0	0.107843	0	-0.277726	0.841332	0.967787
K07224	0.0740986	0	0.0624691	0.135389	0.164778	0.111157	0.0598261	0.142694	0.0458139	0.0873466	0.0798505	0.036577	0.277225	0.588826	0.917071
K07225	0.130858	0.0815443	0	0	0.0799206	0.0271055	0.148088	0.195258	0.185981	0.0685528	0.0304083	0.0522831	-1.09125	0.128989	0.798296
K07226	0.101586	0	0	0.222845	0	0.215771	0.150034	0	0.141319	0	0	0.168445	0.232495	0.815171	0.957379
K07231	0	1	0	0	0	0	0	0	0	0	0	0	inf	0.340893	0.798296
K07234	0.0692738	0.0470369	0.282273	0	0	0.0291857	0.0936783	0.0375433	0.186129	0.0340889	0.124887	0.0959034	-0.419761	0.636594	0.92788
K07235	0.18902	0	0	0.0985487	0	0.0495527	0.0740264	0.167882	0	0.29069	0.0456018	0.0846787	-0.975479	0.326666	0.798296
K07236	0.246626	0	0	0	0	0.22366	0.185576	0.278438	0	0	0.0657004	0	-0.171676	0.888969	0.976757
K07237	0.30736	0	0	0	0	0.147704	0	0.214024	0	0	0.158988	0.171924	-0.260018	0.826489	0.960644
K07238	0	0	0.478974	0	0	0	0.31569	0	0	0	0.205336	0	-0.121406	0.944363	0.983611
K07243	0.0810122	0.0539886	0.159591	0.103557	0.0595833	0.0816968	0.04314	0.134016	0.0781901	0.0782539	0.0809333	0.0460386	0.228006	0.538459	0.894536
K07248	0.0490311	0	0	0.0940136	0	0.274826	0.1709	0	0.132803	0	0.187921	0.0905056	-0.478283	0.630884	0.92788
K07258	0.0917303	0.0194182	0.0423295	0.0740403	0.0775656	0.0516886	0.118821	0.0731035	0.122899	0.113404	0.110729	0.104271	-0.850325	0.00448823	0.798296
K07259	0.0386023	0	0.180008	0	0.108006	0.0584026	0.0827481	0.252806	0.0633672	0.080542	0.135518	0	-0.675612	0.414693	0.836078
K07260	0.110336	0.266827	0	0.144919	0.130809	0.15436	0	0	0	0.133522	0.059227	0	2.06629	0.0334669	0.798296
K07261	0.286789	0	0	0	0	0.193615	0	0	0.519596	0	0	0	-0.113144	0.949726	0.983611
K07262	0.0863465	0	0	0.0874795	0.0809336	0.138758	0.102775	0.119981	0.0762796	0.0722748	0.116646	0.118525	-0.624034	0.171913	0.798296
K07263	0.0593067	0.120972	0.158872	0.0798433	0.0745004	0.101434	0.0943415	0.0289958	0.0724979	0	0.0934737	0.115762	0.554544	0.205789	0.798296
K07265	0.0478031	0.111889	0.0471197	0	0.253878	0.0632266	0.0677315	0.0924315	0.114516	0.126093	0.0753117	0	0.138122	0.848742	0.969488
K07266	0.0934139	0.0531792	0.0307628	0.0880392	0.183015	0.0869415	0.112672	0	0.155075	0.0550576	0.117002	0.0248417	0.204349	0.724248	0.949282
K07267	0	0	0	1	0	0	0	0	0	0	0	0	inf	0.340893	0.798296
K07268	0.0798146	0.162433	0	0.313993	0	0	0.197456	0	0.150597	0.0957067	0	0	0.325933	0.770923	0.953181
K07270	0.115887	0	0.113065	0.123732	0.0842001	0.0261004	0.112628	0.0938834	0.124733	0.0199171	0.0982809	0.0875741	-0.214001	0.645343	0.932372
K07274	0.0906098	0	0.0549793	0.0745188	0.245391	0.0547231	0.199388	0.0566937	0	0.0724325	0.0468805	0.104383	0.116763	0.881042	0.976215
K07277	0.0933788	0.0442072	0.131758	0.0188313	0.109597	0.105707	0.0407524	0.103884	0.0554027	0.048789	0.127697	0.119994	0.0200849	0.961916	0.986637
K07278	0.103793	0.0228996	0.0972734	0.0743134	0.0869047	0.100568	0.0679519	0.0874462	0.0865346	0.0652447	0.13956	0.06751	-0.0822431	0.784705	0.953361
K07280	0.083793	0	0.0703825	0.126702	0.111376	0.0932395	0.10487	0.112052	0.0982342	0.0553699	0.0778501	0.0661305	-0.083742	0.816984	0.957379
K07286	0	0.158927	0	0.160888	0.130893	0	0.125068	0	0	0	0.11853	0.305694	-0.285378	0.789087	0.953361
K07288	0	0	0	0	0	0	0	0	0	1	0	0	#NAME?	0.340893	0.798296
K07300	0.135013	0	0	0.0877039	0	0.174802	0.0709189	0.0724872	0.0906195	0.197452	0.112775	0.0582285	-0.599892	0.389355	0.82001
K07301	0	0	0	0	0	0.182785	0	0	0	0	0.310046	0.507169	-2.16057	0.291002	0.798296
K07304	0.101098	0	0.165998	0.114443	0.0281356	0.129127	0.070931	0.0673486	0.0751867	0.0611517	0.116053	0.070528	0.224364	0.642489	0.930677
K07305	0.0940431	0	0	0.100014	0.0453895	0.132665	0.13031	0.0504825	0.175887	0.0587042	0.0998594	0.112645	-0.754773	0.180452	0.798296
K07306	0.148962	0	0.0399371	0.156742	0.0588211	0.0528631	0.195991	0.178071	0.0257907	0.0246473	0.052758	0.0654162	-0.246867	0.732484	0.951498
K07307	0.0948947	0.136599	0	0.259284	0.141754	0.163029	0	0	0	0.0989968	0.105443	0	1.9603	0.0365282	0.798296
K07308	0.0934976	0	0	0.0919358	0	0.347411	0.0986025	0.113483	0.149545	0	0.105525	0	0.189812	0.860319	0.972594
K07316	0.0955146	0.0449657	0.134783	0.116956	0.0773549	0.109837	0.0411519	0.0666835	0.067207	0.033552	0.109041	0.102953	0.462175	0.175249	0.798296
K07317	0	0	0.495795	0	0	0	0.504205	0	0	0	0	0	-0.0242638	0.990746	0.995984
K07318	0.110312	0	0	0	0	0.157989	0.209413	0	0.107786	0	0.4145	0	-1.4474	0.319662	0.798296
K07320	0.084716	0.079508	0.0854114	0.0596098	0.0777688	0.0945415	0.0822633	0.104656	0.109466	0.0568647	0.0955665	0.0696278	-0.106487	0.539072	0.894574
K07321	0	0.117644	0.190552	0.1332	0	0	0.424445	0	0.134158	0	0	0	-0.33975	0.806822	0.956486
K07334	0.13892	0	0	0	0	0.112046	0.617049	0	0	0	0.131984	0	-1.57753	0.444351	0.854813
K07335	0	0	0	0	0	1	0	0	0	0	0	0	inf	0.340893	0.798296
K07341	0.237593	0	0	0.215302	0	0.205419	0	0	0	0	0.128411	0.213276	0.9461	0.414546	0.836078
K07389	0.0445401	0.10295	0.0783314	0	0.19221	0.0875671	0.0895993	0.0962074	0.0518068	0.0265517	0.0881206	0.142116	0.0323088	0.953014	0.983611
K07390	0.0493697	0	0.0784209	0.08976	0.229459	0.0634602	0.0342789	0.0854237	0.0703875	0.0759221	0.0960801	0.127438	0.0604299	0.920197	0.981598
K07391	0.0836246	0.0778259	0.0577828	0.0837559	0.0146087	0.0898438	0.0851146	0.165675	0.100341	0.100817	0.0779982	0.0626133	-0.540364	0.128978	0.798296
K07393	0	0	1	0	0	0	0	0	0	0	0	0	inf	0.340893	0.798296
K07397	0.0536457	0.07602	0.129459	0.040024	0.125716	0.105776	0.112591	0.0479657	0.0603068	0.103219	0.0591617	0.0861158	0.177041	0.597932	0.919209
K07399	0	0	0.469593	0.121891	0	0.0506956	0.106527	0.0702292	0	0.0695063	0.111558	0	0.843742	0.555833	0.901903
K07400	0.0922365	0.0956287	0.0634448	0.131878	0	0.085433	0.0817635	0.0646845	0.0927252	0.0900568	0.148283	0.0538658	-0.181319	0.651833	0.935779
K07444	0.0877988	0.0433319	0.0446358	0.101515	0.062611	0.148127	0.026691	0.0303386	0.148243	0.0550942	0.135365	0.116249	-0.0691488	0.887815	0.976757
K07447	0.147863	0.201003	0.0518425	0.042634	0	0.0526892	0.110439	0.0853263	0	0	0.0451163	0.263087	-0.0229011	0.979675	0.992641
K07448	0	0	0	0	0	0.641193	0	0	0	0	0.358807	0	0.837552	0.708784	0.945238
K07450	0.0477615	0.149215	0.0702581	0.0291782	0.0768087	0.193894	0.113696	0.0855154	0	0.062872	0.14299	0.0278113	0.389658	0.523788	0.886978
K07452	0.038464	0.224795	0.120173	0	0.0912028	0.0659057	0.0837923	0.145837	0.22983	0	0	0	0.234464	0.794238	0.953361
K07455	0.0435595	0.198769	0.156913	0.125283	0	0	0.0444098	0.144137	0.167679	0	0.11925	0	0.141642	0.862273	0.973306
K07456	0.0946181	0	0	0.181423	0	0.323382	0	0	0	0.197416	0.20316	0	0.581497	0.638105	0.92788
K07459	0	0	0	0	0	0	0	0	0	0	0.303175	0.696825	#NAME?	0.184823	0.798296
K07460	0.15348	0.047258	0	0.130934	0.0848496	0.0782442	0.131022	0.0414918	0.201555	0.0708956	0.0602699	0	-0.0302076	0.963323	0.987055
K07461	0.153161	0	0.198392	0	0	0.168285	0	0	0.29472	0	0.185441	0	0.114544	0.921643	0.981637
K07462	0.0884788	0.146873	0.0775551	0.0508772	0.0815865	0.0744201	0.0712771	0.0834532	0.104583	0.0832424	0.0707038	0.0669494	0.114268	0.654247	0.935779
K07467	0.615703	0	0	0	0	0	0	0	0.384297	0	0	0	0.680013	0.756414	0.95249
K07473	0.243391	0	0	0	0.135154	0.0519502	0	0	0	0.192664	0.0611943	0.315647	-0.403711	0.737673	0.951833
K07474	0.161408	0	0	0.191042	0	0.15528	0	0.228949	0.263322	0	0	0	0.0446086	0.968955	0.989465
K07478	0.0864382	0.0972226	0.0734689	0.082318	0.0623438	0.0572129	0.099163	0.110075	0.0803873	0.116233	0.0483839	0.086754	-0.237109	0.272458	0.798296
K07480	0	0	0	0	1	0	0	0	0	0	0	0	inf	0.340893	0.798296
K07481	0.105291	0	0	0	0	0.106216	0.115126	0	0.37267	0.0644008	0.236296	0	-1.89839	0.16468	0.798296
K07482	0.113237	0	0.216539	0.0928836	0.03658	0.133997	0.0696354	0.0879167	0.0506491	0	0.141609	0.056954	0.544412	0.413725	0.836078
K07483	0.0700086	0.0975884	0.0397153	0.0653218	0.168422	0.0917504	0.0409665	0.0786747	0.0397054	0.04869	0.178665	0.0804921	0.189593	0.70465	0.945238
K07485	0	0	0	0	0	0	0	0	0	1	0	0	#NAME?	0.340893	0.798296
K07486	0.0963298	0.0825385	0	0.109944	0.067979	0.222624	0.138402	0	0.0508272	0	0.0874126	0.143944	0.462197	0.518881	0.885824
K07487	0	0	0	0	0	1	0	0	0	0	0	0	inf	0.340893	0.798296
K07488	0.0589536	0.0785867	0.129944	0.0544297	0.0439344	0.0654082	0.0953133	0.0808138	0.0838131	0.0496767	0.0960293	0.163098	-0.399234	0.273437	0.798296
K07491	0.0214763	0.0850154	0.0500735	0.211044	0.0802035	0.0677246	0.0374282	0.0493502	0.0712135	0.067214	0.0465742	0.212683	0.0896888	0.894115	0.977256
K07492	0.074324	0	0	0.142511	0.176231	0.216765	0	0.170788	0	0	0.0821866	0.137193	0.644314	0.469881	0.86877
K07493	0	0	0	0	0	0.0836245	0	0	0.150617	0.765758	0	0	-3.45394	0.295833	0.798296
K07494	0.145938	0.0515038	0.0716531	0.0740131	0.079381	0.0569651	0.09004	0.0173987	0.208369	0.0388749	0.093241	0.0726216	-0.11863	0.826962	0.960644
K07496	0.0295906	0.135284	0.0250427	0.0822749	0.157771	0.0951011	0.120173	0.0123405	0.0183365	0.13121	0.102568	0.0903075	0.14476	0.789282	0.953361
K07497	0.0467376	0.0643205	0.0967724	0.0453619	0.0770262	0.0587461	0.070488	0.238031	0.0966924	0.0665733	0.0492461	0.0900049	-0.651616	0.234033	0.798296
K07498	0.0896822	0.516383	0	0	0	0	0.156295	0	0	0.23764	0	0	0.621515	0.716424	0.947197
K07501	0.0507037	0.0479803	0.0859477	0.032768	0.0830521	0.0629456	0	0.0421908	0.150004	0.138796	0.131462	0.174151	-0.808844	0.151516	0.798296
K07503	0	0.92039	0	0	0	0.0796097	0	0	0	0	0	0	inf	0.296471	0.798296
K07504	0	0	0.779959	0	0	0	0	0	0	0	0.220041	0	1.82562	0.505342	0.879254
K07511	0	0	0	0	0	0	0.621756	0.2578	0	0	0.120445	0	#NAME?	0.127042	0.798296
K07533	0	0.105375	0.190307	0	0	0.0343596	0	0.336426	0.164628	0	0	0.168906	-1.02143	0.399541	0.827098
K07552	0.133919	0.067878	0.0617519	0.0459611	0.113859	0.057374	0.0672502	0.0720566	0.150813	0.0327953	0.100742	0.0956006	-0.111186	0.773132	0.953181
K07559	0.0914619	0	0	0.0740161	0	0.0633906	0.0763651	0	0.0570868	0.333048	0.240439	0.064193	-1.75246	0.133665	0.798296
K07560	0.0899705	0.0593214	0	0.0651443	0.174916	0.0875903	0.0422148	0.114576	0.0790091	0.0882807	0.0337729	0.165204	-0.133152	0.806443	0.956486
K07566	0.0504859	0.0900797	0.144631	0.0703427	0.121976	0.0791997	0.115012	0.110046	0.0658288	0.030646	0.0817778	0.039975	0.328703	0.370053	0.815453
K07568	0.106808	0.0664997	0.0568717	0.089731	0.12597	0.135196	0.0637645	0.0498932	0.0626391	0.0506038	0.112633	0.0793903	0.472038	0.123953	0.798296
K07574	0.265762	0	0	0	0	0	0.136338	0	0.091077	0	0.301995	0.204829	-1.46611	0.261347	0.798296
K07584	0	0	0	0	0	0.138495	0	0.698366	0	0	0.163139	0	-2.63702	0.325026	0.798296
K07586	0	0	0.618395	0	0	0.381605	0	0	0	0	0	0	inf	0.159833	0.798296
K07636	0.117643	0.0268375	0.100849	0.0366419	0.0844351	0.0912475	0.138253	0.106033	0.0867642	0.0388996	0.0550432	0.117353	-0.244956	0.525273	0.88815
K07638	0.0871341	0.0774667	0.0202975	0.0837642	0.100769	0.0945614	0.054618	0.0751069	0.0904194	0.123678	0.10731	0.0848751	-0.208147	0.455441	0.860747
K07639	0.0578048	0.0560958	0.0940264	0.124309	0.0592209	0.0716258	0.11916	0.0792361	0.0567976	0.0651697	0.103641	0.112913	-0.213431	0.441501	0.852976
K07640	0.0904124	0	0	0	0.332522	0.0538321	0.115013	0	0	0.300174	0.108047	0	-0.134174	0.915824	0.981082
K07641	0.0632194	0.0451628	0.0731516	0.0357941	0.0937345	0.0546159	0.148725	0.122922	0.0618028	0.100156	0.0901019	0.110615	-0.79464	0.0125436	0.798296
K07645	0	0	0.286507	0.324988	0	0.388505	0	0	0	0	0	0	inf	0.0523258	0.798296
K07646	0	0	0	0	0	1	0	0	0	0	0	0	inf	0.340893	0.798296
K07648	0.0338416	0	0	0.0796114	0.0674307	0.130631	0.348417	0.0653481	0	0	0.0873182	0.187403	-1.14413	0.307298	0.798296
K07651	0	0	0	0	0	0.112635	0	0.25286	0.13895	0	0.0908747	0.40468	-2.97788	0.0827552	0.798296
K07652	0	0	0	0.181278	0	0.6939	0.124822	0	0	0	0	0	2.8097	0.304032	0.798296
K07657	0.147817	0.0517521	0.150763	0.0795978	0.0732873	0.107847	0.146723	0	0.0235641	0.134104	0.0606727	0.0238716	0.651793	0.249194	0.798296
K07658	0.0581192	0.205795	0	0.0813426	0	0.136872	0.0602555	0	0.214487	0.127902	0.115227	0	-0.103177	0.902122	0.977732
K07659	0.0753653	0.114707	0.112646	0.115506	0.0436504	0.0715239	0.0840483	0.0599779	0.0621413	0.061492	0.0807251	0.118216	0.193027	0.482221	0.869574
K07661	0.113293	0.0294107	0.169113	0.0626814	0	0.0921756	0.103974	0.0687807	0.0335391	0.0935715	0.139177	0.0942852	-0.192607	0.706769	0.945238
K07662	0.0324648	0.0741784	0	0.140801	0.122187	0	0	0.378331	0.107853	0	0.0276615	0.116523	-0.77011	0.510078	0.881564
K07663	0.114873	0.122942	0	0.191602	0.152896	0.0630508	0.229966	0	0	0	0.0458458	0.0788258	0.863766	0.315938	0.798296
K07667	0	0	0	0	0	1	0	0	0	0	0	0	inf	0.340893	0.798296
K07668	0.183539	0	0.160192	0.119635	0.123189	0.0980213	0.0537341	0	0.119558	0	0.026064	0.116067	1.11792	0.102212	0.798296
K07669	0.0978697	0	0	0.375316	0	0.223889	0.197855	0	0	0	0.105071	0	1.20235	0.381492	0.818619
K07673	0	0	0	0.178071	0	0	0.479077	0	0	0	0	0.342852	-2.20656	0.27662	0.798296
K07674	0.285673	0	0	0	0	0.224054	0.206596	0	0	0	0.104317	0.17936	0.0561398	0.962287	0.986637
K07678	0.076496	0.0484674	0.0723753	0.0657491	0.121785	0.0606203	0.144793	0.0515122	0.0610403	0.0969342	0.0874834	0.112744	-0.315805	0.32014	0.798296
K07684	0	0	0	0	0	0.592117	0	0	0	0	0.407883	0	0.537728	0.802964	0.955882
K07685	0.0681215	0.112948	0.172967	0.0683864	0.0845677	0.0650118	0.131773	0	0.0819654	0.110134	0.03829	0.0658347	0.418419	0.37815	0.816303
K07686	0	0.32523	0	0.0929646	0.18049	0	0.147869	0	0	0.10116	0.0520516	0.100235	0.577058	0.590886	0.917071
K07688	0	0	0.468953	0	0	0	0.531047	0	0	0	0	0	-0.179398	0.931888	0.983463
K07689	0.0294776	0	0.159108	0.0305214	0.206539	0.0921502	0.088104	0.0399644	0.147101	0.0673465	0.0357606	0.103927	0.102741	0.87782	0.975826
K07712	0	0	0	0	0	0.438986	0	0	0.192376	0	0.368638	0	-0.353861	0.837786	0.966672
K07715	0.0375773	0.161194	0.148068	0	0.228097	0.0750033	0.0681081	0.0863485	0	0	0	0.195604	0.892698	0.313408	0.798296
K07724	1	0	0	0	0	0	0	0	0	0	0	0	inf	0.340893	0.798296
K07735	0.0713084	0	0.0839873	0.0975425	0.0547334	0.107871	0.0645713	0.0929096	0.181497	0.104914	0.0711885	0.0694772	-0.492695	0.266569	0.798296
K07738	0.073145	0.0549821	0.022932	0.0849557	0.148077	0.104958	0.0777164	0.0658273	0.0631702	0.114361	0.0800648	0.109811	-0.0632049	0.856424	0.972594
K07741	0.0258787	0	0.0868867	0	0.154631	0.135383	0.220091	0	0	0.0842318	0.109465	0.183433	-0.568272	0.502607	0.876682
K07751	0.0940368	0	0	0.170102	0.0701171	0.0539028	0	0.118236	0.193685	0.13327	0.0361918	0.130458	-0.656508	0.361912	0.809376
K07773	0.0890117	0	0	0.239136	0.248022	0.0458337	0	0	0.0908068	0	0.194362	0.0928277	0.71855	0.486585	0.869574
K07783	0	0	0	1	0	0	0	0	0	0	0	0	inf	0.340893	0.798296
K07787	0	0	0	0	0.69656	0.30344	0	0	0	0	0	0	inf	0.18472	0.798296
K07789	0.101906	0.0534737	0.0780297	0.0320849	0.0503894	0.0995877	0.107317	0.0384513	0.0274684	0.137908	0.0772476	0.196137	-0.492526	0.345606	0.801385
K07792	0.14637	0.090223	0	0.0664076	0.147748	0.0603945	0.0900912	0.168759	0.0401454	0.0699701	0.0510959	0.0687954	0.0643115	0.903068	0.977732
K07793	0.104946	0	0.0218473	0.133313	0.100425	0.09172	0.105819	0.115625	0.0615263	0.0795706	0.123633	0.0615747	-0.276391	0.523944	0.886978
K07794	0.202485	0	0	0.0707195	0	0.139502	0	0.4102	0.0605441	0.0769538	0.0395964	0	-0.508967	0.697795	0.945238
K07795	0.0829928	0	0	0.141302	0.0416038	0.0929108	0.114059	0.199578	0.0878478	0	0.179141	0.0605654	-0.837538	0.245008	0.798296
K07796	0.194559	0	0	0.109721	0	0.165326	0	0	0	0.372508	0.157885	0	-0.175609	0.891499	0.977112
K07806	1	0	0	0	0	0	0	0	0	0	0	0	inf	0.340893	0.798296
K07811	0	0	0	0	0	0	0	0.241264	0.344703	0.414033	0	0	#NAME?	0.0579307	0.798296
K07812	0.114671	0	0.0657644	0.142904	0.0751346	0.0976481	0.0891505	0.123751	0.0892205	0.0296477	0.0848949	0.0872121	-0.0223742	0.957336	0.985235
K07821	0.0514678	0	0	0	0.209054	0.0407895	0.158334	0	0.0734665	0	0.0480477	0.418841	-1.2134	0.385408	0.82001
K07823	0	0	0	0	0	0	0	0	1	0	0	0	#NAME?	0.340893	0.798296
K07862	0.1044	0.0644506	0.114807	0.0475683	0.0341969	0.0799949	0.0954741	0.0864379	0.0821547	0.0572634	0.134613	0.0986394	-0.316246	0.297026	0.798296
K08055	0	0	0	0	0	0	0	0.165666	0.426338	0.262665	0.145331	0	#NAME?	0.0311054	0.798296
K08057	0.156548	0.329007	0	0	0	0	0	0.235623	0.278823	0	0	0	-0.0833839	0.952004	0.983611
K08068	0.0229961	0.139379	0.0705487	0.0580175	0.284829	0.0506043	0.094128	0.0695296	0.0496698	0.0953294	0.0649688	0	0.745432	0.339004	0.798296
K08083	0.0575553	0.0787518	0.166228	0.0431939	0.11035	0.129166	0	0.119457	0.0733485	0.0516502	0.118664	0.051635	0.496784	0.310041	0.798296
K08092	0.13253	0	0	0.193128	0.0837984	0.121754	0.0615917	0.239571	0.125891	0	0.0417359	0	0.180347	0.835897	0.965593
K08097	0	0	0.270689	0	0.445954	0.158717	0	0	0	0	0.12464	0	2.81211	0.139827	0.798296
K08151	0	0	0.249145	0	0	0.608859	0	0	0	0	0.141996	0	2.59513	0.279581	0.798296
K08159	0	0	0.706705	0	0	0	0	0.107984	0	0.185311	0	0	1.26876	0.58523	0.916877
K08168	0	0	0	0	0	1	0	0	0	0	0	0	inf	0.340893	0.798296
K08170	0.0502249	0	0.0693195	0.0608809	0.168596	0.0906734	0.0803201	0.0707502	0.1044	0.109209	0.106292	0.0893347	-0.349712	0.414104	0.836078
K08177	0	0	0	0	0	0.237869	0	0	0	0	0.762131	0	-1.67988	0.526228	0.888303
K08218	0.0937012	0.0953917	0.0526436	0.0216464	0.0873985	0.0817984	0.0554825	0.135415	0.126665	0.0588866	0.0696898	0.121281	-0.391451	0.269636	0.798296
K08234	0.351385	0	0	0	0	0	0	0	0	0	0	0.648615	-0.884309	0.695483	0.945238
K08281	0	0	0.273655	0.0901994	0	0.0938944	0.0426313	0.170253	0.0440161	0.0642888	0.0252516	0.19581	-0.244403	0.795246	0.953361
K08300	0.077208	0.0971404	0.0394339	0.0345374	0.0545399	0.0696355	0.0988904	0.0896794	0.11036	0.102513	0.0981413	0.127922	-0.752405	0.00339672	0.798296
K08301	0.0611386	0.128347	0.0637557	0.0360871	0.0821867	0.0748345	0.146187	0.123763	0.0877931	0.0546137	0.0724399	0.0688545	-0.310801	0.372476	0.815453
K08303	0.0782019	0	0.145611	0.0587659	0.0731034	0.138945	0.058288	0.137639	0.0821538	0.0423772	0.071095	0.11382	-0.0310067	0.947334	0.983611
K08304	0.13038	0	0.0915977	0	0.0582197	0.15262	0.127946	0.126384	0.110841	0.0512301	0.150781	0	-0.390056	0.539205	0.894574
K08306	0.0841762	0	0	0.122665	0	0.0848287	0.0419142	0.292905	0.0394796	0.10036	0.0960503	0.137621	-1.28008	0.148049	0.798296
K08307	0.0887144	0.0770036	0.0799764	0.0268172	0.0607577	0.0557329	0.100878	0.120343	0.121497	0.0826447	0.0780349	0.1076	-0.651388	0.0106797	0.798296
K08309	0.0823728	0.0146778	0.0593188	0.103986	0.132146	0.0711115	0.0630674	0.0970538	0.0845934	0.0420282	0.123797	0.125847	-0.210352	0.58093	0.916816
K08310	0	0	0	0	0	0	0	0	0	0	1	0	#NAME?	0.340893	0.798296
K08311	0.0863604	0	0.108728	0.0351682	0.0748303	0.0768142	0.083859	0.141455	0.0706992	0.141144	0.0542896	0.126652	-0.694636	0.108651	0.798296
K08312	0.0880303	0	0	0.0902629	0	0.136865	0	0.432693	0	0	0.14353	0.108619	-1.1197	0.417907	0.836078
K08316	0.0553723	0.0746504	0	0	0.039666	0.108556	0.125364	0.0768819	0.219688	0.0349039	0.0614222	0.203495	-1.37515	0.0661959	0.798296
K08319	0.0613971	0	0	0.128786	0.195409	0	0.0718127	0.160021	0.135283	0	0.247291	0	-0.672121	0.480011	0.869574
K08324	0	0	0	0	0	0.192254	0.367624	0	0	0.440122	0	0	-2.07089	0.288209	0.798296
K08348	0.072811	0.102238	0.0520748	0.0813677	0	0.101779	0.0778484	0.104698	0.0366633	0.133743	0.0479561	0.18882	-0.523475	0.311654	0.798296
K08357	0.122816	0.124192	0.0295821	0.0486551	0.0601677	0.111704	0.159646	0.0690968	0.0433207	0.0529443	0.131036	0.0468396	-0.0166363	0.971618	0.990041
K08369	0	0	0	0.360701	0	0	0.639299	0	0	0	0	0	-0.825685	0.712221	0.945238
K08426	0	0	0	0	0	0	0	0	0	0	0	1	#NAME?	0.340893	0.798296
K08478	0	0	0	0.370593	0	0	0.336836	0	0	0	0.292571	0	-0.764159	0.64504	0.932372
K08483	0.0782662	0.0424551	0.0648202	0.0895782	0	0.123661	0.105328	0.0716611	0.171038	0.114751	0.0953798	0.0430621	-0.592298	0.201845	0.798296
K08591	0.290826	0	0	0.0865896	0	0.13006	0.260504	0	0	0	0.138659	0.0933616	0.0431422	0.969531	0.989465
K08602	0	0	0.572257	0	0	0	0.427743	0	0	0	0	0	0.41992	0.843759	0.969036
K08641	0	0	0	0	0	1	0	0	0	0	0	0	inf	0.340893	0.798296
K08660	0	0	0	0	0	0.364936	0	0	0.635064	0	0	0	-0.799258	0.719965	0.948191
K08678	0.218353	0	0	0	0	0	0	0	0.638148	0	0.1435	0	-1.83986	0.415059	0.836078
K08680	0	0	0	0.465201	0	0.16634	0	0.25113	0	0	0.117329	0	0.777375	0.628704	0.92788
K08681	0.0691866	0	0.112086	0	0.217963	0.109239	0.0583068	0.0835968	0.159961	0	0.069744	0.119916	0.0489132	0.945457	0.983611
K08717	0.0291679	0	0	0.125152	0.285348	0.126226	0.086736	0.0937408	0.0910731	0.0438345	0.043796	0.0749249	0.382489	0.642411	0.930677
K08721	0	0	0.126207	0.10379	0.35424	0.0498273	0.0943355	0	0.0897446	0	0.0819387	0.0999169	0.793039	0.454618	0.860747
K08723	0	0.163668	0	0.109005	0	0.184454	0.266514	0	0.186642	0	0.0897179	0	-0.248022	0.811937	0.957379
K08738	0.0737184	0.116611	0.223821	0	0.137339	0.0524208	0.224477	0	0.0871018	0.0845111	0	0	0.608508	0.486468	0.869574
K08770	0	1	0	0	0	0	0	0	0	0	0	0	inf	0.340893	0.798296
K08869	0.0763557	0	0.144915	0.0548536	0.0716952	0.0892155	0.090133	0.0350914	0.145813	0.0839047	0.10908	0.0989423	-0.365295	0.406889	0.833658
K08898	0	0	0	0	0	0	0	0	0	0	0	1	#NAME?	0.340893	0.798296
K08956	0	0.50684	0	0.378552	0	0.114609	0	0	0	0	0	0	inf	0.0959003	0.798296
K08968	0	0	1	0	0	0	0	0	0	0	0	0	inf	0.340893	0.798296
K08973	0.0646144	0.03407	0.125544	0.155888	0.0998942	0.0833733	0.0218616	0.135968	0.0930516	0.0637039	0.0881721	0.0338588	0.367754	0.411815	0.835648
K08974	0	0	0.601332	0.125513	0	0	0	0	0	0.273155	0	0	1.41193	0.500736	0.876682
K08990	0.0828594	0	0	0.224353	0.119073	0.114651	0.10721	0.136743	0.0647112	0	0.104052	0.0463481	0.236763	0.740027	0.951833
K08992	1	0	0	0	0	0	0	0	0	0	0	0	inf	0.340893	0.798296
K08994	0	0	1	0	0	0	0	0	0	0	0	0	inf	0.340893	0.798296
K08996	0.139195	0	0.199718	0.201198	0.101553	0	0	0.0984166	0	0.0893611	0.0915012	0.0790574	0.840504	0.284583	0.798296
K08997	0.153416	0.18201	0	0.107752	0	0.0256088	0.167473	0	0.135144	0.146564	0.0301657	0.0518659	-0.180354	0.815636	0.957379
K08998	0.0698532	0.171415	0	0.0764829	0.127798	0.112965	0.17023	0.0447117	0.073144	0.0405977	0.112803	0	0.339226	0.582854	0.916816
K09000	0.192477	0.0563145	0.0606575	0.126771	0	0.148326	0.145563	0.0764122	0.0947236	0.0775439	0.02121	0	0.492633	0.450936	0.860747
K09001	0.0570554	0.143653	0.115926	0.0618173	0.0844393	0.0468247	0.0843826	0.0897155	0.0536996	0.125462	0.0736377	0.063387	0.0560749	0.86502	0.973433
K09013	0	0	0	0	0	0	0	0	0	0	1	0	#NAME?	0.340893	0.798296
K09014	0.0513643	0	0	0	0	0.44707	0.210363	0.236059	0	0	0.0551437	0	-0.0090353	0.995281	0.997538
K09016	0.075747	0.0554527	0.144988	0.0416353	0.0458421	0.0741645	0.15464	0.104766	0.0913024	0.0633676	0.083644	0.0644503	-0.360639	0.341875	0.79876
K09022	0.0793318	0.12773	0	0.148467	0.0633697	0.0695113	0.103831	0	0.0627722	0.0687656	0.119645	0.156576	-0.0668967	0.902566	0.977732
K09024	0.0883366	0	0.0740687	0.0534318	0.0925045	0.125972	0.0563351	0.275346	0.0873708	0.0808175	0.0658171	0	-0.381266	0.614693	0.925409
K09117	0.0279786	0.107936	0.16863	0.0367482	0.0752967	0.0546971	0	0.113154	0.045928	0.078224	0.138021	0.153386	-0.16588	0.771573	0.953181
K09125	0.193185	0	0	0.100542	0.139601	0.0419213	0.117035	0.105695	0.30202	0	0	0	-0.142947	0.889876	0.976757
K09136	0.221704	0	0.037594	0.0315348	0.191159	0.0360037	0.231265	0	0.0338791	0.0672837	0.0605861	0.0889908	0.10389	0.907921	0.979224
K09157	0.362231	0	0	0	0	0	0	0	0	0	0.637769	0	-0.816126	0.715008	0.946522
K09158	0.0831566	0	0	0	0.149375	0.101052	0.227265	0.144761	0	0	0.0676328	0.226757	-0.998376	0.294639	0.798296
K09160	0.078658	0	0	0.0648481	0.129806	0.0989326	0.0595365	0.0818368	0.137532	0.124379	0.0773856	0.147085	-0.753951	0.134399	0.798296
K09163	0	0.519684	0	0	0	0.235261	0	0	0.148158	0	0.0968966	0	1.62327	0.375427	0.815453
K09228	0	0	0	0	0	0	0	0	0	0	0	1	#NAME?	0.340893	0.798296
K09291	0.0493127	0.16391	0.104524	0.0859577	0.106297	0.117671	0.0937534	0	0.0735898	0.133755	0.0712299	0	0.753434	0.140148	0.798296
K09457	0.127885	0	0	0	0	0	0	0	0.449247	0	0.422868	0	-2.76967	0.218331	0.798296
K09458	0.0473715	0.0621711	0.0854752	0.141244	0.0853632	0.0918047	0.102723	0.0743028	0.0755526	0.0749357	0.0932893	0.0657666	0.0775213	0.760229	0.95249
K09472	0	0	0.227276	0	0.139835	0	0	0	0.184016	0.202366	0	0.246507	-0.785737	0.495357	0.874725
K09490	0.179575	0	0	0	0	0.260229	0.560196	0	0	0	0	0	-0.349071	0.85194	0.970319
K09553	0	0	0	0	0	0	0	1	0	0	0	0	#NAME?	0.340893	0.798296
K09640	0	0	0	0	0	0.344718	0	0	0.473951	0	0.181331	0	-0.9267	0.606956	0.921187
K09650	0	0	0	0.328616	0	0.1562	0	0	0	0	0.515184	0	-0.0876519	0.961541	0.986637
K09685	0	0	0	0	0	0.214326	0	0	0.785674	0	0	0	-1.87413	0.498948	0.875993
K09689	0.102808	0.321099	0.0549782	0	0.111822	0.0883273	0.050957	0	0.0774148	0	0.0759448	0.116649	1.08107	0.247866	0.798296
K09691	0	0	0	0	0	0	0	0	1	0	0	0	#NAME?	0.340893	0.798296
K09693	0.0507167	0.20565	0	0	0.188852	0	0.111418	0.101769	0	0.171396	0.038344	0.131855	-0.317406	0.707706	0.945238
K09696	0	0	0	0	0	0.610976	0	0	0	0	0.389024	0	0.651257	0.765562	0.953181
K09710	0.0595873	0.1653	0.192581	0	0.0262503	0.0420417	0.134301	0.0498816	0.105832	0.0452919	0.0601264	0.118806	-0.0821958	0.897252	0.977732
K09747	0.105736	0	0	0.112881	0.10607	0.0277102	0.147823	0.121929	0.0867847	0.228694	0.0623713	0	-0.877906	0.236487	0.798296
K09748	0.100151	0.0394632	0.0287927	0.0982654	0.0606119	0.0471584	0.0611212	0.0573211	0.127305	0.114915	0.121971	0.142924	-0.740398	0.0548114	0.798296
K09760	0.203776	0	0	0	0	0.325174	0.122884	0	0.196768	0	0.151398	0	0.167251	0.890619	0.976757
K09761	0.0737913	0.0523256	0.0993734	0.139921	0.0624886	0.0988098	0.0228061	0.0419734	0.0425153	0.0817213	0.146051	0.138223	0.154283	0.730426	0.951037
K09765	0.148721	0.0574713	0.106586	0.057415	0.0326601	0.0991568	0.161426	0.103211	0.0819232	0.0208255	0.0648299	0.0657744	0.0115983	0.979824	0.992641
K09767	0.0930117	0.121717	0	0.0405325	0.0937303	0.0202295	0.0736809	0.242876	0	0.15878	0.116422	0.0390201	-0.772652	0.31059	0.798296
K09768	0.202014	0.112385	0.0455083	0.0610026	0.205484	0.0620838	0.0340159	0.100466	0	0.0728961	0.104144	0	1.14408	0.106132	0.798296
K09773	0.116078	0.0945734	0.0723535	0.0791697	0.0994418	0.0770379	0.0226283	0.0596722	0.0690573	0.0780216	0.0996675	0.132299	0.223512	0.455921	0.860747
K09774	0.163244	0	0	0	0.129455	0.0965337	0	0.250914	0	0	0.259074	0.100779	-0.649988	0.547537	0.898973
K09780	0	0	0	0.351054	0.335576	0.128988	0	0	0.184382	0	0	0	2.14519	0.192406	0.798296
K09781	0.0458372	0.0787059	0.115584	0.156209	0.116464	0.0952631	0.0357333	0.0603076	0.123112	0.107045	0.0489165	0.0168211	0.633603	0.146135	0.798296
K09788	0.134121	0.0868791	0.0726405	0.0825078	0.0354457	0.0306869	0.124175	0.0963111	0.181407	0.0874493	0.0167988	0.0515774	-0.334575	0.50805	0.880715
K09790	0.0775743	0	0.660175	0	0	0.0707015	0	0	0	0	0.191549	0	2.07745	0.375408	0.815453
K09792	0.124758	0.138905	0	0.117062	0.11107	0.0442582	0.0917048	0.0358799	0.124056	0.0716728	0.111811	0.0288221	0.208418	0.671121	0.941016
K09794	0.16862	0	0.144915	0	0.238799	0.0534997	0	0.132242	0	0	0.155695	0.106229	0.620114	0.497318	0.875072
K09795	0.0625421	0.0947664	0.16261	0.0682439	0.0902452	0	0.117601	0.0803669	0.0337715	0.130491	0.0883473	0.071014	-0.124683	0.785863	0.953361
K09798	0	0	0	0.602972	0	0	0	0	0	0	0.397028	0	0.602853	0.781263	0.953361
K09799	0.0870431	0.0434455	0.159599	0.0837966	0.0930328	0.096386	0.0788988	0	0.0576692	0.0838789	0.119758	0.0964918	0.367279	0.374708	0.815453
K09800	0.077599	0.12311	0.140507	0.124731	0.172056	0.0464973	0.0893428	0.11211	0.0406538	0.0177409	0.0404136	0.0152381	1.11742	0.0306772	0.798296
K09801	0	0	0	0.414147	0	0	0	0	0	0.585853	0	0	-0.500395	0.815687	0.957379
K09805	0	0	0	0	0	0	0	0	0	0	1	0	#NAME?	0.340893	0.798296
K09806	0	0	0.663563	0	0	0	0	0	0	0	0.336437	0	0.979895	0.669507	0.941016
K09808	0.0826075	0.0682406	0.074155	0.102702	0.048318	0.0782552	0.108884	0.106821	0.0618492	0.0662116	0.111968	0.0899882	-0.264591	0.219783	0.798296
K09810	0.115829	0	0.077423	0.0998389	0.0959745	0.0543506	0.134576	0.067726	0.114664	0.0713335	0.0781552	0.0901291	-0.327936	0.373699	0.815453
K09811	0.179208	0	0.193995	0.0815733	0	0	0.135819	0.110736	0.211363	0	0.087305	0	-0.261688	0.769804	0.953181
K09812	0.177492	0	0	0.392074	0	0.430433	0	0	0	0	0	0	inf	0.070748	0.798296
K09815	0.151476	0.0724667	0.0539722	0.0504184	0.0788678	0.0743536	0.0391674	0.103287	0.0782118	0	0.120639	0.17714	-0.10649	0.839382	0.966692
K09816	0.0474187	0	0.0717922	0.083837	0.264296	0.11983	0.11913	0.0707551	0.0586325	0.0790211	0.085287	0	0.508256	0.488301	0.871538
K09817	0.126543	0	0.0827393	0.100761	0.0358055	0.190615	0.0578973	0.0693993	0.093452	0.0945206	0.0783029	0.0699637	0.210801	0.67468	0.941997
K09823	0.0715431	0.0427485	0.135649	0.0802366	0.0320071	0.111955	0.0536373	0.125625	0.0452037	0.132936	0.0356502	0.132808	-0.149366	0.739502	0.951833
K09824	0.0614069	0	0	0.117743	0.145603	0	0.273966	0	0	0.256245	0.145035	0	-1.05607	0.351118	0.804246
K09858	0.191658	0	0	0.201051	0	0.12427	0.226916	0	0.126098	0.0809387	0.049069	0	0.0980171	0.917678	0.981082
K09861	0.0823698	0.0499867	0	0.111369	0.0526868	0.0922153	0.0958211	0.0664962	0.142848	0.120755	0.072897	0.112555	-0.653663	0.093937	0.798296
K09862	0.254455	0	0	0.302334	0.170145	0	0	0.222385	0	0	0.0506823	0	1.41257	0.288523	0.798296
K09888	0	0	0	1	0	0	0	0	0	0	0	0	inf	0.340893	0.798296
K09889	0.0931393	0	0	0	0	0	0	0	0.152892	0.194331	0.232983	0.326655	-3.28342	0.034541	0.798296
K09891	0.127562	0.149287	0	0	0.122953	0.107753	0.0903702	0.316954	0.085121	0	0	0	0.0436001	0.96569	0.988093
K09893	0.23811	0	0	0	0.326351	0.0746379	0.233871	0	0	0	0	0.12703	0.824438	0.526561	0.888303
K09894	0.047097	0	0	0	0.133357	0.0416742	0.18169	0.184926	0.0758105	0.16314	0.172305	0	-1.80814	0.0326764	0.798296
K09895	0.203558	0	0	0.379669	0.16445	0.144753	0	0	0	0	0.0435583	0.064011	3.05247	0.051382	0.798296
K09896	0	0	0	0	0	0.218598	0.248809	0	0.281228	0	0.251365	0	-1.83779	0.203007	0.798296
K09897	0.0706405	0	0	0.239369	0	0	0.183604	0.306457	0.19993	0	0	0	-1.15426	0.366567	0.814154
K09898	0.167268	0	0	0.183796	0	0.0436816	0	0	0.157351	0	0.0648325	0.383071	-0.616617	0.633111	0.92788
K09899	0.30558	0	0	0	0	0.106322	0.206905	0	0	0	0.190632	0.190562	-0.51376	0.669978	0.941016
K09901	0.106297	0	0	0.146748	0	0	0.0926253	0	0	0.357071	0	0.297259	-1.56163	0.276751	0.798296
K09902	0.0711041	0	0	0.14918	0.122171	0	0	0.236796	0	0.215008	0.110632	0.0951084	-0.941172	0.315885	0.798296
K09903	0.0353153	0.0598067	0.149665	0.0483959	0.0586158	0.107919	0.174321	0	0.0422851	0.0968725	0.111957	0.114846	-0.232962	0.669958	0.941016
K09906	0.0876795	0.10619	0.0289562	0.0566747	0.0762688	0.0938336	0.0471835	0.0813331	0.104176	0.0860282	0.107197	0.124479	-0.29182	0.314154	0.798296
K09907	0.222914	0	0	0	0	0.128647	0.134425	0	0.253233	0	0.0828083	0.177972	-0.883194	0.402952	0.830081
K09910	0	0	0	0.421287	0	0	0	0.318393	0	0	0.26032	0	-0.458044	0.784307	0.953361
K09911	0	0	0	0.111552	0	0.103927	0.101391	0.140371	0.154713	0.121386	0.15927	0.10739	-1.86427	0.00336772	0.798296
K09916	0.0399743	0	0.132348	0.20465	0.282456	0.0830666	0	0	0	0	0.149776	0.10773	1.52778	0.145792	0.798296
K09923	0	0	0	0	0.239953	0	0	0	0	0.274215	0.125576	0.360256	-1.66334	0.279547	0.798296
K09928	0.0509807	0.108719	0.102136	0	0.295488	0.0528312	0.0635095	0.114979	0.0830669	0	0.0585834	0.0697068	0.646274	0.430838	0.845992
K09929	0.0754315	0.0791056	0.114976	0.0520844	0.0958694	0.0431345	0.116165	0.168292	0.0598539	0.0987468	0.0770561	0.019285	-0.227835	0.588255	0.916894
K09930	0.106333	0.0397794	0.12146	0.0539746	0.0966594	0.0691449	0.0858517	0.107084	0.058606	0.0542561	0.0764733	0.130377	-0.0730062	0.816115	0.957379
K09935	0.0593981	0	0.136829	0.151703	0.27154	0.0433085	0	0.0545961	0.102965	0.0495726	0.130088	0	0.974831	0.259012	0.798296
K09964	0	0	0.638715	0	0	0	0	0.183601	0	0	0.177685	0	0.822033	0.691188	0.945031
K09974	0	0.166768	0	0.124137	0.157549	0	0.192997	0.260997	0	0	0.097551	0	-0.29852	0.77066	0.953181
K09976	0.242343	0	0	0.591941	0	0	0	0	0	0	0.165716	0	2.33182	0.303092	0.798296
K09977	0	0	0.599587	0	0	0	0	0	0	0.400413	0	0	0.58248	0.787982	0.953361
K09986	0.0901509	0	0.177252	0.128998	0	0	0	0	0.339043	0.14037	0	0.124185	-0.606626	0.596047	0.919209
K09996	0.0897962	0.105087	0.056556	0.0447214	0.0624927	0.0418769	0.0203239	0.126485	0.139747	0.144045	0.104291	0.0645791	-0.581779	0.16983	0.798296
K09997	0.143553	0	0	0.230295	0	0.0436116	0.107577	0.245203	0.0785494	0.0998391	0.0513719	0	-0.480723	0.606729	0.921187
K09998	0.0548538	0	0	0.0735512	0	0.05349	0.239997	0.0899084	0	0	0.123545	0.364654	-2.16918	0.107824	0.798296
K09999	0.17153	0	0	0.136661	0	0.131216	0.164374	0.11792	0.0389991	0.0495693	0.102023	0.0877076	-0.351396	0.608464	0.921187
K10000	0.108591	0.224107	0	0.0746293	0	0.0354733	0.0752928	0.165459	0.153339	0.0812082	0.0818995	0	-0.331534	0.663541	0.937299
K10001	0.0474463	0.034669	0.0564352	0.0725027	0.148193	0.0286455	0.0629603	0.0387403	0.0608847	0.177386	0.0669684	0.205169	-0.658135	0.29543	0.798296
K10002	0.153016	0	0.0683464	0.168619	0	0.0598448	0.14151	0.134718	0	0.0691123	0.0966141	0.108218	-0.290515	0.656425	0.935779
K10003	0.0906353	0.0351764	0.0425196	0.052101	0.124101	0.0597518	0.114733	0.0440007	0.0514898	0.188536	0.0937802	0.103175	-0.559247	0.236962	0.798296
K10004	0.0394502	0.0340726	0	0.0987138	0.177728	0.0329887	0.0785497	0.131672	0.0921197	0.129434	0.0190588	0.166212	-0.688211	0.273235	0.798296
K10009	0.0452739	0.0866059	0.0480453	0.0859442	0.182602	0.0925329	0.0993484	0.034563	0.0817262	0	0.146462	0.096897	0.237157	0.651404	0.935779
K10010	0.0803302	0	0.0999367	0.091777	0.0539556	0.0888571	0.105981	0.0225385	0.132509	0.122788	0.11225	0.0890766	-0.496177	0.230636	0.798296
K10013	0.0986869	0	0.192443	0.266062	0.141817	0.0703195	0.162607	0	0	0	0.0680638	0	1.73776	0.0850047	0.798296
K10015	0.130582	0	0	0.207898	0.281682	0	0	0.108326	0.0944096	0.122949	0.0541531	0	0.707264	0.481789	0.869574
K10024	0.122311	0	0	0	0	0	0	0.407329	0.341905	0	0.128456	0	-2.84316	0.13843	0.798296
K10026	0.0744242	0	0.106785	0.112699	0.0690792	0.0441768	0.0955598	0	0.116949	0.0265441	0.169908	0.183875	-0.542025	0.394897	0.822558
K10037	0	0	0.175454	0.0896935	0.384832	0.0785943	0.0985369	0	0.0667722	0	0.106117	0	1.42452	0.251917	0.798296
K10068	0.102168	0	0	0.320378	0	0.0484981	0	0	0.16946	0.111026	0.150247	0.098224	-0.167286	0.873701	0.974901
K10091	0	0	0	0	0	0	0	0	0.494826	0.505174	0	0	#NAME?	0.144957	0.798296
K10094	0.0613138	0.0546501	0.0641759	0.132488	0.300667	0.0346016	0.0929612	0	0.0342768	0.0792127	0.0965981	0.0490554	0.87976	0.285329	0.798296
K10108	0.0579537	0	0.108098	0	0	0.212122	0.172104	0.267408	0	0.0967342	0	0.0855804	-0.717461	0.474459	0.869574
K10109	0.153858	0	0	0.0687672	0.0850387	0.143169	0.18251	0	0.20841	0	0.158248	0	-0.284655	0.747851	0.952361
K10110	0.0689818	0.161585	0	0	0	0.04801	0.0803284	0.288205	0.0772066	0	0.133303	0.14238	-1.37277	0.149437	0.798296
K10111	0.260424	0	0	0.197369	0.24407	0.187629	0	0	0	0	0.110508	0	3.00883	0.030578	0.798296
K10112	0.122189	0	0.0545248	0.165459	0	0.0962309	0.171784	0.168735	0.0191941	0.106856	0.0950269	0	-0.357272	0.621532	0.92788
K10300	0.139526	0.156169	0.0740606	0.0226869	0.102509	0.064951	0.0515509	0.0836571	0.089643	0.041398	0.0871591	0.0866895	0.347352	0.386229	0.82001
K10378	0	0	0	0	0	0	0	0	0	0	0	1	#NAME?	0.340893	0.798296
K10439	0.191269	0	0	0.108307	0	0.141191	0.194934	0	0.183611	0	0.0774537	0.103234	-0.343431	0.695639	0.945238
K10440	0.119323	0.0894306	0	0	0.0584566	0.094596	0	0.113869	0.103603	0.0920751	0.138425	0.190221	-0.818777	0.191432	0.798296
K10441	0.158114	0.0361534	0.0266176	0.112075	0.0655072	0.133909	0.2099	0.0886679	0.0622171	0.0559754	0.0508631	0	0.187098	0.77259	0.953181
K10462	0	0	0	0	0	0	0.330797	0	0	0	0	0.669203	#NAME?	0.174805	0.798296
K10536	0	0	0	0.343266	0	0.656734	0	0	0	0	0	0	inf	0.1707	0.798296
K10540	0	0	0	0.433793	0	0	0.122829	0.161953	0	0	0.15133	0.130096	-0.38432	0.784145	0.953361
K10541	0	0	0	0.121693	0.362604	0	0.166439	0	0	0.126115	0	0.223148	-0.0906447	0.943618	0.983611
K10544	0	0	0	0	0	0	0.215933	0	0	0	0.200859	0.583208	#NAME?	0.103932	0.798296
K10545	0	0	0	0	0.298992	0.196801	0.236995	0	0	0	0.267212	0	-0.0242784	0.985603	0.994453
K10563	0.0900355	0	0.0522354	0.0518448	0.0924213	0.0832748	0.0624217	0.0421207	0.161862	0.087187	0.147479	0.129118	-0.768992	0.106092	0.798296
K10571	0	0	0	0	0	0	0	0	0	0	0	1	#NAME?	0.340893	0.798296
[truncated: 473 more rows]

## Sheet: B vs C
taxon	C1	C2	C3	C4	C5	C6	B1	B2	B3	B4	B5	B6	log2(foldchange)	T-test-pavlue	fdr
K00003	0	0	0.0202712	0	0.144186	0.161614	0.0905568	0.0487354	0.0890104	0.0827496	0.124852	0.238025	-1.04741	0.191942	0.317849
K00004	0	0	0	0	0	0	0	0.652449	0	0.347551	0	0	#NAME?	0.169352	0.2908
K00009	0	0	0	0	0	0	0.164577	0.506	0.0714368	0	0.0467202	0.211266	#NAME?	0.0502921	0.124964
K00010	0	0	0	0.87687	0	0	0	0.12313	0	0	0	0	2.83218	0.414561	0.497198
K00012	0	0	0	0	0.268236	0	0.115979	0.112424	0.144649	0.147357	0.121288	0.090067	-1.44788	0.120783	0.232625
K00013	0.190783	0.11083	0.0307859	0.119296	0.173461	0.166652	0.0430479	0.0359321	0.0390516	0.0323724	0.0373579	0.0204313	1.92723	0.00242566	0.0136518
K00014	0	0	0	0	0	0	0.0631256	0.0768695	0.200197	0.226955	0.190152	0.242701	#NAME?	0.000356933	0.0036517
K00016	0.316607	0	0.206899	0	0.145384	0.303101	0	0	0	0	0.0280094	0	5.11696	0.0209992	0.0659191
K00018	0	0	0.110606	0	0	0	0.116609	0.158313	0.161961	0.253182	0.0946618	0.104668	-3.0074	0.0015483	0.0098553
K00019	0	0	0	0	0	0	0.1582	0	0.272581	0.141471	0.246905	0.180842	#NAME?	0.00171484	0.0106372
K00020	0	0	0	0	0	0	0	0.397348	0.175218	0	0.427435	0	#NAME?	0.0712099	0.155794
K00024	0	0	0.236979	0	0	0	0.0598106	0.158513	0.0563365	0.0759021	0.230647	0.181813	-1.68696	0.107261	0.211261
K00025	0.333528	0	0	0	0	0	0.115628	0.0357112	0.132461	0.155891	0.162512	0.064269	-0.998739	0.371895	0.452034
K00026	0	0	0	0	0	0	0.291525	0.431748	0.140549	0	0.136178	0	#NAME?	0.0364451	0.0981841
K00027	0	0	0	0	0	0	0.0611182	0.187765	0.135285	0.482198	0.0688995	0.0647342	#NAME?	0.0308151	0.0864258
K00029	0	0	0	0	0	0	0.247532	0.158477	0.200488	0.141993	0.173278	0.0782326	#NAME?	3.04258e-05	0.000624023
K00031	0	0	0.20671	0	0	0	0.0820684	0.120842	0.180133	0.135532	0.138388	0.136328	-1.94024	0.0240201	0.0720033
K00033	0	0.489333	0.14754	0	0	0	0.0560937	0.0739611	0.0784607	0	0.0951986	0.0594125	0.810534	0.587684	0.662095
K00036	0	0	0.0636985	0	0	0	0.19293	0.192852	0.129726	0.131841	0.189492	0.09946	-3.87764	2.40918e-05	0.000534036
K00048	0	0	0.21803	0	0	0	0	0	0.327652	0.293602	0.160715	0	-1.84258	0.223136	0.352636
K00052	0	0	0	0	0	0	0.105385	0.141077	0.256506	0.11575	0.192176	0.189105	#NAME?	3.04657e-05	0.000624023
K00053	0.311753	0.090636	0.0666773	0	0.0789547	0.1208	0.0661848	0.0629814	0.0406071	0.063648	0.0695313	0.028226	1.01401	0.227711	0.35855
K00054	0.457814	0	0.208205	0.333981	0	0	0	0	0	0	0	0	inf	0.0672308	0.149422
K00057	0	0	0.161895	0	0	0	0.108025	0.112977	0.161681	0.175879	0.111664	0.16788	-2.37208	0.0037129	0.0182894
K00058	0	0	0.13776	0.0767925	0.0502467	0	0.112042	0.0431329	0.117936	0.147453	0.155774	0.158863	-1.47324	0.0221094	0.0680517
K00059	0.0399724	0.110531	0.114981	0	0.0912211	0.0533642	0.0861469	0.134142	0.122446	0.106854	0.064623	0.0757185	-0.524675	0.194078	0.320128
K00060	0	0	0	0	0	0	1	0	0	0	0	0	#NAME?	0.340893	0.418783
K00067	0	0	0	0	0.382461	0	0.0908539	0.102557	0.383864	0	0.0402646	0	-0.691218	0.661386	0.729702
K00073	0	0	0.284671	0	0	0	0.148543	0	0.201316	0.222616	0.142854	0	-1.32931	0.27289	0.409984
K00074	0	0	0.318109	0	0	0	0.157318	0	0.0859608	0.105097	0.195428	0.138088	-1.10002	0.334527	0.418783
K00075	0	0	0.0976624	0	0	0	0.0874393	0.0996462	0.160422	0.196035	0.181497	0.177298	-3.20779	0.000292628	0.00319142
K00076	0	0	0	0	0	0	0.190055	0.532267	0.165138	0	0.11254	0	#NAME?	0.0642456	0.14528
K00088	0	0	0.0972862	0.0691086	0.0861314	0	0.157281	0.174483	0.125407	0.0810644	0.121462	0.0877759	-1.56559	0.00698038	0.029569
K00090	0	0	1	0	0	0	0	0	0	0	0	0	inf	0.340893	0.418783
K00097	0	0	0.0910249	0	0	0	0.217723	0.232232	0.161522	0.0929137	0.136412	0.0681722	-3.31991	0.00128998	0.00871596
K00099	0	0	0.0301828	0	0	0	0.0539338	0.194495	0.0962679	0.25828	0.1829	0.183942	-5.00592	0.000446763	0.00434219
K00101	0	0	0.0319368	0	0	0	0.167882	0.190949	0.0769482	0.120266	0.204188	0.20783	-4.92181	3.38207e-05	0.000676745
K00102	0	0	0.304271	0	0	0	0	0.191682	0.136931	0	0.213139	0.153977	-1.19317	0.328686	0.418783
K00104	0	0	0.122752	0.877248	0	0	0	0	0	0	0	0	inf	0.272508	0.409653
K00105	0.532408	0	0.467592	0	0	0	0	0	0	0	0	0	inf	0.146062	0.269218
K00108	0	0	0	0	0	0	0.233952	0.277893	0.139116	0.0501724	0.167429	0.131438	#NAME?	0.000487659	0.00456413
K00111	0	0	0.084972	0	0	0.409536	0.123087	0.032281	0.126939	0.0777138	0.0415095	0.103962	-0.0316954	0.979329	0.98166
K00112	0	0	0	0	0	0	1	0	0	0	0	0	#NAME?	0.340893	0.418783
K00116	0	0	0.173019	0	0.487785	0	0	0	0.203543	0.135653	0	0	0.962103	0.558874	0.636159
K00121	0	0	0.07998	0.60449	0	0	0.0643769	0	0.129461	0	0.054529	0.067163	1.11721	0.555901	0.633632
K00123	0	0	0	0	0	0	0.105499	0.544742	0.0710267	0.0423838	0.0863616	0.149987	#NAME?	0.0557606	0.133561
K00124	0	0	0	0	0	0	0	0.355117	0	0.644883	0	0	#NAME?	0.167051	0.288065
K00127	0	0	0	0	0	0	0	0.29178	0	0	0.13632	0.571899	#NAME?	0.106068	0.209402
K00128	0	0	0.213567	0.17497	0.218069	0.155212	0.0409947	0	0.0361563	0.0669262	0.0348958	0.0592093	1.67738	0.0664575	0.148224
K00130	0	0	0	0	0	0	0.091714	0	0.245338	0	0.36667	0.296278	#NAME?	0.0269187	0.0784404
K00133	0	0	0.132938	0	0	0	0.18295	0.0252591	0.103575	0.125454	0.192831	0.236993	-2.70538	0.00919631	0.0364249
K00134	0.0835091	0.128145	0.0855504	0	0.0859549	0.0372533	0.0556249	0.0843186	0.0871233	0.0852949	0.105362	0.161863	-0.463218	0.283204	0.418783
K00135	0	0	0.0877018	0	0	0	0.0925627	0.191528	0.188328	0.0930787	0.110277	0.236523	-3.37883	0.000787775	0.00608779
K00138	0	0	0.100801	0	0	0	0.141164	0.115857	0.0764106	0.195453	0.18275	0.187564	-3.15712	0.000403695	0.00400154
K00140	0.375112	0	0.222789	0	0	0	0	0.0725015	0.0517928	0	0	0.277805	0.572356	0.689584	0.753711
K00145	0	0	0.0515327	0	0	0	0.244023	0.126474	0.192806	0.0833719	0.102461	0.199332	-4.20204	0.000262618	0.00294949
K00146	0	0	1	0	0	0	0	0	0	0	0	0	inf	0.340893	0.418783
K00147	0	0	0.0792275	0.338099	0	0.178907	0.0278234	0.0868594	0.088257	0.0489859	0.0598212	0.0920203	0.562352	0.58458	0.660069
K00151	0	0	0	0	0	0	0.122142	0	0.0950805	0.559539	0.223239	0	#NAME?	0.0803704	0.169529
K00153	0	0	0.115764	0	0	0.884236	0	0	0	0	0	0	inf	0.27636	0.414459
K00158	0	0	0.379401	0	0.51519	0	0	0	0	0.105409	0	0	3.08523	0.207121	0.33594
K00161	0.296638	0	0.0719849	0.580424	0	0	0.0289418	0	0	0	0.0220108	0	4.21925	0.152893	0.271893
K00162	0.202691	0.171899	0.215273	0	0.197099	0.110462	0	0	0.0317276	0	0.0351715	0.0356771	3.12909	0.00322374	0.0167967
K00163	0.0403482	0	0.0210512	0	0.0366848	0.114722	0.132159	0.111679	0.123479	0.150641	0.158075	0.111159	-1.88718	0.000533104	0.00479414
K00164	0.0550429	0	0.120807	0	0.0500452	0	0.135903	0.106793	0.152539	0.142737	0.114066	0.122067	-1.77688	0.00142255	0.00931294
K00167	0	0	0.802318	0	0	0	0.122327	0	0	0	0.0753556	0	2.02099	0.474066	0.554871
K00174	0	0	0.618647	0	0	0	0	0	0	0	0.381353	0	0.697988	0.750764	0.806282
K00175	0	0	1	0	0	0	0	0	0	0	0	0	inf	0.340893	0.418783
K00179	0	0	1	0	0	0	0	0	0	0	0	0	inf	0.340893	0.418783
K00184	0	0	0.223829	0	0.776171	0	0	0	0	0	0	0	inf	0.21961	0.34859
K00193	0	0	1	0	0	0	0	0	0	0	0	0	inf	0.340893	0.418783
K00196	0	0	1	0	0	0	0	0	0	0	0	0	inf	0.340893	0.418783
K00208	0	0	0	0.356187	0	0	0.144336	0.059769	0.0705663	0.0454138	0.181099	0.14263	-0.854009	0.468168	0.548984
K00209	0	0	0	0	0	0	0	0.769533	0	0	0.230467	0	#NAME?	0.216413	0.345686
K00215	0	0	0.0457734	0	0	0	0.260913	0.0932159	0.142438	0.181044	0.193342	0.0832743	-4.38175	0.000329063	0.00345111
K00216	0	0	1	0	0	0	0	0	0	0	0	0	inf	0.340893	0.418783
K00219	0	0	0.0221361	0	0	0	0.113226	0.229219	0.2065	0.14183	0.100025	0.187063	-5.46516	2.50318e-05	0.000550047
K00220	0	0	0	0	0	0	0.114666	0.15119	0.108006	0.155125	0.106661	0.364351	#NAME?	0.00209161	0.0123782
K00228	0.42448	0	0.0738224	0	0	0	0	0.148712	0.0670958	0.108576	0.0725259	0.104789	-0.00979805	0.993911	0.994698
K00230	0	0	0	0	0	0	0	0.292197	0.406769	0	0.301034	0	#NAME?	0.0539292	0.130286
K00231	0	0	1	0	0	0	0	0	0	0	0	0	inf	0.340893	0.418783
K00232	0.27406	0	0	0	0.498353	0	0.125623	0	0	0.101964	0	0	1.76295	0.335438	0.418783
K00239	0.206539	0	0.112362	0.15143	0.0971957	0	0.0852308	0.0554985	0.083698	0.100398	0.0711808	0.0364681	0.392073	0.533992	0.61359
K00240	0	0	0	0	0	0	0.10463	0	0.461885	0.107522	0.199448	0.126516	#NAME?	0.0273058	0.0789495
K00241	0	0	0	0	0	0	0.139866	0.15898	0.261212	0	0.254766	0.185176	#NAME?	0.00162414	0.0102352
K00242	0	0	0.088731	0.529573	0	0	0.11865	0.0701537	0	0.095548	0.0973447	0	0.695893	0.667328	0.735056
K00243	0	0	0	0	0	0	0	0.723909	0	0	0.276091	0	#NAME?	0.195779	0.322092
K00244	0	0	0	0.258333	0	0	0.170527	0.166991	0.134038	0.0431595	0.102856	0.124095	-1.52154	0.118379	0.229758
K00245	0	0	0	0	0	0	0.0685051	0.436274	0.203257	0.117281	0.102125	0.0725582	#NAME?	0.0158475	0.0540075
K00246	0	0	0	0	0	0	0.199262	0.224558	0.160417	0.205935	0.209828	0	#NAME?	0.000685805	0.00548427
K00247	0	0	0	0	0	0	0.243762	0.321407	0	0.434832	0	0	#NAME?	0.0598607	0.13982
K00248	0	0	0	0	0	0	0	0	0	0.605873	0	0.394127	#NAME?	0.156889	0.275391
K00249	0	0.834113	0.0856155	0	0	0	0.0382467	0.0420245	0	0	0	0	3.51825	0.331693	0.418783
K00252	0	0	0.201164	0	0	0.675527	0	0	0	0.123309	0	0	2.82979	0.291482	0.418783
K00253	0	0	0.216107	0	0	0.221391	0.0337555	0.136638	0.0317948	0.0808247	0.143271	0.136218	-0.362581	0.69055	0.75444
K00254	0.147711	0	0.036735	0	0	0	0.12853	0.0795904	0.180948	0.219824	0.112827	0.0938354	-2.14458	0.00924189	0.0364781
K00259	0	0	1	0	0	0	0	0	0	0	0	0	inf	0.340893	0.418783
K00260	0.799722	0	0.200278	0	0	0	0	0	0	0	0	0	inf	0.231294	0.362806
K00261	0.160794	0.324386	0.0293856	0.234602	0.0730971	0.0819328	0.0374144	0.010981	0.0117667	0.0149559	0.0118639	0.00882093	3.2385	0.014989	0.0519578
K00262	0	0.1891	0.0651035	0	0.106969	0.0947821	0.0790492	0.0950824	0.0867084	0.0934272	0.0568415	0.132936	-0.254835	0.646252	0.716892
K00265	0	0.430583	0.0848739	0.258924	0.161351	0	0	0	0.0259732	0.0382949	0	0	3.86392	0.0603184	0.140327
K00266	0	0	0.317161	0	0.321961	0.360878	0	0	0	0	0	0	inf	0.0499782	0.124429
K00275	0	0	0	0	0	0	0.234026	0.288992	0.247736	0.0846457	0.1446	0	#NAME?	0.00414847	0.019817
K00278	0	0	0.0733794	0.592232	0	0	0.0962669	0.0547115	0	0	0.0511227	0.132288	0.993153	0.590608	0.663909
K00281	0.0434504	0.0588962	0.0937771	0	0	0	0.0851358	0.0778923	0.155612	0.197707	0.135501	0.152028	-2.03521	0.00207539	0.0123401
K00282	0	0	0.861339	0	0	0	0.138661	0	0	0	0	0	2.63502	0.426799	0.508496
K00283	0	0	1	0	0	0	0	0	0	0	0	0	inf	0.340893	0.418783
K00285	0	0	0	0	0	0	0.192637	0.0834407	0.187624	0.260068	0.164923	0.111307	#NAME?	7.05202e-05	0.00113506
K00286	0	0	0.12434	0	0.113445	0	0.139204	0.128584	0.0730466	0.0944696	0.168997	0.157913	-1.68054	0.0137238	0.048983
K00287	0	0	0	0	0	0	0.183312	0.16532	0.0936824	0.130474	0.363052	0.064159	#NAME?	0.00317101	0.016632
K00289	0	0	0	0	0	0	1	0	0	0	0	0	#NAME?	0.340893	0.418783
K00290	0	0	0.336272	0	0	0	0.150221	0	0	0.113303	0.320649	0.0795547	-0.980966	0.47916	0.559536
K00294	0	0	0.652384	0	0	0	0.159255	0	0	0	0.188361	0	0.908227	0.667572	0.735056
K00297	0	0	0.0823884	0	0.224334	0	0.123834	0.195125	0.0819737	0.217563	0.0236174	0.0511648	-1.1765	0.217736	0.346704
K00311	0	0	0	0	0	0	0.119954	0.184567	0.146498	0.142214	0.199407	0.20736	#NAME?	4.14476e-07	4.02839e-05
K00316	0	0	0	0	0	0	0	0.277186	0.380459	0.0791452	0.179186	0.0840234	#NAME?	0.016336	0.0550805
K00322	0	0	0.0298906	0	0	0.0974032	0.183033	0.117146	0.171542	0.128046	0.146136	0.126804	-2.77733	7.61096e-05	0.00117274
K00324	0	0	0	0	0	0	0.385284	0	0	0.185855	0.266063	0.162798	#NAME?	0.0219975	0.06779
K00325	0	0	0	0	0	0	0.159794	0.210693	0.150512	0.0956533	0.214099	0.169248	#NAME?	2.95171e-06	0.00014399
K00330	0	0	0.152466	0	0	0	0.192526	0.0798274	0.168227	0.16381	0.179019	0.0641248	-2.47478	0.00652792	0.0282451
K00331	0	0	0.229707	0	0	0	0.0612633	0.161555	0.122911	0.14669	0.130578	0.147296	-1.74562	0.0524181	0.127956
K00332	0	0.830284	0	0	0	0	0.0512374	0.0418316	0.0291361	0.0362733	0.0112377	0	2.29048	0.445459	0.526509
K00333	0	0	0	0	0	0	0	0	0.753577	0	0.246423	0	#NAME?	0.208917	0.337424
K00334	0	0	0.273867	0	0	0	0.307343	0	0.158412	0	0.120667	0.139711	-1.40676	0.275796	0.414104
K00335	0	0	0.209943	0	0	0	0.0973987	0.303598	0.169464	0.0576481	0.0910106	0.0709379	-1.91196	0.0901629	0.184338
K00336	0	0	0.0723968	0	0.0758402	0.0801958	0.151376	0.0322444	0.174025	0.195867	0.110951	0.107104	-1.75602	0.0116154	0.0434204
K00337	0	0	0	0	0	0	0.218774	0.263054	0.205788	0.0709805	0.0690282	0.172376	#NAME?	0.000475924	0.00450889
K00338	0	0	0.128678	0	0	0	0.163562	0.282078	0.24728	0.141897	0.0365063	0	-2.75945	0.0339124	0.0931485
K00339	0	0	0	0	0	0	0.119634	0.187317	0.31743	0.127881	0.169108	0.0786295	#NAME?	0.000617968	0.00522309
K00340	0	0	0.174206	0	0	0	0.285803	0.224424	0.171467	0	0.144101	0	-2.24499	0.0808613	0.17028
K00341	0.0864247	0	0.166102	0	0	0	0.11047	0.142168	0.130828	0.170395	0.0746335	0.118979	-1.56559	0.0253346	0.0750534
K00342	0	0	0.0782103	0	0	0	0.130254	0.0977391	0.136935	0.288087	0.129753	0.13902	-3.55901	0.000965784	0.00705357
K00343	0	0	0	0	0	0	0.257432	0.0904719	0.250654	0.16704	0.12721	0.107192	#NAME?	0.00021524	0.00252982
K00344	0	0	0.740912	0	0	0	0.259088	0	0	0	0	0	1.51586	0.553014	0.63091
K00346	0	0	0.0194251	0.162965	0	0	0.179976	0.106866	0.0848426	0.216923	0.111724	0.117279	-2.16439	0.0106537	0.0405451
K00347	0	0	0	0	0	0.213715	0.113885	0.274542	0.154076	0.0758765	0.0676462	0.10026	-1.87937	0.071937	0.156711
K00348	0	0	0	0	0	0	0.229094	0	0.0993161	0.114758	0.2421	0.314732	#NAME?	0.0053616	0.0238955
K00349	0	0	0.0244852	0	0	0.28696	0.165823	0.109321	0.0535748	0.0801431	0.0769496	0.202744	-1.14459	0.261107	0.395812
K00350	0	0	0	0	0	0	0.0834722	0.11006	0.0786237	0.0999335	0.133693	0.494217	#NAME?	0.0301283	0.0849634
K00351	0.247908	0	0	0	0	0	0.0826269	0.0642502	0.106128	0.211217	0.123038	0.164831	-1.6011	0.103652	0.206052
K00354	0	0	0	0	0	0	0.280472	0.302162	0.080543	0.0818984	0.182469	0.0724552	#NAME?	0.00300414	0.0161611
K00355	0	0	0	0	0	0	0.327033	0.307034	0	0	0.184582	0.181352	#NAME?	0.0168073	0.0561288
K00364	0	0	0.718673	0	0	0	0	0	0	0.281327	0	0	1.35308	0.583429	0.659129
K00370	0	0	0.561276	0	0	0	0	0	0.166059	0	0.134347	0.138319	0.355394	0.840997	0.882191
K00371	0	0	0.254093	0	0.281644	0.265973	0.117111	0	0.0578316	0	0.0233471	0	2.01547	0.140725	0.264593
K00372	0	0	0.796442	0	0	0	0	0	0	0	0.203558	0	1.96813	0.487286	0.56785
K00374	0	0	0	0	0	0	0	0	0.577448	0	0.422552	0	#NAME?	0.15137	0.271249
K00375	0	0	0	0	0	0	0.146945	0.194665	0.0783452	0.0829829	0.212212	0.284849	#NAME?	0.000462898	0.00443084
K00381	0	0.546206	0.0817601	0	0	0	0.0438293	0.0275191	0.0680194	0.024987	0.10157	0.106108	0.755255	0.64754	0.718005
K00382	0.143481	0	0.14241	0.0437953	0.0272915	0.133374	0.0935155	0.0556553	0.08268	0.109891	0.0842705	0.0836353	-0.055683	0.909454	0.934223
K00383	0.141537	0	0.0224271	0	0	0	0.212228	0.145633	0.1236	0.120238	0.124339	0.109998	-2.35018	0.00237604	0.0134704
K00384	0.0887068	0	0.0862301	0.272474	0	0.135127	0.0491854	0.0673393	0.0895137	0.105611	0.0813788	0.0244341	0.480706	0.536924	0.616451
K00389	0	0	1	0	0	0	0	0	0	0	0	0	inf	0.340893	0.418783
K00404	0	0	0	0	0	0	0.232329	0	0.219835	0.229385	0.207043	0.111409	#NAME?	0.00138777	0.00915566
K00405	0	0	0	0	0	0	0.210993	0.153696	0.123866	0.168295	0.182394	0.160756	#NAME?	6.75894e-08	1.55271e-05
K00406	0	0	0.0283284	0.33933	0	0	0.133182	0.0983315	0.0755993	0.122178	0.0887965	0.114255	-0.782341	0.453011	0.534185
K00411	0	0	0.0698224	0	0	0	0.0695974	0.0766583	0.255824	0.196621	0.169664	0.161814	-3.73574	0.00104065	0.00746616
K00412	0	0	0.0342225	0	0	0	0.0608482	0.294846	0.140992	0.184852	0.164366	0.119874	-4.81867	0.000740861	0.00579615
K00413	0	0	0	0	0	0	0.115464	0.203579	0.226682	0.128992	0.182369	0.142915	#NAME?	3.34918e-06	0.000147629
K00417	0	0	0	0	0	0	0	0.784578	0.215422	0	0	0	#NAME?	0.223723	0.353122
K00424	0	0	0	0	0	1	0	0	0	0	0	0	inf	0.340893	0.418783
K00425	0.256874	0	0.0944848	0	0.149473	0.136126	0.0508901	0.105255	0.0601527	0	0.0666327	0.0801117	0.811061	0.308634	0.418783
K00426	0	0	0.0728731	0	0	0.499404	0.272022	0.0552917	0	0.100408	0	0	0.420041	0.799827	0.846738
K00427	0	0	0.543048	0	0	0	0	0.456952	0	0	0	0	0.249034	0.90585	0.931279
K00428	0	0	0.0831867	0	0.434895	0	0.0743235	0.163656	0.098709	0	0.0476161	0.0976138	0.104391	0.937107	0.954866
K00432	0	0	0	0	0	0	0.134568	0.119717	0.103908	0.31867	0.196583	0.126554	#NAME?	0.000505255	0.00467685
K00455	0	0	0	0	0	0	0.142501	0	0.221842	0.481006	0.081281	0.0733697	#NAME?	0.0381294	0.101638
K00457	0	0	0	0	0	0	0.0346726	0.28954	0.139009	0.141916	0.123043	0.271821	#NAME?	0.00177971	0.0109159
K00459	0	0	0.234367	0	0	0	0.368398	0	0.187413	0	0	0.209822	-1.70788	0.257258	0.391424
K00484	0	0	0	0	0	0	0.144809	0.138359	0	0.385678	0.142211	0.188943	#NAME?	0.00848536	0.0342532
K00500	0	0	0	0	0	0	0	0	0.215997	0	0.446394	0.337609	#NAME?	0.0645583	0.145361
K00507	0	0.329885	0	0	0	0	0.154113	0.0501116	0.105963	0.0700711	0.144337	0.145519	-1.02244	0.34977	0.428646
K00525	0.153118	0.166462	0.150612	0.180464	0.0995721	0.0925344	0.0331697	0.0275637	0.0300124	0.0316754	0.0161557	0.0186598	2.42219	1.81776e-05	0.000441681
K00526	0.0266845	0.117915	0.221829	0.253845	0.152363	0.0546605	0.0263291	0.0203373	0.0338604	0.0309753	0.0308549	0.0303461	2.26011	0.0140699	0.0497965
K00528	0.230956	0	0.0167359	0	0	0	0.0721322	0.0788626	0.135547	0.105834	0.181792	0.17814	-1.60277	0.0775345	0.165438
K00529	0	0	0.325248	0	0.674752	0	0	0	0	0	0	0	inf	0.176718	0.29991
K00537	0	0	0.231749	0	0	0	0.158059	0	0.297755	0	0.114893	0.197544	-1.72902	0.174502	0.297348
K00548	0	0	1	0	0	0	0	0	0	0	0	0	inf	0.340893	0.418783
K00549	0	0	0.0469395	0	0	0	0.111556	0.217869	0.163935	0.163681	0.224505	0.0715155	-4.34369	0.000147649	0.00191338
K00554	0.168686	0.153973	0.0663778	0	0.0691972	0.0578817	0.0843691	0.0232726	0.0812973	0.138938	0.0762742	0.079733	0.0930345	0.86155	0.896679
K00556	0	0	0.658279	0	0	0	0	0	0	0	0.341721	0	0.945879	0.678564	0.744564
K00557	0	0	0	0	0	0	0.323406	0.0838627	0.123879	0.234031	0.0677364	0.167084	#NAME?	0.00187272	0.0113759
K00558	0.145752	0.0866511	0.132188	0.046635	0.139203	0.0765486	0.100324	0.0471493	0.0533298	0.0366272	0.0765177	0.0590741	0.749154	0.0493263	0.123781
K00560	0	0	0.070021	0	0	0	0.0832172	0.226971	0.0985817	0.116586	0.280434	0.124189	-3.73134	0.00197582	0.0118035
K00561	0.121313	0	0.146419	0.484976	0.158278	0.0890141	0	0	0	0	0	0	inf	0.0336564	0.0928489
K00563	0.0727947	0.11742	0.117611	0.212418	0.0827316	0.170627	0.0882262	0.0484703	0.0213081	0.0270833	0.0173499	0.0239605	1.77273	0.00389252	0.0189526
K00564	0	0	0.0442564	0	0.187065	0	0.161529	0.200039	0.0837336	0.100721	0.163251	0.0594049	-1.73248	0.0395724	0.104384
K00566	0.105769	0	0.067555	0.136565	0	0.176469	0.0548306	0.133277	0.032056	0.201806	0.0423777	0.0492941	-0.0787424	0.912549	0.936641
K00567	0	0	0	0	0	0	0.167668	0.134414	0.255213	0.25453	0.152658	0.0355176	#NAME?	0.000577777	0.00500015
K00568	0	0	0.0934162	0	0	0	0.0954509	0.186396	0.213049	0.0541585	0.144073	0.213456	-3.2787	0.00138804	0.00915566
K00571	0.170297	0.0905234	0.148084	0.0405992	0.240348	0	0.0739359	0.0198394	0.0476493	0.0520229	0.0803846	0.0363158	1.15333	0.1209	0.232625
K00573	0	0	1	0	0	0	0	0	0	0	0	0	inf	0.340893	0.418783
K00574	0	0	0.201344	0.798656	0	0	0	0	0	0	0	0	inf	0.230755	0.362185
K00577	0	0	1	0	0	0	0	0	0	0	0	0	inf	0.340893	0.418783
K00595	0	0	0.374494	0	0.625506	0	0	0	0	0	0	0	inf	0.161641	0.281701
K00600	0.187428	0	0.126227	0	0	0.221459	0.0437268	0.116868	0.0378474	0.071956	0.135567	0.0589206	0.20297	0.799484	0.84673
K00602	0	0.129937	0.108114	0	0.0871567	0.195384	0.090413	0.034271	0.0874763	0.0789979	0.130983	0.0572681	0.118894	0.843766	0.883629
K00604	0.245871	0	0.0602917	0	0	0	0.0880606	0.0619591	0.174887	0.212683	0.0955502	0.0606968	-1.1803	0.205978	0.3343
K00605	0	0	0.205443	0.154515	0	0	0.0765929	0.0510867	0.128788	0.116413	0.13565	0.131511	-0.830338	0.281843	0.418783
K00606	0	0	0	0	0	0	0.166357	0.154274	0.187511	0.341898	0.149961	0	#NAME?	0.00380188	0.0186251
K00609	0	0	0	0	0	0	0.288141	0	0.196661	0	0.308523	0.206674	#NAME?	0.0134705	0.0484208
K00611	0	0	0	0	0	0	0.0224672	0.184851	0.220298	0.33972	0.136049	0.0966136	#NAME?	0.00388963	0.0189526
K00615	0.160381	0.0265437	0.0924293	0.0285713	0.0911591	0.154265	0.104094	0.0661178	0.0482929	0.0681577	0.0951455	0.064843	0.309044	0.496526	0.57768
K00616	0	0	0.0752925	0	0	0.135339	0.0697465	0.120803	0.0791065	0.22234	0.109193	0.18818	-1.90598	0.0183215	0.059692
K00620	0	0	0	0	0	0	0.274634	0.0887163	0.216372	0.157476	0.116056	0.146746	#NAME?	0.000134368	0.00179655
K00626	0	0.0886026	0.106324	0.170341	0.0953442	0.142492	0.0551834	0.0474091	0.084362	0.0614491	0.0636385	0.0848536	0.603648	0.19228	0.3182
K00627	0.120548	0	0.0666698	0.0673879	0.167974	0.0941389	0.0704749	0.0465562	0.094029	0.067361	0.083468	0.121392	0.0965148	0.830879	0.87339
K00631	0	0	0.0223027	0	0	0	0.144467	0.146081	0.162446	0.171525	0.172833	0.180346	-5.4541	7.04147e-10	5.93126e-07
K00632	0	0	0.127453	0	0	0	0.0829054	0.163327	0.238174	0.0975034	0.0935808	0.197057	-2.77527	0.0041923	0.0199886
K00635	0	0	0	0	0	0	0.176578	0.10759	0.101239	0.137607	0.171473	0.305513	#NAME?	0.000279278	0.00308181
K00639	0.493087	0	0.217386	0	0.224158	0	0	0	0	0	0.0653688	0	3.83772	0.105329	0.208268
K00640	0	0	0.0332469	0	0	0	0.0503259	0.0647377	0.201404	0.25364	0.178752	0.217894	-4.86186	0.00118134	0.00813421
K00641	0	0	0	0	0	0	0.154758	0.243078	0.235632	0.099895	0.166422	0.100216	#NAME?	6.73401e-05	0.00110499
K00645	0.172494	0	0.118946	0	0	0	0.0951493	0.173519	0.094293	0.0834296	0.131014	0.131154	-1.28169	0.0706994	0.154916
K00647	0	0	0	0	0	0	0.205343	0.193732	0.148342	0.126954	0.205936	0.119692	#NAME?	1.2366e-06	8.22338e-05
K00648	0	0	0.095171	0	0	0	0.149496	0.116809	0.037252	0.14394	0.185891	0.271442	-3.24905	0.00337202	0.0172144
K00651	0	0	0.841405	0	0	0	0	0	0	0	0.158595	0	2.40746	0.443702	0.525415
K00652	0	0	0.0710913	0	0.450498	0	0.085074	0	0.0993497	0.0822644	0.0879778	0.123745	0.124665	0.92604	0.945878
K00655	0	0	0	0	0	0	0	0	0	0	0.436156	0.563844	#NAME?	0.149316	0.270197
K00656	0.15637	0	0.24013	0.367318	0	0	0.112618	0.0363616	0	0.048142	0.0261933	0.0128674	1.69333	0.207403	0.336181
K00658	0.0657476	0	0.100589	0.139025	0	0	0.0898716	0.12904	0.15703	0.10919	0.0849138	0.124592	-1.18574	0.03706	0.0995224
K00666	0	0	0.155675	0.242754	0	0	0.111426	0.117091	0.104466	0.122567	0.102483	0.043538	-0.594412	0.469528	0.549813
K00674	0	0	0.0283224	0.174712	0	0	0.153131	0.110644	0.111463	0.16395	0.103272	0.154505	-1.97279	0.00897915	0.0357891
K00677	0	0	0	0	0	0	0.18079	0.239311	0.103843	0.209864	0.114318	0.151875	#NAME?	1.74339e-05	0.000432432
K00681	0	0	0.468594	0	0.531406	0	0	0	0	0	0	0	inf	0.145993	0.269218
K00684	0	0	0.156163	0	0	0	0.172661	0.0919833	0.182674	0.0835197	0.140098	0.172902	-2.43391	0.0045566	0.0212445
K00688	0	0	0.206231	0.333042	0	0	0.102681	0.126502	0.107574	0.0643312	0.0361604	0.0234792	0.227102	0.835889	0.877927
K00696	0	0	0	0	0	0	0	0	0	0.428692	0.571308	0	#NAME?	0.150395	0.270883
K00697	0	0	1	0	0	0	0	0	0	0	0	0	inf	0.340893	0.418783
K00700	0	0	0.86293	0	0	0	0	0	0.13707	0	0	0	2.65434	0.425509	0.507438
K00703	0	0	0.38158	0	0	0	0.61842	0	0	0	0	0	-0.696602	0.751198	0.806405
K00705	0	0	0.190408	0	0	0	0.0611987	0.0740295	0.0671631	0.0880554	0.13558	0.383565	-2.0881	0.116132	0.226091
K00709	0	0	0.761778	0	0	0	0	0	0	0	0.238222	0	1.67706	0.526657	0.607422
K00721	0	0	1	0	0	0	0	0	0	0	0	0	inf	0.340893	0.418783
K00745	0	0	1	0	0	0	0	0	0	0	0	0	inf	0.340893	0.418783
K00748	0	0	0.10866	0	0	0	0.263659	0.100381	0.117431	0.0864263	0.12306	0.200381	-3.03615	0.00296403	0.0160732
K00754	0	0.546656	0.339466	0	0	0	0	0	0	0	0.113878	0	2.96002	0.222725	0.352453
K00756	0.41443	0	0.137056	0	0.206942	0.207822	0	0	0	0	0.03375	0	4.83944	0.0349574	0.095191
K00757	0	0.63055	0.052586	0	0	0	0.0885452	0.127709	0.0340416	0	0.0665679	0	1.10831	0.576581	0.652202
K00759	0	0	0.157341	0	0	0.197907	0.142732	0.0947295	0.138276	0.117551	0.0598956	0.0915683	-0.859921	0.254837	0.388404
K00760	0	0	0.487418	0	0	0	0.0620434	0.097388	0.139142	0	0.151424	0.0625849	-0.0726227	0.961349	0.969792
K00761	0	0	0.174143	0	0.153138	0.292662	0.0456689	0.0964487	0.0918255	0.0783312	0.0400633	0.0277197	0.705917	0.455692	0.536846
K00762	0	0	0.065787	0	0	0	0.0770903	0.254698	0.14912	0.255309	0.0900656	0.10793	-3.82788	0.00191794	0.0115838
K00763	0.205396	0	0.0918118	0	0.0771682	0.11677	0.0768862	0.0199971	0.103475	0.167677	0.111625	0.0291937	-0.0511021	0.94095	0.957021
K00764	0	0.190981	0	0	0	0	0.133655	0.13264	0.138368	0.131051	0.108902	0.164403	-2.08274	0.0102427	0.0394562
K00765	0.107109	0	0.0186276	0	0.235669	0	0.0868759	0.201666	0.151745	0	0.124976	0.0733307	-0.821282	0.360972	0.441091
K00766	0	0	0	0	0	0	0.158098	0.114288	0.180655	0.190292	0.155096	0.201571	#NAME?	1.36094e-07	1.81005e-05
K00767	0	0	1	0	0	0	0	0	0	0	0	0	inf	0.340893	0.418783
K00773	0	0	0.219933	0.163573	0.133531	0	0.0938947	0.0689069	0.0874563	0.0417111	0.135642	0.0553525	0.0983516	0.896121	0.923908
K00782	0	0	0	0	0	0	0.153082	0.504608	0.248008	0	0.0943018	0	#NAME?	0.0579379	0.136831
K00783	0	0	0	0	0	0	0.0874213	0.303232	0.132404	0.151045	0.206998	0.118899	#NAME?	0.000374411	0.00381507
K00784	0	0	0	0	0	0	0.087421	0.226265	0.0609949	0.0775267	0.306364	0.241428	#NAME?	0.00283587	0.0155113
K00788	0	0	0	0	0	0	0.189825	0.134564	0.107664	0.271246	0.188606	0.108095	#NAME?	7.14806e-05	0.00113605
K00789	0.0914255	0.0619628	0.148109	0.0666959	0.139649	0.211501	0.0365803	0.0280964	0.0768058	0.0365661	0.0345233	0.0680852	1.35787	0.0149544	0.0519091
K00790	0.108858	0	0.122299	0	0.0494871	0	0.14276	0.0659038	0.178759	0.153295	0.116649	0.0619874	-1.35796	0.0364014	0.0981711
K00791	0	0	0.0309089	0	0.234305	0	0.143049	0.158757	0.11289	0.0661234	0.162123	0.0918436	-1.47017	0.0886182	0.181916
K00793	0	0	0.0530358	0	0	0	0.137238	0.136156	0.0591593	0.241369	0.205432	0.167611	-4.15827	0.0002758	0.00307025
K00794	0	0	0.0489376	0	0	0	0.128438	0.0643421	0.162529	0.478125	0.072146	0.0454834	-4.28053	0.0483222	0.121988
K00795	0	0	0	0	0	0	0.124101	0.100633	0.121568	0.148574	0.166658	0.338466	#NAME?	0.000867602	0.00655914
K00796	0	0	0.0354565	0	0	0.184478	0.0436115	0.163893	0.187462	0.126533	0.161368	0.0971983	-1.82652	0.030453	0.0856936
K00797	0	0	0.21845	0	0.584099	0	0	0	0.151561	0	0.04589	0	2.02309	0.33709	0.418783
K00798	0	0	0.167788	0.356365	0	0	0.0379521	0.0500409	0.103668	0.0454365	0.0872046	0.151545	0.13949	0.900795	0.927409
K00799	0	0	0	0	0	0	0.261225	0.111417	0.0905018	0.203872	0.228036	0.104948	#NAME?	0.000233786	0.00268535
K00800	0	0	0	0	0	0	0.122969	0.202559	0.185906	0.139796	0.258658	0.0901129	#NAME?	5.4235e-05	0.000954454
K00805	0	0	0.308726	0	0.691274	0	0	0	0	0	0	0	inf	0.182711	0.308218
K00806	0	0	0.208002	0.366215	0	0	0.0253507	0	0.056573	0.135641	0.126014	0.0822041	0.431478	0.722012	0.78138
K00812	0	0	1	0	0	0	0	0	0	0	0	0	inf	0.340893	0.418783
K00813	0	0	0	0	0	0	0.21193	0.248544	0.100312	0.204	0.116776	0.118438	#NAME?	6.39131e-05	0.00106959
K00817	0.135931	0	0.0751754	0	0.0617944	0	0.107719	0.0963576	0.113001	0.0983648	0.112221	0.199437	-1.41378	0.0213164	0.0665019
K00819	0	0	0.269395	0	0	0	0.0362488	0.0477951	0.159108	0.237818	0.211242	0.0383935	-1.43937	0.219053	0.348143
K00820	0	0	0.0748097	0.195061	0.0303885	0	0.141728	0.102304	0.114564	0.0981754	0.126466	0.116504	-1.22061	0.0644923	0.145361
K00821	0	0.385401	0.0630465	0	0	0	0.0770935	0.0646599	0.046191	0.0576525	0.123695	0.182261	-0.298559	0.80113	0.847053
K00823	0	0	0.133383	0	0	0	0	0	0.312053	0.142673	0.146824	0.265067	-2.69982	0.0595081	0.139256
K00826	0	0	0.31291	0	0	0	0	0	0.263332	0.269708	0.154051	0	-1.13475	0.425067	0.50715
K00831	0	0	0.21176	0	0	0	0.151358	0.0453569	0.243984	0.0436545	0.2598	0.0440862	-1.8962	0.109338	0.214517
K00832	0	0	0.0332492	0	0	0.118803	0.139657	0.160498	0.0644931	0.043372	0.181883	0.258045	-2.47941	0.0116136	0.0434204
K00833	0	0	0.155012	0	0	0.100266	0.107164	0.152674	0.161674	0.122318	0.0623787	0.138514	-1.54464	0.0269435	0.0784404
K00835	0	0	0.0748768	0	0	0	0.0839582	0.143338	0.130752	0.325974	0.126312	0.114788	-3.62705	0.00358842	0.0179437
K00836	0	0	0.0617961	0	0	0	0.232994	0.157973	0.172656	0.146412	0.0392834	0.188886	-3.92431	0.000435051	0.00426114
K00839	0	0	0	0	0	0	0.127336	0.176811	0.212282	0.198316	0	0.285255	#NAME?	0.00174378	0.0107739
K00845	0	0	0	0	0	0	0	1	0	0	0	0	#NAME?	0.340893	0.418783
K00847	0	0	0	0	0	0	0.352177	0.245477	0.159074	0	0.106521	0.136751	#NAME?	0.0070107	0.029569
K00849	0	0	0	0	0	0	0	0	0	0.801846	0	0.198154	#NAME?	0.232372	0.363819
K00850	0.153115	0.129207	0.239397	0	0.174016	0.0887289	0.0375532	0.0479772	0.0244967	0.0308569	0.0548882	0.019764	1.86378	0.0182212	0.0594895
K00851	0	0	1	0	0	0	0	0	0	0	0	0	inf	0.340893	0.418783
K00852	0	0	0.0785472	0	0	0.490834	0.0291196	0	0.0578735	0.174311	0.10763	0.0616849	0.402984	0.788887	0.838894
K00854	0	0	0	0	0	0	0	0	0	0.754571	0	0.245429	#NAME?	0.209376	0.337739
K00857	0.472945	0	0.116364	0	0.0932429	0.228307	0.0174823	0.0246828	0.0145724	0	0.0324037	0	3.35306	0.0907494	0.185088
K00858	0	0	0	0	0	0	0.169232	0.122228	0.183938	0.21551	0.150399	0.158694	#NAME?	1.45609e-07	1.83977e-05
K00859	0	0	0	0	0	0	0.281426	0.0972231	0.142147	0.220988	0.0981135	0.160102	#NAME?	0.000218284	0.00255372
K00864	0.141672	0	0.111367	0.255279	0.107556	0.145101	0.0119973	0.129598	0	0.0394002	0.0155948	0.0424349	1.67068	0.0480132	0.121329
K00865	0	0	0.172085	0	0	0	0.236827	0.178381	0.0872176	0.0345348	0.114971	0.175984	-2.26636	0.0246303	0.0734838
K00867	0	0	0.302143	0	0	0	0.227624	0	0.177192	0	0.146594	0.146448	-1.2077	0.323606	0.418783
K00868	0	0	0.490648	0	0	0	0.215533	0.293819	0	0	0	0	-0.053973	0.975338	0.979706
K00869	0	0	0.474811	0	0	0	0	0.525189	0	0	0	0	-0.145484	0.944677	0.958997
K00872	0	0	0.156937	0	0	0	0.0904617	0.245709	0.143148	0.109384	0.143216	0.111144	-2.42546	0.00796197	0.0323992
K00873	0.204649	0.0620578	0.141807	0	0.23477	0.206226	0.0465958	0.00937983	0.0374567	0	0.0570573	0	2.49697	0.0141938	0.0500246
K00874	0	0	0	0.665056	0	0	0	0.0933875	0	0	0	0.241557	0.989556	0.650725	0.720904
K00876	0	0	0	0	0	0	0.170242	0.206511	0.352777	0	0	0.270471	#NAME?	0.0172388	0.0569444
K00878	0	0	0	0	0	0	0.197624	0.456002	0	0.118298	0.115045	0.113031	#NAME?	0.0250936	0.0746017
K00879	0	0	0	0	0	0	0.267028	0.422035	0.0946107	0.0906136	0.125713	0	#NAME?	0.0229518	0.0700474
K00880	0	0	0	0.587672	0	0	0.0508955	0.0751901	0.0616362	0.0853396	0.0482146	0.0910525	0.511216	0.772143	0.824685
K00882	0	0	0	0	0	0	0.179262	0.308415	0.110161	0.0666463	0.135912	0.199604	#NAME?	0.000674938	0.00546417
K00884	0	0	0	0	0	0	1	0	0	0	0	0	#NAME?	0.340893	0.418783
K00885	0	0	0	0	0	0	0.137149	0.371616	0.211214	0	0.134756	0.145264	#NAME?	0.00732583	0.0305218
K00886	1	0	0	0	0	0	0	0	0	0	0	0	inf	0.340893	0.418783
K00891	0.244406	0.227104	0.00728453	0.122226	0.0761661	0.128059	0.043834	0.0341543	0.048491	0.022051	0.0188236	0.0274015	2.04776	0.0205648	0.0650404
K00901	0	0	0	0	0	0	0	0	0.402176	0	0.215682	0.382142	#NAME?	0.0613042	0.141634
K00912	0	0	0	0	0	0	0.153728	0.320585	0.129306	0.111335	0.13406	0.150986	#NAME?	0.000345695	0.0035656
K00919	0	0	0	0	0	0	0.24277	0.107711	0.108374	0.0601494	0.260828	0.220168	#NAME?	0.000693123	0.00552531
K00925	0.0739635	0	0.151014	0	0	0.139447	0.189169	0.0303068	0.145706	0.0664564	0.124815	0.0791221	-0.802446	0.257283	0.391424
K00926	0	0	0.1888	0	0	0	0.145912	0.111207	0.203374	0	0.350706	0	-2.1032	0.129192	0.24602
K00927	0.0629053	0	0.0739546	0.18356	0.171581	0.0641071	0.0702779	0.0278377	0.0449285	0.114679	0.104589	0.0815793	0.325159	0.572139	0.648338
K00928	0	0.111327	0.0247106	0	0	0	0.129404	0.167425	0.116839	0.154465	0.123897	0.171933	-2.66697	0.000152405	0.00196494
K00929	0	0	1	0	0	0	0	0	0	0	0	0	inf	0.340893	0.418783
K00930	0	0	0.102356	0	0	0	0.165811	0.203097	0.120071	0.196574	0.163172	0.0489194	-3.13256	0.00102878	0.00744905
K00931	0	0.360032	0.0327973	0	0	0	0.126291	0.0544177	0.12051	0.116115	0.0639416	0.125895	-0.628198	0.568987	0.645441
K00937	0	0	0	0	0	0	0.168299	0.173517	0.148544	0.128688	0.14577	0.235182	#NAME?	6.88338e-07	5.43572e-05
K00939	0.0438704	0.354076	0.0187061	0.129965	0.0809891	0.180423	0.0173013	0.0721323	0.032169	0.0110194	0.0279025	0.0314456	2.07353	0.0703653	0.154352
K00940	0	0	0	0	0	0	0	0	0	1	0	0	#NAME?	0.340893	0.418783
K00941	0	0	0	0	0	0	0.252878	0.0617457	0.184056	0.262483	0.150008	0.088829	#NAME?	0.000594265	0.00510184
K00942	0.255434	0	0.0859188	0	0.0665449	0.338632	0.0691449	0.0578806	0.012533	0.0273667	0.0613699	0.0251748	1.55839	0.188224	0.313955
K00943	0.132307	0	0.141741	0	0	0.206297	0.107725	0	0.0193641	0.123062	0.150832	0.118671	-0.113482	0.887044	0.917269
K00945	0.271109	0.208798	0.0206278	0	0.0700267	0	0.0439209	0.06943	0.0960409	0.147431	0.0446021	0.0280131	0.409932	0.6543	0.724229
K00946	0	0	0	0	0	0	0.232479	0.121639	0.0898362	0.0720453	0.227845	0.256155	#NAME?	0.000515801	0.00469345
K00948	0.0587643	0	0.165505	0	0.181064	0	0.0769368	0.154952	0.0797147	0.078546	0.129476	0.0750413	-0.552973	0.419584	0.502031
K00949	0	0	0	0	0	0	0	0	0	0.416798	0.214462	0.36874	#NAME?	0.0621077	0.141904
K00950	0.286432	0	0.267502	0	0	0	0.0994722	0	0.127022	0.0876515	0.0767674	0.0551536	0.312454	0.774544	0.8269
K00951	0	0	0.0709181	0.0723796	0.0902081	0	0.190857	0.0844594	0.107746	0.123107	0.138512	0.121812	-1.71482	0.00307282	0.0163474
K00952	0	0	0	0	0	0	0.192342	0.209593	0.215606	0	0.0979225	0.284536	#NAME?	0.00239694	0.0135505
K00954	0	0	0	0	0	0	0.100455	0.312656	0.158783	0.154848	0.181928	0.0913291	#NAME?	0.000451662	0.00437299
K00957	0	0	0	0	0	0	0	0	0	0	0.604686	0.395314	#NAME?	0.156626	0.275391
K00962	0.052988	0.215473	0.0749433	0.0193277	0.0963538	0.217621	0.0648176	0.0429898	0.0554884	0.0526124	0.0415013	0.0658838	1.06569	0.120296	0.232228
K00963	0.254911	0	0.0414905	0	0.0990454	0	0.0338537	0.13034	0.0970968	0.0907869	0.110842	0.141634	-0.612385	0.445196	0.526509
K00965	0	0	0	0	0	0	0	0	0.573661	0	0.426339	0	#NAME?	0.150759	0.271152
K00966	0	0	0	0	0	0	0.148905	0.14331	0.117733	0.130124	0.316028	0.1439	#NAME?	0.00025704	0.00289974
K00969	0.207951	0	0.233266	0	0	0.30729	0.072379	0.0426043	0.0608704	0	0.0756385	0	1.5735	0.191025	0.317161
K00970	0	0	0	0.105957	0	0	0.136877	0.16173	0.0961902	0.138608	0.147298	0.21334	-3.07687	0.000238598	0.00272823
K00971	0	0	0.40847	0	0	0	0.193436	0	0.214996	0	0.110025	0.073074	-0.534223	0.703339	0.76499
K00973	0	0	0.121185	0	0.430984	0	0.0736552	0.0971164	0.0346885	0.0440903	0.19828	0	0.302158	0.823741	0.867331
K00974	0	0	0.0487201	0	0	0	0.0651348	0.400923	0.110133	0.108221	0.118122	0.148746	-4.28728	0.0136304	0.0487875
K00975	0.398585	0	0.251628	0	0	0.2031	0.104977	0	0.0417101	0	0	0	2.54033	0.128183	0.244466
K00979	0	0	0.0499699	0	0	0	0.134194	0.0943896	0.249898	0.0795609	0.225395	0.166592	-4.24884	0.000460842	0.00443084
K00981	0.163308	0	0.137452	0	0	0	0.08235	0.236416	0.094929	0.0335321	0.127265	0.124748	-1.21718	0.147091	0.269218
K00982	0	0	0.0700165	0	0.112802	0	0.201742	0.126075	0.118935	0.129476	0.129265	0.111688	-2.16025	0.00136836	0.0091236
K00983	0	0	0	0	0	0	0.145143	0.22965	0.136713	0.173767	0.314727	0	#NAME?	0.00301076	0.0161611
K00984	0	0	0.1786	0.8214	0	0	0	0	0	0	0	0	inf	0.242455	0.374298
K00989	0	0	0.157155	0	0	0	0.187004	0.0894544	0.127807	0.148313	0.178228	0.112039	-2.42308	0.00376014	0.0184861
K00990	0	0	0.0744726	0	0	0	0.173101	0.0833793	0.14167	0.0899102	0.169991	0.267475	-3.63549	0.000846165	0.00643249
K00991	0	0	0	0	0	0	0.217888	0.0966384	0.155564	0.233064	0.167932	0.128913	#NAME?	1.37288e-05	0.000385474
K00992	0	0	0	0	0	0	0.212151	0	0.183036	0.0711451	0.344843	0.188826	#NAME?	0.00660817	0.0284963
K00995	0	0	0	0	0	0	0.146304	0.221555	0.177715	0.281377	0.0223084	0.150741	#NAME?	0.000847653	0.00643249
K00998	0	0	0.144843	0	0	0	0.135018	0.276423	0.0812625	0.074367	0.17432	0.113766	-2.5617	0.0126113	0.0459867
K01000	0	0	0.127524	0	0	0	0.149577	0.0921351	0.121592	0.188649	0.169676	0.150847	-2.77435	0.000647192	0.00532721
K01006	0.144934	0.227419	0.157811	0.344775	0.105993	0	0	0	0.0115284	0	0.00753964	0	5.68493	0.00700441	0.029569
K01007	0	0	0.0655663	0	0.0825967	0	0.183787	0.199707	0.102511	0.153785	0.124434	0.0876124	-2.52339	0.000666059	0.005412
K01008	0	0	0	0	0	0	0.159542	0.187822	0.134174	0.201237	0.145228	0.171998	#NAME?	1.82812e-08	7.69942e-06
K01012	0	0	0.111008	0	0	0	0.201069	0.114548	0.268669	0.058928	0.149332	0.0964467	-3.0015	0.00501325	0.0227034
K01028	0	0	0.115134	0	0	0	0.139743	0	0.176233	0.223534	0.0937367	0.251619	-2.94215	0.0123268	0.0453419
K01029	0.26878	0	0.19282	0.219607	0	0	0.078307	0.0319387	0.0558598	0.0749998	0.055571	0.0221173	1.09547	0.27713	0.415046
K01042	0	0	0	0	0	0	0.202945	0.149879	0.0522286	0.142726	0	0.452221	#NAME?	0.0271229	0.0786908
K01053	0	0	0.16211	0	0	0	0.241155	0.241581	0.136425	0	0.0446115	0.174117	-2.36978	0.0447187	0.114977
K01054	0	0	0	0	0	0	0	0	0.536069	0	0.463931	0	#NAME?	0.146333	0.269218
K01055	0	0	0	0	0	0	0	0	0.339903	0.44235	0.217747	0	#NAME?	0.0638133	0.144624
K01056	0.174753	0	0.0215545	0	0	0.250087	0.131917	0	0.0669341	0.0979868	0.0746199	0.182148	-0.310539	0.73568	0.791765
K01058	0	0	0	0	0	0	0.173634	0.0307717	0.196083	0.16401	0.243684	0.191817	#NAME?	0.000207653	0.00247519
K01066	0	0	0.267789	0	0.628084	0	0	0	0	0	0	0.104127	3.10494	0.244401	0.376128
K01067	0	0	0	0	0	0	0	0.349352	0.233344	0.158604	0.258701	0	#NAME?	0.0169696	0.056202
K01069	0	0	0.0536526	0	0	0	0.192897	0.128233	0.235744	0.092706	0.190097	0.106671	-4.14065	0.000132905	0.00178644
K01070	0	0	0	0	0	0	0	0	0.43222	0.0958756	0.280209	0.191695	#NAME?	0.0372776	0.1
K01079	0	0	0.0439467	0	0	0	0.143727	0.123356	0.17396	0.211534	0.130195	0.173281	-4.44326	1.80705e-06	0.000107824
K01081	0	0	0.0444993	0	0	0	0.126176	0.0935588	0.204927	0.193039	0.126371	0.211429	-4.4244	3.68986e-05	0.00071354
K01082	0	0	0.0421	0.769963	0	0	0.0376144	0.0247978	0.0354296	0.0529129	0.0172626	0.0199199	2.11134	0.432633	0.513752
K01089	0	0	0.077251	0	0	0	0.171515	0.1902	0.0419322	0.0413157	0.167095	0.310691	-3.57831	0.00879327	0.0353269
K01091	0	0	0	0	0	0	0.201321	0.307629	0.217682	0	0.193332	0.0800353	#NAME?	0.00386466	0.0188897
K01092	0	0	0.0709784	0	0	0	0.236336	0.108818	0.158838	0.136232	0.146138	0.142661	-3.71026	5.16584e-05	0.000925821
K01095	0	0	0	0	0	0	0.151908	0.269455	0.297076	0.0815539	0.0910604	0.108947	#NAME?	0.00144834	0.00943286
K01101	0	0	0.201755	0.755628	0	0	0	0	0	0	0	0.042617	4.4896	0.246611	0.378837
K01104	0	0	0	0	0	0	0	0	0.275003	0.134596	0.280558	0.309843	#NAME?	0.016921	0.0561288
K01119	0	0	0	0	0	0	0.431414	0	0.0825926	0.104978	0.104251	0.276764	#NAME?	0.0272068	0.0788437
K01126	0	0	0	0	0	0	0.307159	0.273816	0.172177	0.0472664	0.0544786	0.145103	#NAME?	0.00364701	0.0180715
K01129	0	0	0.141999	0.2764	0	0	0.111857	0	0.0374304	0.0704821	0.170089	0.191742	-0.475151	0.640261	0.712749
K01139	0	0	0.028302	0	0	0.168371	0.11411	0.0891912	0.175671	0.0966589	0.200445	0.127251	-2.03019	0.0119911	0.0443004
K01141	0	0	0.326034	0	0	0	0	0.232895	0.24261	0	0.0779063	0.120555	-1.04765	0.426126	0.507934
K01142	0	0	0.0702175	0.144702	0	0	0.0838001	0.229281	0.064589	0.151745	0.119872	0.135793	-1.86904	0.0194406	0.0625813
K01143	0	0	0	0	0	0	0	0	0	0.579924	0.420076	0	#NAME?	0.151785	0.271332
K01144	0	0	0	0	0	0	0	0	1	0	0	0	#NAME?	0.340893	0.418783
K01147	0	0	0	0	0	0	0.312358	0.0737439	0.158538	0.189505	0.20997	0.0558849	#NAME?	0.00150657	0.00968731
K01151	0.3905	0	0.200925	0	0.110829	0.264941	0	0	0	0.0222745	0.010532	0	4.88175	0.0334569	0.0923995
K01153	0.0965873	0	0.0668034	0.28293	0	0.201913	0.0789652	0.0555092	0.0777495	0.039575	0.0357719	0.0641952	0.881898	0.317898	0.418783
K01154	0.136812	0.348965	0.064226	0	0.0764832	0.182761	0.00718185	0.0189389	0.0608822	0.0546843	0.0143785	0.0346868	2.08488	0.0695282	0.15318
K01155	0	0	0	0	0	0	0.282426	0.136761	0.208879	0.0961594	0.144377	0.131398	#NAME?	0.000124071	0.00169475
K01156	0	0	0.145266	0	0	0	0.106513	0.0782826	0.0717147	0.172622	0.210209	0.215393	-2.55678	0.00818976	0.0332191
K01159	0	0	0.079964	0	0	0	0.192899	0.18746	0.157805	0.0855334	0.162401	0.133938	-3.52427	5.42089e-05	0.000954454
K01166	0	0	0	0	0	0	0	1	0	0	0	0	#NAME?	0.340893	0.418783
K01168	0	0	0	0	0	0	0	0.397871	0.218636	0.383493	0	0	#NAME?	0.0606521	0.140742
K01173	0	0	0	0	0	0	0.194679	0.111414	0.295734	0.31043	0	0.0877433	#NAME?	0.00762364	0.0315302
K01175	0	0	0	0	0	0	0	0.627475	0	0	0.13699	0.235536	#NAME?	0.127277	0.242923
K01179	0	0	0	0	1	0	0	0	0	0	0	0	inf	0.340893	0.418783
K01185	0	0.386831	0.113914	0	0	0.175202	0.0395352	0	0.230981	0.031981	0.021557	0	1.06067	0.435064	0.516185
K01193	0	0	0.249435	0	0	0	0.0760608	0	0.263646	0	0.249737	0.161122	-1.58932	0.218842	0.348027
K01195	0	0	0	0	0	0	0.325498	0	0.674502	0	0	0	#NAME?	0.17663	0.29991
K01198	0	0	0	0	0.841927	0	0.0719426	0	0	0.0861302	0	0	2.41311	0.438706	0.52023
K01200	0	0	0	0	0	0	0.709394	0	0	0	0.290606	0	#NAME?	0.189775	0.315333
K01206	0	0	0	0.615487	0	0	0.0825906	0	0.16423	0	0.137692	0	0.678696	0.726623	0.785026
K01207	0	0	0.114915	0	0	0	0.0431913	0.173019	0.100327	0.202454	0.182526	0.183568	-2.94525	0.00236724	0.0134704
K01208	0	0	1	0	0	0	0	0	0	0	0	0	inf	0.340893	0.418783
K01214	0	0	0.538372	0	0	0	0.0877755	0.225682	0	0.148171	0	0	0.221871	0.898482	0.925964
K01215	0	0	0	0	0	0	0	0	0	0	1	0	#NAME?	0.340893	0.418783
K01220	0	0	0	0	0	0	0	0	0	0	1	0	#NAME?	0.340893	0.418783
K01223	0	0	1	0	0	0	0	0	0	0	0	0	inf	0.340893	0.418783
K01226	0.691074	0	0.242777	0	0	0	0	0	0	0	0.0661489	0	3.8194	0.236071	0.367264
K01232	0	0	0.59933	0	0	0	0	0	0	0.40067	0	0	0.580935	0.788495	0.838894
K01236	0	0	0.253297	0	0.665438	0	0	0	0	0	0.0812647	0	3.49895	0.238432	0.36987
K01239	0	0	0.191984	0	0	0	0.127903	0.261463	0.23908	0	0.17957	0	-2.0734	0.0996274	0.19965
K01240	0	0	1	0	0	0	0	0	0	0	0	0	inf	0.340893	0.418783
K01243	0	0	0.385782	0	0.37698	0	0.09986	0	0	0	0.0404813	0.0968973	1.68489	0.314931	0.418783
K01246	0	0	0	0	0	0	0.0967964	0.329604	0.0885184	0.168765	0.113757	0.202558	#NAME?	0.0011898	0.0081702
K01250	0	0	0	0	0	0	0	0.572412	0.261113	0	0.166474	0	#NAME?	0.101867	0.203332
K01251	0	0.437772	0.0805443	0.170579	0	0	0.0362322	0.076093	0.0361129	0.0479435	0.0437121	0.0710113	1.14688	0.393622	0.475243
K01255	0.139153	0.128897	0.0714987	0	0.0945283	0.220631	0.0640777	0.0646813	0.0606341	0.0571967	0.0427803	0.0559227	0.92303	0.119858	0.23156
K01256	0.177796	0.103285	0.030921	0.259409	0.0461866	0.0776542	0.0666193	0.0267733	0.0564859	0.0550929	0.041756	0.0580204	1.18992	0.101746	0.203251
K01258	0	0	0.102149	0.720142	0.149588	0	0.028121	0	0	0	0	0	5.11106	0.200236	0.327083
K01261	0	0	0.517888	0	0	0	0.482112	0	0	0	0	0	0.10327	0.960671	0.969495
K01262	0.149875	0	0.0678959	0.0965434	0.030081	0.0674341	0.108266	0.0779508	0.086918	0.103767	0.0877219	0.123547	-0.514189	0.218064	0.347007
K01265	0.174916	0	0.118362	0	0.142167	0.0556382	0.107645	0.041266	0.153136	0.0756283	0.0671234	0.0641166	-0.0514578	0.932979	0.951108
K01267	0	0	0	0	0	0	0	0	0	0	1	0	#NAME?	0.340893	0.418783
K01270	0	0	0.0197526	0	0	0.149352	0.0960966	0.158082	0.17245	0.109731	0.138244	0.156291	-2.29675	0.00237744	0.0134704
K01271	0	0	0.262016	0.354542	0	0	0.0377579	0.105046	0.0533472	0	0.0465193	0.140771	0.685228	0.587	0.661914
K01278	0	0	1	0	0	0	0	0	0	0	0	0	inf	0.340893	0.418783
K01322	0	0	0.0484814	0	0	0	0.243435	0.0291277	0.227255	0.186948	0.117941	0.146812	-4.29473	0.00110437	0.00774932
K01330	0	0	0	0	0	0	0	0.26732	0.38804	0	0.172851	0.171789	#NAME?	0.0225152	0.0690485
K01336	0	0	0	0	0	0	0	0	0	0	1	0	#NAME?	0.340893	0.418783
K01338	0.0975442	0	0.0904255	0.189338	0.0983233	0.0515775	0.0800852	0.0864076	0.0956292	0.0724219	0.0755641	0.0626832	0.157171	0.73393	0.790554
K01341	0	0	0	0	0	0	0.527587	0	0.176221	0	0.296192	0	#NAME?	0.0864019	0.17838
K01347	0	0	0.00682348	0.0572449	0	0	0.124673	0.225315	0.1315	0.109481	0.15777	0.187193	-3.86872	2.87186e-05	0.000620273
K01354	0	0	0.104303	0.495355	0	0	0.137107	0.0353086	0.14226	0	0.0445399	0.0411266	0.582906	0.702056	0.764038
K01356	0	0	0.154901	0.442016	0	0	0.0724936	0.188687	0	0.0563571	0.0855452	0	0.566454	0.688879	0.753266
K01358	0.181342	0	0.17945	0	0	0	0.0938311	0.0962258	0.101386	0.0674686	0.132267	0.148029	-0.825117	0.271067	0.407973
K01379	0	0	0	0	0	0	0	0.303186	0.405017	0	0.291798	0	#NAME?	0.0537267	0.130071
K01406	0	0	0	0	0	0	0.111705	0.360261	0.0366608	0.139792	0.171432	0.18015	#NAME?	0.00360298	0.0179437
K01407	0	0	0	0	0	0	0.24496	0.241218	0.208827	0.185613	0.119383	0	#NAME?	0.00142117	0.00931294
K01409	0.0980255	0	0.125347	0.150549	0	0.102001	0.113354	0.113734	0.0420587	0.108356	0.0927425	0.0538321	-0.139053	0.789334	0.838894
K01414	0	0.1367	0.0120143	0	0	0	0.136019	0.129136	0.132399	0.171754	0.165795	0.116183	-2.5171	0.000681129	0.00546417
K01415	0	0	0.53181	0	0	0	0	0	0	0.46819	0	0	0.183819	0.930226	0.949003
K01419	0	0	0	0	0	0	0	0.5618	0.141647	0	0.156835	0.139718	#NAME?	0.0762086	0.163758
K01420	0	0	0	0	0	0	0.42264	0	0	0	0.57736	0	#NAME?	0.151355	0.271249
K01423	0	0	0	0	0	0	0.203177	0.167915	0.109881	0.0581926	0.238944	0.221891	#NAME?	0.000168249	0.00210478
K01424	0	0	0	0	0	0	0.168386	0.426283	0.193499	0	0.0691529	0.142679	#NAME?	0.0186643	0.0605452
K01425	0	0	0.303256	0	0	0	0.205262	0	0	0.491482	0	0	-1.20009	0.512218	0.592392
K01426	0	0	0	0	0	0.538819	0	0	0	0.171138	0.172574	0.117469	0.224467	0.895991	0.923908
K01428	0	0	0.216283	0	0	0	0.170656	0.0489163	0.123065	0.122432	0.184023	0.134625	-1.85742	0.0434539	0.112624
K01430	0	0	0.0720737	0	0.817649	0	0	0	0	0	0.110278	0	3.01221	0.360776	0.441065
K01436	0	0	0.115919	0.884081	0	0	0	0	0	0	0	0	inf	0.276275	0.414459
K01438	0.0627375	0.255119	0.0218217	0.183071	0.0570412	0.127872	0.0648752	0.0484575	0.0303009	0.0740511	0.0237504	0.0509027	1.27542	0.0907259	0.185088
K01439	0	0	0.103478	0	0	0	0.108479	0.123075	0.175842	0.170735	0.163727	0.154664	-3.11502	7.54147e-05	0.00116916
K01443	0	0.355755	0.264291	0	0	0	0.0307998	0	0.0795111	0.156372	0	0.113271	0.706551	0.587382	0.662049
K01447	0	0.257818	0.179783	0.475932	0.086467	0	0	0	0	0	0	0	inf	0.0490217	0.123415
K01448	0	0.101866	0.256166	0.328941	0.136655	0.0765868	0.0116772	0.0634343	0	0	0.0246733	0	3.17338	0.0248658	0.0740116
K01451	0	0	0.0464793	0	0	0	0.294488	0.107172	0.204638	0	0.128375	0.218847	-4.3586	0.00536158	0.0238955
K01462	0	0	0.266124	0	0	0	0.172333	0.143922	0.129646	0.0378194	0.113632	0.136524	-1.46344	0.136259	0.25696
K01464	0	0	0	0	0	0	0	0.524112	0	0.475888	0	0	#NAME?	0.145556	0.269218
K01465	0	0	0.0406193	0	0	0	0.124384	0.0817971	0.256814	0.138329	0.131367	0.226689	-4.56187	0.000289434	0.00318
K01466	0	0	0.209733	0	0.556584	0	0	0	0.129913	0	0	0.10377	1.71339	0.375197	0.455391
K01468	0	0	0	0	0	0	0.18627	0.118314	0.120076	0.0740878	0.370162	0.13109	#NAME?	0.00319769	0.0167299
K01476	0	0	0	0	0	0	0	0	0.526425	0	0.473575	0	#NAME?	0.145682	0.269218
K01479	0	0	0.207624	0	0	0	0.121641	0.0874108	0.0572877	0.269414	0.192204	0.0644189	-1.93221	0.0724242	0.157501
K01484	0	0	0	0	0	0	0	0.477913	0	0.415253	0.106834	0	#NAME?	0.0952724	0.192449
K01489	0.132911	0	0.117886	0	0.147429	0.33998	0.125152	0.0607237	0.038905	0	0.0151393	0.021874	1.49559	0.173822	0.296588
K01491	0	0	0.0337965	0	0	0.156616	0.0372823	0.151536	0.121748	0.163783	0.184303	0.150936	-2.08806	0.0111562	0.0420771
K01493	0	0	0.432841	0	0	0	0	0.567159	0	0	0	0	-0.389913	0.854437	0.892584
K01494	0	0	0.192393	0	0	0	0.0762312	0	0.0469303	0.451551	0.0613855	0.17151	-2.0696	0.199659	0.326562
K01495	0	0	0.0883419	0	0	0	0.160543	0.0718583	0.220758	0.209239	0.151158	0.0981011	-3.36732	0.000660762	0.00540371
K01496	0	0	0	0	0	0	0.15961	0	0.168881	0.154143	0.169116	0.34825	#NAME?	0.00412833	0.0197581
K01507	0	0	0.109161	0.222139	0	0	0.204658	0.0588544	0.0651678	0.0879073	0.157557	0.0945547	-1.01322	0.235462	0.366839
K01515	0	0	0.103554	0	0	0	0	0.364922	0.157014	0	0.0982665	0.276244	-3.11383	0.0620686	0.141904
K01520	0.209508	0	0.30195	0.135688	0.089899	0.0704655	0.0207894	0.0415066	0.0293474	0.0107403	0.040207	0.0498992	2.0687	0.0432741	0.112302
K01523	0	0	0	0	0	0	0.207351	0	0.139505	0	0.339403	0.313741	#NAME?	0.0201392	0.0640147
K01524	0	0	0.0756701	0	0.0969604	0	0.155431	0.2021	0.0344937	0.202946	0.130251	0.102146	-2.26084	0.0067382	0.02886
K01525	0	0	0	0	0	0	0.135798	0.247219	0.132398	0.134056	0.180957	0.169571	#NAME?	3.46747e-06	0.000148514
K01533	0	0	0.081511	0	0	0	0.0598147	0.19512	0.243471	0.0465004	0.158634	0.21495	-3.4942	0.00321386	0.0167798
K01534	0.0855541	0.274842	0.177357	0	0.32748	0.102011	0	0	0	0	0.0327566	0	4.88402	0.0117275	0.0437101
K01537	0	0	0.178887	0	0.507165	0.218838	0	0	0	0	0.0426666	0.0524438	3.25007	0.132487	0.251159
K01557	0	0	0	0	0	0	0.246022	0.175169	0.301251	0.14727	0	0.130289	#NAME?	0.002821	0.0154635
K01571	0	0	0.229581	0.770419	0	0	0	0	0	0	0	0	inf	0.216837	0.345713
K01579	0	0.600767	0.0531855	0	0	0	0.0344339	0.112597	0.103788	0	0.0587571	0.0364711	0.918218	0.620085	0.692118
K01581	0	0	0	0	0	0	0.210261	0.164694	0.0980437	0.124617	0.286623	0.115761	#NAME?	0.000189763	0.00230544
K01582	0	0	1	0	0	0	0	0	0	0	0	0	inf	0.340893	0.418783
K01585	0	0	0.368538	0	0	0	0.242014	0	0	0	0.389448	0	-0.776885	0.646037	0.716892
K01586	0	0	0.0637279	0	0	0	0.184002	0.126238	0.19577	0.153489	0.13655	0.140223	-3.87693	2.95502e-06	0.00014399
K01588	0.0592947	0.211892	0.0284989	0.132128	0.04901	0.145026	0.0515949	0.0278302	0.110135	0.0444221	0.0869403	0.0532281	0.742199	0.210151	0.338681
K01589	0.158301	0	0.0896826	0.116649	0	0	0.0248456	0.140375	0.120757	0.123295	0.121755	0.104341	-0.801153	0.204081	0.332075
K01591	0	0	0	0	0	0	0.0833369	0.0781853	0.190957	0.198264	0.191527	0.25773	#NAME?	0.000187109	0.00230544
K01594	0	0	0	0	1	0	0	0	0	0	0	0	inf	0.340893	0.418783
K01595	0	0	0.227722	0	0	0	0	0	0.195428	0.136714	0.244229	0.195906	-1.76185	0.1447	0.269218
K01596	0	0	0	0.204385	0	0	0.173089	0.0399045	0.0977367	0.18634	0.125637	0.172908	-1.96078	0.0376905	0.100681
K01597	0	0	0.434756	0	0	0	0	0	0.248893	0.316351	0	0	-0.378667	0.822096	0.86632
K01599	0.0962624	0	0	0	0	0	0.181136	0.163298	0.19217	0.0992063	0.105225	0.162702	-3.23086	0.000142815	0.00186992
K01609	0	0	0	0	0	0	0.13801	0.0850325	0.308582	0.231625	0.168444	0.068306	#NAME?	0.00117926	0.00813421
K01610	0	0	0.278803	0.316293	0	0	0.0786535	0.105928	0.015864	0.0425454	0.0662974	0.0956158	0.555545	0.633206	0.70614
K01611	0	0	0	0	0	0	0	0	0	0	0	1	#NAME?	0.340893	0.418783
K01613	0	0	0.0509149	0	0	0	0.109046	0.199455	0.132439	0.19335	0.102706	0.212091	-4.22038	4.24617e-05	0.000794819
K01619	0.358812	0	0.290169	0.261758	0	0	0	0	0.0262574	0	0.028163	0.0348406	3.35094	0.0768707	0.16476
K01620	0	0	0.182231	0	0	0	0.118052	0.137717	0.176093	0	0.17302	0.212887	-2.16592	0.0333755	0.0922757
K01624	0.225299	0.0609559	0.143356	0.0793906	0.0417045	0.0944078	0.0927947	0.0658749	0.0464008	0.0512808	0.052945	0.04559	0.862198	0.119665	0.231364
K01625	0	0	0.533604	0	0	0	0.20116	0.265236	0	0	0	0	0.194214	0.914689	0.937695
K01626	0	0	0.121652	0	0	0	0.194412	0.0485022	0.0967334	0.12056	0.150522	0.267618	-2.85203	0.00714665	0.0299496
K01627	0	0	0.0592628	0	0	0	0.209265	0.119618	0.145966	0.144546	0.153634	0.167708	-3.98859	3.02669e-06	0.00014399
K01628	0	0	0	0	0	0	0.109275	0.57921	0.151304	0	0.160211	0	#NAME?	0.0857281	0.177861
K01633	0	0	0	0	0	0	0.157707	0	0	0	0.842293	0	#NAME?	0.253513	0.386852
K01635	0	0	0.757585	0	0	0	0	0	0.242415	0	0	0	1.64393	0.531787	0.611943
K01637	0.397943	0	0.0173018	0	0	0	0.109291	0.061147	0.0757146	0.0829109	0.151887	0.103805	-0.493868	0.682627	0.748048
K01638	0	0.247188	0.0891193	0	0	0.185846	0.0202602	0.113953	0.0822052	0.103129	0.0603087	0.0979905	0.127926	0.87627	0.908631
K01639	0	0	0.134185	0	0	0	0.250566	0.350928	0.115747	0.0717654	0.0768076	0	-2.68983	0.0613166	0.141634
K01640	0	0	0.107931	0	0	0	0	0.254296	0.181661	0	0.091482	0.36463	-3.04704	0.0619629	0.141904
K01641	0	0	0	0	0	0	0	0	1	0	0	0	#NAME?	0.340893	0.418783
K01644	0	0	0	0	0	0	0.153726	0.122104	0.23028	0.17739	0.134061	0.182439	#NAME?	1.05757e-06	7.63566e-05
K01647	0.275446	0	0.200176	0	0	0	0.054068	0.0959623	0.132041	0.0582947	0.070244	0.113767	-0.140791	0.880478	0.911499
K01649	0	0.143923	0.029453	0	0.0482691	0.272682	0.102372	0.0736357	0.0876458	0.0629099	0.0753101	0.103798	-0.032735	0.966806	0.973742
K01652	0.14159	0.275802	0.0204826	0.146298	0.0849554	0.109482	0.0470347	0.0395002	0.0277987	0.0501732	0.0272303	0.0296527	1.81431	0.0239704	0.0719397
K01653	0	0	0	0	0	0	0.0329805	0.227865	0.140102	0.366021	0.144654	0.0883773	#NAME?	0.00588803	0.0258317
K01654	0	0	0	0	0	0	0.0928276	0.150547	0.153012	0.290059	0.139528	0.174026	#NAME?	0.000106	0.00152237
K01657	0	0	0	0.136554	0.0850952	0	0.184984	0.14458	0.169445	0.0973257	0.0965292	0.0854876	-1.81214	0.0110155	0.0416709
K01658	0.279913	0	0.101051	0	0	0	0.126804	0.0754047	0.0900566	0.0711991	0.185598	0.0699735	-0.700367	0.445258	0.526509
K01659	0	0	0.22136	0	0	0	0.181251	0	0.226171	0.185466	0.131058	0.0546936	-1.81456	0.0992029	0.199115
K01661	0	0	0.145597	0	0	0.423359	0.0660277	0.131239	0.0686902	0	0.060708	0.104379	0.400482	0.756771	0.811145
K01662	0.0737682	0	0.121136	0.10817	0	0	0.120556	0.0877184	0.181479	0.115092	0.0917222	0.100357	-1.20133	0.037345	0.100013
K01664	0	0	0.203945	0	0	0	0.127702	0.201656	0	0.234466	0.125308	0.106923	-1.96469	0.0651873	0.146165
K01665	0	0	0.034762	0.290181	0	0	0.102137	0.0248559	0.168539	0.0813958	0.1582	0.13993	-1.05482	0.292002	0.418783
K01667	0	0	0	0	0	0	0.115744	0	0.218041	0.480834	0.185381	0	#NAME?	0.0455279	0.116682
K01669	0	0	0	0	0	0.267165	0.108761	0	0.167287	0.107045	0.230231	0.119511	-1.45576	0.183582	0.308657
K01672	0	0	0	0	0	0	0.0797847	0.341895	0.205912	0.17862	0.0982979	0.0954908	#NAME?	0.00215922	0.0126304
K01673	0	0	0	0	0	0	0.171287	0.193989	0.180032	0.103824	0.0954163	0.255452	#NAME?	4.55958e-05	0.000834932
K01674	0	0	0	0	0	0	0.366813	0	0	0.274469	0.358718	0	#NAME?	0.0522827	0.127956
K01676	0	0	0	0	0	0	0.156009	0.134507	0.239163	0.0908153	0.161824	0.217681	#NAME?	2.04372e-05	0.000465478
K01679	0	0.0726035	0.131997	0.153954	0	0	0.0930483	0.0624408	0.103087	0.167496	0.117613	0.0977602	-0.839131	0.173326	0.29602
K01681	0.0519376	0.140801	0.14398	0.151556	0.0472219	0.210132	0.0365581	0.0475644	0.0297217	0.0245408	0.0520507	0.0639367	1.55151	0.0114175	0.0428708
K01682	0	0	0.0187464	0.318978	0.0256321	0.0535174	0.0946965	0.156684	0.0755638	0.0705422	0.103945	0.081695	-0.484196	0.606958	0.68017
K01686	0	0	0.476121	0	0	0	0	0.376224	0	0.147654	0	0	-0.137904	0.938788	0.955424
K01687	0.0888042	0	0.165716	0	0	0	0.127361	0.0593121	0.149597	0.0908591	0.140339	0.178011	-1.55039	0.0347314	0.0948825
K01689	0.100582	0.242751	0.0834338	0.0453636	0.102192	0.0964831	0.0525385	0.0814719	0.0421377	0.0561323	0.0699227	0.0269919	1.02695	0.075341	0.162031
K01690	0	0	0	0	0	0.468872	0	0	0.43028	0	0.100848	0	-0.179865	0.923321	0.94404
K01692	0	0.684376	0.103613	0	0	0.102908	0.0156904	0	0.0295581	0.0375694	0.00966561	0.0166187	3.02958	0.260694	0.395422
K01693	0	0	0	0	0	0	0	0.338993	0.200035	0.193501	0.1556	0.111871	#NAME?	0.00443693	0.0208017
K01695	0	0	0	0	0	0	0.167036	0.123269	0.154398	0.236166	0.137261	0.18187	#NAME?	1.2879e-06	8.34496e-05
K01696	0	0.134735	0.046329	0.145027	0	0	0.124256	0.0453116	0.127076	0.124167	0.119692	0.133407	-1.04728	0.0923181	0.187832
K01698	0	0	0.110759	0	0	0.096296	0.0836888	0.246827	0.0757852	0.0919313	0.10157	0.193142	-1.9372	0.0224516	0.068937
K01703	0	0	0.076314	0.111151	0.11775	0	0.118255	0.178866	0.0614352	0.127121	0.119589	0.0895191	-1.18674	0.0456424	0.116857
K01704	0	0	0	0	0	0	0.18614	0	0.175328	0.222848	0.159386	0.256299	#NAME?	0.000988272	0.00717633
K01709	0	0	1	0	0	0	0	0	0	0	0	0	inf	0.340893	0.418783
K01710	0	0	0.141872	0	0	0	0.114565	0.111421	0.227462	0.042587	0.111623	0.25047	-2.5966	0.0139453	0.0495638
K01711	0	0	0.548116	0	0	0	0.0739439	0	0.191229	0.0776545	0.0403565	0.0687006	0.278527	0.869296	0.903409
K01712	0	0	0.060775	0.439109	0.25937	0	0.0443263	0.047633	0.0246334	0.0265339	0.0708587	0.0267608	1.65707	0.276795	0.414864
K01714	0	0	0.129467	0	0.0952796	0	0.108453	0.166899	0.157715	0.14768	0.111853	0.0826539	-1.78637	0.00773123	0.0318708
K01716	0	0	0	0	0	0	0.0939329	0.123853	0.256583	0.449829	0.0758026	0	#NAME?	0.0304862	0.0856936
K01724	0	0	0	0	0	0	0	0	0.529312	0	0.173087	0.297601	#NAME?	0.0873218	0.179669
K01733	0	0	0.179887	0	0.0999403	0	0.0541429	0.175432	0.115671	0.153156	0.162978	0.0587935	-1.36381	0.0825497	0.17311
K01734	0	0	0	0	0	0	0.484096	0.195796	0	0	0.162828	0.157281	#NAME?	0.0441103	0.113974
K01735	0	0	0.106042	0	0	0	0.108232	0.167563	0.219657	0.168683	0.0848931	0.14493	-3.07557	0.000555696	0.00493036
K01736	0.105446	0.14293	0.0673017	0	0	0	0.0690605	0.199615	0.108569	0.0738527	0.0985596	0.134666	-1.11623	0.0855566	0.177797
K01737	0.180588	0	0.244657	0	0	0	0.0911961	0.110995	0.132945	0.0453519	0.144336	0.0499305	-0.434649	0.619546	0.691822
K01738	0	0	0.110275	0.174801	0	0	0.120607	0.0979212	0.133934	0.121156	0.110835	0.13047	-1.32644	0.0470601	0.11988
K01739	0	0	0.145161	0	0	0.424449	0.0263072	0.139441	0.177419	0.0314952	0	0.0557274	0.404333	0.765547	0.818678
K01740	0	0	0.495091	0	0	0	0.504909	0	0	0	0	0	-0.0283287	0.989196	0.990372
K01744	0	0	0.440592	0	0.464392	0	0	0	0	0.0950158	0	0	3.25165	0.19313	0.319397
K01745	0	0	0.16011	0	0.526444	0	0.103015	0.0717692	0.100421	0	0.0382417	0	1.13115	0.49847	0.579408
K01749	0.0986382	0	0.135263	0	0	0.0502614	0.0883584	0.115189	0.119967	0.146886	0.109239	0.136199	-1.33292	0.0174669	0.0576225
K01751	0	0	0.279106	0	0.615675	0	0.105219	0	0	0	0	0	3.08814	0.23993	0.371738
K01752	0	0	0.0787632	0	0	0	0.114782	0.0699666	0.184702	0.120998	0.10913	0.321658	-3.54798	0.00493869	0.0224059
K01753	0	0	1	0	0	0	0	0	0	0	0	0	inf	0.340893	0.418783
K01754	0	0	0.0322611	0	0.2841	0	0.0954264	0.107927	0.0914651	0.172373	0.149461	0.0669863	-1.11166	0.242472	0.374298
K01755	0	0	0.0551841	0	0	0	0.226492	0.0972236	0.115065	0.0790548	0.111321	0.31566	-4.09771	0.00357144	0.0179437
K01756	0	0.239964	0.303263	0	0	0	0.110031	0	0.05182	0.12185	0.0384659	0.134605	0.250081	0.820538	0.865762
K01759	0	0	0	0	0	0	0.256057	0.2845	0.113196	0	0.11988	0.226367	#NAME?	0.00359108	0.0179437
K01760	0	0	0	0	0	0	0.250618	0	0.335901	0.108617	0.209721	0.095142	#NAME?	0.00723977	0.0302896
K01766	0	0	0	0	0	0	0	0	0.400029	0.599971	0	0	#NAME?	0.155609	0.274589
K01768	0	0	1	0	0	0	0	0	0	0	0	0	inf	0.340893	0.418783
K01770	0	0	0.170474	0	0.29907	0	0	0.0673913	0.0962844	0.107695	0.150815	0.10827	-0.175972	0.860249	0.895694
K01772	0	0	0.149598	0	0.0947454	0.0659614	0.0679861	0.104759	0.120685	0.194935	0.0915059	0.109824	-1.15227	0.0692674	0.152739
K01775	0	0	0.0522769	0	0.185498	0	0.0979579	0.129578	0.101923	0.202544	0.11203	0.118192	-1.68062	0.028789	0.0820179
K01776	0	0	0	0	0	0	0.248748	0.124929	0.112355	0.216868	0.186517	0.110583	#NAME?	4.17958e-05	0.000788193
K01778	0	0	0.0575755	0	0	0	0.175638	0.114293	0.160082	0.155665	0.188644	0.148102	-4.03285	1.10245e-06	7.73859e-05
K01779	0	0	0.118261	0	0	0	0.245187	0.304531	0.0784702	0.162176	0.0913749	0	-2.89838	0.0297459	0.0842507
K01782	0	0	1	0	0	0	0	0	0	0	0	0	inf	0.340893	0.418783
K01783	0.102339	0	0.081871	0	0.139571	0.192423	0.0576438	0.0733841	0.0644057	0.125839	0.0614685	0.101055	0.0935401	0.873773	0.906413
K01784	0.0623078	0.0844571	0.0541264	0	0.226602	0.190495	0.100785	0.0438492	0.0723609	0.0814836	0.0596404	0.0238927	0.693961	0.316248	0.418783
K01785	0	0	0	0	0	0	1	0	0	0	0	0	#NAME?	0.340893	0.418783
K01788	0	0	0	0	0	0	0.244545	0.238844	0.135361	0	0.151016	0.230234	#NAME?	0.00147493	0.00954552
K01790	0	0	0.426398	0	0	0	0	0.241497	0	0.219277	0.112828	0	-0.427852	0.778286	0.829222
K01791	0	0	0	0	0	0	0.54565	0	0	0	0	0.45435	#NAME?	0.147177	0.269218
K01792	0	0	0.231007	0	0	0	0	0	0	0	0.336111	0.432882	-1.73503	0.345694	0.424474
K01800	0	0	1	0	0	0	0	0	0	0	0	0	inf	0.340893	0.418783
K01801	0	0	0	0	0	0	0.377288	0	0.357501	0.180316	0.0848948	0	#NAME?	0.0365412	0.0983382
K01802	0	0	0	0	0	0	0	0	0.296905	0.27036	0.266633	0.166102	#NAME?	0.0135925	0.0487209
K01803	0.221022	0	0.149141	0	0	0	0.138918	0.127017	0.127775	0.0616736	0.0851529	0.0893005	-0.766815	0.327115	0.418783
K01805	0	0	0	0	0	0	0	0.439547	0	0	0	0.560453	#NAME?	0.148864	0.269936
K01807	0	0	0.219171	0	0	0	0.212953	0.258193	0.0539502	0	0.255732	0	-1.83295	0.167604	0.288511
K01808	0.156962	0	0.184585	0.181755	0.331859	0.126953	0	0	0	0	0.017886	0	5.77899	0.00431166	0.0203275
K01809	0.157551	0	0.337295	0	0	0.321122	0	0	0.0408139	0.0586169	0.0846021	0	2.14855	0.150638	0.271127
K01810	0.122667	0.113241	0.112601	0.171678	0.118216	0.0599572	0.0871658	0.0356182	0.0436561	0.0647365	0.0522598	0.0182032	1.21115	0.00359034	0.0179437
K01812	0	0	0.381448	0	0	0	0	0.199283	0.327989	0	0.0912798	0	-0.697406	0.649221	0.719553
K01814	0	0	0.06885	0	0	0	0.217626	0.169487	0.157918	0.130169	0.126738	0.129212	-3.75749	1.46013e-05	0.000395606
K01817	0	0	0	0	0	0	0.103396	0.198341	0.28845	0.0730682	0.214303	0.122442	#NAME?	0.000507606	0.00468063
K01818	0	0	0	0	0	0	0.137721	0.355142	0.118241	0.218867	0.105485	0.0645437	#NAME?	0.00310243	0.0164013
K01819	0	0	0	0	0	0	0.185797	0	0.444513	0	0.369689	0	#NAME?	0.0697432	0.153386
K01825	0.303457	0	0	0.17907	0.111589	0.0938082	0.0757578	0.0567022	0.0507002	0.0360166	0.0436139	0.0492853	1.14035	0.21591	0.345102
K01826	0	0	0	0	0	0	0.313313	0	0	0.345872	0.125329	0.215487	#NAME?	0.0218426	0.0676108
K01834	0	0	0.079603	0	0	0.626125	0.0477326	0	0.0800288	0.0571458	0.0588084	0.0505567	1.26196	0.521007	0.60118
K01835	0.274689	0	0.191837	0.0698219	0.246703	0.15021	0.00914614	0.0182362	0.0156889	0.0178046	0.00586324	0	3.80568	0.00733151	0.0305218
K01839	0.225612	0	0.197361	0	0.102564	0.371325	0.0525843	0	0	0.028959	0.0215953	0	3.1203	0.050664	0.125528
K01840	0	0	0.0470089	0.102435	0.127667	0	0.0975279	0.0831397	0.210031	0.0620375	0.137967	0.132185	-1.3833	0.0406848	0.106761
K01843	0	0	0	0	0	0	0.211838	0	0.245965	0.319011	0.082073	0.141114	#NAME?	0.0055065	0.0243735
K01845	0	0	0.0861418	0	0	0.0958843	0.0936371	0.128561	0.126209	0.17329	0.11008	0.186197	-2.16791	0.00139128	0.00915566
K01847	0	0.251481	0.066145	0	0.168684	0.374366	0.0322874	0.0380106	0	0.0690263	0	0	2.62702	0.0828483	0.173453
K01854	0	0	0.228124	0	0.398869	0	0.0596458	0.0534783	0.0321036	0	0.15558	0.0721996	0.749243	0.574151	0.650293
K01856	0	0	0.171413	0	0	0	0.0908686	0.201932	0.179355	0.157682	0.198749	0	-2.27318	0.0291818	0.0829498
K01866	0.180321	0	0.113031	0	0.0905237	0.11274	0.0676404	0.0794399	0.153167	0.092504	0.0566513	0.0539821	-0.0195315	0.973076	0.978886
K01867	0.185322	0	0.157906	0	0.102741	0.05758	0.0521485	0.0533637	0.0884812	0.0938591	0.14667	0.0619289	0.0204812	0.973919	0.979344
K01868	0.185389	0	0.235429	0	0.109947	0.180779	0.0219337	0.0412595	0.0880792	0.0367629	0.0534159	0.0470049	1.3026	0.123306	0.236415
K01869	0.0886822	0	0.115525	0.035256	0.11754	0.0492515	0.0988234	0.120301	0.111084	0.104961	0.0955022	0.0630726	-0.547458	0.16607	0.286849
K01870	0.0380086	0	0.0853043	0.176625	0.148425	0.130923	0.0806743	0.0848012	0.06617	0.0432365	0.0695794	0.0762521	0.461439	0.374613	0.455119
K01872	0.29466	0	0.0779092	0.0361176	0.111446	0.0952137	0.0777664	0.0652361	0.0780411	0.0567454	0.051307	0.0555578	0.677838	0.382921	0.463874
K01873	0.0820557	0	0.145892	0	0.0241441	0.141537	0.0764177	0.10386	0.0875641	0.106802	0.0919637	0.139764	-0.623365	0.249407	0.381971
K01874	0.0615528	0	0.0595242	0.228807	0.0356459	0	0.117878	0.104099	0.112924	0.0908737	0.109654	0.0790407	-0.672498	0.304402	0.418783
K01875	0.153995	0	0.0972832	0.111597	0.159485	0.159795	0.0576416	0.0503547	0.0500769	0.0479506	0.0696501	0.0421699	1.10178	0.0385221	0.102361
K01876	0.157194	0.0843498	0.0858607	0.0430299	0.161155	0.187848	0.050271	0.0804226	0.038416	0.0454266	0.0559794	0.0100472	1.35854	0.0150293	0.0520262
K01878	0	0	0.0955709	0	0	0	0.159108	0.216082	0.161856	0.184771	0.126438	0.056174	-3.24236	0.000628989	0.00526468
K01879	0	0	0.040883	0.104639	0	0	0.109478	0.137275	0.151617	0.146386	0.123821	0.1859	-2.5538	0.000177875	0.00220338
K01880	0	0	0.726037	0	0	0	0	0	0	0	0.0347781	0.239185	1.40606	0.566692	0.643898
K01881	0.0404661	0	0.13294	0.118082	0.0448862	0	0.125315	0.142017	0.110988	0.0995166	0.0864924	0.099297	-0.980304	0.052479	0.127956
K01883	0	0	0.101524	0.208928	0.0433984	0.106044	0.0310021	0.0684546	0.0640614	0.145179	0.147118	0.0842905	-0.231937	0.73072	0.787827
K01885	0.0930976	0.150827	0.0639249	0	0.033723	0.054431	0.113479	0.0860208	0.101839	0.0760359	0.124437	0.102185	-0.609026	0.152363	0.271332
K01886	0	0	0.0648389	0	0	0.199259	0.157338	0.110589	0.129458	0.109758	0.12436	0.104398	-1.47844	0.04208	0.109738
K01887	0.110529	0	0.0687399	0.0924207	0.0957922	0.0526975	0.0993802	0.106007	0.0829651	0.0898803	0.0765948	0.124993	-0.464601	0.166652	0.287656
K01889	0	0	0.138638	0	0.2572	0.143568	0.053186	0.0736046	0.110627	0.0574651	0.0562127	0.1095	0.227871	0.776905	0.82907
K01890	0	0	0.102884	0	0	0	0.152185	0.121675	0.164991	0.161277	0.137066	0.159922	-3.12428	3.05586e-05	0.000624023
K01892	0.206369	0	0.0571498	0	0.165323	0.151817	0.0610005	0.0904848	0.0505317	0.0498008	0.0820751	0.0854491	0.469562	0.487403	0.56785
K01893	0.320118	0.214809	0.166191	0	0.0720428	0.080751	0.0278253	0.0176949	0.0245855	0	0.0368607	0.0391216	2.54725	0.0320974	0.0894268
K01894	0.311489	0	0	0	0	0	0.129954	0.107212	0.0790964	0.146021	0.128057	0.0981699	-1.1443	0.262052	0.397005
K01895	0	0	0.126682	0	0	0.489188	0.0501593	0.0491721	0.0978287	0.0446477	0.0860352	0.056287	0.681031	0.641869	0.713534
K01897	0	0	0.0609949	0.135732	0.0435602	0	0.158212	0.138658	0.11403	0.0854044	0.108236	0.155171	-1.66069	0.00592669	0.0259113
K01902	0	0	0.186149	0	0	0.466099	0.0212138	0	0.0885183	0.141463	0.051619	0.0449377	0.907365	0.541953	0.621096
K01903	0.198913	0	0.287014	0.187238	0	0	0.0931219	0	0.0251681	0.0238728	0.127014	0.0576582	1.0424	0.3243	0.418783
K01908	0	0	0.27694	0	0	0.657018	0	0.066042	0	0	0	0	3.8219	0.219975	0.348795
K01911	0	0	0	0	0	0	0.478513	0	0.273163	0	0.248324	0	#NAME?	0.0676813	0.150291
K01912	0	0	0.218765	0	0.445634	0	0.0532579	0.070222	0.0516693	0.0669488	0.0935026	0	0.985305	0.492806	0.57374
K01914	0	0	0	0	0	0	0.125596	0.213372	0.208164	0.163377	0.148788	0.140702	#NAME?	5.3872e-07	4.53782e-05
K01915	0.127567	0	0.152379	0	0	0.132447	0.108199	0.138341	0.0729967	0.0893021	0.0708762	0.107892	-0.510833	0.391946	0.473445
K01916	0	0	0.0730602	0	0	0.100588	0.0844151	0.0459587	0.105896	0.15129	0.226276	0.212515	-2.25059	0.0107592	0.0408236
K01918	0	0	0.112092	0	0	0	0.206975	0.0880331	0.184577	0.192638	0.10961	0.106075	-2.98572	0.00103989	0.00746616
K01919	0	0	0.0160038	0	0	0.13997	0.144053	0.14984	0.12654	0.14985	0.164793	0.108951	-2.43598	0.000825079	0.00629902
K01920	0	0	0	0	0	0	0.139782	0.176872	0.13977	0.142122	0.187391	0.214063	#NAME?	1.24173e-07	1.81005e-05
K01921	0	0	0	0	0	0	0.223044	0.212375	0.145025	0.149166	0.156886	0.113505	#NAME?	2.21845e-06	0.000124578
K01923	0	0	0.157771	0.117029	0.072928	0	0.116034	0.115362	0.190296	0.0150705	0.131288	0.0842209	-0.907514	0.196646	0.322887
K01924	0.229599	0	0.162116	0	0	0	0.122011	0.122773	0.131222	0.097168	0.0553819	0.0797294	-0.634942	0.430064	0.511422
K01925	0.0621747	0	0.0975308	0.0898161	0.11194	0	0.134774	0.0547362	0.0866726	0.127112	0.0916853	0.143558	-0.820934	0.0894333	0.182994
K01926	0	0	1	0	0	0	0	0	0	0	0	0	inf	0.340893	0.418783
K01928	0	0.0597932	0.0421941	0	0.144385	0	0.103088	0.121193	0.133126	0.113571	0.125911	0.156739	-1.61301	0.00599694	0.0261732
K01929	0	0.229109	0.124027	0	0	0	0.107722	0.101665	0.1266	0.0921425	0.116539	0.102195	-0.87324	0.248287	0.380768
K01933	0	0	0.0147032	0	0.170645	0	0.11639	0.115358	0.179293	0.225214	0.102288	0.0761086	-2.13594	0.0155703	0.053605
K01934	0	0	0.0792746	0	0	0	0.212485	0.12234	0.0667141	0.084796	0.136567	0.297824	-3.53784	0.00409569	0.0196391
K01935	0	0	0	0	0	0	0.1626	0	0.15775	0	0.161266	0.518384	#NAME?	0.0565527	0.134313
K01937	0.0580891	0.0960228	0.0976979	0.0630482	0.101443	0.193479	0.0839312	0.0555868	0.0778638	0.0341313	0.0776736	0.0610329	0.644003	0.11653	0.226691
K01938	0.156145	0	0.0631249	0	0.124533	0	0.149617	0.0561237	0.0667548	0.133005	0.154442	0.0962539	-0.932545	0.148669	0.269936
K01939	0	0.0843518	0.165911	0	0.127305	0	0.117291	0.118188	0.0791472	0.0909905	0.120443	0.0963734	-0.721184	0.215549	0.34496
K01940	0	0	0.0319119	0.0642018	0.0696139	0.165923	0.122115	0.152448	0.10987	0.0949546	0.125306	0.0636562	-1.01094	0.0739688	0.159909
K01945	0	0	0.0834545	0.120091	0	0	0.151427	0.153625	0.115647	0.182209	0.135433	0.0581131	-1.96824	0.00549673	0.0243735
K01947	0	0	0	0	0	0	0.0955202	0	0.439063	0	0.331871	0.133547	#NAME?	0.0473968	0.120363
K01950	0	0	0.0893288	0	0	0	0.100291	0.202127	0.144393	0.287372	0.0881264	0.088361	-3.34973	0.00332574	0.0170816
K01951	0.144629	0	0.214942	0	0.0796954	0.0893287	0.0175697	0.0806326	0.0949333	0.119522	0.0719036	0.086843	0.1652	0.80096	0.847053
K01952	0	0	0.0554028	0.069012	0.0215028	0	0.183961	0.11217	0.167772	0.11034	0.14762	0.132219	-2.54922	5.08173e-05	0.000917252
K01955	0	0.114502	0.20582	0	0	0	0.119706	0.0849752	0.103975	0.141742	0.078997	0.150283	-1.08533	0.143289	0.268764
K01956	0.151215	0	0.0194606	0	0.274283	0.0770519	0.106438	0.0774509	0.088083	0.0140649	0.0919106	0.100043	0.127097	0.877577	0.909333
K01958	0.232939	0.370699	0.15589	0	0	0.225369	0	0.0151024	0	0	0	0	6.02712	0.021255	0.0663923
K01960	0	0	0	0	0	0	0	0.252007	0	0.228819	0.25196	0.267215	#NAME?	0.0103666	0.0398121
K01961	0	0	0.115336	0.300731	0	0	0.0871942	0.138088	0.0750403	0.115797	0.110485	0.0573284	-0.488983	0.598169	0.671512
K01962	0	0	0.0933211	0	0	0	0.121776	0.0762528	0.127398	0.243548	0.174362	0.163342	-3.28032	0.000679921	0.00546417
K01963	0	0	0.186925	0	0	0	0.190903	0.214236	0.125799	0.132493	0.0697234	0.0799201	-2.12093	0.0235806	0.0710378
K01965	0	0	0	0	0	0	0	0.377908	0.168909	0	0.094417	0.358766	#NAME?	0.0360675	0.097583
K01966	0.206544	0.279966	0.197384	0.150676	0.0938952	0	0.0465354	0	0.0151146	0	0.00988508	0	3.69813	0.00557054	0.0245668
K01968	0	0	0	0	0	0	0	0.281752	0.360282	0	0.131635	0.22633	#NAME?	0.0208661	0.0656645
K01969	0.287022	0	0	0	0	0	0	0	0.235243	0.106787	0.139015	0.231933	-1.3127	0.294961	0.418783
K01972	0.0733069	0.0521672	0.0777689	0.106956	0.0333255	0.0530423	0.066977	0.136371	0.139853	0.0739805	0.10192	0.0843313	-0.605627	0.0639174	0.14473
K01989	0	0	0	0	0	0	0.182624	0.130806	0.209284	0.121803	0.190542	0.164941	#NAME?	3.30922e-07	3.52382e-05
K01990	0.0904238	0	0.194125	0.0622313	0.0775601	0.0434676	0.0489773	0.0803947	0.0726632	0.139806	0.115662	0.0746888	-0.18603	0.726087	0.784782
K01991	0	0	0	0	0	0	0	0	0	1	0	0	#NAME?	0.340893	0.418783
K01992	0	0	0.062463	0.146376	0	0.204483	0.135155	0.139974	0.062404	0.0819305	0.093245	0.0739696	-0.505301	0.467667	0.548981
K01997	0	0	0.21882	0.78118	0	0	0	0	0	0	0	0	inf	0.222052	0.351804
K02001	0.491619	0	0.0814273	0.426954	0	0	0	0	0	0	0	0	inf	0.105965	0.209361
K02003	0	0	0.0658616	0	0.233386	0.261597	0.0881628	0.0409795	0.0443996	0.131719	0.0623512	0.071543	0.352869	0.703536	0.76499
K02004	0	0	0.112094	0	0.887906	0	0	0	0	0	0	0	inf	0.278389	0.416266
K02010	0	0	0	0	0	0.183607	0.093315	0.11839	0.136921	0.139771	0.164148	0.163848	-2.15265	0.00888576	0.035529
K02011	0	0	0	0	0	0	0.246269	0.0536129	0.192701	0.0618449	0.272221	0.173351	#NAME?	0.00122375	0.00833622
K02012	0	0	0	0	0	0	0.122816	0.201677	0.0687194	0.227299	0.140208	0.23928	#NAME?	0.000115608	0.00161404
K02013	0.131099	0.0588419	0.109696	0.189377	0.266415	0.0442397	0.0732531	0.0289047	0.0173448	0.00807543	0.0457486	0.0270055	1.99701	0.0181162	0.0594244
K02014	0	0	0.13694	0	0	0	0.16987	0.135663	0.24122	0.0949917	0.137162	0.0841527	-2.65592	0.00401271	0.0193009
K02015	0	0	0.194216	0	0.124611	0	0.206255	0.173936	0.0685348	0.0722377	0.0983905	0.0618199	-1.09525	0.189432	0.315139
K02016	0	0	0.378114	0	0	0	0.137608	0.0907198	0	0.196047	0.197512	0	-0.71783	0.589407	0.663444
K02017	0	0	0	0	0.47929	0	0.185527	0.177662	0.0578646	0	0.0996556	0	-0.119581	0.938108	0.955424
K02018	0	0	0	0	0	0	0	0	0	0	0.113899	0.886101	#NAME?	0.277391	0.415046
K02020	0	0	0	0	0	0	0.155877	0.273409	0.1347	0	0.284546	0.151467	#NAME?	0.00290108	0.0157657
K02021	0	0	0	0	0	0	0	0	0	1	0	0	#NAME?	0.340893	0.418783
K02022	0	0	0	0	0	0	0	0	0	0.645527	0	0.354473	#NAME?	0.167243	0.288087
K02024	0	0	0	0	0	0	0.323553	0.13865	0.0761899	0.19368	0.126565	0.141362	#NAME?	0.000752391	0.00586819
K02025	0.569865	0	0.112486	0	0	0.290376	0	0	0	0	0.0272734	0	5.15647	0.124328	0.238192
K02026	0.46147	0	0.115625	0	0	0.359816	0	0	0	0.0222775	0.0408116	0	3.89245	0.113102	0.220702
K02028	0	0	0.142702	0.183056	0	0.127862	0.051077	0.175306	0.0183627	0.119966	0.093913	0.087756	-0.268425	0.714884	0.775388
K02029	0.157495	0	0.0391683	0.229789	0.143195	0	0.0795342	0.109385	0.0461012	0.0902383	0.0553263	0.0497663	0.404555	0.577566	0.653025
K02030	0.184026	0	0	0	0	0	0.160701	0.159482	0.109754	0.100646	0.151223	0.134168	-2.14862	0.00875784	0.0352405
K02031	0.0564806	0	0.0745517	0.14157	0.129039	0.222859	0.0420054	0.126001	0.0295328	0.0601673	0.0722684	0.0455234	0.733897	0.258755	0.393189
K02032	0.307939	0	0.0629266	0	0	0.298131	0.0370826	0.0883254	0.0288443	0	0.104786	0.0719648	1.01516	0.395875	0.477735
K02033	0	0	0.292709	0	0	0	0.0851034	0.479969	0.0626068	0	0	0.0796114	-1.27283	0.453894	0.534976
K02034	0	0	0.329295	0	0	0	0.0528204	0	0.197517	0.126474	0.0650768	0.228817	-1.0263	0.407241	0.490046
K02035	0	0	0.233574	0	0	0	0.153594	0.110064	0.126195	0.214865	0.1175	0.044207	-1.71426	0.0774618	0.165438
K02036	0	0	0.0895494	0	0	0	0.0484898	0.383611	0	0.285037	0.133223	0.0600897	-3.34583	0.0563476	0.134313
K02037	0	0	0.0427071	0	0.245597	0	0.04812	0.146181	0.0930459	0.181965	0.0912791	0.151105	-1.30367	0.147138	0.269218
K02038	0	0	0	0	0	0	0.225626	0.200905	0.06072	0.244562	0.203456	0.0647315	#NAME?	0.000558491	0.00493464
K02039	0	0	0.313471	0	0.628114	0	0	0	0	0.0584153	0	0	4.01067	0.20159	0.329043
K02040	0.177053	0	0.0929912	0	0.0804887	0	0.183774	0.0821607	0.0812374	0.173904	0.0578752	0.0705157	-0.889705	0.209433	0.337739
K02041	0	0	1	0	0	0	0	0	0	0	0	0	inf	0.340893	0.418783
K02045	0	0	0	0	0	0	0	0.361936	0.261026	0	0.275187	0.101852	#NAME?	0.0242667	0.0726564
K02046	0	0	0	0	0	0	0.201053	0.309507	0.0495745	0.186512	0.0972663	0.156087	#NAME?	0.00109228	0.00768857
K02047	0	0	0	0	0	0	0.284724	0.100258	0.052278	0.199341	0.245828	0.117571	#NAME?	0.0011455	0.0079524
K02048	0	0	0	0	0	0	0.201548	0.0969876	0.336725	0	0.286831	0.0779095	#NAME?	0.0106991	0.0406565
K02049	0	0	0	0	0	0	0	0	0.122937	0	0.269665	0.607398	#NAME?	0.120961	0.232625
K02055	0	0	0	0	0	0	1	0	0	0	0	0	#NAME?	0.340893	0.418783
K02056	0.32383	0	0.0893091	0	0.233451	0.240189	0.0225288	0.019367	0.0093481	0.0257834	0.0361933	0	2.96944	0.0447258	0.114977
K02057	0.0694817	0.144894	0.0171032	0.155962	0.113226	0.272343	0.0664386	0.0438006	0	0	0.0581682	0.0585826	1.76786	0.0360195	0.0975577
K02062	0	0	0	0	0	0	0.155832	0.328751	0.254811	0.149251	0.111355	0	#NAME?	0.00507561	0.0229447
K02063	0	0	0	0.812725	0	0	0	0	0	0	0.0671815	0.120094	2.11761	0.464463	0.546161
K02064	0	0	0	0	0.515001	0	0.051928	0.116048	0.196062	0	0.0631641	0.057797	0.0865933	0.956854	0.966801
K02065	0	0	0	0.291014	0	0	0.072624	0.0741047	0.166875	0.0916532	0.107998	0.195731	-1.28467	0.21684	0.345713
K02066	0	0	0.214123	0	0.383363	0.143234	0.0559076	0.0172771	0.115709	0.0522914	0.0180946	0	1.51442	0.251789	0.385153
K02067	0	0	0	0	0	0	0.310832	0	0.110901	0.140958	0.312604	0.124705	#NAME?	0.00768642	0.0317379
K02071	0	0	0.156144	0	0.108987	0	0.0877275	0.109777	0.147544	0.138699	0.137686	0.113435	-1.47079	0.0263086	0.077311
K02072	0	0	0.0378513	0	0	0	0.0955189	0.234337	0.15317	0.207391	0.104829	0.166902	-4.66785	5.9516e-05	0.00103235
K02073	0	0	0.0267264	0.224218	0	0.156613	0.0819042	0.0157424	0.130002	0.0876217	0.143126	0.134045	-0.539671	0.504113	0.58457
K02075	0	0	0	0	0	0	0.110626	0	0.281953	0	0.115107	0.492315	#NAME?	0.0573025	0.135584
K02077	0	0	0	0	0	0	0	0	0.428317	0.251616	0.117699	0.202367	#NAME?	0.0322438	0.0897358
K02078	0	0	0	0	0	0	0.106052	0.173392	0	0.314876	0.0653301	0.340349	#NAME?	0.0138296	0.0492216
K02083	0	0	0.302589	0	0	0.697411	0	0	0	0	0	0	inf	0.185048	0.31009
K02106	0	0	0.13749	0	0	0	0	0.195216	0.141283	0.23221	0.12466	0.169141	-2.64921	0.0128104	0.0465112
K02108	0	0	0.0334751	0	0	0	0.203556	0.190113	0.13497	0.140287	0.150556	0.147043	-4.85164	2.82652e-07	3.24664e-05
K02109	0	0	0	0	0	0	0.0907817	0.0921931	0.29546	0.138746	0.224883	0.157936	#NAME?	0.000469355	0.00447569
K02110	0.10388	0	0.0672059	0.397097	0.0944484	0	0.0656947	0.0446935	0.0454589	0.0386487	0.10868	0.0341924	0.97388	0.397047	0.478544
K02111	0.110722	0.0711288	0.166642	0	0.152435	0.21391	0.077134	0.0630002	0.0381317	0.0304564	0.0485458	0.0278947	1.32583	0.0494194	0.123892
K02112	0.17552	0.031282	0.09578	0.0229058	0.143168	0.373745	0.0399089	0.0235444	0.022265	0.0224294	0.0302801	0.0191714	2.41825	0.0560162	0.133919
K02113	0	0	0	0	0	0	0.156186	0.400887	0.149565	0.13463	0.10359	0.0551421	#NAME?	0.0069375	0.0295136
K02114	0	0	0	0	0	0	0.260563	0.0584285	0.083479	0.228125	0.123933	0.245471	#NAME?	0.000969922	0.00706338
K02115	0.0634397	0	0.0785547	0	0.122858	0.194602	0.13347	0.118275	0.102876	0.0385905	0.079366	0.0679686	-0.2345	0.696824	0.759652
K02117	0	0	0	0	0	0	0	0	0	0	1	0	#NAME?	0.340893	0.418783
K02118	0.676558	0	0.089129	0	0	0	0.0278583	0	0.123774	0.0629285	0.0197516	0	1.70832	0.449158	0.530385
K02123	0	0	0	0	0	0	0	0	0	0	1	0	#NAME?	0.340893	0.418783
K02136	0	0	0.1749	0	0.694776	0	0	0	0	0	0	0.130324	2.73838	0.311786	0.418783
K02160	0	0.185188	0.0636934	0	0	0	0.100078	0.177117	0.0378068	0.257782	0.121652	0.056684	-1.59358	0.0937179	0.190068
K02168	0	0.0890481	0.0224888	0	0	0.0847467	0.113901	0.140216	0.127185	0.0935131	0.120193	0.208709	-2.03375	0.00171403	0.0106372
K02169	0	0	0	0	0	0	0.190308	0.311709	0	0.186798	0.152185	0.159	#NAME?	0.00221248	0.0127939
K02193	0	0	0	0	0	0	0.105907	0.0613942	0.202951	0.231725	0.143699	0.254324	#NAME?	0.000299667	0.00322822
K02194	0	0	0	0	0	0	0.25705	0.135817	0.097903	0.168029	0.167166	0.174034	#NAME?	1.56855e-05	0.000404461
K02195	0	0	0.065108	0	0.0877269	0	0.105247	0.170005	0.14503	0.22939	0.0788728	0.11862	-2.47067	0.00171745	0.0106372
K02197	0	0	0	0	0	0	0.11426	0.12618	0.132101	0.246919	0.146363	0.234176	#NAME?	3.70066e-05	0.00071354
K02198	0	0.133758	0.00858079	0	0.0448598	0	0.176484	0.136061	0.147602	0.0909582	0.130395	0.131302	-2.11833	0.00166886	0.0104645
K02199	0	0	0	0	0	0	0.29605	0.050768	0.197723	0.118486	0.15391	0.183064	#NAME?	0.000571071	0.00499341
K02200	0	0	0	0	0	0	0.125637	0.0664955	0.211677	0.236212	0.0493255	0.310653	#NAME?	0.0026768	0.0148889
K02204	0	0	0	0	0	0	0.144245	0.200202	0.193074	0.181781	0.18099	0.0997088	#NAME?	8.32195e-07	6.3726e-05
K02237	0	0	0.0660416	0	0	0	0.205168	0.101699	0.078826	0.162521	0.19172	0.194024	-3.82191	0.000140884	0.00185423
K02238	0	0	0.193433	0	0	0	0.104407	0.101485	0.102034	0.182162	0.165511	0.150968	-2.05996	0.0163476	0.0550805
K02240	0	0	0.4821	0	0	0	0	0	0.428859	0	0.0890405	0	-0.103341	0.956461	0.966791
K02259	0	0	0.22982	0	0.77018	0	0	0	0	0	0	0	inf	0.216723	0.345713
K02261	0	0	0	0	1	0	0	0	0	0	0	0	inf	0.340893	0.418783
K02274	0.155659	0.254221	0.222511	0	0.199517	0	0.0117984	0.116519	0.0111131	0.0141252	0.0145361	0	2.30718	0.0479725	0.121329
K02275	0	0	0.0416254	0	0.870459	0	0	0	0	0.0650058	0.02291	0	3.37497	0.363422	0.4431
K02283	0	0	0.670732	0	0	0	0.329268	0	0	0	0	0	1.02647	0.657441	0.726751
K02291	0	0	0	0	0	0	0	0	0	0	1	0	#NAME?	0.340893	0.418783
K02298	0	0	1	0	0	0	0	0	0	0	0	0	inf	0.340893	0.418783
K02302	0	0	0.0576164	0	0	0	0.145424	0.135749	0.151766	0.224639	0.149043	0.135763	-4.03176	5.18395e-06	0.000193787
K02303	0	0	0	0	0	0	0.395584	0.379337	0	0	0.225079	0	#NAME?	0.0594239	0.139256
K02313	0.166587	0	0.154916	0	0.044944	0.0503766	0.127964	0.123758	0.120821	0.0611511	0.0996948	0.0497884	-0.484499	0.423477	0.50573
K02314	0.148468	0.0786882	0.208582	0.165586	0.0911791	0.125421	0.0191229	0.0354128	0.0331356	0.0311015	0.0316313	0.0316713	2.16743	0.000333767	0.00347318
K02316	0.192965	0	0.0519755	0.111586	0.0427913	0.135098	0.0496676	0.111531	0.0812239	0.0426087	0.0840552	0.0964985	0.198918	0.717226	0.7772
K02335	0.189263	0	0.101742	0.0686594	0.0582167	0	0.070204	0.0748641	0.15664	0.0939987	0.101263	0.0851494	-0.478224	0.40777	0.49045
K02337	0	0	0.242013	0.0409673	0.0255292	0.0746853	0.125434	0.0743818	0.108861	0.0998702	0.125218	0.0830406	-0.686739	0.334654	0.418783
K02338	0.0892931	0	0.214614	0	0.0811857	0	0.0720093	0.120558	0.148068	0.110628	0.133077	0.0305667	-0.675165	0.348119	0.427037
K02339	0	0	0	0	0	0	0.325002	0.303863	0.298332	0	0.0728028	0	#NAME?	0.0276113	0.0793786
K02340	0	0.405378	0.22729	0	0	0	0.0269524	0.11611	0	0.143257	0.0810124	0	0.784365	0.567766	0.644829
K02341	0	0	0.273838	0	0	0	0.135944	0.100124	0.130839	0.0884719	0.0857978	0.184986	-1.40697	0.148714	0.269936
K02342	0	0.242304	0	0	0	0	0.199987	0.197766	0.083982	0.0332536	0.141504	0.101203	-1.6448	0.107407	0.211314
K02343	0.0891082	0	0.0486344	0	0.153847	0.054583	0.076668	0.136145	0.103986	0.0713314	0.128485	0.137212	-0.917417	0.0837256	0.174855
K02344	0	0	0	0	0	0	0.181398	0	0	0.434342	0	0.384261	#NAME?	0.0699955	0.153674
K02346	0	0	1	0	0	0	0	0	0	0	0	0	inf	0.340893	0.418783
K02347	0	0	0.76958	0	0	0	0	0	0	0	0.23042	0	1.73981	0.517325	0.597477
K02348	0	0	0	0	0	0	0.230273	0.0855592	0.0540892	0	0.23595	0.394128	#NAME?	0.0193592	0.0623989
K02355	0.168226	0.0350685	0.161915	0.0354435	0.186966	0.150026	0.0503728	0.0421551	0.032923	0.0547708	0.0416338	0.0404995	1.49141	0.0189235	0.0613072
K02356	0	0	0	0	0	0	0.191948	0.133635	0.17924	0.0990522	0.173543	0.222583	#NAME?	3.07695e-06	0.00014399
K02357	0.0619712	0.0756765	0.109524	0.162914	0.0670043	0.113793	0.0600311	0.0343148	0.046412	0.081113	0.109605	0.0776409	0.53036	0.144908	0.269218
K02358	0.188592	0.0244625	0.142336	0.0526623	0.166382	0.167366	0.0498589	0.0371222	0.0602223	0.0367616	0.0427198	0.031513	1.52256	0.0167889	0.0561288
K02363	0	0	1	0	0	0	0	0	0	0	0	0	inf	0.340893	0.418783
K02370	0	0	0	0	0	0	0	0	0	0	0	1	#NAME?	0.340893	0.418783
K02371	0	0	0.0849092	0.335939	0	0.085638	0.081477	0.0688652	0.0614939	0.0834759	0.078022	0.12018	0.0374297	0.968716	0.975277
K02372	0	0	0.0451126	0	0	0	0.0975829	0.112682	0.190109	0.0878016	0.18874	0.277971	-4.40373	0.000620074	0.00522309
K02377	0	0	0.32569	0	0	0	0.273605	0	0	0.180973	0.139679	0.0800532	-1.04991	0.424572	0.506799
K02379	0	0	0	0	0	0	0	0	0.355071	0	0.130996	0.513933	#NAME?	0.0924097	0.187868
K02380	0	0	0	0	0	0	0.262306	0.310144	0	0	0.0878183	0.339732	#NAME?	0.025625	0.0756476
K02381	0	0.30302	0.128299	0	0	0	0.0399465	0.261521	0.140035	0.0415863	0.0855925	0	-0.398864	0.72709	0.785196
K02397	0	0	1	0	0	0	0	0	0	0	0	0	inf	0.340893	0.418783
K02424	0	0	0	0	0	0	0.231044	0.255769	0.183167	0.131965	0.147072	0.0509821	#NAME?	0.000253769	0.00287567
K02427	0	0	0	0	0.198158	0	0.100859	0.128456	0.296328	0.031436	0.143915	0.100848	-2.01667	0.0669507	0.14893
K02428	0	0	0.0681202	0	0	0	0.175024	0.111588	0.193691	0.178928	0.144867	0.127782	-3.77399	8.68489e-06	0.000274334
K02429	0	0	0	0	0	0	0	0	0.280864	0	0.719136	0	#NAME?	0.193772	0.319832
K02430	0	0	0	0	0	0	0.24716	0	0.21164	0	0.5412	0	#NAME?	0.0873689	0.179669
K02431	0.180336	0	0	0.263114	0	0.367562	0.0554817	0.064287	0.036423	0	0.0327969	0	2.10142	0.147601	0.269382
K02433	0.0669305	0	0.150972	0	0.121707	0.300803	0.0634391	0.070208	0.0705296	0.10496	0.033378	0.0170735	0.832654	0.352157	0.431363
K02434	0.227311	0.101022	0.138428	0	0.222257	0.102535	0.04609	0.0694743	0.019743	0	0.0461554	0.0269842	1.925	0.0231351	0.070291
K02435	0	0	0	0	0	0	0.328455	0	0.310745	0	0.3608	0	#NAME?	0.0500563	0.1245
K02437	0.302119	0	0.187051	0	0	0	0.0549247	0.151029	0.110544	0	0.194333	0	-0.0625065	0.955366	0.966791
K02438	0	0	0	1	0	0	0	0	0	0	0	0	inf	0.340893	0.418783
K02440	0	0.290588	0.234885	0.340936	0	0	0.0333109	0	0	0.0797602	0.0205202	0	2.69722	0.0993776	0.199307
K02444	0	0	0	0	0.466066	0	0	0.140729	0	0.280353	0.112853	0	-0.196129	0.902799	0.92852
K02445	0	0	0	0	0	0	0.119464	0.272552	0.204932	0.0866809	0.180636	0.135735	#NAME?	0.00011691	0.00162325
K02446	0	0	0	0	0	0	0	0	0.470703	0	0	0.529297	#NAME?	0.145855	0.269218
K02453	0	0	0	0	0.391067	0	0.124978	0.0440608	0.211202	0.12022	0.0730779	0.0353938	-0.638866	0.617421	0.689754
K02454	0	0	0	0	0	0.178997	0.186777	0.0843394	0.170908	0.0834713	0.213305	0.0822025	-2.19745	0.0198147	0.0634244
K02455	0	0	0	0	0	0	0.069139	0.23383	0.228582	0.254943	0.160781	0.0527253	#NAME?	0.000918594	0.00682731
K02456	0	0	0	0	0	0	0.268216	0	0.452449	0	0.150206	0.129129	#NAME?	0.039737	0.104709
K02468	0	0	0	0	0	0	1	0	0	0	0	0	#NAME?	0.340893	0.418783
K02469	0.108839	0.0289006	0.119512	0.0998396	0.108903	0.171213	0.0694509	0.0551633	0.0436058	0.0713104	0.0641426	0.0591198	0.812617	0.0377746	0.100799
K02470	0.123809	0.0288067	0.111524	0	0.163216	0.128144	0.0907105	0.0527763	0.0655303	0.0753546	0.0856993	0.0744295	0.321601	0.502003	0.58271
K02472	0	0	0	0	0	0	0	0	0.422026	0	0	0.577974	#NAME?	0.151457	0.271249
K02478	0	0	0.198287	0	0.801713	0	0	0	0	0	0	0	inf	0.232304	0.363819
K02481	0	0	1	0	0	0	0	0	0	0	0	0	inf	0.340893	0.418783
K02483	0.298862	0.202551	0.125522	0	0	0	0.023219	0.149401	0.0437407	0.0708848	0.0858202	0	0.748886	0.468436	0.549044
K02484	0	0	0	0	0	0	0	0.415402	0.584598	0	0	0	#NAME?	0.152603	0.271569
K02487	0	0	0	0	0	0	0	0	0.671655	0.328345	0	0	#NAME?	0.175644	0.298488
K02492	0	0.420277	0.0647075	0	0	0	0.0863583	0.0565359	0.126948	0.149099	0.0705603	0.025514	-0.0866785	0.945335	0.958997
K02493	0.106209	0	0.104546	0	0.232723	0.263018	0.0613913	0	0.0408819	0	0.115895	0.0753363	1.2673	0.191853	0.317849
K02494	0	0	0	0	0	0	0	0	0	0	0.324629	0.675371	#NAME?	0.176934	0.300075
K02495	0	0	0.127312	0	0	0.204392	0.137587	0.0830018	0.118294	0.132075	0.107889	0.0894499	-1.0106	0.165174	0.285691
K02496	0	0	0	0	0	0	0.206101	0	0.201895	0.246746	0.126962	0.218295	#NAME?	0.00115049	0.00796514
K02498	0	0	0	0	0	0	0.402313	0	0.384629	0	0	0.213058	#NAME?	0.0618209	0.141904
K02499	0	0.629266	0.295497	0	0	0	0.0530189	0	0	0	0.0222182	0	3.61957	0.214996	0.344687
K02500	0	0	0	0	0	0	0.166084	0.245906	0.103931	0.0601455	0.126052	0.297881	#NAME?	0.00107455	0.00760611
K02501	0	0	0	0	0	0	0.139039	0.0916633	0.251449	0.194756	0.0933593	0.229734	#NAME?	0.000145555	0.00189596
K02502	0	0	0	0	0	0	0.476253	0.208207	0.141597	0	0	0.173942	#NAME?	0.0422173	0.109983
K02503	0.207788	0.281652	0.0240913	0.0823603	0	0.211757	0.0300804	0.0709514	0.0197673	0.018425	0.0246295	0.0284974	2.06999	0.0565525	0.134313
K02507	0	0	0	0	0	0	0.0839146	0.54415	0.110138	0.12352	0.0989371	0.0393401	#NAME?	0.0541587	0.130715
K02509	0	0	0	0	0	0	0.201193	0	0.222913	0.284103	0.103282	0.188509	#NAME?	0.00226658	0.0130174
K02510	0	0	0	0	0	0	0.116382	0	0.409988	0.278668	0.0716939	0.123268	#NAME?	0.0217043	0.0673795
K02517	0	0	0	0	0	0	0.124514	0.237142	0.150156	0.0752873	0.17878	0.234122	#NAME?	7.39684e-05	0.00116692
K02518	0	0	0.0377469	0	0.458714	0.146485	0.044669	0.088346	0.0725783	0.026739	0.0476044	0.0771183	0.848549	0.537596	0.616652
K02519	0.207429	0.149724	0.0652247	0.0327943	0.0389258	0.127621	0.0877787	0.0422343	0.061031	0.0601307	0.0645029	0.0626038	0.716802	0.191904	0.317849
K02520	0.0576045	0	0.146365	0.0840463	0.157123	0.23482	0.0676677	0.0802524	0.0461168	0.0447925	0.0304916	0.0507198	1.08719	0.114714	0.223674
K02521	0	0	0	0	0	0	0	0.134491	0	0.244233	0.189132	0.432144	#NAME?	0.0315766	0.0882678
K02523	0	0	0.158115	0	0	0	0.190789	0.12272	0.0878753	0.140542	0.189437	0.110522	-2.41265	0.00469412	0.0216067
K02527	0	0	0.0827129	0	0	0.0993211	0.143409	0.0539111	0.142639	0.165707	0.166983	0.145317	-2.16783	0.00211018	0.0124589
K02528	0.0684958	0.168977	0.135204	0.0999369	0	0.169625	0.0278848	0.0217514	0.139145	0.0764517	0.0263565	0.0661711	0.844116	0.1756	0.298488
K02529	0	0	0	0	0	0	0.229503	0	0.160127	0	0.365489	0.244882	#NAME?	0.0183304	0.059692
K02535	0.126959	0	0.0915239	0	0	0	0.188999	0.0956528	0.111188	0.124373	0.0951606	0.166144	-1.83876	0.00787317	0.0321461
K02536	0	0	0.0291664	0	0	0	0.178665	0.184821	0.184971	0.0611721	0.119294	0.241911	-5.05685	0.000129154	0.00174531
K02545	0	0	1	0	0	0	0	0	0	0	0	0	inf	0.340893	0.418783
K02548	0	0	0.237966	0.603633	0	0	0	0.0882942	0.0315373	0	0.0385699	0	2.40955	0.288133	0.418783
K02549	0	0	0.12732	0	0	0	0.159552	0.351921	0	0.224032	0	0.137175	-2.77699	0.0619848	0.141904
K02551	0	0	0.197312	0.357522	0	0	0	0.100407	0.179319	0.0455841	0.119856	0	0.317714	0.795254	0.84331
K02552	0	0	0	0	0	0	0.144763	0.128969	0.458814	0	0.0602546	0.2072	#NAME?	0.0287849	0.0820179
K02553	0	0	0	0	0	0	0.136304	0.191192	0.0792174	0.274288	0.218401	0.100597	#NAME?	0.000270934	0.00302942
K02556	0	0	0.295678	0	0	0.704322	0	0	0	0	0	0	inf	0.187748	0.313576
K02558	0	0	0.0658791	0	0	0	0.046704	0.22917	0.135589	0.102127	0.253155	0.167376	-3.82572	0.0015348	0.00981883
K02560	0	0	0.209696	0	0	0	0.370996	0.244585	0.174724	0	0	0	-1.91411	0.215339	0.344843
K02562	0	0	0	0	0	0	0.421263	0	0.29634	0	0	0.282397	#NAME?	0.0559659	0.133919
K02563	0	0	0.144755	0.170563	0	0	0.129696	0.174839	0.140469	0	0.10731	0.132367	-1.11862	0.168169	0.28909
K02564	0	0	0.318972	0	0	0	0	0.0958579	0.0766952	0.0922601	0.123607	0.292608	-1.09428	0.384326	0.464908
K02567	0	0	0.063482	0	0	0	0.105496	0.131247	0.199805	0.169759	0.175222	0.154991	-3.88289	7.65547e-06	0.000251239
K02568	0	0	0	0	0	0	0	0.24383	0	0.340774	0.223369	0.192027	#NAME?	0.0145054	0.0507689
K02569	0	0	0	0	0	0	0	0.740784	0	0.171151	0.0880652	0	#NAME?	0.188867	0.314689
K02570	0	0	0	0	0	0	0.125156	0.330044	0.248741	0	0.296059	0	#NAME?	0.0192883	0.0622496
K02572	0	0	0	0	0	0	0.0799418	0.324649	0.351643	0	0.243766	0	#NAME?	0.0288836	0.0821947
K02573	0	0	0	0	0	0	0.247919	0.23979	0.288826	0	0.133633	0.0898325	#NAME?	0.00426931	0.0202359
K02574	0	0	0.152959	0	0	0	0.267857	0	0.249724	0.163612	0.165847	0	-2.46929	0.0587987	0.138476
K02575	0	0	0.130046	0	0	0.405177	0	0.0539438	0.121388	0.0803277	0.0604864	0.148631	0.203604	0.870218	0.903409
K02600	0	0	0.0431208	0	0	0	0.218059	0.170682	0.15996	0.166231	0.166701	0.0752459	-4.47188	2.01309e-05	0.000465478
K02601	0.231608	0	0.0457172	0	0	0	0.101306	0.118865	0.202707	0.0697975	0.11927	0.11073	-1.38177	0.107019	0.210949
K02609	0	0	0	0	0	0	0	0.21198	0.227147	0	0.356535	0.204338	#NAME?	0.0156939	0.0538108
K02610	0	0	0	0	0	0	0	0	0	0	0.492641	0.507359	#NAME?	0.144986	0.269218
K02611	0	0	0	0	0	0	0	0	0.485788	0	0.243787	0.270425	#NAME?	0.0696078	0.153222
K02612	0	0	0	0	0	0	0	0	0.472793	0	0.270373	0.256834	#NAME?	0.0661292	0.147753
K02613	0	0	0.185353	0	0	0.295148	0.0450012	0.101463	0.0970669	0	0.135836	0.140131	-0.11258	0.911639	0.936087
K02615	0	0	0	0	0	0	0	0	0.458244	0	0.541756	0	#NAME?	0.14681	0.269218
K02616	0	0	0	0	0	0	0	0	0.435742	0	0.564258	0	#NAME?	0.149373	0.270197
K02617	0	0	0	0	0	0	0.150783	0.397623	0	0	0.213636	0.237959	#NAME?	0.023282	0.070291
K02618	0.166887	0.245187	0.025808	0.187068	0.144135	0.143053	0.00422229	0.0249282	0.00621136	0.0410475	0.00229162	0.00916128	3.37593	0.00106071	0.00752927
K02619	0	0	1	0	0	0	0	0	0	0	0	0	inf	0.340893	0.418783
K02621	0.12629	0	0.0448785	0.0614198	0.0382743	0.123554	0.136709	0.0258738	0.0741185	0.0925627	0.1424	0.13392	-0.618606	0.232936	0.364251
K02622	0	0	0.084486	0	0.0527703	0.133677	0.117059	0.105712	0.123002	0.134206	0.141055	0.108033	-1.42812	0.00871365	0.0351186
K02624	0	0	1	0	0	0	0	0	0	0	0	0	inf	0.340893	0.418783
K02647	0	0	0	0	0	0	0	0.472461	0	0	0	0.527539	#NAME?	0.145747	0.269218
K02650	0	0	0	0	0	0	0.214286	0	0.134824	0.201607	0.175055	0.274229	#NAME?	0.00143032	0.00933958
K02652	0	0	0	0	0	0	0.175121	0.121282	0.109341	0.172066	0.19151	0.230681	#NAME?	3.91427e-06	0.000164856
K02653	0	0	0	0	0	0	0.0893749	0	0.400714	0.107	0.118923	0.283988	#NAME?	0.0195827	0.0629585
K02654	0	0	0.185441	0	0	0.266202	0.102984	0.0399374	0.132094	0.0895688	0.117364	0.0664086	-0.279932	0.756898	0.811145
K02656	0	0	0	0	0	0	0.685065	0	0	0	0.314935	0	#NAME?	0.180407	0.305146
K02657	0.213148	0.347449	0	0.225198	0.0835324	0	0.0188439	0.0434808	0.0313303	0	0.0218973	0.0151203	2.73394	0.0577148	0.136432
K02658	0	0	0	0	0	0	0	0.155644	0.11628	0.21576	0.416875	0.095441	#NAME?	0.0164082	0.0552111
K02659	0	0	0	0	0	0	0	0.258494	0.299149	0.23471	0	0.207647	#NAME?	0.011642	0.0434553
K02660	0	0	0	0	0	0	0.389737	0	0.0972267	0.227523	0.225229	0.0602845	#NAME?	0.0165229	0.0554493
K02661	0	0	0	0	0	0	0.238647	0	0.129187	0.164201	0.177428	0.290537	#NAME?	0.00218104	0.0127214
K02662	0	0	0	0	0	0	0.13026	0.202157	0.0794476	0.139781	0.16714	0.281214	#NAME?	0.000153501	0.00196902
K02663	0	0	0	0	0	0	0.131371	0.168172	0.123741	0.21225	0.0942843	0.270182	#NAME?	9.13019e-05	0.00134924
K02664	0	0	0	0	0	0	0.0913644	0	0.310668	0.109382	0.333754	0.154832	#NAME?	0.0108461	0.0410914
K02666	0	0	0	0	0	0	0.184015	0.196149	0.219592	0.143775	0.181545	0.0749243	#NAME?	1.22267e-05	0.000355135
K02667	0	0	0	0	0	0	0.157803	0.194852	0.0990109	0.0827694	0.22656	0.239005	#NAME?	9.4612e-05	0.00139003
K02668	0	0	0	0	0	0	0.160904	0.0545389	0.261038	0.0495207	0.183971	0.290027	#NAME?	0.0023157	0.0132393
K02669	0	0	0.048276	0.473691	0	0	0.111488	0.0781563	0.0793533	0.0301978	0.106437	0.0724002	0.126851	0.927654	0.947144
K02670	0	0	0.0495374	0	0	0	0.154908	0.140057	0.225327	0.0890192	0.17872	0.162432	-4.26204	2.13079e-05	0.000480761
K02676	0	0	0	0	0	0	0	0	0	0	1	0	#NAME?	0.340893	0.418783
K02682	0	0	0	0	0	0	0	0.358074	0.102855	0	0	0.539071	#NAME?	0.105261	0.208268
K02686	0	0	0.0536978	0.450492	0	0	0	0.126517	0.11659	0	0.0626555	0.190048	0.0241809	0.986419	0.987983
K02687	0	0	0	0	0	0	0.201853	0.23624	0.117359	0.0787166	0.0921453	0.273686	#NAME?	0.000532489	0.00479414
K02761	0	0	0	0	0	0	0.231528	0.338856	0.429616	0	0	0	#NAME?	0.060553	0.140641
K02768	0.215606	0	0.0764932	0	0.231316	0.375731	0	0	0	0.0802165	0.0206376	0	3.15628	0.0593707	0.139256
K02769	0	0	0.17996	0	0.82004	0	0	0	0	0	0	0	inf	0.241745	0.37403
K02770	0.109891	0	0.0617298	0	0.168853	0.11759	0.0677883	0.0616885	0.0799342	0.118362	0.111077	0.103087	-0.242576	0.645546	0.716737
K02777	0	0	0.36319	0	0	0	0	0.0912267	0.0651695	0.199627	0.0426214	0.238166	-0.81014	0.537832	0.616652
K02779	0.191776	0	0.166761	0	0.174363	0.4671	0	0	0	0	0	0	inf	0.0382864	0.101949
K02782	0	0	0	0	0	0	0	0	0.404425	0.257019	0.338556	0	#NAME?	0.0555141	0.133097
K02784	0	0	0	0	0	0	0.318257	0	0	0.489611	0.192132	0	#NAME?	0.0751035	0.161934
K02788	0	0	0	0	0	0	0.310571	0	0.148493	0	0.540935	0	#NAME?	0.0946087	0.191567
K02790	0	0	0.217133	0	0.782867	0	0	0	0	0	0	0	inf	0.222881	0.352453
K02794	0	0	0	0	0	0	0	0.321944	0.330916	0	0.0541054	0.293035	#NAME?	0.0324362	0.0901718
K02795	0	0	0	0	0	0	0	0.158757	0	0.271002	0.187655	0.382586	#NAME?	0.0219767	0.06779
K02796	0	0	0	0	0	0	1	0	0	0	0	0	#NAME?	0.340893	0.418783
K02800	0	0	0.0240767	0	0.503485	0	0.169295	0.11317	0	0.0785484	0.0601615	0.0512642	0.159213	0.917499	0.939433
K02803	0.205302	0	0.183165	0	0.186661	0.209224	0.0516786	0.0538388	0.0318503	0.0381914	0.0400886	0	1.86282	0.0489426	0.123415
K02804	0	0	0.185863	0	0	0	0.22252	0.356896	0.0782072	0	0.156513	0	-2.13103	0.136972	0.258112
K02806	0	0	0	0	0	0	0.248387	0.751613	0	0	0	0	#NAME?	0.208014	0.336809
K02810	0	0	0	0	0	0	0	0.188639	0.218982	0.220954	0.219892	0.151533	#NAME?	0.000785707	0.00608779
K02818	0	0	0.207121	0	0.399318	0	0.134812	0.055203	0	0.063657	0.0804679	0.0594212	0.623774	0.627294	0.699855
K02821	0	0	0	0	0	0	0.108443	0.220121	0.0678719	0.341654	0.186345	0.075565	#NAME?	0.00305201	0.0163352
K02822	0.8844	0	0.0705543	0	0	0	0	0	0	0	0.0450452	0	4.40599	0.322452	0.418783
K02824	0.333867	0	0.0737408	0	0	0.0850613	0.0504505	0.0589963	0.158075	0.0621077	0.0901997	0.0875023	-0.0423091	0.965569	0.972883
K02825	0	0	0	0	0	0	0	0	0	0	0.413058	0.586942	#NAME?	0.153031	0.271947
K02834	0	0	0	0	0	0	0.283125	0	0.101399	0.190745	0.367721	0.0570106	#NAME?	0.015651	0.0537364
K02835	0.214871	0.0541365	0.105091	0.0780842	0.184105	0.0573898	0.0495225	0.0784707	0.046003	0.0553509	0.0555469	0.0214279	1.17922	0.0490339	0.123415
K02836	0	0	0.0827579	0	0	0.227143	0.144071	0.136992	0.0929694	0.0624007	0.119045	0.134621	-1.155	0.142056	0.266775
K02837	0	0	0.0558294	0	0	0	0.0938386	0.139144	0.0806063	0.234206	0.126272	0.270105	-4.07995	0.00113861	0.00792634
K02838	0.131099	0	0.245097	0	0	0.260527	0.114075	0.0268591	0.0383746	0.0243877	0.069394	0.0901866	0.809597	0.410124	0.492812
K02841	0	0	0	0	0	0	0.332439	0	0	0	0.0894276	0.578133	#NAME?	0.118681	0.230167
K02843	0	0	0	0.559187	0	0	0.0454597	0	0.149011	0	0.142821	0.103521	0.343166	0.843264	0.883629
K02847	0	0	0	0	0	0	0	0.336254	0.100928	0.369456	0.0798696	0.113492	#NAME?	0.0214296	0.0667726
K02851	0	0	0.0938447	0	0	0	0.239099	0.0801814	0	0.083283	0.141046	0.362546	-3.27141	0.0348435	0.0950194
K02860	0	0	0	0.377377	0	0	0.0848005	0.220974	0.0817676	0	0.131216	0.103865	-0.722354	0.569327	0.645441
K02863	0.043545	0	0.136012	0	0.311584	0.133131	0.0415442	0.0717277	0.0623293	0.0528962	0.100076	0.0471554	0.732483	0.419174	0.501778
K02864	0.0391383	0.42441	0.089235	0	0.142339	0.039886	0.0491986	0.00817889	0.0183302	0.0484896	0.0667211	0.074074	1.47181	0.252511	0.385789
K02867	0.139442	0	0.156175	0	0.167352	0.153475	0.0487507	0.0285685	0.0612253	0.0830075	0.0890263	0.0729774	0.684534	0.279862	0.418221
K02871	0.175438	0	0.1377	0	0.200435	0.235249	0.0491397	0.0236468	0.0645293	0.0429419	0.0519248	0.0189953	1.57591	0.0774939	0.165438
K02872	0	0	0	0	0	0	0	0.152185	0.316036	0.2137	0.114093	0.203986	#NAME?	0.00329295	0.0169476
K02874	0.269047	0	0.149986	0	0.170898	0	0.0658576	0.0322171	0.0719214	0.0971281	0.102306	0.0406393	0.524678	0.549201	0.62781
K02875	0	0	0	0	0	0	0	0.453901	0.255006	0	0.167495	0.123599	#NAME?	0.0389332	0.103236
K02876	0	0	0.0995842	0	0	0	0.185078	0.0408761	0.114758	0.120253	0.156408	0.283042	-3.1766	0.0048595	0.0222184
K02878	0	0	0.113385	0.293589	0.154595	0	0.100522	0.0494711	0.0650857	0.0860951	0.0831107	0.0541456	0.357116	0.684931	0.750248
K02879	0	0	0.206253	0	0	0.17095	0.0276286	0.20792	0.112197	0.0624096	0.154944	0.0576982	-0.723424	0.420482	0.502867
K02881	0	0	0.186731	0	0.270337	0	0.124979	0.104131	0.018597	0.104005	0.148141	0.0430787	-0.248359	0.794021	0.842771
K02884	0	0	0	0	0	0	0.277309	0.138069	0.262192	0	0.121232	0.201198	#NAME?	0.00269914	0.0149577
K02886	0.191298	0	0.0978656	0.217084	0.117319	0.197359	0.0304917	0.0346178	0.0366077	0.0199698	0.0233252	0.0340624	2.19669	0.00979593	0.0381422
K02887	0	0	0.492845	0	0	0	0.0752708	0.136464	0.108475	0.0450574	0.141887	0	-0.0412903	0.978219	0.981354
K02888	0.197942	0.219924	0.23406	0	0.149729	0	0.0485303	0.0551797	0.0265957	0.0150911	0.026246	0.0267021	2.01497	0.046507	0.11883
K02890	0.370545	0	0.06878	0.12996	0.0809859	0	0.0572996	0.0981799	0.0866931	0.0245235	0.0537139	0.0293187	0.894806	0.404608	0.48711
K02892	0	0	0.260281	0	0.152377	0.170796	0.108853	0.0923643	0.0826616	0	0.132667	0	0.486146	0.600293	0.673
K02895	0	0	0.16283	0	0	0	0.308281	0	0.200419	0.075237	0.0435902	0.209644	-2.36216	0.0698617	0.153513
K02897	0.288784	0.130481	0.039509	0	0	0.0981006	0.0682057	0.0822396	0.0563543	0.0179071	0.122731	0.0956877	0.329637	0.695289	0.758567
K02899	0	0.29061	0.19799	0	0	0	0.0543009	0.0698403	0.0313784	0.174289	0.111023	0.0705689	-0.0658015	0.947972	0.960901
K02902	0	0	0.136516	0	0	0	0.0609855	0.275006	0.105695	0	0.163422	0.258375	-2.66109	0.0361078	0.0975877
K02904	0	0.417801	0.0589069	0	0	0	0.110787	0.0964588	0.0359408	0.136416	0.0834852	0.060204	-0.13451	0.913758	0.937122
K02906	0.0825583	0.131654	0.117904	0.0708555	0.132463	0.125708	0.0630843	0.0618863	0.0527388	0.080042	0.0374666	0.0436386	0.964289	0.00162419	0.0102352
K02907	0	0	0.134345	0	0	0	0.191299	0.218961	0.0642379	0.0816486	0.0964177	0.213091	-2.68785	0.00761369	0.0315302
K02909	0	0	0.248486	0	0	0	0.245553	0.099982	0.0866371	0.0993035	0.15683	0.0632081	-1.59664	0.121343	0.233182
K02910	0	0	0	0	0	0	0	0.218258	0.382618	0.24316	0	0.155964	#NAME?	0.020753	0.0655119
K02911	0	0	0	0	0	0	0.0906873	0.29176	0.0854198	0	0	0.532133	#NAME?	0.0785655	0.166696
K02913	0	0	0	0	0	0	0.173121	0.178046	0.444352	0.103631	0	0.10085	#NAME?	0.0218859	0.0676108
K02914	0	0	0	0	0	0	0.480906	0	0.337969	0	0.181125	0	#NAME?	0.0753259	0.162031
K02916	0.275651	0	0.153903	0.115902	0.309848	0.0809561	0.0317225	0.0244126	0	0	0.00760376	0	3.87667	0.0133719	0.0482038
K02919	0	0	0	0	0	0	0	0	0	0	0	1	#NAME?	0.340893	0.418783
K02925	0	0	0	0	0	0	0	0.34755	0.454351	0	0.198099	0	#NAME?	0.0683893	0.151463
K02926	0	0	0.161217	0.125001	0.0778959	0.174623	0.044064	0.0714397	0.0723508	0.0949886	0.0928319	0.0855871	0.223996	0.699047	0.761596
K02931	0.21891	0	0.228808	0	0.148612	0.148728	0.044106	0.0149499	0.0435732	0.0654281	0.0748751	0.0120091	1.54719	0.0860759	0.177886
K02933	0.111629	0	0.169869	0	0	0.227522	0.0922762	0.0493994	0.049013	0.166957	0.0965921	0.0367428	0.0520582	0.948419	0.960969
K02934	0	0	0	0	0	0	0	0.331625	0.273349	0	0.0794544	0.315572	#NAME?	0.0268049	0.0783124
K02935	0.211409	0	0.255152	0	0	0	0.072229	0	0.12041	0.118456	0.095328	0.127015	-0.193255	0.838395	0.880193
K02938	0	0	0	0	0	0	0	0.49333	0.174815	0.166647	0	0.165208	#NAME?	0.0469107	0.11962
K02939	0	0	0.0497836	0.151324	0.282897	0	0.147136	0.100295	0.0927474	0.0578814	0.0522191	0.0657163	-0.0923381	0.915889	0.938545
K02945	0.0647596	0.0877804	0.111837	0.173854	0.0294398	0.0851359	0.0690792	0.0691248	0.0611808	0.0761366	0.0685578	0.103115	0.305872	0.415942	0.498617
K02946	0.0829386	0	0.13198	0.121009	0.0844571	0.391342	0.0524511	0.0186914	0.0155375	0.0462861	0.0337399	0.0215665	2.10817	0.0879214	0.180632
K02948	0.327551	0.179076	0.142603	0	0	0	0.0731203	0.102898	0.0612028	0.0203109	0.0222605	0.0709776	0.888202	0.396424	0.478168
K02949	0	0	0	0	0	0	0	0.241582	0.267376	0.286293	0.0826638	0.122086	#NAME?	0.00544942	0.0242442
K02950	0.250689	0	0.109107	0.0942681	0.253187	0.13169	0.0452775	0.0132372	0.0567373	0.0240384	0.0217692	0	2.38097	0.019828	0.0634244
K02952	0.111952	0	0.199813	0	0.23549	0	0.0781317	0.0936888	0.0462389	0.105894	0.064931	0.0638614	0.27351	0.732763	0.789634
K02954	0.443653	0	0.0222354	0	0	0	0.156944	0	0.17047	0.0542277	0.110387	0.0420834	-0.197157	0.887504	0.917269
K02956	0.158602	0	0.198045	0	0.144202	0.161632	0.049288	0.0324938	0.0264623	0.118016	0.0590549	0.0522042	0.972909	0.185313	0.310275
K02959	0.0818193	0.221809	0.102025	0.238752	0.113817	0.0833825	0.0127133	0.0355373	0.0396368	0.0152205	0.041821	0.0134655	2.40962	0.00317238	0.016632
K02961	0	0.268647	0	0	0	0	0.155211	0.121003	0.0667162	0.0840613	0.161821	0.14254	-1.44486	0.135701	0.256099
K02962	0	0	0	0	0	0	0	0.537967	0.267379	0	0.194654	0	#NAME?	0.0873766	0.179669
K02963	0	0	0.0768923	0	0	0	0.100989	0.19747	0.25819	0.156271	0.0952209	0.114968	-3.58559	0.000680758	0.00546417
K02965	0.184567	0.243828	0.100858	0.273388	0.057924	0	0.0180515	0.025241	0.0419589	0.0269271	0.0118375	0.0154189	2.62569	0.0218779	0.0676108
K02967	0.106501	0.0481199	0.186947	0.0854629	0.0968309	0.167506	0.0389439	0.027929	0.0526327	0.109097	0.0536212	0.0264081	1.16357	0.0274418	0.0791277
K02968	0	0	0.216552	0	0	0	0.0992202	0.0791489	0.263549	0.0593935	0.113992	0.168145	-1.85512	0.0737349	0.159801
K02970	0	0	0.153134	0	0.457471	0	0.0781817	0.107208	0.0449207	0.0935997	0.0240808	0.0414037	0.649006	0.640627	0.712842
K02981	0	0.288835	0	0.224649	0	0.169523	0	0.105339	0.0778664	0.0324789	0.0302657	0.0710429	1.10745	0.297225	0.418783
K02982	0.0532007	0	0.154328	0.077621	0.154301	0.0542171	0.0928325	0.0696483	0.0484309	0.0849136	0.0956337	0.114873	-0.0365422	0.938629	0.955424
K02986	0.0990513	0.205421	0.121704	0	0.157151	0.0640992	0.0712597	0.0776218	0.0438531	0.0784029	0.065135	0.0163015	0.876789	0.143369	0.268764
K02988	0.0878986	0	0.128255	0	0.159835	0.243652	0.0681531	0.0705928	0.0194256	0.0163514	0.114845	0.0909911	0.704071	0.36389	0.443156
K02990	0	0	0	0	0	0	0.305078	0.102355	0	0.340149	0	0.252418	#NAME?	0.0232185	0.070291
K02992	0.100256	0	0.0721844	0	0.182307	0	0.125715	0.119955	0.0946425	0.116004	0.139436	0.0494994	-0.86307	0.172828	0.295491
K02994	0.186464	0	0.0954477	0.18137	0.0565113	0	0.0878857	0.10531	0.10525	0.0788552	0.0459292	0.0569765	0.114281	0.856581	0.894018
K02996	0.186528	0	0.248487	0	0.339184	0.190092	0	0	0	0	0.0357085	0	4.75513	0.0198664	0.0634268
K02998	0	0	0	0	0	0	0	0	0	0.241507	0	0.758493	#NAME?	0.211197	0.340149
K03040	0.0693074	0	0.22723	0	0	0.128183	0.101111	0.0429928	0.10679	0.108754	0.117938	0.0976932	-0.43775	0.537784	0.616652
K03043	0.135632	0.0492052	0.13977	0.0658754	0.181856	0.152211	0.0515927	0.0321354	0.0547811	0.0608264	0.0377289	0.0383869	1.39528	0.00617869	0.0269022
K03046	0.102368	0.0666201	0.154776	0.0593863	0.14146	0.0916718	0.0710085	0.0694852	0.0678669	0.0600251	0.06258	0.0527523	0.683544	0.0366073	0.0984112
K03060	0	0	0	0	0	0	0.300993	0	0.169472	0	0.207171	0.322364	#NAME?	0.015993	0.0543933
K03066	0	0	0	0	0	0	0.466448	0	0	0	0.32077	0.212782	#NAME?	0.0679652	0.150789
K03070	0.168901	0.0233852	0.101414	0.0251716	0.159683	0.212566	0.0563755	0.0681472	0.0534797	0.0510612	0.0523321	0.0274847	1.16189	0.0794675	0.168186
K03071	0	0	0	0	0	0	0.116229	0.153251	0.157648	0	0.235562	0.33731	#NAME?	0.00488137	0.0222657
K03072	0	0.0672315	0.0193223	0	0	0	0.173098	0.138099	0.186636	0.159808	0.106015	0.14979	-3.39965	6.0696e-06	0.000216026
K03073	0	0	0	0	0	0	0	0	0.423617	0	0	0.576383	#NAME?	0.151195	0.271249
K03074	0	0	0.107233	0	0	0	0.125366	0.118486	0.192166	0.172663	0.156339	0.127745	-3.05753	0.000121925	0.00168364
K03075	0	0	0	0	0	0	0.282398	0.120924	0.0855288	0.10871	0.126416	0.276023	#NAME?	0.000947592	0.00695767
K03076	0.0378171	0.102521	0.0380143	0.055176	0	0.119473	0.0788577	0.13427	0.121711	0.116428	0.0702606	0.125472	-0.874091	0.0432853	0.112302
K03077	0	0	0.125757	0	0	0	0.137638	0.334564	0.0890746	0.141241	0.0576787	0.114047	-2.7974	0.0198215	0.0634244
K03078	0	0	0	0	0	0	0.139103	0.451192	0	0.26146	0.148244	0	#NAME?	0.0383341	0.101969
K03079	0	0	0	0	0	0	0.159811	0.329745	0.0574535	0.146051	0.17773	0.129211	#NAME?	0.001083	0.0076445
K03086	0.132209	0.255452	0.0778683	0	0.139617	0.0443536	0.0697312	0.0511025	0.0597317	0.0449875	0.0549425	0.0700052	0.889911	0.204634	0.332761
K03088	0	0	0.0338646	0	0	0	0.199995	0.147209	0.181824	0.0735332	0.268396	0.0951784	-4.83437	0.000391892	0.00391427
K03089	0.177542	0	0.0665397	0	0	0	0.108417	0.11367	0.086399	0.0852107	0.188805	0.173416	-1.63086	0.0333432	0.0922757
K03091	0	0	1	0	0	0	0	0	0	0	0	0	inf	0.340893	0.418783
K03092	0	0	0	0	0	0	0.25688	0.185235	0.248671	0.0483449	0.113509	0.147361	#NAME?	0.00048412	0.00454785
K03098	0	0	0	0	0	0	0.107495	0.277801	0.101251	0	0.267525	0.245927	#NAME?	0.0048622	0.0222184
K03100	0	0	0.110456	0	0	0	0.168509	0.0725432	0.19172	0.128783	0.164143	0.163845	-3.00959	0.000431651	0.00424429
K03101	0	0.604975	0.088293	0	0	0	0	0.02286	0.0914506	0.0919517	0.049236	0.0512336	1.17643	0.53419	0.61359
K03106	0.282282	0	0.0736961	0	0.0643133	0.0525495	0.087364	0.067517	0.114509	0.126729	0.0635312	0.0675093	-0.156883	0.84153	0.882384
K03110	0.0753505	0	0.151531	0	0.133641	0.0740862	0.123843	0.108824	0.0399186	0.10118	0.0704993	0.121127	-0.379533	0.475095	0.555347
K03111	0.0838985	0	0.170609	0.199838	0.244007	0.0257534	0.0688337	0.0207094	0.0512618	0.0303683	0.0542312	0.0504895	1.39209	0.0984169	0.197852
K03116	0	0	0.157139	0	0	0	0.19739	0	0.181123	0	0.0285436	0.435804	-2.42325	0.153974	0.272474
K03117	0	0	0.283629	0	0	0	0	0.102809	0.146886	0.287515	0.179161	0	-1.3367	0.296123	0.418783
K03118	0	0	0.0170579	0	0	0	0.134725	0.0401898	0.222362	0.290293	0.118294	0.177079	-5.8486	0.00110744	0.00774932
K03119	0	0	0	0	0	0	0.245984	0.162948	0.18881	0.260514	0.0728515	0.0688922	#NAME?	0.000575652	0.00500015
K03124	0	0	0	0	0	0	0	0	0	1	0	0	#NAME?	0.340893	0.418783
K03147	0	0	1	0	0	0	0	0	0	0	0	0	inf	0.340893	0.418783
K03149	0	0	0.0417042	0.326659	0.113663	0	0.060041	0.0561146	0.0844976	0.127273	0.0787594	0.111288	-0.103767	0.91342	0.937122
K03151	0	0	0	0	0	0	0.196029	0.475585	0	0	0.120758	0.207627	#NAME?	0.0432144	0.112302
K03152	0	0	0.23164	0	0.76836	0	0	0	0	0	0	0	inf	0.215852	0.345102
K03168	0.152897	0.193325	0.0566909	0.0904635	0.0750531	0.12086	0.0434535	0.0578584	0.0551455	0.0654509	0.0443621	0.0444395	1.14954	0.0142476	0.0501381
K03169	0	0	0.171044	0	0.392578	0	0.0521823	0.122864	0.136482	0	0.12485	0	0.369146	0.770919	0.823726
K03177	0	0	0.0921744	0	0	0	0.178533	0.0528396	0.25215	0.233412	0.133803	0.0570895	-3.29998	0.00513433	0.0231274
K03179	0	0	0.117557	0	0	0	0.117947	0.125214	0.205554	0.0682158	0.217856	0.147657	-2.90815	0.00179646	0.0109389
K03182	0	0	0.146228	0	0.14236	0	0.102183	0.172103	0.0859353	0.0728178	0.10611	0.172264	-1.30168	0.0729065	0.158413
K03183	0	0	0.089369	0.233932	0	0	0.148109	0.104295	0.118152	0.128104	0.0775027	0.100535	-1.06564	0.172738	0.295491
K03184	0	0	0	0	0	0	0	0.253411	0.311347	0.138611	0.112688	0.183943	#NAME?	0.00397834	0.0192034
K03185	0	0	0	0	0	0	0.21298	0.187213	0.148418	0.204538	0.12	0.126851	#NAME?	1.39329e-06	8.80211e-05
K03186	0	0	0.651215	0	0	0	0	0	0	0	0.143368	0.205418	0.900793	0.670145	0.736926
K03187	0	0	0.182805	0	0	0	0.195753	0	0.24886	0.145934	0.117258	0.109391	-2.16038	0.0448167	0.115093
K03188	0	0	0	0	0	0	0	0.155251	0.17473	0.265974	0.229918	0.174127	#NAME?	0.0012159	0.00832679
K03189	0	0	0.140024	0	0.478133	0	0.0563537	0	0.0615732	0	0.034715	0.229201	0.694993	0.656084	0.725568
K03190	0	0	0	0	0	0	0.1398	0.375696	0	0.134151	0.237322	0.113031	#NAME?	0.00940913	0.0370356
K03192	0	0	0	0	0	0	0.121772	0.207174	0.221998	0	0.282634	0.166422	#NAME?	0.00192074	0.0115838
K03196	0	0	0	0.828511	0	0	0	0	0	0.0559866	0.115503	0	2.2724	0.450588	0.531824
K03199	0	0	0	0	0	0	0	0.695974	0	0	0.304026	0	#NAME?	0.184496	0.309781
K03205	0	0	0	0	0	0	0	0	1	0	0	0	#NAME?	0.340893	0.418783
K03207	0	0	0	0	0	0	0.370763	0	0.629237	0	0	0	#NAME?	0.162628	0.283101
K03210	0	0	0.283619	0	0	0	0.0536865	0.0707872	0.228568	0.0829134	0.033072	0.247354	-1.33677	0.2627	0.397594
K03212	0	0	0	0	0	0	0.316898	0.0875972	0.125153	0.0795372	0.320448	0.0703663	#NAME?	0.00649788	0.0281649
K03214	0	0	0	0	0	0	0.0912578	0.339319	0.0962719	0.109254	0.16865	0.195247	#NAME?	0.00150333	0.00968731
K03215	0	0	0.0933171	0.13568	0	0	0.216456	0.13851	0.0873784	0.118154	0.115004	0.0955005	-1.75141	0.0160688	0.0545778
K03216	0.220747	0	0.061617	0	0	0.21709	0.0838641	0	0.101608	0.145984	0.0800813	0.0890076	-0.00314987	0.997055	0.997449
K03217	0.0438208	0.0736539	0.09511	0.0639355	0.129885	0	0.0914449	0.0796336	0.0757434	0.166052	0.106078	0.0746427	-0.546559	0.205626	0.333943
K03218	0.127556	0	0.0768953	0	0.11297	0.113154	0.133194	0.112657	0.103887	0.0413099	0.0937537	0.0846231	-0.403242	0.409609	0.492427
K03234	0	0	0	0	0	0	0	0.482896	0.380448	0	0.136656	0	#NAME?	0.0860918	0.177886
K03269	0	0.327783	0	0	0	0	0.051925	0.084896	0.0533551	0.230801	0.117246	0.133993	-1.03618	0.369486	0.449323
K03270	0	0	0	0	0	0	0.0364928	0.0962335	0.348543	0.141554	0.261221	0.115956	#NAME?	0.00550742	0.0243735
K03271	0.579727	0	0	0	0	0.196934	0.0150133	0.108677	0.0487873	0	0.0349593	0.0159015	1.79806	0.363862	0.443156
K03272	0	0	0	0	0	0	0.156733	0.619972	0	0.223294	0	0	#NAME?	0.122108	0.234474
K03274	0	0	0	0	0	0	0.348059	0.183286	0.101499	0	0.119486	0.24767	#NAME?	0.0072916	0.030456
K03281	0	0	0.370665	0	0	0	0	0	0	0.629335	0	0	-0.763713	0.730574	0.787827
K03282	0	0	0	0	0	0	0.268171	0.453321	0	0	0.278508	0	#NAME?	0.0617013	0.141904
K03284	0	0	0.0679214	0	0	0	0.195539	0.0773085	0.153254	0.106872	0.249129	0.149975	-3.77851	0.00038283	0.00386965
K03286	0	0	0.0266488	0	0	0	0.145743	0.167051	0.174927	0.21992	0.136715	0.128995	-5.19082	6.39236e-07	5.2108e-05
K03294	0	0	0.205232	0	0.794768	0	0	0	0	0	0	0	inf	0.228796	0.360004
K03296	0	0	0.339757	0	0.0941593	0	0.0312462	0.08281	0.0863808	0.102498	0.17131	0.0918384	-0.383599	0.71494	0.775388
K03297	0	0	0.143563	0.611042	0	0.197529	0.0271593	0	0	0	0.0207063	0	4.31411	0.151575	0.271268
K03299	0.0816101	0.110621	0.0630171	0	0.296801	0.166339	0.101637	0.02508	0.03643	0.0809177	0.0124986	0.025049	1.35105	0.131767	0.249981
K03300	0	0	0	0	0	0	0	0	0.370088	0.13917	0.141071	0.34967	#NAME?	0.0306939	0.0861817
K03303	0	0	0.198672	0	0.0786641	0	0.15026	0.126277	0.080123	0.141008	0.139687	0.0853084	-1.38169	0.0619048	0.141904
K03304	0	0	0	0	0	0	0	0	0.531162	0.468838	0	0	#NAME?	0.145977	0.269218
K03305	0	0	0.0923057	0	0	0	0.177722	0.173921	0.0601911	0	0.200095	0.295765	-3.29771	0.0140134	0.0496659
K03306	0	0	0.079451	0.221077	0	0	0.109951	0.152114	0.0893718	0.107534	0.163819	0.0766818	-1.21877	0.120659	0.232625
K03308	0	0	0	0	0	0	0.104589	0.283821	0.113518	0.205011	0.178955	0.114107	#NAME?	0.00017338	0.00215828
K03310	0.164115	0	0.0213492	0.0957793	0	0	0.128983	0.115059	0.112748	0.132438	0.105501	0.124028	-1.35368	0.0273021	0.0789495
K03311	0	0	0.221641	0	0	0	0.0732235	0.0607215	0.106058	0.193246	0.201705	0.143405	-1.81221	0.0626156	0.142678
K03312	0	0	0	0	0	0	0.12584	0.152289	0.313635	0.219986	0.159941	0.0283085	#NAME?	0.00161292	0.0102152
K03313	0	0	0.0511912	0	0	0	0.174897	0.0899966	0.134406	0.316946	0.0910652	0.141498	-4.21215	0.00176591	0.010884
K03314	0	0	0	0.665647	0	0	0	0.0837049	0	0	0.0651786	0.185469	0.993387	0.641256	0.713228
K03315	0	0	0	0	0	0	0.185501	0.171013	0.339509	0.191389	0.080641	0.0319474	#NAME?	0.00324607	0.0168494
K03316	0	0	0.0427753	0.179429	0	0	0.0817859	0.106073	0.065696	0.230374	0.151381	0.142486	-1.8075	0.0353688	0.0961043
K03317	0	0	0	0	0	0.295367	0.163926	0.178138	0.14083	0.0539157	0.120124	0.0476991	-1.25436	0.236478	0.367515
K03319	0	0	0	0	0	0	0.191491	0	0.324663	0	0.130938	0.352908	#NAME?	0.0235856	0.0710378
K03320	0	0	0.142867	0	0	0.335544	0.0959255	0.0674563	0.112761	0.137505	0.107941	0	-0.124666	0.906271	0.931333
K03321	0	0	0.0908516	0	0	0	0.0684425	0.203838	0.161602	0.219316	0.171148	0.0848018	-3.32293	0.000938933	0.00691744
K03322	0	0	1	0	0	0	0	0	0	0	0	0	inf	0.340893	0.418783
K03325	0	0	0.17975	0	0.82025	0	0	0	0	0	0	0	inf	0.241854	0.37403
K03326	0	0	0	0	0	0	0	0	0.382017	0.408031	0.209951	0	#NAME?	0.0625849	0.142678
K03327	0.0685514	0.18584	0.00596098	0.126023	0.218145	0.0698611	0.0802873	0.0299852	0.0889426	0.0490645	0.0431265	0.0342124	1.05038	0.118901	0.230416
K03335	0	0	0	0	0	0	0.179123	0.247988	0.168719	0.214448	0	0.189721	#NAME?	0.000813284	0.00624672
K03336	0	0	0	0.481755	0	0	0.117234	0.165062	0.0855367	0	0.0688999	0.0815122	-0.105333	0.943263	0.958434
K03337	0	0	0	0	0	0	0	0.803967	0	0	0.196033	0	#NAME?	0.233451	0.364831
K03338	0	0	0.113045	0	0	0	0.101702	0.366223	0.13213	0.0839712	0.0432072	0.159721	-2.97196	0.0281491	0.080558
K03366	0	0.61333	0	0	0	0	0.0555432	0.064892	0.066224	0	0.0827241	0.117286	0.665562	0.722501	0.781575
K03381	0	0	0	0	0	0	0.229132	0.169185	0.107911	0.176935	0.195492	0.121344	#NAME?	4.25288e-06	0.000170588
K03385	0	0	0.282034	0	0	0.685761	0	0	0	0	0.0322049	0	4.90935	0.203802	0.331834
K03386	0	0	0.174538	0	0	0	0.217542	0.0687269	0.162302	0	0.135072	0.24182	-2.24167	0.0444964	0.11462
K03387	0.178196	0	0	0	0	0	0.185686	0.156965	0.190372	0.0951396	0.132503	0.061139	-2.20533	0.0144797	0.0507493
K03402	0	0	0	0	0	0	0	0.464471	0.288288	0	0.24724	0	#NAME?	0.0645987	0.145361
K03406	0	0	1	0	0	0	0	0	0	0	0	0	inf	0.340893	0.418783
K03407	0	0	0.261073	0	0	0	0.216993	0	0.111265	0.102479	0.0851597	0.223031	-1.50098	0.182574	0.308192
K03412	0	0	0.518571	0	0	0	0	0	0	0.481429	0	0	0.107221	0.959171	0.968368
K03413	0	0	0.11082	0	0	0	0.178222	0.130551	0.346	0.118538	0.0634334	0.0524353	-3.00426	0.0212421	0.0663923
K03417	0	0	0.289361	0	0	0	0.165243	0	0.106762	0.0762352	0.210647	0.151751	-1.29625	0.246321	0.378621
K03424	0	0	0.0495174	0	0	0	0.261079	0.145474	0.228937	0.0670252	0.153091	0.0948751	-4.26265	0.000795336	0.00612748
K03426	0	0	0.069594	0	0	0	0.240256	0.213606	0.0796834	0.151921	0.117256	0.127684	-3.74083	0.000385392	0.00388002
K03427	0.0545748	0.406863	0.0280466	0	0.0744294	0.209261	0.0296163	0.0626421	0.0271373	0.0330965	0.0263934	0.0479398	1.76921	0.180584	0.305241
K03431	0	0.24835	0	0	0	0	0.146189	0.182807	0.145876	0.0933887	0.0745346	0.108854	-1.59768	0.0888421	0.182227
K03435	0	0	0	0	0	0	0.0944563	0.572387	0.0609382	0.232364	0.0398541	0	#NAME?	0.0856448	0.177834
K03437	0	0	0	0	0	0	0.153295	0.0685872	0.265398	0.142952	0.178185	0.191583	#NAME?	8.67884e-05	0.00129772
K03438	0.10785	0	0.0993156	0.0810382	0.0990383	0	0.120071	0.0658459	0.106704	0.106133	0.12357	0.0904339	-0.662081	0.125364	0.239814
K03439	0	0	0.168857	0	0	0	0.157382	0.180446	0.160824	0.0448617	0.146129	0.1415	-2.2993	0.00914459	0.0363911
K03442	0	0	0.0665535	0	0	0.198977	0.136521	0.0608023	0.0857274	0.168166	0.13512	0.148133	-1.46782	0.0593766	0.139256
K03446	0	0	1	0	0	0	0	0	0	0	0	0	inf	0.340893	0.418783
K03449	0	0	0.18498	0	0.166735	0	0.0957431	0	0.200225	0.102343	0.0930334	0.156941	-0.882223	0.311027	0.418783
K03453	0	0	0	0	0	0	0	0.233548	0.16684	0	0.141849	0.457763	#NAME?	0.0376895	0.100681
K03457	0	0	0	0	0	0	0.616742	0	0	0	0.383258	0	#NAME?	0.159427	0.278997
K03458	0	0	0	0	0	0	0.188394	0.267099	0.190807	0	0.13914	0.214559	#NAME?	0.00122388	0.00833622
K03462	0	0	0.131945	0	0	0	0.11066	0.0595543	0.223993	0.201157	0.105731	0.16696	-2.71785	0.00466823	0.0215267
K03464	0	0	0	0	0	0	0	0	0.32506	0	0.225347	0.449593	#NAME?	0.0637888	0.144624
K03465	0	0	1	0	0	0	0	0	0	0	0	0	inf	0.340893	0.418783
K03466	0.0433636	0	0.14276	0	0.0638707	0.0441921	0.105314	0.201671	0.0912639	0.0473517	0.154448	0.105765	-1.26256	0.0492483	0.123781
K03469	0	0	0	0	0	0	0.0658233	0	0.252	0.379277	0.0622615	0.240639	#NAME?	0.0190123	0.0615162
K03470	0.19582	0	0.0455493	0	0.17537	0.199561	0.0389466	0.0919726	0.0563879	0.0907044	0.0509828	0.0547058	0.683653	0.365314	0.444677
K03472	0	0	0	0	0	0	0	0.190863	0.136347	0	0.396815	0.275975	#NAME?	0.025872	0.0762876
K03473	0	0	0	0	0	0	0.0627376	0.239892	0.185554	0.147716	0.20728	0.156821	#NAME?	5.43891e-05	0.000954454
K03474	0	0	0	0	0	0	0.282964	0	0.232849	0.221416	0.197477	0.0652952	#NAME?	0.00391221	0.0190118
K03475	0.106259	0	0.118338	0.142233	0.0886337	0.136106	0.0674063	0.0431403	0.0771879	0.068005	0.0825807	0.0701109	0.534453	0.195172	0.321513
K03476	0	0	0	0	0.344778	0	0.0492003	0.155382	0.178433	0.056434	0.0544462	0.161327	-0.926314	0.428777	0.510613
K03477	0	0	0	0	0	0	0.257756	0.133803	0.155802	0.268495	0.0637632	0.120381	#NAME?	0.0004947	0.00461294
K03495	0.13056	0.0305651	0.117177	0.0917906	0.185952	0.143395	0.045584	0.0414859	0.092935	0.0297406	0.0475061	0.0433081	1.21855	0.0167716	0.0561288
K03496	0	0	0.130462	0	0	0.141967	0.054547	0.167532	0.22101	0.086165	0.088272	0.110046	-1.41721	0.075189	0.16198
K03497	0	0	0.0555604	0	0.403425	0	0.0880776	0	0.169982	0.0769703	0.10448	0.101504	-0.237218	0.848422	0.88777
K03498	0	0	0	0	0	0	0.0605693	0.121732	0.162014	0.299208	0.139104	0.217372	#NAME?	0.000590163	0.0050899
K03499	0	0	0	0.329726	0	0	0.105345	0.139364	0.102534	0.160173	0.0884733	0.0743854	-1.02348	0.338801	0.418783
K03500	0	0	0.0677836	0	0	0	0.075563	0.211351	0.0915841	0.229487	0.169165	0.155065	-3.78166	0.000404934	0.00400154
K03501	0	0	0	0	0	0	0.223315	0.19486	0.202125	0.153427	0.154363	0.0719112	#NAME?	1.91775e-05	0.000448718
K03502	0	0	0.33506	0	0.66494	0	0	0	0	0	0	0	inf	0.173371	0.29602
K03517	0.618912	0	0.241644	0	0	0	0.139444	0	0	0	0	0	2.62558	0.281387	0.418783
K03521	0	0	0.186929	0	0	0	0	0	0.190912	0.17908	0.174302	0.268776	-2.12089	0.085986	0.177886
K03522	0	0	0.0483566	0	0	0	0.12936	0.0666271	0.0961445	0.225047	0.24607	0.188394	-4.29864	0.000607061	0.00516513
K03523	0	0	0.346881	0	0	0	0.0893609	0.203639	0	0	0.141279	0.218839	-0.912904	0.481893	0.562209
K03524	0	0	0.121034	0	0	0	0.258796	0.105899	0.247225	0	0.100246	0.1668	-2.8604	0.0184739	0.0600046
K03525	0	0	0	0	0	0	0.183942	0.102768	0.146829	0.127838	0.0960273	0.342595	#NAME?	0.00124952	0.00848801
K03526	0	0	0.157112	0	0	0	0.212836	0.183993	0.102577	0.0991474	0.156619	0.0877153	-2.42355	0.00676343	0.0289191
K03527	0	0	0	0	0.268553	0	0.090988	0.114826	0.142982	0.113327	0.127015	0.142309	-1.44555	0.120714	0.232625
K03529	0.0991119	0	0.079117	0	0.147185	0.203694	0.052977	0.0705285	0.081474	0.0798337	0.0881015	0.0979774	0.168165	0.77836	0.829222
K03530	0	0	0.0155919	0.193788	0.259032	0.0676791	0.0807979	0.0614987	0.208	0.012354	0.0385217	0.0627356	0.20864	0.825596	0.86856
K03531	0	0	0.193096	0.136017	0	0.190012	0.0995155	0.0662755	0.041751	0.0691952	0.0973539	0.106784	0.110418	0.879192	0.91054
K03532	0	0	0	0	0	0	0	0	0	0.491378	0	0.508622	#NAME?	0.145008	0.269218
K03536	0	0	0	0	0	0	0.112915	0.297762	0.45414	0.135182	0	0	#NAME?	0.0452094	0.115984
K03544	0	0	0.159527	0.103506	0	0	0.11398	0.040987	0.134355	0.101221	0.198147	0.148277	-1.48636	0.0515706	0.127389
K03545	0.0712961	0	0.0779916	0	0.166594	0	0.0958264	0.052877	0.112799	0.173213	0.124204	0.125198	-1.11486	0.0813797	0.170945
K03546	0	0	0.112945	0.142702	0	0	0.128266	0.0951817	0.105356	0.168481	0.131816	0.115252	-1.54184	0.0190692	0.0616213
K03547	0.175125	0	0.0700499	0	0	0	0.178779	0.053101	0.116877	0.0785123	0.194113	0.133443	-1.62233	0.0437738	0.113221
K03548	0	0	0	0	0	0	0	0.220277	0.206609	0.284745	0.175582	0.112787	#NAME?	0.00208807	0.0123782
K03549	0	0	0.800179	0	0	0	0	0	0.199821	0	0	0	2.00162	0.483355	0.563653
K03550	0	0	0	0	0	0.374668	0.0708357	0.129177	0.126178	0.136782	0.0413488	0.121011	-0.739011	0.531254	0.611608
K03551	0.168099	0.115957	0.0696272	0	0.0910016	0.0876167	0.0752352	0.0268155	0.108301	0.123412	0.0657939	0.0681418	0.186661	0.69357	0.757412
K03553	0.124914	0	0.101452	0.0801911	0.150673	0.143001	0.0956241	0.0750698	0.0450349	0.0654514	0.040812	0.0777772	0.586348	0.197871	0.324057
K03554	0	0	0	0.611648	0	0	0.0651393	0.217296	0.0306778	0	0.0752383	0	0.655338	0.735638	0.791765
K03555	0	0.127493	0.192881	0	0	0.235225	0.0815922	0.111838	0.0402844	0.0529205	0.0441868	0.11358	0.322179	0.694112	0.757676
K03556	0	0	0	0	0	0	0.206832	0.307649	0.0998243	0.204646	0	0.181049	#NAME?	0.00306405	0.0163352
K03557	0	0	0	0.375202	0	0	0.0739228	0.105372	0.0376373	0.0956767	0.0984604	0.213728	-0.735719	0.548704	0.627693
K03559	0	0	0	0	0	0	0.220384	0.1422	0.120053	0	0.29568	0.221684	#NAME?	0.00268083	0.0148889
K03560	0	0	0	0	0	0	0.33905	0.271329	0.204905	0	0.184716	0	#NAME?	0.0154095	0.0531964
K03561	0	0	0	0	0	0	0.131379	0.100839	0.22254	0.148132	0.251882	0.145227	#NAME?	3.49763e-05	0.000690509
K03562	0	0	0	0	0	0	0.10036	0.137841	0.241577	0.208596	0.127082	0.184544	#NAME?	1.87124e-05	0.000446096
K03563	0	0	0	0	0	0	0.0863527	0.215193	0.174874	0.114237	0.111178	0.298165	#NAME?	0.000461515	0.00443084
K03564	0	0.611475	0	0	0	0	0.0865882	0.0737489	0.029888	0	0.0255105	0.172789	0.654288	0.730774	0.787827
K03566	0	0	0	0	0	0	0.157359	0.207482	0.148218	0	0.0969361	0.390005	#NAME?	0.0105411	0.0403788
K03568	0	0	0	0	0	0	0.0932512	0.227693	0.189902	0	0.206109	0.283045	#NAME?	0.00258877	0.0145051
K03569	0	0	0.145721	0	0	0.110676	0.228069	0.0775321	0.0563646	0.0719522	0.096995	0.21269	-1.53615	0.0781997	0.166339
K03570	0	0	0	0	0	0	0.123262	0.163053	0.220859	0.124497	0.148895	0.219434	#NAME?	3.19174e-06	0.000146646
K03571	0	0	0	0	0	0	0.233818	0.437779	0	0	0.328403	0	#NAME?	0.0612307	0.141634
K03572	0	0	0.0784074	0	0	0	0.0900127	0.115072	0.24698	0.201471	0.185153	0.0829028	-3.55507	0.000938373	0.00691744
K03573	0	0	0	0	0	0	0	0	0.792642	0	0.207358	0	#NAME?	0.22773	0.35855
K03574	0	0	0	0	0	0	0.335234	0	0.315762	0	0.349004	0	#NAME?	0.0496455	0.124094
K03575	0	0	0.0217729	0	0	0	0.161475	0.170867	0.223873	0.10559	0.199304	0.117118	-5.48956	7.91446e-06	0.000256408
K03576	0	0	0	0	0	0	0.151971	0.280529	0.0964842	0.0809985	0.141146	0.248872	#NAME?	0.000509368	0.00468063
K03578	0.0485043	0.164367	0.0349441	0.106153	0.0551253	0.173008	0.053963	0.112218	0.0469241	0.0819516	0.0492018	0.0736398	0.478119	0.330906	0.418783
K03579	0	0	0.236568	0	0.763432	0	0	0	0	0	0	0	inf	0.213514	0.343007
K03580	0	0	0.0246601	0.0473418	0	0	0.185387	0.139603	0.132116	0.114263	0.160541	0.196088	-3.68802	3.05372e-06	0.00014399
K03581	0	0	0.0517858	0	0	0.14416	0.198371	0.0591221	0.163557	0.140258	0.118544	0.124202	-2.03683	0.00782914	0.0320892
K03582	0	0	0.14398	0	0	0	0.212469	0.115338	0.20033	0.124746	0.110942	0.0921959	-2.57178	0.00380314	0.0186251
K03583	0	0	0	0	0	0	0.158695	0.33742	0.105391	0.100798	0.172145	0.12555	#NAME?	0.0009499	0.00695767
K03585	0	0	0.0909641	0	0	0	0.13144	0.148436	0.17673	0.120123	0.175661	0.156646	-3.32097	1.74547e-05	0.000432432
K03586	0	0	0	0	0	0	0	0.248957	0.234758	0	0.116313	0.399971	#NAME?	0.0268066	0.0783124
K03587	0	0	0.038227	0	0.16381	0	0.144455	0.0810225	0.148589	0.119652	0.188752	0.115492	-1.9817	0.00884316	0.0354709
K03588	0	0.246166	0.0848029	0	0	0	0.0790126	0.139155	0.153365	0.0466215	0.138197	0.112679	-1.01537	0.22907	0.360211
K03589	0	0	0	0	0	0	0.281801	0	0	0.239273	0.478926	0	#NAME?	0.0681348	0.151032
K03590	0	0	0.369733	0	0	0	0.121124	0.0563996	0.251714	0.0507031	0.0947037	0.0556225	-0.769479	0.54426	0.623174
K03591	0	0	0	0	0	0	0.501193	0.338032	0	0	0.160775	0	#NAME?	0.0829771	0.173579
K03592	0	0	0	0	0	0	0.240356	0	0.229843	0	0.0826755	0.447125	#NAME?	0.0405277	0.106459
K03593	0	0	0.163501	0.132401	0	0	0.0785394	0.0673024	0.066407	0.137244	0.115352	0.239254	-1.25066	0.131741	0.249981
K03594	0	0	0	0	0	0	0.232396	0.107977	0.24652	0.191446	0.136684	0.0849787	#NAME?	0.000114281	0.00160437
K03595	0.0935161	0	0.0830888	0.218417	0.102853	0.201366	0.0243157	0.030902	0.0758292	0.0667796	0.0407499	0.0621826	1.21718	0.0812317	0.170918
K03596	0.280223	0.0680675	0.0968805	0	0.119465	0.0867073	0.0590666	0.0686589	0.0779509	0.0585661	0.069983	0.0144306	0.901614	0.22749	0.35855
K03597	0	0	0.172564	0	0	0	0	0.583437	0.145223	0	0.0987759	0	-2.26151	0.286526	0.418783
K03599	0	0	0	0	0	0	0.136561	0.142152	0.0967136	0.122926	0.327642	0.174004	#NAME?	0.000595585	0.00510184
K03600	0	0	0	0	0	0	0.0653597	0.172357	0.185305	0.0954639	0.180378	0.301136	#NAME?	0.000576827	0.00500015
K03601	0	0	0.508344	0	0	0	0.267967	0	0	0	0	0.22369	0.0481531	0.978247	0.981354
K03603	0	0	0	0	0	0	0.251838	0.151797	0.193641	0	0.402724	0	#NAME?	0.024694	0.0735869
K03604	0	0	0	0	0	0	0	0	0	0	1	0	#NAME?	0.340893	0.418783
K03606	0	0	0.855493	0	0	0	0	0	0	0	0.144507	0	2.56562	0.431613	0.513022
K03608	0	1	0	0	0	0	0	0	0	0	0	0	inf	0.340893	0.418783
K03609	0	0.204584	0.0798178	0	0.186703	0	0.129066	0.0944495	0.0581549	0.046795	0.125403	0.0750258	-0.166931	0.821675	0.866238
K03610	0.379802	0	0.132105	0	0	0	0.0590147	0.105047	0.0967211	0.0833704	0.0814335	0.0625063	0.0687252	0.951134	0.962947
K03611	0	0	0	0	0	0	0.286935	0.170037	0.183418	0.0771956	0.282415	0	#NAME?	0.00476637	0.0218993
K03612	0	0	0	0	0	0	0.419314	0	0.160616	0	0.123987	0.296082	#NAME?	0.033825	0.0930318
K03613	0	0	0	0	0	0	0.28553	0	0	0.471738	0.242732	0	#NAME?	0.0663534	0.148123
K03614	0	0	0.246015	0	0	0	0.213209	0	0.108694	0.131575	0.0677014	0.232807	-1.61579	0.15126	0.271249
K03615	0	0	0	0	0	0	0.149177	0.280777	0.106188	0.137696	0.133986	0.192177	#NAME?	6.638e-05	0.00110357
K03616	0	0	0	0	0	0	0.194015	0.110104	0.0782637	0.306386	0.129498	0.181732	#NAME?	0.000511554	0.00468368
K03617	0	0	0	0	0	0	0.0861194	0.198714	0.314734	0	0	0.400432	#NAME?	0.0346774	0.0948373
K03621	0.276464	0	0.256716	0	0.344127	0	0.0606012	0	0.0305878	0	0.0315034	0	2.83804	0.0908746	0.185194
K03624	0.114947	0	0.164289	0	0.248763	0	0.0627641	0.082922	0.0643313	0.0825202	0.114984	0.0644792	0.161744	0.835659	0.877927
K03625	0	0	0	0	0.383792	0	0.10724	0	0.16588	0.247746	0.0606071	0.0347353	-0.683092	0.612544	0.685214
K03627	0	0	0	0	0	0	0	0.449954	0.235825	0	0	0.314221	#NAME?	0.0627592	0.142748
K03628	0	0	0.140334	0.215035	0.121271	0	0.0827863	0.0699021	0.108716	0.0396175	0.134654	0.0876843	-0.134905	0.849664	0.888333
K03629	0	0	0.0687847	0	0.228591	0	0.122294	0.106277	0.141371	0.097238	0.0817088	0.153735	-1.24046	0.11516	0.224371
K03630	0.148313	0	0.0595596	0	0.122588	0	0.0854772	0.226513	0.150566	0.0501637	0.0960191	0.0608001	-1.01869	0.172469	0.295276
K03631	0	0	0.0868988	0	0.103461	0	0.115837	0.150642	0.0605327	0.237331	0.118767	0.126532	-2.08855	0.00788704	0.0321461
K03632	0	0	0	0	0	0	0.0789986	0.185004	0.228783	0	0.183764	0.323451	#NAME?	0.00490017	0.0223112
K03633	0	0	0	0	0	0	0.15975	0.383355	0	0.191253	0.0964408	0.169201	#NAME?	0.00915942	0.0363929
K03634	0	0	0	0	0	0.647541	0.110825	0.0637877	0.0241789	0.0387108	0.0833234	0.031633	0.877518	0.660886	0.729702
K03635	0	0	0.338743	0	0	0	0.459702	0	0	0	0.201556	0	-0.965023	0.586664	0.66183
K03637	0	0	0.528442	0	0	0	0.138047	0	0	0.211234	0.122276	0	0.16431	0.922976	0.94404
K03639	0	0	0.262759	0	0	0	0	0.271708	0	0	0	0.465533	-1.4884	0.413315	0.496175
K03640	0	0	0.127972	0	0	0	0.204888	0.252544	0.0919735	0.156368	0.0257057	0.140548	-2.76855	0.0100348	0.0387736
K03641	0	0	0	0	0.232164	0	0.153549	0.147528	0.101465	0.0707769	0.148483	0.146034	-1.72566	0.0549578	0.132014
K03642	0	0	0	0	0	0	0.254721	0	0.245613	0.0657228	0.314165	0.119778	#NAME?	0.007835	0.0320892
K03644	0	0	0.14542	0	0	0	0.0853489	0.20285	0.075527	0.0865604	0.139144	0.26515	-2.55499	0.0138129	0.0492216
K03645	0	0	0.395793	0	0	0	0.176811	0.240124	0	0	0	0.187272	-0.6103	0.674698	0.740966
K03647	0.45562	0	0.174512	0	0.369868	0	0	0	0	0	0	0	inf	0.0732977	0.15899
K03648	0	0.378852	0.0708056	0	0	0.163306	0.0144763	0.0599346	0.0994026	0.0693246	0.0606404	0.0832572	0.663337	0.559503	0.636589
K03650	0	0	0.0855515	0	0	0.0800865	0.12853	0.159748	0.168266	0.125494	0.0825964	0.169728	-2.33264	0.000531823	0.00479414
K03651	0	0	0.283375	0	0	0	0.0922986	0.0962042	0.134701	0.218381	0.0977594	0.0772802	-1.3385	0.193439	0.31949
K03652	0	0	1	0	0	0	0	0	0	0	0	0	inf	0.340893	0.418783
K03654	0	0	0.184598	0.170464	0	0	0.0700748	0.101133	0.120381	0.149749	0.0792895	0.12431	-0.861085	0.248321	0.380768
K03655	0	0	0.11518	0	0	0.0661826	0.128992	0.191041	0.0599874	0.120808	0.117462	0.200347	-2.17435	0.00464017	0.0214909
K03656	0	0	0.0401573	0	0	0	0.113377	0.161317	0.0894433	0.240257	0.157587	0.197861	-4.57906	6.39017e-05	0.00106959
K03657	0.0329773	0.0447002	0.18473	0.0962294	0.0482729	0.201644	0.085009	0.0549962	0.0459481	0.0636161	0.0646463	0.0772302	0.636573	0.269589	0.406233
K03658	0	0	0	0	0	0.636664	0	0.0639962	0.0457168	0.202215	0	0.0514077	0.80923	0.688525	0.753266
K03664	0	0.225088	0.092559	0	0.104177	0.16923	0.0879867	0	0.0680507	0.126962	0.0868655	0.0390807	0.531382	0.475133	0.555347
K03665	0	0.0794607	0.0886971	0	0.185481	0	0.153848	0.0807087	0.0798773	0.109379	0.116713	0.105836	-0.870064	0.162848	0.283101
K03666	0	0	0	0	0	0	0.24196	0.146988	0.0795483	0.137002	0.293422	0.101079	#NAME?	0.000635428	0.00526468
K03667	0	0	0	0	0	0	0.168527	0.235939	0.0891785	0.0566745	0.249624	0.200057	#NAME?	0.000405379	0.00400154
K03671	0	0	0.0602181	0.233886	0	0.326732	0.0836921	0.0328424	0.0469231	0.0745512	0.114773	0.0263821	0.711388	0.514538	0.594802
K03673	0	0	0	0	0	0	0.0564563	0	0.123371	0.508952	0.191628	0.119593	#NAME?	0.0466126	0.11898
K03674	0	0	0	0	0	0	0	0.542607	0.457393	0	0	0	#NAME?	0.146887	0.269218
K03683	0	0	0	0.582804	0	0	0.0502746	0.0932948	0.0986549	0	0.0663373	0.108635	0.482284	0.785074	0.836022
K03684	0	0	0	0	0	0	0	0.325937	0.169437	0.248706	0.194459	0.0614608	#NAME?	0.00667377	0.0286326
K03685	0.20709	0.251192	0.0215127	0	0	0.312321	0.0429044	0.0330312	0.0479387	0.0233558	0.041707	0.0189472	1.92993	0.122734	0.235497
K03686	0.237282	0	0.170925	0	0.117361	0	0.111641	0.0472523	0.083486	0.0732731	0.085989	0.0727909	0.147676	0.846857	0.886498
K03687	0	0	0	0	0.210172	0	0.0359183	0.134501	0.113337	0.196088	0.194712	0.115272	-1.90997	0.0471946	0.119981
K03688	0	0	0	0.492171	0	0	0.0538566	0.0749853	0.0578871	0.169116	0.0752329	0.0767513	-0.0451841	0.975782	0.979706
K03694	0	0	0.104285	0	0.179932	0	0.0959409	0.0810902	0.118463	0.126642	0.149364	0.144283	-1.33253	0.0564453	0.134313
K03695	0.10318	0	0.0983568	0.0491163	0.154261	0.104465	0.093788	0.0646243	0.0840539	0.0769328	0.101083	0.0701398	0.0541286	0.892201	0.920993
K03696	0	0.41417	0.206393	0	0.220581	0	0.050896	0.0184045	0.00894397	0.0568405	0.0135122	0.0102585	2.40464	0.13556	0.256025
K03697	0	0	1	0	0	0	0	0	0	0	0	0	inf	0.340893	0.418783
K03698	0	0	1	0	0	0	0	0	0	0	0	0	inf	0.340893	0.418783
K03699	0	0	1	0	0	0	0	0	0	0	0	0	inf	0.340893	0.418783
K03701	0.131674	0.0714651	0.11436	0.036908	0.138361	0.126456	0.0622901	0.0592731	0.0615559	0.0602092	0.0573604	0.0800865	0.701524	0.0395161	0.104344
K03702	0.143691	0.0472031	0.10381	0.160812	0.145399	0.134377	0.0348828	0.0457861	0.0459201	0.0625486	0.0499187	0.0256512	1.47392	0.00127576	0.00864299
K03703	0	0	0.0835316	0.111719	0.0527413	0	0.123485	0.116587	0.148828	0.0952845	0.11899	0.148834	-1.60046	0.00309733	0.0164013
K03704	0	0	0.169385	0.100214	0.299133	0	0.125403	0.0562885	0.0521734	0.0955744	0.064299	0.0375294	0.399165	0.665953	0.733914
K03705	0	0	0.388292	0	0.481034	0	0	0	0	0.0777525	0.0529211	0	2.73393	0.217279	0.346193
K03707	0	0	0	0	0	0	0.2506	0	0	0	0.152846	0.596554	#NAME?	0.112557	0.219978
K03709	0	0	0	0	0	0	0	0	0	0	1	0	#NAME?	0.340893	0.418783
K03710	0	0	0.1973	0	0.8027	0	0	0	0	0	0	0	inf	0.232806	0.364251
K03711	0	0.476033	0.0699928	0	0	0	0.0464036	0.0262594	0.10974	0.0574622	0.0278494	0.18626	0.266358	0.855115	0.892924
K03718	0	0	0	0	0	0	0.196399	0.152328	0.212196	0.36791	0.071168	0	#NAME?	0.00923336	0.0364781
K03719	0	0	0	0	0	0	0.233043	0.22164	0.145438	0.0602215	0.176115	0.163542	#NAME?	6.31495e-05	0.00106959
K03720	0	0	0	0	0	0	0	0	0.733689	0	0.266311	0	#NAME?	0.199987	0.326887
K03721	0	0	0	0	0	0	0	0.295716	0	0	0.414478	0.289807	#NAME?	0.0549362	0.132014
K03722	0	0	0.085034	0	0	0	0.0767336	0.210866	0.0715609	0	0.101559	0.454247	-3.42761	0.0692428	0.152739
K03723	0.0463319	0.031401	0.0899643	0	0	0.137166	0.119219	0.0892279	0.112972	0.146349	0.0951496	0.13222	-1.18914	0.0208295	0.0656312
K03724	0	0	0.187322	0.663087	0	0	0	0	0	0	0	0.149591	2.50713	0.319452	0.418783
K03732	0	0	0.106049	0	0	0	0.150819	0.237227	0.29849	0.042485	0.109303	0.0556278	-3.07547	0.0155997	0.0536334
K03733	0	0	0.123467	0	0	0	0.106805	0	0.190992	0.078629	0.38023	0.119878	-2.82769	0.0524631	0.127956
K03734	0	0	0.0170429	0	0.337686	0	0.0951689	0.113437	0.124637	0.0512261	0.0995234	0.161279	-0.86319	0.421116	0.503378
K03737	0	0	0.634964	0	0	0	0	0	0	0.365036	0	0	0.798635	0.720149	0.780033
K03739	0	0	0	0	0	0	0.372671	0.195768	0.13985	0	0.134451	0.157259	#NAME?	0.00699299	0.029569
K03742	0.155521	0	0.317679	0	0.15554	0.322747	0	0	0	0.03498	0.013533	0	4.29374	0.028321	0.0809583
K03744	0	0	0.131388	0.294441	0	0.108632	0.0524231	0.135486	0.0808831	0.0192519	0.0747905	0.102704	0.199185	0.824284	0.867541
K03745	0	0	0	0	0	0	0.158522	0.209015	0	0	0.175774	0.456689	#NAME?	0.0357039	0.0968065
K03747	0	0	0	0	0	0	0	1	0	0	0	0	#NAME?	0.340893	0.418783
K03750	0	0	0.212422	0	0.253087	0	0.224466	0	0.0351209	0.174988	0.0999165	0	-0.199358	0.858014	0.894473
K03752	0	0	0	0	0	0	0.255569	0	0.261694	0	0.0828321	0.399905	#NAME?	0.0317424	0.0885353
K03753	0	0	0	0	0	0	0.257967	0.340137	0.242983	0	0.158913	0	#NAME?	0.0161441	0.0546489
K03756	0	0.975966	0.0240345	0	0	0	0	0	0	0	0	0	inf	0.327549	0.418783
K03757	0	0	1	0	0	0	0	0	0	0	0	0	inf	0.340893	0.418783
K03758	0	0	0	0	0	0	0.118816	0	0.110807	0	0.477567	0.29281	#NAME?	0.0532134	0.129298
K03760	0	0	0	0	0	0	0.178297	0.177956	0.0391416	0.150952	0.157969	0.295683	#NAME?	0.000546891	0.00488337
K03762	0	0	0.121774	0	0	0.570862	0	0	0.0819836	0.104204	0.121177	0	1.17215	0.519304	0.599488
K03763	0.218016	0	0.112169	0.0401122	0.243214	0.323605	0	0.0132366	0.00402373	0.0102286	0.0353944	0	3.89748	0.0181777	0.0594244
K03764	0	0	0	0	0	0	0	0	0	0.693314	0	0.306686	#NAME?	0.183481	0.308657
K03768	0	0	0.186271	0	0	0	0.137682	0.176954	0.119205	0.104062	0.1435	0.132326	-2.12715	0.00943164	0.0370665
K03769	0	0	1	0	0	0	0	0	0	0	0	0	inf	0.340893	0.418783
K03770	0	0	0	0	0	0	0.0644682	0.411415	0.0343088	0.14433	0.173747	0.17173	#NAME?	0.0118483	0.0440129
K03771	0	0	0	0.412764	0	0	0.0717402	0.150465	0.0581328	0.109044	0.0861121	0.111742	-0.508626	0.687075	0.752269
K03772	0	0	0.167749	0	0	0	0.217486	0.0623393	0.329991	0.0566033	0.114753	0.0510783	-2.31071	0.0668625	0.148865
K03773	0	0	0.145348	0	0	0	0.147177	0.189164	0.182507	0.162381	0.0860924	0.0873301	-2.55583	0.00312039	0.0164374
K03774	0	0	0	0	0	0	0.378776	0.271428	0.222984	0	0.126812	0	#NAME?	0.0232103	0.070291
K03775	0	0	0	0	0	0	0.198281	0.19153	0.136823	0.13043	0.11946	0.223475	#NAME?	2.59292e-06	0.00013729
K03776	0	0	0	0	0	0	0.149903	0.339676	0	0	0.094002	0.416419	#NAME?	0.0420099	0.109668
K03778	0	0	0.339733	0	0	0	0.660267	0	0	0	0	0	-0.958651	0.675139	0.741128
K03781	0	0	0.106817	0.340417	0	0.113497	0.0802947	0.0640016	0.058027	0.0626705	0.0520216	0.122253	0.35221	0.721007	0.780627
K03782	0	0	0	0	0.392552	0.146667	0.0322018	0.0501252	0.0570819	0.0771045	0.116129	0.128138	0.226793	0.849067	0.888076
K03784	0	0	0.234961	0	0	0.405705	0.0487069	0.0642215	0	0	0.107116	0.139289	0.834249	0.544086	0.623174
K03786	0	0	0	0.30267	0	0	0.0979906	0.0680018	0.0303615	0.077181	0.203928	0.219867	-1.20409	0.295097	0.418783
K03787	0	0	0.226046	0	0	0	0	0	0.293384	0	0.16121	0.31936	-1.77563	0.235203	0.366839
K03788	0	0	0	0	0	0	0	0.397194	0.283743	0	0	0.319063	#NAME?	0.0531401	0.129244
K03789	0	0	0.175819	0	0	0	0.0957842	0.252588	0	0.315352	0.059005	0.101451	-2.22887	0.0890063	0.182416
K03791	0	0	0	0	0	0	0	0.557338	0	0	0.442662	0	#NAME?	0.14847	0.269936
K03797	0	0	0.0607068	0.114665	0	0	0.138848	0.171678	0.13265	0.113256	0.150696	0.117499	-2.23332	0.00053901	0.00483006
K03798	0.135335	0.0284409	0.0836365	0.0918404	0.164826	0.177052	0.041438	0.0504244	0.0384476	0.0996881	0.0528207	0.036051	1.09496	0.035628	0.0967045
K03799	0	0	0	0.469037	0	0	0.122631	0.117729	0.0899832	0.0149506	0.0671579	0.118511	-0.178909	0.899936	0.927085
K03800	0.175318	0	0.14559	0	0.1594	0.393069	0	0.0718372	0	0	0.040359	0.0144266	2.78607	0.0658978	0.147366
K03801	0	0	0.0596909	0.170912	0	0	0.126502	0.146397	0.0716639	0.194596	0.16662	0.0636195	-1.73832	0.0293617	0.0833673
K03806	0	0	0	0	0	0	0	0.202687	0.215804	0.108749	0.212953	0.259806	#NAME?	0.00163178	0.0102575
K03808	0	0	0	0	0	0.360562	0.0373829	0.174328	0.0258908	0.164541	0.124625	0.11267	-0.826558	0.492913	0.57374
K03809	0	0	0.251119	0	0	0	0.129009	0	0.427191	0.095932	0.0967486	0	-1.57636	0.305194	0.418783
K03814	0	0	0	0	0	0	0.0554301	0.104409	0.285914	0.0632013	0.257884	0.233161	#NAME?	0.00281384	0.0154578
K03820	0	0	0	0	0.22036	0	0.117232	0.105603	0.152637	0.120478	0.117657	0.166034	-1.82295	0.0340132	0.0933241
K03823	0	0	0	0	0	0	0.184434	0	0.245158	0.10318	0.252713	0.214515	#NAME?	0.00192528	0.0115838
K03825	0	0	0	0	0	0	0.255995	0	0	0.446328	0.0765524	0.221124	#NAME?	0.0416875	0.109165
K03831	0	0	0	0	0	0	0	0	0	0	0.507255	0.492745	#NAME?	0.144985	0.269218
K03832	0	0	0	0	0	0	0.139004	0.250608	0.12091	0.0959442	0.173443	0.220091	#NAME?	4.50821e-05	0.00083155
K03833	0	0	0	0	0	0	0.225702	0	0.631472	0	0	0.142826	#NAME?	0.12847	0.244829
K03834	0	0	0	0	0	0	0.205267	0.107615	0.0488165	0.0977127	0.299404	0.241185	#NAME?	0.00177141	0.0108913
K03835	0	0	0	0	0	0	0.0779985	0	0.24024	0.297883	0.301265	0.0826133	#NAME?	0.0101584	0.0391913
K03839	0	0	0	0	0	0	0	0	0.164481	0.18501	0.174209	0.476301	#NAME?	0.0411428	0.107851
K03841	0	0	0.1	0	0	0	0.228139	0.0559642	0.207092	0.0508148	0.147598	0.210393	-3.16992	0.00446214	0.0208425
K03853	0	0	0	0	0	0	0	0.521988	0	0	0	0.478012	#NAME?	0.14545	0.269218
K03856	0	0	0.56131	0	0	0	0	0	0	0	0.43869	0	0.355596	0.866775	0.901375
K03883	0	0	0	0	0	0	1	0	0	0	0	0	#NAME?	0.340893	0.418783
K03885	0	0	0.206345	0	0	0	0.201557	0.263944	0.167171	0.0881218	0	0.0728608	-1.94346	0.0903489	0.184569
K03892	0	0	0.738501	0	0	0	0	0.261499	0	0	0	0	1.4978	0.556193	0.633679
K03893	0	0	1	0	0	0	0	0	0	0	0	0	inf	0.340893	0.418783
K03900	0	0	0	0	0	0	0	0	0	0	0	1	#NAME?	0.340893	0.418783
K03924	0	0	0	0	0	0	0.104532	0.0842984	0.156271	0.12285	0.201255	0.330794	#NAME?	0.00111011	0.00774932
K03925	0	0	0.52065	0	0	0	0	0.128048	0.153675	0.116266	0.081361	0	0.119237	0.941115	0.957021
K03972	0	0	0	0	0	0	0.204675	0.1046	0.0941514	0.185203	0.213072	0.198299	#NAME?	1.6419e-05	0.000416231
K03975	0	0	0.0854411	0	0	0	0.137254	0.050835	0.253478	0.258944	0.114001	0.100047	-3.42007	0.0042802	0.0202359
K03976	0	0	0.213666	0.693435	0	0	0	0	0.0486919	0.0442065	0	0	3.28754	0.262755	0.397594
K03977	0.0864953	0.0978978	0.0855174	0	0	0.0440739	0.135609	0.0580359	0.142037	0.160984	0.0937624	0.0955884	-1.12755	0.0270768	0.0786471
K03978	0.0917051	0	0.124829	0	0.160344	0.158158	0.0320611	0.131156	0.0761425	0.0962877	0.113353	0.0159632	0.202517	0.747572	0.803195
K03979	0.237899	0	0.0828692	0.0516305	0.110857	0.128899	0.0525355	0.0800369	0.0777386	0.0771045	0.062546	0.0378839	0.658414	0.29283	0.418783
K03980	0	0	0	0	0	0	0.215024	0.22434	0.108538	0.18218	0.15406	0.115858	#NAME?	8.29589e-06	0.000265364
K03981	0	0.381939	0	0	0	0	0.150394	0.114881	0.0785616	0.105883	0.0628427	0.105499	-0.694405	0.5575	0.634881
K04001	0	0	0	0	0	0	0	0.417205	0	0.582795	0	0	#NAME?	0.152282	0.271332
K04013	0	0	0	0	0	0	0.175624	0	0.315957	0	0.216376	0.292043	#NAME?	0.0146712	0.0512783
K04014	0	0	0	0	0	0	0.22307	0.204253	0	0.185459	0	0.387217	#NAME?	0.0200208	0.0637363
K04015	0	0	0	0	0	0	0.0980167	0.384056	0	0.110704	0.124178	0.283045	#NAME?	0.0154943	0.0534162
K04016	0	0	0	0	0	0	0.191323	0.411955	0.16533	0	0.231392	0	#NAME?	0.0251825	0.0746902
K04017	0	0	0	0	0	0	0.167206	0.330699	0.199596	0.0990991	0	0.2034	#NAME?	0.00427758	0.0202359
K04039	0	0	0	0	0	0	0	1	0	0	0	0	#NAME?	0.340893	0.418783
K04041	0	0	1	0	0	0	0	0	0	0	0	0	inf	0.340893	0.418783
K04042	0	0	0.0258168	0	0.0929087	0	0.0876513	0.190543	0.10651	0.085799	0.165554	0.245218	-2.89196	0.00188999	0.0114533
K04043	0.140144	0.0221144	0.152876	0.0730772	0.0998293	0.119212	0.0528302	0.0691233	0.0803731	0.0734159	0.0522679	0.064736	0.628701	0.106558	0.210205
K04044	0	0	0	0	0	0	0.193614	0.144714	0.172048	0.119952	0.181482	0.188191	#NAME?	5.70613e-08	1.44194e-05
K04047	0	0	0.0597452	0.158616	0.395373	0	0	0.0890917	0.0814648	0.086759	0.0716972	0.0572535	0.668018	0.574379	0.650293
K04066	0	0	0.0557221	0	0.152499	0	0.101074	0.0441659	0.165307	0.18511	0.14439	0.151733	-1.92698	0.0141649	0.0500246
K04069	0	0	0	0	0	0	0	0.298068	0	0	0.139258	0.562674	#NAME?	0.102617	0.204344
K04072	0	0	0.181188	0	0	0	0.171062	0.308069	0.156148	0	0.03564	0.147893	-2.17604	0.0771571	0.165094
K04075	0	0	0.111275	0	0	0	0.138476	0.398367	0.0337484	0.0386445	0.193674	0.0858136	-2.99761	0.0524317	0.127956
K04077	0.0856918	0.0345695	0.126231	0.111631	0.0695637	0.199089	0.0562719	0.0658359	0.0521448	0.0749125	0.0726004	0.0514585	0.747908	0.101457	0.202834
K04078	0	0	0.517905	0	0	0	0	0	0	0	0.121297	0.360798	0.103372	0.955719	0.966791
K04079	0	0	0.0172979	0.167767	0	0	0.159194	0.14818	0.154828	0.11893	0.15508	0.0787237	-2.13865	0.00618526	0.0269022
K04082	0	0	0	0	0	0	0.240352	0.258436	0.186856	0.0981292	0.119766	0.0964606	#NAME?	0.000211811	0.00250115
K04083	0	0	0.291825	0	0	0	0.0351391	0.162162	0.115843	0.0433309	0.202827	0.148873	-1.279	0.242264	0.374298
K04084	0	0	0.038691	0	0	0	0.144573	0.178628	0.249808	0.0804259	0.136219	0.171655	-4.63493	7.13822e-05	0.00113605
K04085	0	0	0	0	0	0	0.214635	0.227754	0	0.352171	0.20544	0	#NAME?	0.0152097	0.0525786
K04087	0	0	0	0	0	0	0.288402	0.240675	0.343861	0	0.127062	0	#NAME?	0.0198789	0.0634268
K04088	0	0	0	0	0	0	0	0.175773	0	0	0.520652	0.303575	#NAME?	0.0846381	0.176469
K04094	0	0	0	0	0	0	0	0	0	0	1	0	#NAME?	0.340893	0.418783
K04096	0	0	0	0	0	0	0.162259	0.118593	0.152079	0.171474	0.167085	0.228509	#NAME?	4.65276e-07	4.11092e-05
K04181	0	0	0	0	0	0	0	0	0	0	0	1	#NAME?	0.340893	0.418783
K04257	0	0	0	0.857891	0	0	0	0	0	0	0	0.142109	2.5938	0.429624	0.511347
K04293	0	0	0	0	0	0	0	0	0	0	0	1	#NAME?	0.340893	0.418783
K04296	0	0	0	0	0	0.660766	0	0	0	0	0	0.339234	0.961856	0.674284	0.740833
K04343	0	0	0.358951	0	0	0.566017	0	0.0750316	0	0	0	0	3.62383	0.194523	0.320653
K04391	0	0	0	0	0	0	0	0	0.397133	0	0	0.602867	#NAME?	0.156228	0.275114
K04437	0	0	0	0	0	0	0	0.540124	0.459876	0	0	0	#NAME?	0.146666	0.269218
K04485	0.111432	0.151043	0.0894358	0	0	0	0.102156	0.108213	0.0931235	0.0763868	0.076476	0.191734	-0.880982	0.160725	0.28088
K04487	0	0	0.220623	0	0.0879116	0.0985381	0.131611	0.0509109	0.0509451	0.155767	0.131608	0.0720858	-0.542571	0.461958	0.543467
K04488	0	0	0.299182	0	0	0	0.173575	0.138843	0.204366	0.0692682	0.114767	0	-1.22802	0.277409	0.415046
K04517	0	0	0.0962174	0	0	0	0.0887389	0.185257	0.153673	0.151058	0.148335	0.176719	-3.23161	8.25524e-05	0.00124916
K04518	0	0	1	0	0	0	0	0	0	0	0	0	inf	0.340893	0.418783
K04564	0.103649	0	0.16043	0.226839	0.0471189	0.0528145	0.0913167	0.0802691	0.0553696	0.0906221	0.0365594	0.0550124	0.530166	0.410448	0.492967
K04565	0	0	0.247758	0	0	0.752242	0	0	0	0	0	0	inf	0.208303	0.336991
K04567	0.234038	0.157358	0.0503326	0.101627	0.179434	0.125525	0.0216642	0.0313951	0.029037	0.0355682	0.0135011	0.0205195	2.48352	0.0013031	0.00878115
K04568	0	0	0.0295363	0	0	0	0.261255	0.232779	0.142428	0	0.207106	0.126896	-5.03811	0.00240876	0.0135869
K04652	0	0	0.463747	0	0	0	0	0	0.224293	0	0.31196	0	-0.209574	0.902749	0.92852
K04660	0	0	0	0	0	0	0	0.725165	0.274835	0	0	0	#NAME?	0.196312	0.322588
K04691	0.25172	0	0.0779236	0	0	0	0.134158	0.0722002	0.242783	0	0.118062	0.103153	-1.02402	0.306122	0.418783
K04744	0	0	0.0162141	0.356391	0	0	0.133856	0.135044	0.0975627	0.0431852	0.0663055	0.151442	-0.751729	0.505478	0.585668
K04751	0	0	0	0	0	0	0.188945	0.17425	0.122229	0.152181	0.165926	0.196469	#NAME?	3.16214e-08	1.14153e-05
K04753	0	0	0	0	0	0	0	0.463872	0.29383	0	0	0.242298	#NAME?	0.0647442	0.145388
K04754	0	0	0	0	0	0	0	0.257905	0.325844	0	0.416251	0	#NAME?	0.0564965	0.134313
K04755	0	0	0.0898899	0	0	0	0.143744	0.134897	0.0481831	0.122485	0.200732	0.260069	-3.33981	0.00202944	0.0120953
K04759	0	0	0.636748	0	0	0	0	0.363252	0	0	0	0	0.809749	0.716876	0.777154
K04760	0	0	0	0	0	0	0.376351	0	0	0	0.623649	0	#NAME?	0.161159	0.281444
K04761	0	0	0.224326	0	0	0	0.148083	0.15953	0.109999	0.109898	0.101349	0.146815	-1.78986	0.0391696	0.103754
K04762	0	0	0	0	0	0	0.0415699	0.300913	0.138218	0.199071	0.140587	0.17964	#NAME?	0.000738893	0.00579615
K04763	0	0	0.151662	0	0.133932	0	0.0813704	0.223179	0.161481	0.0411043	0.108359	0.0989123	-1.32278	0.104294	0.206706
K04764	0	0	0	0	0	0	0.0656546	0	0.278285	0.0786022	0.334072	0.243387	#NAME?	0.0131643	0.0475911
K04765	0	0	0.121912	0	0	0	0.074254	0	0.146135	0.205465	0.142073	0.310162	-2.84853	0.0255415	0.0754894
K04770	0	0	0.0655878	0	0	0	0.282743	0.255362	0.0612674	0.0701559	0.204679	0.0602047	-3.83256	0.00787767	0.0321461
K04771	0.174024	0	0.117428	0	0	0	0.0746312	0.112486	0.138237	0.143088	0.0964045	0.143702	-1.28161	0.0658177	0.147317
K04772	0	0	0	0	0	0	0.238119	0.345461	0.0703096	0.178732	0.167378	0	#NAME?	0.00737258	0.0306423
K04773	0	0	0.147854	0	0	0.141169	0.106556	0.0893504	0.1046	0.149232	0.0857479	0.175491	-1.29862	0.0642752	0.14528
K04774	0	0	0	0	0	0	0.1696	0.181757	0.0875336	0.14989	0.160771	0.250449	#NAME?	1.53377e-05	0.000399571
K04801	0	0	1	0	0	0	0	0	0	0	0	0	inf	0.340893	0.418783
K04883	0	0	0	0	0	0	0	0	0	0	1	0	#NAME?	0.340893	0.418783
K05020	0	0	0.3726	0.252904	0	0.374497	0	0	0	0	0	0	inf	0.0548284	0.131954
K05282	0	0	0	0	0	0	0	1	0	0	0	0	#NAME?	0.340893	0.418783
K05290	0	0	0	0	0	0	0	0	0	0	1	0	#NAME?	0.340893	0.418783
K05343	0	0	0.26627	0.615361	0	0	0	0.118369	0	0	0	0	2.89689	0.254181	0.387637
K05349	0	0	0.775251	0	0	0	0	0	0	0.224749	0	0	1.78635	0.510718	0.591197
K05362	0	0	1	0	0	0	0	0	0	0	0	0	inf	0.340893	0.418783
K05364	0	0	0.16782	0	0.662154	0	0	0	0	0.170025	0	0	2.28732	0.348968	0.427871
K05365	0	0.117477	0	0.0632252	0.0393994	0	0.152847	0.123672	0.111053	0.102861	0.150112	0.139354	-1.82512	0.00131382	0.00882982
K05366	0.0663794	0	0.0967982	0.096849	0.074837	0.035515	0.100615	0.0926811	0.11357	0.0887839	0.111509	0.122463	-0.765484	0.0245481	0.0733261
K05501	0	0	0	0	0	0	0.333045	0	0	0.164377	0.171445	0.331133	#NAME?	0.0205317	0.0650324
K05504	0	0	0	0	0	0	0	0	0	0	0	1	#NAME?	0.340893	0.418783
K05515	0.046573	0	0.0620432	0	0	0	0.122372	0.179003	0.155071	0.125191	0.122726	0.187021	-3.03681	1.47435e-05	0.000395606
K05520	0	0	1	0	0	0	0	0	0	0	0	0	inf	0.340893	0.418783
K05522	0	0	1	0	0	0	0	0	0	0	0	0	inf	0.340893	0.418783
K05524	0	0	0.0858979	0	0	0	0	0.202383	0.072288	0	0.281771	0.35766	-3.41166	0.0543358	0.130896
K05526	0	0	0	0	0	0	0.324768	0.353897	0	0.321334	0	0	#NAME?	0.0496918	0.124094
K05527	0	0	0	0	0	0	0.432784	0	0	0	0	0.567216	#NAME?	0.149789	0.270369
K05539	0.0925208	0.175399	0.0443334	0	0	0	0.104051	0.0543475	0.156622	0.0885836	0.0959915	0.188151	-1.13916	0.105002	0.207946
K05540	0	0	0.0485205	0	0	0	0.0636426	0.110265	0.218643	0.200606	0.171404	0.186919	-4.29351	0.000155154	0.00198018
K05541	0	0	0.126518	0	0	0	0.0894882	0.195247	0.138059	0.0965351	0.157604	0.19655	-2.78744	0.00136189	0.00910451
K05548	0	0	0	0	0	0	0.211145	0.0715682	0.172295	0.235239	0.185575	0.124179	#NAME?	4.62784e-05	0.000841335
K05549	0	0	0	0	0	0	0	0	0.237369	0.225735	0.316066	0.22083	#NAME?	0.0121507	0.0447592
K05559	0	0	0.476275	0	0	0.4416	0	0	0	0	0.0821245	0	3.48241	0.184898	0.310045
K05565	0.388282	0	0.0874236	0	0	0	0	0	0.152218	0.257966	0	0.114111	-0.140307	0.918262	0.939833
K05566	0	0	0.217133	0	0.782867	0	0	0	0	0	0	0	inf	0.222881	0.352453
K05568	0	0	0.651914	0	0	0	0.132527	0.17474	0	0	0.0408195	0	0.905236	0.663885	0.731954
K05590	0	0	0	0	0	0	0.224181	0.340734	0.078321	0	0.0657859	0.290978	#NAME?	0.0141773	0.0500246
K05592	0	0.100609	0.135327	0.0887656	0	0	0.132441	0.12103	0.143537	0.0496844	0.12107	0.107536	-1.05641	0.0667796	0.148811
K05593	0	0	0.328752	0	0.607312	0	0	0	0	0	0.0639364	0	3.8719	0.198551	0.32496
K05595	0	0	0	0	0	0	0.181672	0.168288	0.145427	0.174369	0.0751373	0.255107	#NAME?	3.65208e-05	0.00071354
K05602	0	0	0.238236	0	0.761764	0	0	0	0	0	0	0	inf	0.212728	0.341962
K05605	0	0	0	0	0	0	0.171668	0.184082	0.238771	0.0504969	0.161095	0.193887	#NAME?	6.99806e-05	0.0011336
K05685	0	0	0	0	0	0	0.171517	0.194825	0.175063	0.176552	0.122167	0.159877	#NAME?	1.28784e-08	7.69942e-06
K05712	0	0	0	0	0	0	0.35296	0	0.166561	0.102057	0.0911384	0.287284	#NAME?	0.0113176	0.0426224
K05715	0	0	0	0	0	0	0	0	0	0	1	0	#NAME?	0.340893	0.418783
K05776	0	0	0	0	0	0	0.278145	0.238279	0.27013	0.116643	0.0968038	0	#NAME?	0.00465198	0.0214909
K05782	0	0	0	0	0	0	0.174512	0.0920394	0.1315	0.227312	0.217155	0.157481	#NAME?	1.24132e-05	0.000356456
K05783	0	0	0	0	0	0	0.347219	0	0.103826	0.23358	0.113398	0.201977	#NAME?	0.00698747	0.029569
K05784	0	0	0	0	0	0	0	0	0	0.246575	0.456749	0.296676	#NAME?	0.0631242	0.143449
K05786	0	0	0.0509732	0	0	0	0.0930473	0.130709	0.142558	0.0444178	0.245964	0.292331	-4.21864	0.00337204	0.0172144
K05788	0	0	0	0	0	0	0.16116	0.106247	0	0.295201	0.10027	0.337122	#NAME?	0.00951166	0.0372074
K05794	0	0	0.357288	0	0	0	0.263818	0	0	0.157922	0.0812586	0.139713	-0.847087	0.527187	0.607756
K05795	0	0	0	0	0	0	0.151403	0.110686	0.108369	0.1346	0.211929	0.283013	#NAME?	0.000137455	0.00181858
K05800	0	0	0	0	0	0	0	0	0	0.659138	0.340862	0	#NAME?	0.17147	0.294165
K05802	0	0	0	0	0	0	0.233884	0.110334	0.166308	0.107194	0.178872	0.203407	#NAME?	1.06552e-05	0.000316771
K05803	0	0	0.193164	0	0	0	0.405625	0.0724699	0.14651	0.0658018	0	0.116429	-2.06245	0.153744	0.272448
K05807	0	0	0	0	0	0	0.118512	0.146114	0.119843	0.328604	0.178248	0.108679	#NAME?	0.000619618	0.00522309
K05809	0	0	1	0	0	0	0	0	0	0	0	0	inf	0.340893	0.418783
K05810	0	0	0.244676	0	0	0	0.214656	0	0.0826945	0.0567581	0.153866	0.247349	-1.62622	0.162958	0.283101
K05813	0	0	0	0	0	0	0.364772	0.340035	0	0.234789	0.060405	0	#NAME?	0.0352749	0.0959524
K05814	0	0	0	0	0	0	1	0	0	0	0	0	#NAME?	0.340893	0.418783
K05817	0	0	0	0	0	0	0	0	0	0	0	1	#NAME?	0.340893	0.418783
K05819	0	0	0.359938	0	0	0	0.321588	0	0	0	0	0.318474	-0.830464	0.616312	0.68882
K05832	0	0	0.135593	0	0.0889421	0	0.154738	0.0783638	0.227072	0.0651481	0.136803	0.113341	-1.78812	0.022949	0.0700474
K05833	0	0	0	0	0	0	0.137109	0.0609612	0.217744	0.0954345	0.259523	0.229229	#NAME?	0.000476404	0.00450889
K05836	0	0	0	0	0	0	0	0.645754	0.0894304	0.0817764	0.183039	0	#NAME?	0.125716	0.240306
K05837	0	0.150991	0.118596	0.165	0	0.0576251	0.115801	0.0296568	0.0625646	0.0450203	0.108735	0.14601	-0.0449422	0.942866	0.958416
K05838	0	0	0	0	0	0	0.355296	0.368082	0.177068	0	0	0.0995547	#NAME?	0.0329639	0.0914378
K05840	0	0	0	0	0	0	0	0	0	0	0	1	#NAME?	0.340893	0.418783
K05844	0	0	0	0	0	0	0	0.479448	0	0.310952	0.2096	0	#NAME?	0.0707452	0.154916
K05846	0	0	0.434368	0	0	0.565632	0	0	0	0	0	0	inf	0.149564	0.270337
K05847	0	0	0.786432	0	0	0	0.213568	0	0	0	0	0	1.88062	0.498111	0.579257
K05851	0	0	0	0	0	0	0.112285	0.14805	0.308826	0	0.192983	0.237856	#NAME?	0.00336328	0.0172144
K05863	0	0	0	0	0	0	0	0	0.551258	0.448742	0	0	#NAME?	0.147761	0.269403
K05878	0	0	0	0	0	0	0	0	0	0	1	0	#NAME?	0.340893	0.418783
K05879	0	0	1	0	0	0	0	0	0	0	0	0	inf	0.340893	0.418783
K05881	0	0	1	0	0	0	0	0	0	0	0	0	inf	0.340893	0.418783
K05896	0	0	0.133247	0	0	0	0.227277	0	0	0.410923	0.146674	0.0818789	-2.70152	0.10198	0.203396
K05916	0.327603	0.461822	0.0957168	0	0	0	0	0	0	0.0609425	0	0.0539156	2.94606	0.15021	0.270744
K05921	0	0	0	0	0	0	0.306165	0.127346	0.131909	0.277509	0.157071	0	#NAME?	0.00442339	0.0207768
K05939	0	0	0	0	0	0	0.198919	0.316326	0	0.222992	0.197918	0.0638449	#NAME?	0.00522429	0.0234907
K05979	0	0	0.394592	0	0	0	0	0.317302	0	0.288106	0	0	-0.617544	0.709666	0.770329
K06006	0	0	0	0	0	0	1	0	0	0	0	0	#NAME?	0.340893	0.418783
K06016	0	0	0	0	0	0	0.588227	0	0	0	0.411773	0	#NAME?	0.15327	0.27218
K06020	0	0	0.114979	0.256543	0.319735	0	0.0603801	0.0489925	0.0736002	0.0327092	0.0641241	0.0289378	1.16281	0.302603	0.418783
K06023	0	0	0	0	0	0	0	0	0.702138	0	0.297862	0	#NAME?	0.186887	0.312344
K06024	0.177663	0	0.060637	0	0.109034	0.136925	0.104039	0.0454987	0.0885703	0.082418	0.0979954	0.0972199	-0.090871	0.869452	0.903409
K06041	0	0	0.173215	0	0	0	0.142119	0.108109	0.115362	0.24254	0.0987024	0.119952	-2.25494	0.0130624	0.0472904
K06044	0	0	1	0	0	0	0	0	0	0	0	0	inf	0.340893	0.418783
K06073	0	0	0	0	0	0	0.11482	0.348924	0.103	0.201612	0	0.231644	#NAME?	0.00706746	0.0296669
K06076	0	0	0	0.702297	0	0	0	0	0	0.218485	0	0.0792183	1.23821	0.594109	0.66725
K06077	0	0	0	0	0	0	0.209648	0.276427	0	0	0.291873	0.222052	#NAME?	0.0117625	0.0437758
K06130	0	0	0	0	0	0	0.312883	0	0.238515	0.158723	0.149457	0.140422	#NAME?	0.00306112	0.0163352
K06131	0	0	0.259335	0	0	0	0	0.522419	0.218246	0	0	0	-1.514	0.429798	0.511347
K06132	0	0	0.0941765	0	0	0	0.134252	0.105997	0.118377	0.211417	0.170027	0.165753	-3.26579	0.000123359	0.00169418
K06133	0	0	0	0	0	0	0.440919	0	0	0.369141	0.18994	0	#NAME?	0.0685547	0.151621
K06142	0	0	0.515821	0	0	0	0.235134	0	0	0	0	0.249045	0.0913299	0.958978	0.968368
K06143	0	0	0	0	0	0	0.222384	0.296995	0	0	0.305735	0.174887	#NAME?	0.0142656	0.0501381
K06145	0	0	0.179578	0	0	0	0.180681	0	0.0680743	0.259574	0.312093	0	-2.19176	0.117658	0.228534
K06147	0	0.287812	0.379058	0	0.0965265	0	0.0308482	0.0815659	0.0310763	0.0197496	0.0558915	0.0174724	1.68996	0.230388	0.361834
K06148	0	0	0.281724	0	0	0	0.511946	0.140628	0	0	0.0657019	0	-1.35026	0.457855	0.538892
K06149	0	0	0	0	0	0	0	0.659673	0	0.340327	0	0	#NAME?	0.171643	0.294262
K06153	0	0.300257	0.0504664	0	0	0	0.0516291	0.0453829	0.109094	0.184402	0.15086	0.107909	-0.888498	0.377176	0.457302
K06158	0.0275532	0.116152	0.159521	0.140703	0.0751546	0.084239	0.0735527	0.0547002	0.0763375	0.0666841	0.0489495	0.0764534	0.604963	0.119325	0.23106
K06159	0	0	0	0	0	0	0	0.527681	0.427899	0	0.0444205	0	#NAME?	0.124776	0.238871
K06168	0	0	0.0722842	0	0	0	0.130541	0.17282	0.150981	0.184678	0.142245	0.146451	-3.68193	1.98531e-06	0.00011402
K06169	0	0	0	0	0	0	0.0420973	0.274757	0.126094	0.285763	0.160265	0.111024	#NAME?	0.00169347	0.0105777
K06173	0	0	0.0850386	0.22156	0.138067	0	0.137327	0.0577119	0.0940122	0.0425146	0.0879391	0.13583	-0.320636	0.6612	0.729702
K06175	0	0	0.200752	0	0	0	0	0.495647	0	0	0.0760865	0.227514	-1.99323	0.281497	0.418783
K06176	0.240594	0	0.0449805	0	0.218749	0	0.0373841	0.160938	0.134688	0.0326723	0.110196	0.019798	0.024948	0.978742	0.981461
K06177	0.0551059	0	0.00977919	0.242023	0.2045	0.11461	0.0288329	0.0931993	0.0463335	0.132323	0.0321594	0.0411349	0.74323	0.369477	0.449323
K06178	0.329324	0	0.0389697	0	0	0.108124	0.136105	0.0526898	0.0853421	0.0947361	0.0886369	0.0660723	-0.13619	0.887437	0.917269
K06179	0	0	0	0	0	0	0.0901403	0.179497	0.196499	0.142086	0.223884	0.167894	#NAME?	5.12436e-06	0.000193787
K06180	0.159848	0	0.0897771	0	0.157289	0	0.093652	0.119513	0.116772	0.0881777	0.115979	0.0589919	-0.543518	0.375172	0.455391
K06181	0	0	0	0	0	0	0.0841224	0.141597	0.269066	0.0857123	0.188981	0.230521	#NAME?	0.000321152	0.00340323
K06183	0	0	0	0	0	0	0.102809	0.184742	0.118948	0.132234	0.216116	0.245152	#NAME?	3.24596e-05	0.000656203
K06186	0	0	0	0	0	0	0.141355	0	0.10869	0.0725278	0.248438	0.428989	#NAME?	0.0231465	0.070291
K06187	0.134207	0.281454	0.152152	0	0	0.13032	0.0196731	0.0555106	0	0.0235528	0.115615	0.0875156	1.20959	0.189405	0.315139
K06188	0	0	1	0	0	0	0	0	0	0	0	0	inf	0.340893	0.418783
K06189	0	0	0.134457	0	0	0	0.150163	0.174235	0.101379	0.225644	0.0647026	0.149419	-2.68646	0.00347586	0.0176022
[truncated: 981 more rows]

## Sheet: A vs C
taxon	A1	A2	A3	A4	A5	A6	C1	C2	C3	C4	C5	C6	log2(foldchange)	T-test-pavlue	fdr
[truncated: 2,535 more rows]
